# Supplementary material for: Multimodal Proteomics Reveals Dysregulated Secretion and ECM Remodelling in Schizophrenia Patient iPSC-Derived Astrocytes
Source: Cells. 2026 Jun 9;15(12):1052. doi: 10.3390/cells15121052 (PMC13297010; doi:10.3390/cells15121052)
Supplement: Supplementary file 1 [file cells-15-01052-s001.zip]

Archive with 6 entries (6 files):
- Li at al_supporting_information.pdf
- Li et al_TableS1_sample_metadata.xlsx
- Li et al_TableS2_protein_enrichment_scores.xlsx
- Li et al_TableS3_goat_enrichment_lysate_acm.xlsx
- Li et al_TableS4_dea.dd_statistics_lysate_acm.xlsx
- Li et al_TableS5_goat_dea.dd_lysate_acm.xlsx
