# Supplementary material for: Multimodal Proteomics Reveals Dysregulated Secretion and ECM Remodelling in Schizophrenia Patient iPSC-Derived Astrocytes
Source: Cells. 2026 Jun 9;15(12):1052. doi: 10.3390/cells15121052 (PMC13297010; doi:10.3390/cells15121052)
Supplement: Supplementary file 1 [file cells-15-01052-s001.zip › Li et al_TableS1_sample_metadata.xlsx]

## Sheet: legend
TableS1. sample metadata of cell-lysate and ACM datasets
sample_id: sample names that were auto-generated from the dataset
shortname: clean and short labels for the samples that were used in MS-DAP QC plots
exclude: boolean flag that indicates which samples were excluded from the statistical analyses
group: describes the grouping of samples that were used in the statisical analyses
line: the cell-line IDs from which the protein samples were derived
sample_type: indicates the modality (i.e. cell lysate or ACM) from which the protein samples were derived
detected_peptides: number of the detected peptides in the corresponding samples
detected_proteins: number of the detected proteins in the corresponding samples

## Sheet: cell_lysates
sample_id	shortname	exclude	group	line	sample_type	detected_peptides	detected_proteins
20230214_klaupman_schizophrenia-cells_DIA_sample-18_S1-D6_1_7851	sample-18	FALSE	Control	804	Cell lysate	87321	9164
20230214_klaupman_schizophrenia-cells_DIA_sample-16_S1-D4_1_7849	sample-16	FALSE	Control	802	Cell lysate	85163	9058
20230214_klaupman_schizophrenia-cells_DIA_sample-14_S1-D2_1_7847	sample-14	FALSE	Control	788	Cell lysate	86046	9097
20230214_klaupman_schizophrenia-cells_DIA_sample-12_S1-C12_1_7845	sample-12	FALSE	Control	771	Cell lysate	87650	9235
20230214_klaupman_schizophrenia-cells_DIA_sample-10_S1-C10_1_7843	sample-10	FALSE	Control	793	Cell lysate	84048	9015
20230214_klaupman_schizophrenia-cells_DIA_sample-08_S1-C8_1_7841	sample-08	TRUE	Control	790	Cell lysate	87317	9164
20230214_klaupman_schizophrenia-cells_DIA_sample-06_S1-C6_1_7839	sample-06	FALSE	Control	787	Cell lysate	80859	8850
20230214_klaupman_schizophrenia-cells_DIA_sample-04_S1-C4_1_7837	sample-04	FALSE	Control	785	Cell lysate	84713	8966
20230214_klaupman_schizophrenia-cells_DIA_sample-02_S1-C2_1_7835	sample-02	FALSE	Control	789	Cell lysate	82934	8913
20230214_klaupman_schizophrenia-cells_DIA_sample-19_S1-D7_1_7852	sample-19	FALSE	SCZ	10	Cell lysate	88168	9251
20230214_klaupman_schizophrenia-cells_DIA_sample-17_S1-D5_1_7850	sample-17	FALSE	SCZ	9	Cell lysate	84889	9032
20230214_klaupman_schizophrenia-cells_DIA_sample-15_S1-D3_1_7848	sample-15	FALSE	SCZ	8	Cell lysate	89117	9308
20230214_klaupman_schizophrenia-cells_DIA_sample-13_S1-D1_1_7846	sample-13	FALSE	SCZ	4	Cell lysate	89461	9349
20230214_klaupman_schizophrenia-cells_DIA_sample-11_S1-C11_1_7844	sample-11	TRUE	SCZ	1	Cell lysate	87550	9183
20230214_klaupman_schizophrenia-cells_DIA_sample-09_S1-C9_1_7842	sample-09	FALSE	SCZ	7	Cell lysate	85641	9051
20230214_klaupman_schizophrenia-cells_DIA_sample-07_S1-C7_1_7840	sample-07	FALSE	SCZ	6	Cell lysate	86698	9120
20230214_klaupman_schizophrenia-cells_DIA_sample-05_S1-C5_1_7838	sample-05	FALSE	SCZ	5	Cell lysate	89361	9269
20230214_klaupman_schizophrenia-cells_DIA_sample-03_S1-C3_1_7836	sample-03	FALSE	SCZ	3	Cell lysate	89287	9275
20230214_klaupman_schizophrenia-cells_DIA_sample-01_S1-C1_1_7834	sample-01	FALSE	SCZ	2	Cell lysate	89140	9262

## Sheet: ACM
sample_id	shortname	exclude	group	sample_type	detected_peptides	detected_proteins
20230216_klaupman_schizophrenia-ACM_DIA_sample-18_S1-D6_1_7886	sample-18	FALSE	Control	ACM	14998	2725
20230216_klaupman_schizophrenia-ACM_DIA_sample-16_S1-D4_1_7884	sample-16	FALSE	Control	ACM	15692	2758
20230216_klaupman_schizophrenia-ACM_DIA_sample-14_S1-D2_1_7882	sample-14	FALSE	Control	ACM	18725	3228
20230216_klaupman_schizophrenia-ACM_DIA_sample-12_S1-C12_1_7880	sample-12	FALSE	Control	ACM	16645	2864
20230216_klaupman_schizophrenia-ACM_DIA_sample-10_S1-C10_1_7878	sample-10	FALSE	Control	ACM	15284	2715
20230216_klaupman_schizophrenia-ACM_DIA_sample-08_S1-C8_1_7876	sample-08	TRUE	Control	ACM	8962	2101
20230216_klaupman_schizophrenia-ACM_DIA_sample-06_S1-C6_1_7874	sample-06	FALSE	Control	ACM	18230	3124
20230216_klaupman_schizophrenia-ACM_DIA_sample-04_S1-C4_1_7872	sample-04	FALSE	Control	ACM	16339	2871
20230216_klaupman_schizophrenia-ACM_DIA_sample-02_S1-C2_1_7870	sample-02	FALSE	Control	ACM	15270	2789
20230216_klaupman_schizophrenia-ACM_DIA_sample-19_S1-D7_1_7887	sample-19	FALSE	SCZ	ACM	18377	3289
20230216_klaupman_schizophrenia-ACM_DIA_sample-17_S1-D5_1_7885	sample-17	FALSE	SCZ	ACM	16530	3004
20230216_klaupman_schizophrenia-ACM_DIA_sample-15_S1-D3_1_7883	sample-15	FALSE	SCZ	ACM	16132	2869
20230216_klaupman_schizophrenia-ACM_DIA_sample-13_S1-D1_1_7881	sample-13	FALSE	SCZ	ACM	18622	3069
20230216_klaupman_schizophrenia-ACM_DIA_sample-11_S1-C11_1_7879	sample-11	TRUE	SCZ	ACM	11538	2530
20230216_klaupman_schizophrenia-ACM_DIA_sample-09_S1-C9_1_7877	sample-09	FALSE	SCZ	ACM	19218	3238
20230216_klaupman_schizophrenia-ACM_DIA_sample-07_S1-C7_1_7875	sample-07	FALSE	SCZ	ACM	18926	3276
20230216_klaupman_schizophrenia-ACM_DIA_sample-05_S1-C5_1_7873	sample-05	FALSE	SCZ	ACM	19159	3186
20230216_klaupman_schizophrenia-ACM_DIA_sample-03_S1-C3_1_7871	sample-03	FALSE	SCZ	ACM	19018	3227
20230216_klaupman_schizophrenia-ACM_DIA_sample-01_S1-C1_1_7869	sample-01	FALSE	SCZ	ACM	18599	3111
