# Supplementary material for: Multimodal Proteomics Reveals Dysregulated Secretion and ECM Remodelling in Schizophrenia Patient iPSC-Derived Astrocytes
Source: Cells. 2026 Jun 9;15(12):1052. doi: 10.3390/cells15121052 (PMC13297010; doi:10.3390/cells15121052)
Supplement: Supplementary file 1 [file cells-15-01052-s001.zip › Li et al_TableS2_protein_enrichment_scores.xlsx]

## Sheet: legend
TableS2. protein enrichment scores
gene_symbols: names of the genes encoding the corresponding proteins. For the ambiguous protein groups, only the leading gene symbol was retained.
log2fc: enrichment scores, which are ratios of the protein abundance in lysates to its abundance in ACM on log2 scale, i.e. log2(lysate_abundance/acm_abundance).
acm_count: number of the samples in ACM dataset in which the corresponding protein was detected
lysate_count: number of the samples in lysate dataset in which the corresponding protein was detected
acm_abundance: the mean normalised intensity of the corresponding protein across samples in ACM dataset
lysate_abundance: the mean normalised intensity of the corresponding protein across samples in lysate dataset
log2fc_goat: analogous to the column log2fc yet with the imputed enrichment scores for the proteins exclusively detected in either modality; this column was used for gene set analysis using GOAT

## Sheet: Ctrl
gene_symbols	log2fc	acm_count	lysate_count	acm_abundance	lysate_abundance	log2fc_goat
LAMA1	#NUM!	8		4.52783e+06	0	-13.7813
KRT3	#NUM!	8		3.98262e+06	0	-13.7803
KRT25	#NUM!	8		1.68762e+06	0	-13.7793
TF	#NUM!	8		1.49393e+06	0	-13.7783
RPS27A	#NUM!	8		876864	0	-13.7773
FBLN5	#NUM!	8		835562	0	-13.7763
SERPINC1	#NUM!	8		806341	0	-13.7753
H2AC1	#NUM!	8		798334	0	-13.7743
IGFBP3	#NUM!	8		686909	0	-13.7733
SPARCL1	#NUM!	8		685720	0	-13.7723
H2BC10	#NUM!	8		590208	0	-13.7713
COL4A3	#NUM!	8		429126	0	-13.7703
STC2	#NUM!	8		415154	0	-13.7693
SCRG1	#NUM!	8		412476	0	-13.7683
C1S	#NUM!	8		376453	0	-13.7673
IGFBP4	#NUM!	8		313808	0	-13.7663
PTGDS	#NUM!	8	1	305516	0	-13.7653
LCP1	#NUM!	8		265860	0	-13.7643
SERPINF1	#NUM!	8	1	262255	0	-13.7633
SFN	#NUM!	5		258626	0	-13.7623
FNDC1	#NUM!	8		257862	0	-13.7613
FSTL3	#NUM!	8		254083	0	-13.7603
GAS8	#NUM!	8		252066	0	-13.7593
CALML3	#NUM!	8		248535	0	-13.7583
SPOCK2	#NUM!	8		247609	0	-13.7573
PPARD	#NUM!	8		246087	0	-13.7563
INHBA	#NUM!	8		235132	0	-13.7553
TUBB1	#NUM!	8		227416	0	-13.7543
PCSK1N	#NUM!	8		226647	0	-13.7533
CPE	#NUM!	8		224180	0	-13.7523
MFAP2	#NUM!	8		222219	0	-13.7513
LTF	#NUM!	8		221095	0	-13.7503
FRZB	#NUM!	8		215937	0	-13.7493
DCD	#NUM!	8		203866	0	-13.7483
AGT	#NUM!	8		188973	0	-13.7473
NBL1	#NUM!	8		186570	0	-13.7463
C1R	#NUM!	8		175833	0	-13.7453
HSPA7	#NUM!	8		170199	0	-13.7443
MT1A	#NUM!	8		168221	0	-13.7433
GIMAP4	#NUM!	8		159114	0	-13.7423
BCAN	#NUM!	7		157374	0	-13.7413
HPX	#NUM!	8		140733	0	-13.7403
SFRP2	#NUM!	8		133788	0	-13.7393
PROS1	#NUM!	8		133695	0	-13.7383
CLSTN2	#NUM!	8		131296	0	-13.7373
PAMR1	#NUM!	8		130344	0	-13.7363
FST	#NUM!	8		128393	0	-13.7353
MYOD1	#NUM!	8		117222	0	-13.7343
MATN3	#NUM!	8		110515	0	-13.7333
CFH	#NUM!	8		107537	0	-13.7323
FGB	#NUM!	8		101894	0	-13.7313
CLEC19A	#NUM!	5		100621	0	-13.7303
CDH24	#NUM!	7		100231	0	-13.7293
C4B_2	#NUM!	8		99751.6	0	-13.7283
ADAM22	#NUM!	6		99400.7	0	-13.7273
APLP1	#NUM!	8		98872	0	-13.7263
PIK3IP1	#NUM!	8		98198.4	0	-13.7253
PDGFC	#NUM!	8		94342.9	0	-13.7243
CFB	#NUM!	7		88112.6	0	-13.7233
SFRP4	#NUM!	8		84053.3	0	-13.7223
MMP11	#NUM!	8		83112.3	0	-13.7213
COMP	#NUM!	8		80626.7	0	-13.7203
OGN	#NUM!	7		77497.1	0	-13.7193
ELN	#NUM!	8		73779.4	0	-13.7183
ZNF626	#NUM!	8		73465.7	0	-13.7173
VEGFA	#NUM!	8		71063.6	0	-13.7163
FGG	#NUM!	8		70326.8	0	-13.7153
SERPINA5	#NUM!	4		69199.9	0	-13.7143
SPOCK1	#NUM!	8		67082.7	0	-13.7133
ISLR	#NUM!	8	1	60640.7	0	-13.7123
TFPI	#NUM!	8		55389.1	0	-13.7113
IGFBPL1	#NUM!	8		51627.2	0	-13.7103
TSPYL2	#NUM!	6		51179	0	-13.7093
LIF	#NUM!	8		51042.2	0	-13.7083
BTD	#NUM!	8		51026.4	0	-13.7073
SERPINF2	#NUM!	8		50325.2	0	-13.7063
PAPPA	#NUM!	8		49305.8	0	-13.7053
NDNF	#NUM!	7		49155.5	0	-13.7043
CCN3	#NUM!	8		48879.6	0	-13.7033
XP32	#NUM!	8		48857.7	0	-13.7023
COLEC12	#NUM!	8		48099.1	0	-13.7013
CFAP74	#NUM!	8		47749.7	0	-13.7003
CASP14	#NUM!	8		46306	0	-13.6993
CREBRF	#NUM!	8		46146.2	0	-13.6983
LAMB4	#NUM!	6		45708	0	-13.6973
C4ORF48	#NUM!	6		45443.5	0	-13.6963
CEP152	#NUM!	6		44419	0	-13.6953
CTSH	#NUM!	4		43793.4	0	-13.6943
GALNT12	#NUM!	4		43755.4	0	-13.6933
CPA4	#NUM!	8		43590.3	0	-13.6923
CCL2	#NUM!	8		42974.3	0	-13.6913
INS	#NUM!	8		42130	0	-13.6903
ADAMTS16	#NUM!	8		40766.4	0	-13.6893
CHRDL1	#NUM!	8		39943.5	0	-13.6883
C3	#NUM!	8		39083.3	0	-13.6873
NPPB	#NUM!	5		38538.6	0	-13.6863
C1QTNF5	#NUM!	8		37481.3	0	-13.6853
UBE2D2	#NUM!	8		37161.3	0	-13.6843
ANGPTL4	#NUM!	8		36771.3	0	-13.6833
ABCB9	#NUM!	8		35827.7	0	-13.6823
ANGPTL2	#NUM!	8		35109.1	0	-13.6813
PLG	#NUM!	8		33808.5	0	-13.6803
ANOS1	#NUM!	8		33466.9	0	-13.6793
CLSTN3	#NUM!	8		33382.9	0	-13.6783
S100A7	#NUM!	8		33175.1	0	-13.6773
LOXL3	#NUM!	8		33103.2	0	-13.6763
FAM13B	#NUM!	5		33012.5	0	-13.6753
HMCN1	#NUM!	8		32603.1	0	-13.6743
KPRP	#NUM!	8		32293.2	0	-13.6733
SSC5D	#NUM!	8		31924.2	0	-13.6723
COL8A2	#NUM!	8		31765.6	0	-13.6713
LTBP4	#NUM!	8		30192.2	0	-13.6703
PTN	#NUM!	8		30175.1	0	-13.6693
ALDH1A1	#NUM!	8		29710.4	0	-13.6683
ASGR1	#NUM!	2	1	29308.7	0	-13.6673
ITGBL1	#NUM!	5		28339.4	0	-13.6663
LEFTY2	#NUM!	8		27883.9	0	-13.6653
SPON1	#NUM!	7		27814.9	0	-13.6643
CEP70	#NUM!	5		27555.8	0	-13.6633
ADGRF5	#NUM!	6		27507	0	-13.6623
PRSS35	#NUM!	8		26800.3	0	-13.6613
OMD	#NUM!	8		26187.1	0	-13.6603
AZGP1	#NUM!	8		25793.4	0	-13.6593
ADAMTS15	#NUM!	7		25672.1	0	-13.6583
RBM24	#NUM!	6		25296.9	0	-13.6573
H2AC12	#NUM!	8		25013.6	0	-13.6563
OLFML3	#NUM!	8		24992.3	0	-13.6553
SLC26A11	#NUM!	8		24967.7	0	-13.6543
MAMDC2	#NUM!	8		23694.8	0	-13.6533
ST6GAL2	#NUM!	7		23609	0	-13.6523
ST8SIA4	#NUM!	8		23565.2	0	-13.6513
GDF15	#NUM!	8		23510	0	-13.6503
APOC3	#NUM!	8		23205.8	0	-13.6493
ITIH4	#NUM!	8		23126.2	0	-13.6483
IGFBP6	#NUM!	8		22818.3	0	-13.6473
SEMA6D	#NUM!	8		22350.4	0	-13.6463
SEMA3B	#NUM!	8		22107.6	0	-13.6453
GREM1	#NUM!	8		22025.3	0	-13.6443
RHOBTB2	#NUM!	3		21469.8	0	-13.6433
KRT77	#NUM!	8		21435.6	0	-13.6423
ENPP2	#NUM!	8	1	21279.2	0	-13.6413
KRT78	#NUM!	8		21239.5	0	-13.6403
LYZ	#NUM!	8		20903.8	0	-13.6393
TGM3	#NUM!	8		20398.2	0	-13.6383
PRSS12	#NUM!	7		20306	0	-13.6373
SULT2B1	#NUM!	7		20119.3	0	-13.6363
NIN	#NUM!	8		19836.1	0	-13.6353
TNFRSF12A	#NUM!	8		19645.6	0	-13.6343
HLX	#NUM!	6		19442.5	0	-13.6333
ATP5PF	#NUM!	8		19390.9	0	-13.6323
GDF6	#NUM!	8		19373.4	0	-13.6313
KRT4	#NUM!	6		19366.1	0	-13.6303
SMOC2	#NUM!	7		18979.2	0	-13.6293
CDSN	#NUM!	8		18781.7	0	-13.6283
RBP4	#NUM!	8		18608.5	0	-13.6273
AFM	#NUM!	8		18239.7	0	-13.6263
PDGFD	#NUM!	8		18190.3	0	-13.6253
SERPINB12	#NUM!	8		18090.8	0	-13.6243
PCDHB10	#NUM!	8		17638.6	0	-13.6233
APOD	#NUM!	7		17540.5	0	-13.6223
C7	#NUM!	8		17467.3	0	-13.6213
PCSK5	#NUM!	8		17401.9	0	-13.6203
SH3D21	#NUM!	8		17372.3	0	-13.6193
CDH10	#NUM!	8		17238.1	0	-13.6183
DSC1	#NUM!	8		17117.2	0	-13.6173
H2BC20P	#NUM!	7		17086.8	0	-13.6163
MCF2	#NUM!	8		16583.4	0	-13.6153
KRT84	#NUM!	8		16338.6	0	-13.6143
COL4A5	#NUM!	8		16310.3	0	-13.6133
OAF	#NUM!	8		15932.4	0	-13.6123
DPYS	#NUM!	8		15885.4	0	-13.6113
QPCT	#NUM!	7		15812.1	0	-13.6103
ULBP2	#NUM!	8		15655.3	0	-13.6093
KIF26B	#NUM!	8		15639.7	0	-13.6083
TRBV14	#NUM!	8		15330.2	0	-13.6073
CDH8	#NUM!	8		15055.2	0	-13.6063
CHST15	#NUM!	7		14757.2	0	-13.6053
SVEP1	#NUM!	8		14566.7	0	-13.6043
KRT83	#NUM!	7		14544.8	0	-13.6033
EFNA1	#NUM!	8		14504	0	-13.6023
RNASE4	#NUM!	8		14334.7	0	-13.6013
MMP10	#NUM!	7		14213.3	0	-13.6003
ENKUR	#NUM!	8		13970.9	0	-13.5993
FBLN2	#NUM!	8	1	13830.5	0	-13.5983
IL17A	#NUM!	6		13786.6	0	-13.5973
NELL1	#NUM!	6		13667.2	0	-13.5963
TINAGL1	#NUM!	8		13665.6	0	-13.5953
C1RL	#NUM!	8		13588.9	0	-13.5943
OTC	#NUM!	8		13496.3	0	-13.5933
PCDHB1	#NUM!	6		13487	0	-13.5923
ECM2	#NUM!	8		13464.2	0	-13.5913
SCG3	#NUM!	5		13454.7	0	-13.5903
NCAN	#NUM!	5		13105	0	-13.5893
COL26A1	#NUM!	8		13042.8	0	-13.5883
PENK	#NUM!	5		13006.1	0	-13.5873
CILP2	#NUM!	7		12931	0	-13.5863
EPYC	#NUM!	6		12709.6	0	-13.5853
HP	#NUM!	6		12172.2	0	-13.5843
EIF1	#NUM!	8		11734	0	-13.5833
KRT79	#NUM!	5		11732.7	0	-13.5823
SELENOP	#NUM!	6		11650	0	-13.5813
MMP7	#NUM!	8		11636.4	0	-13.5803
C2ORF15	#NUM!	4		11485.5	0	-13.5793
UNC5C	#NUM!	7		11396.1	0	-13.5783
SUSD5	#NUM!	8		11357.3	0	-13.5773
GPNMB	#NUM!	6		11300	0	-13.5763
MASP1	#NUM!	4		11288.5	0	-13.5753
METRNL	#NUM!	8		11051.2	0	-13.5743
PPFIBP2	#NUM!	5		10858.6	0	-13.5733
COL16A1	#NUM!	5		10490	0	-13.5723
ADM	#NUM!	8		10353.7	0	-13.5713
DIPK1C	#NUM!	2		10333.4	0	-13.5703
MIA	#NUM!	5		10332.5	0	-13.5693
DGCR2	#NUM!	8		10329.7	0	-13.5683
SLPI	#NUM!	3		10211	0	-13.5673
PAK6	#NUM!	4		9984.26	0	-13.5663
IGF2	#NUM!	5		9865.25	0	-13.5653
CD248	#NUM!	7		9853.34	0	-13.5643
ITIH5	#NUM!	8		9738.88	0	-13.5633
GNRH1	#NUM!	4		9697.08	0	-13.5623
LFNG	#NUM!	7		9652.21	0	-13.5613
PCDHA11	#NUM!	7		9485.21	0	-13.5603
SEZ6	#NUM!	7		9470.15	0	-13.5593
PDGFA	#NUM!	5		9452.75	0	-13.5583
MXRA8	#NUM!	7	1	9292.35	0	-13.5573
XYLT1	#NUM!	8		9275.89	0	-13.5563
PAPLN	#NUM!	8		9274.15	0	-13.5553
ADAMTS10	#NUM!	6		9113.4	0	-13.5543
CACNA1A	#NUM!	7		9099.02	0	-13.5533
HS3ST3A1	#NUM!	7		8978.41	0	-13.5523
KRT71	#NUM!	7		8827.77	0	-13.5513
DPT	#NUM!	4		8564.49	0	-13.5503
MMP1	#NUM!	6		8510.6	0	-13.5493
CXCL14	#NUM!	5		8463.61	0	-13.5483
POF1B	#NUM!	7		8443.81	0	-13.5473
CILP	#NUM!	3		8400.45	0	-13.5463
AFP	#NUM!	8		8284.93	0	-13.5453
LGALS7B	#NUM!	5		8172.09	0	-13.5443
H2AZ2	#NUM!	4		8088.02	0	-13.5433
PCDHGA3	#NUM!	2	1	8002.82	0	-13.5423
GPC2	#NUM!	5		7934.84	0	-13.5413
PKP1	#NUM!	8		7818.35	0	-13.5403
SEMA3D	#NUM!	5		7788.58	0	-13.5393
PIP	#NUM!	8		7678.54	0	-13.5383
SERPINA1	#NUM!	6		7668.3	0	-13.5373
KRT31	#NUM!	7		7659.39	0	-13.5363
GSDMA	#NUM!	6		7572.19	0	-13.5353
GPM6A	#NUM!	5		7514.62	0	-13.5343
ANGPTL1	#NUM!	3		7488.27	0	-13.5333
ST6GALNAC5	#NUM!	5		7412.56	0	-13.5323
ABCC6	#NUM!	3		7387.81	0	-13.5313
GC	#NUM!	8		7341.16	0	-13.5303
TCHH	#NUM!	7		7336.15	0	-13.5293
VGF	#NUM!	6		7204.8	0	-13.5283
GCNT1	#NUM!	8		7109.49	0	-13.5273
ADAMTS1	#NUM!	5		7062.9	0	-13.5263
SPON2	#NUM!	5		6949.98	0	-13.5253
SOD3	#NUM!	8		6910.5	0	-13.5243
NDST1	#NUM!	8		6853.42	0	-13.5233
ABI3BP	#NUM!	7		6812.37	0	-13.5223
GDF10	#NUM!	2		6809.55	0	-13.5213
PCDHA4	#NUM!	5		6800.18	0	-13.5203
GALNT5	#NUM!	7		6789.15	0	-13.5193
MUCL1	#NUM!	6		6756.58	0	-13.5183
RGMB	#NUM!	7		6693.13	0	-13.5173
BICRA	#NUM!	6		6623.21	0	-13.5163
ITIH2	#NUM!	8		6555.77	0	-13.5153
CSPG5	#NUM!	8		6529.77	0	-13.5143
PCDHGC5	#NUM!	7		6441.55	0	-13.5133
FABP4	#NUM!	5	1	6364.59	0	-13.5123
ANKRD30A	#NUM!	5		6318.2	0	-13.5113
SCUBE3	#NUM!	7		6295.22	0	-13.5103
KRT13	#NUM!	5	1	6294.15	0	-13.5093
IGHA1	#NUM!	7		6190.66	0	-13.5083
PPM1L	#NUM!	7		6167.34	0	-13.5073
IL7R	#NUM!	6		6064.98	0	-13.5063
STC1	#NUM!	7		6059.64	0	-13.5053
PRSS3	#NUM!	8		6046.5	0	-13.5043
CHGB	#NUM!	7		6024.27	0	-13.5033
FBLN7	#NUM!	4		5990.84	0	-13.5023
LCAT	#NUM!	6		5977.67	0	-13.5013
ADAMTSL4	#NUM!	6		5965.56	0	-13.5003
FGF7	#NUM!	6		5895.35	0	-13.4993
CXCL16	#NUM!	7		5842.97	0	-13.4983
DRAXIN	#NUM!	6		5707.68	0	-13.4973
ABHD14A	#NUM!	7		5702.28	0	-13.4963
LAYN	#NUM!	8		5630.2	0	-13.4953
TNNT3	#NUM!	6		5563.94	0	-13.4943
TGM1	#NUM!	8		5469.49	0	-13.4933
LAMA3	#NUM!	8		5426.47	0	-13.4923
LCN1	#NUM!	8		5407.96	0	-13.4913
NACA4P	#NUM!	8		5382.33	0	-13.4903
NGFR	#NUM!	8	1	5378.3	0	-13.4893
CARD10	#NUM!	5		5295.5	0	-13.4883
GDF11	#NUM!	7		5245.06	0	-13.4873
SCG5	#NUM!	7		5243.58	0	-13.4863
UBXN8	#NUM!	5		5217.24	0	-13.4853
TGFBR3	#NUM!	2		5192	0	-13.4843
OTOF	#NUM!	3		5185.4	0	-13.4833
FREM1	#NUM!	4		5153.92	0	-13.4823
DMKN	#NUM!	3		5106.16	0	-13.4813
CA11	#NUM!	8		5078.03	0	-13.4803
CHI3L2	#NUM!	3		5050.24	0	-13.4793
KRT73	#NUM!	4		5025.86	0	-13.4783
DSC3	#NUM!	5		5014.66	0	-13.4773
CHST10	#NUM!	8		5008.51	0	-13.4763
METRN	#NUM!	6		5002.3	0	-13.4753
C22ORF15	#NUM!	6		4972.1	0	-13.4743
TAF4B	#NUM!	5		4900.76	0	-13.4733
ST8SIA2	#NUM!	7		4861.61	0	-13.4723
NCCRP1	#NUM!	4		4858.24	0	-13.4713
NCAM2	#NUM!	8		4842.6	0	-13.4703
CRISPLD1	#NUM!	5		4801.12	0	-13.4693
CHRD	#NUM!	6		4778.76	0	-13.4683
ASPN	#NUM!	7		4773.58	0	-13.4673
COCH	#NUM!	3		4752.27	0	-13.4663
KRT23	#NUM!	5		4749.26	0	-13.4653
B4GALT4	#NUM!	8		4649.47	0	-13.4643
DUX1	#NUM!	4		4640.46	0	-13.4633
ASPRV1	#NUM!	2		4623.35	0	-13.4623
DAP	#NUM!	8		4497.59	0	-13.4613
GPX3	#NUM!	7		4467.98	0	-13.4603
ADAMTS3	#NUM!	6		4429.93	0	-13.4593
FSTL5	#NUM!	7		4419.62	0	-13.4583
NPR3	#NUM!	6		4413.37	0	-13.4573
CNTN1	#NUM!	6		4346.73	0	-13.4563
PODN	#NUM!	6		4277.04	0	-13.4553
TCN2	#NUM!	5		4259.44	0	-13.4543
OVCH1	#NUM!	8		4239.89	0	-13.4533
COL4A6	#NUM!	2		4229.27	0	-13.4523
GINM1	#NUM!	8		4098.09	0	-13.4513
SMOC1	#NUM!	3		4058.29	0	-13.4503
CDH20	#NUM!	4		3980.06	0	-13.4493
STIL	#NUM!	3		3963.97	0	-13.4483
INHBB	#NUM!	6		3963.56	0	-13.4473
CYP2C18	#NUM!	6		3940.37	0	-13.4463
C2	#NUM!	4		3881.02	0	-13.4453
NPTX1	#NUM!	6		3875.05	0	-13.4443
MAPT	#NUM!	4		3853.02	0	-13.4433
IGLC2	#NUM!	7		3783.72	0	-13.4423
ST8SIA1	#NUM!	4		3775.83	0	-13.4413
UBE2E1	#NUM!	4		3746.04	0	-13.4403
IGKC	#NUM!	5		3632.56	0	-13.4393
APOA1	#NUM!	8		3621.58	0	-13.4383
TNFRSF1A	#NUM!	7		3548.87	0	-13.4373
GPR162	#NUM!	4		3533.82	0	-13.4363
HS3ST1	#NUM!	2		3517.46	0	-13.4353
CST6	#NUM!	5		3510.94	0	-13.4343
RARRES2	#NUM!	7		3490.4	0	-13.4333
SS18	#NUM!	7		3471.85	0	-13.4323
C21ORF62	#NUM!	2		3442.3	0	-13.4313
FCGBP	#NUM!	2		3268.84	0	-13.4303
CHGA	#NUM!	4		3152.88	0	-13.4293
JAKMIP1	#NUM!	4		3143.71	0	-13.4283
GABRB1	#NUM!	2		3133.44	0	-13.4273
CCDC39	#NUM!	2		3120.94	0	-13.4263
NRXN2	#NUM!	5		3058.44	0	-13.4253
PZP	#NUM!	4		3002.28	0	-13.4243
ST3GAL1	#NUM!	6		2990.29	0	-13.4233
ADA2	#NUM!	4		2943.29	0	-13.4223
RFX7	#NUM!	5		2894.48	0	-13.4213
FLRT2	#NUM!	5	1	2850.73	0	-13.4203
PDGFRL	#NUM!	3		2830.88	0	-13.4193
KRT33B	#NUM!	4	1	2817.54	0	-13.4183
CPLANE1	#NUM!	5		2807.47	0	-13.4173
CFAP57	#NUM!	2		2780.87	0	-13.4163
NPTXR	#NUM!	2		2762.1	0	-13.4153
S100A14	#NUM!	7		2718.47	0	-13.4143
LRRC15	#NUM!	5		2691.99	0	-13.4133
ANGPTL7	#NUM!	5		2645.29	0	-13.4123
TRPC7	#NUM!	6		2604.44	0	-13.4113
CDH1	#NUM!	3		2547.89	0	-13.4103
NTRK2	#NUM!	4	1	2456.62	0	-13.4093
ISLR2	#NUM!	4	1	2376.2	0	-13.4083
COL9A3	#NUM!	4		2330.81	0	-13.4073
S100A2	#NUM!	3		2305.16	0	-13.4063
CALML5	#NUM!	4		2282.41	0	-13.4053
KITLG	#NUM!	2		2275.79	0	-13.4043
PXDNL	#NUM!	4		2214.56	0	-13.4033
NLGN1	#NUM!	6		2177.33	0	-13.4023
CCNP	#NUM!	3		2165.54	0	-13.4013
PCDH20	#NUM!	5		2145.56	0	-13.4003
OLFM1	#NUM!	6		2140.38	0	-13.3993
HAL	#NUM!	5		2107.3	0	-13.3983
KRT86	#NUM!	2		2096.66	0	-13.3973
KRT34	#NUM!	2		2034.5	0	-13.3963
SLITRK5	#NUM!	6		2015.13	0	-13.3953
TNR	#NUM!	2		1994.23	0	-13.3943
WSCD1	#NUM!	2		1987.31	0	-13.3933
MSR1	#NUM!	3		1936.91	0	-13.3923
SST	#NUM!	3		1895.76	0	-13.3913
CPZ	#NUM!	4		1884.12	0	-13.3903
RYR3	#NUM!	3		1849.8	0	-13.3893
SLC39A8	#NUM!	2		1848.44	0	-13.3883
KRT85	#NUM!	3		1801.92	0	-13.3873
ENSA	#NUM!	6		1764.28	0	-13.3863
EVPL	#NUM!	2		1761.63	0	-13.3853
ART3	#NUM!	4		1756.28	0	-13.3843
PCDHA12	#NUM!	3		1724.09	0	-13.3833
F5	#NUM!	4		1703.84	0	-13.3823
BORA	#NUM!	3		1639.36	0	-13.3813
DNAJB9	#NUM!	6		1639.16	0	-13.3803
BMPER	#NUM!	5		1596.28	0	-13.3793
LGI3	#NUM!	3		1557.68	0	-13.3783
TIMM8A	#NUM!	4		1511.67	0	-13.3773
ADGRL1	#NUM!	6		1502.96	0	-13.3763
C1QTNF4	#NUM!	3		1502.82	0	-13.3753
AKR1C1	#NUM!	4		1484.43	0	-13.3743
MYH3	#NUM!	4		1444.07	0	-13.3733
CTHRC1	#NUM!	2		1429.42	0	-13.3723
PCDH10	#NUM!	4		1421	0	-13.3713
MEGF11	#NUM!	2		1404.2	0	-13.3703
PCDHGA7	#NUM!	4		1395.82	0	-13.3693
HNF1A	#NUM!	3		1364.13	0	-13.3683
GDPD3	#NUM!	3		1345.47	0	-13.3673
TNFRSF11B	#NUM!	2		1344.01	0	-13.3663
SPRN	#NUM!	2		1265.93	0	-13.3653
ST8SIA5	#NUM!	2		1251.28	0	-13.3643
A2ML1	#NUM!	3		1189.88	0	-13.3633
XIRP2	#NUM!	3		1107.2	0	-13.3623
EVA1A	#NUM!	2		1106.3	0	-13.3613
NEU2	#NUM!	4		1099.78	0	-13.3603
VSTM2A	#NUM!	3		1077.29	0	-13.3593
OLFM3	#NUM!	2		1064.17	0	-13.3583
CLEC18A	#NUM!	3		1060.63	0	-13.3573
EPS8L2	#NUM!	4		1048.87	0	-13.3563
ALOX12B	#NUM!	2		1035.27	0	-13.3553
MARCHF1	#NUM!	2		1022.74	0	-13.3543
SLC6A11	#NUM!	2		999.981	0	-13.3533
ASAH2	#NUM!	2		950.514	0	-13.3523
IGKV3-15	#NUM!	2		947.33	0	-13.3513
TLL1	#NUM!	3		944.731	0	-13.3503
USHBP1	#NUM!	2		916.257	0	-13.3493
SERPINB13	#NUM!	3		915.563	0	-13.3483
PRELP	#NUM!	2		884.213	0	-13.3473
FAM107B	#NUM!	5		842.102	0	-13.3463
CHRNB2	#NUM!	2		806.165	0	-13.3453
ZNF529	#NUM!	3		774.257	0	-13.3443
SBSN	#NUM!	3		766.064	0	-13.3433
EPHA5	#NUM!	4		748.189	0	-13.3423
GNG2	#NUM!	4		746.149	0	-13.3413
LYNX1	#NUM!	3		701.301	0	-13.3403
ADGRB2	#NUM!	3		666.2	0	-13.3393
VEGFC	#NUM!	4		645.121	0	-13.3383
ADAM23	#NUM!	2		630.218	0	-13.3373
CPEB1	#NUM!	2		629.744	0	-13.3363
B4GALNT1	#NUM!	2		560.906	0	-13.3353
KIAA0319	#NUM!	2		525.853	0	-13.3343
CNTN2	#NUM!	2		504.535	0	-13.3333
KRT33A	#NUM!	2		403.455	0	-13.3323
ILDR2	#NUM!	2		402.702	0	-13.3313
RBM4	#NUM!	2		397.297	0	-13.3303
LRRN1	#NUM!	2		271.173	0	-13.3293
NEURL4	-12.3293	8	8	2.91732e+06	566.889	-12.3293
SERPINA3	-12.2181	8	7	3.29319e+06	691.197	-12.2181
CLUAP1	-11.8116	6	7	1.83535e+06	510.584	-11.8116
NID1	-11.3859	8	8	4.10485e+06	1533.94	-11.3859
MFAP4	-11.2234	8	3	166320	69.5628	-11.2234
ALB	-11.1377	8	8	1.01241e+07	4493.27	-11.1377
EFEMP1	-11.0347	8	8	874072	416.65	-11.0347
AEBP1	-11.0059	8	6	718838	349.569	-11.0059
C4A	-10.8627	8	8	796286	427.628	-10.8627
EFEMP2	-10.8295	8	4	404302	222.173	-10.8295
IGFBP5	-10.53	8	8	2.28055e+06	1542.41	-10.53
NTN1	-10.4732	8	3	61357.4	43.1648	-10.4732
HAPLN1	-10.4464	7	3	156640	112.258	-10.4464
NID2	-10.2715	8	4	115378	93.3435	-10.2715
POSTN	-10.2663	8	8	2.32522e+06	1887.93	-10.2663
MDK	-10.0733	8	5	245832	228.18	-10.0733
TIMP2	-10.06	8	8	604362	566.141	-10.06
PLTP	-9.89674	8	8	781921	820.255	-9.89674
LUM	-9.86114	8	6	831558	894.113	-9.86114
SHROOM3	-9.8502	8	8	715061	774.709	-9.8502
FSTL1	-9.75801	8	8	2.96755e+06	3427.23	-9.75801
SERPING1	-9.72117	8	8	905251	1072.52	-9.72117
BGN	-9.68949	8	8	360870	437.043	-9.68949
DKK3	-9.64105	8	8	1.04133e+06	1304.2	-9.64105
THBS2	-9.42292	8	6	224552	327.141	-9.42292
COL3A1	-9.31777	8	8	693140	1086.16	-9.31777
ARG1	-9.29394	8	3	38274.2	60.975	-9.29394
COL1A2	-9.25227	8	8	1.78869e+06	2933.09	-9.25227
LOX	-9.15584	8	8	689165	1208.2	-9.15584
MMP2	-9.09106	8	8	1.55348e+06	2848.55	-9.09106
PCOLCE	-8.89303	8	8	259547	545.943	-8.89303
DCN	-8.88449	8	6	286028	605.216	-8.88449
CST3	-8.86278	8	8	2.41036e+06	5177.5	-8.86278
COL15A1	-8.82283	8	5	88573.7	195.6	-8.82283
TIMP1	-8.75582	8	8	1.04322e+06	2413.3	-8.75582
TMSB4X	-8.75106	8	4	153320	355.852	-8.75106
FBN1	-8.74409	8	8	689101	1607.12	-8.74409
ECM1	-8.74367	8	7	192359	448.752	-8.74367
CP	-8.70681	8	8	773467	1851.11	-8.70681
SLIT3	-8.6908	8	8	240911	582.994	-8.6908
LAMB1	-8.64783	8	8	6.64974e+06	16578.6	-8.64783
CCN2	-8.58732	8	8	920895	2394.25	-8.58732
A2M	-8.53101	8	8	1.54486e+06	4176.37	-8.53101
CCDC80	-8.47776	8	7	292273	819.838	-8.47776
PRSS23	-8.45331	8	8	378215	1079.04	-8.45331
CLU	-8.33899	8	8	3.24388e+06	10017.9	-8.33899
BBS7	-8.24632	8	8	111154	366.044	-8.24632
SERPINE2	-8.22327	8	8	173488	580.524	-8.22327
KRT5	-8.15578	8	8	814638	2856.47	-8.15578
FGFBP3	-8.01308	8	3	10197.6	39.4747	-8.01308
QSOX1	-8.0108	8	8	220024	853.058	-8.0108
COL12A1	-7.93765	8	8	818091	3336.81	-7.93765
VCAN	-7.88797	8	8	733991	3098.67	-7.88797
C1QL1	-7.87868	8	7	108520	461.096	-7.87868
NELL2	-7.87506	7	7	195404	832.346	-7.87506
ADAM15	-7.87429	8	5	12405.8	52.872	-7.87429
COL5A2	-7.87138	8	8	1.42934e+06	6104.03	-7.87138
LTBP2	-7.85503	8	8	140099	605.114	-7.85503
NPTX2	-7.80435	5	5	53139.8	237.727	-7.80435
TMSB10	-7.7807	8	8	175225	796.839	-7.7807
FBLN1	-7.75758	8	8	1.16909e+06	5402.33	-7.75758
GAS6	-7.73535	8	8	129029	605.502	-7.73535
CHI3L1	-7.71909	7	2	23151.7	109.876	-7.71909
COL1A1	-7.705	8	8	5.06482e+06	24273.3	-7.705
IGFBP2	-7.67257	8	8	1.16212e+06	5696.09	-7.67257
SCG2	-7.5502	8	7	231185	1233.45	-7.5502
COL11A1	-7.54304	8	8	792803	4250.94	-7.54304
LOXL2	-7.4375	8	8	258042	1488.6	-7.4375
SDC4	-7.37286	8	6	28285.8	170.654	-7.37286
LOXL1	-7.37244	8	8	98424	593.983	-7.37244
CSF1	-7.37093	8	7	65509.1	395.76	-7.37093
VASN	-7.2961	8	8	165961	1055.99	-7.2961
SLIT1	-7.29587	5	3	31041.1	197.542	-7.29587
SEMA3A	-7.28216	8	8	107314	689.459	-7.28216
SFRP1	-7.2609	8	8	106954	697.344	-7.2609
EVL	-7.25725	7	8	27613.2	180.496	-7.25725
ADAM12	-7.23918	8	8	55379	366.552	-7.23918
LAMC1	-7.2309	8	8	4.83967e+06	32218	-7.2309
VWA1	-7.14016	8	7	22384	158.685	-7.14016
MGP	-7.10341	8	6	74675.3	543.047	-7.10341
MYL12A	-7.0255	8	7	149216	1145.32	-7.0255
KRT6B	-6.96092	8	6	58774.9	471.787	-6.96092
THBS1	-6.93571	8	8	731014	5971.31	-6.93571
NFASC	-6.93002	8	3	24858.6	203.86	-6.93002
B4GAT1	-6.92865	8	8	229886	1887.04	-6.92865
SULF2	-6.90287	8	8	122952	1027.47	-6.90287
ALMS1	-6.89365	8	8	849056	7140.71	-6.89365
CDH11	-6.89312	8	8	218622	1839.32	-6.89312
LPL	-6.85628	6	6	16569.5	143.009	-6.85628
CPXM1	-6.84365	8	5	28972.3	252.254	-6.84365
CCN1	-6.84343	8	8	294437	2563.98	-6.84343
SPARC	-6.83274	8	8	5.36946e+06	47105.5	-6.83274
ADAMTSL1	-6.80792	8	7	23632	210.918	-6.80792
LAMA2	-6.80197	8	8	161742	1449.52	-6.80197
MXRA5	-6.78907	8	8	142951	1292.63	-6.78907
HSPG2	-6.75867	8	8	822584	7596.56	-6.75867
COL14A1	-6.73559	8	8	97218.1	912.288	-6.73559
GOSR2	-6.73044	8	8	178206	1678.26	-6.73044
IGFBP7	-6.67201	8	8	4.89271e+06	47981.6	-6.67201
MMP19	-6.66218	8	3	18679.1	184.434	-6.66218
DSG1	-6.66083	8	7	42021.9	415.305	-6.66083
MEGF10	-6.6124	8	8	65384.1	668.254	-6.6124
HTRA1	-6.5999	8	8	754083	7774.13	-6.5999
FN1	-6.59863	8	8	8.7958e+06	90759.2	-6.59863
AHSG	-6.5496	8	8	92245.4	984.736	-6.5496
ANGPT1	-6.53403	8	7	34997.9	377.66	-6.53403
FBN2	-6.52541	8	7	71021.6	770.987	-6.52541
KRT1	-6.52234	8	8	1.12605e+07	122501	-6.52234
S100A9	-6.50802	8	6	22888.2	251.478	-6.50802
SERPINB3	-6.48764	8	5	13179.9	146.872	-6.48764
KRT10	-6.45116	8	8	2.51918e+06	28791.6	-6.45116
PLXDC2	-6.41981	8	8	165408	1931.98	-6.41981
OLFML2A	-6.40648	8	8	138479	1632.46	-6.40648
CFI	-6.40546	8	8	493664	5823.65	-6.40546
TGFB2	-6.39218	8	8	238685	2841.76	-6.39218
MFAP5	-6.38668	8	4	18582.4	222.085	-6.38668
S100A8	-6.30892	8	6	21795.4	274.909	-6.30892
BMP1	-6.30624	8	8	290009	3664.75	-6.30624
BASP1	-6.30608	8	8	172031	2174.14	-6.30608
CLSTN1	-6.29755	8	8	473540	6020.13	-6.29755
LTBP1	-6.28312	8	7	84028.9	1079	-6.28312
IGHG1	-6.24034	8	3	8062.9	106.65	-6.24034
PAM	-6.23781	8	8	140844	1866.25	-6.23781
FRAS1	-6.23045	8	8	29322.4	390.523	-6.23045
KRT2	-6.1943	8	8	3.28494e+06	44859.7	-6.1943
FLG	-6.16607	8	7	50257.1	699.886	-6.16607
CDH2	-6.15349	8	8	782106	10987	-6.15349
WNT5A	-6.1496	8	4	19556.9	275.476	-6.1496
ATRX	-6.14045	7	8	121349	1720.19	-6.14045
SLIT2	-6.11408	8	6	14414	208.096	-6.11408
EMILIN1	-6.0939	8	8	253611	3712.96	-6.0939
COL2A1	-6.09254	7	5	19588.4	287.053	-6.09254
MAN1A1	-6.08533	8	5	24237.9	356.966	-6.08533
CDH6	-6.0819	8	8	50666.8	747.979	-6.0819
SEMA3C	-6.04711	8	8	181194	2740.2	-6.04711
SRPX2	-6.0454	8	5	28878.3	437.244	-6.0454
XPNPEP3	-6.02573	8	8	155404	2385.25	-6.02573
GOLM1	-6.0068	8	8	223427	3474.62	-6.0068
APOE	-5.92232	8	8	101651	1676.16	-5.92232
MATN2	-5.92131	8	8	56601	933.971	-5.92131
BOC	-5.92048	8	7	20757.4	342.713	-5.92048
CSTA	-5.90708	8	4	12389.7	206.468	-5.90708
B2M	-5.88174	8	8	304247	5159.97	-5.88174
ACTA2	-5.88042	8	8	5.23517e+06	88868.7	-5.88042
SERPINE1	-5.87014	8	8	2.90338e+06	49638.2	-5.87014
KRT72	-5.85622	2	2	2889.2	49.8747	-5.85622
COL5A3	-5.84043	4	6	33590.9	586.243	-5.84043
COPZ2	-5.80933	7	5	7567.83	134.955	-5.80933
GASK1B	-5.79756	8	6	24085.7	433.031	-5.79756
TLL2	-5.78568	8	8	150392	2726.23	-5.78568
TK2	-5.75738	8	8	97829.4	1808.53	-5.75738
CHST3	-5.75159	8	8	42922.9	796.687	-5.75159
SEMA5B	-5.74051	2	2	4015.48	75.1054	-5.74051
PSAP	-5.70498	8	8	645429	12373.1	-5.70498
HS6ST1	-5.70033	7	5	11746.5	225.91	-5.70033
LAMA4	-5.69806	8	8	55770.6	1074.28	-5.69806
KRT80	-5.67073	8	8	11868.8	232.994	-5.67073
KRT16	-5.65399	8	8	37408.7	742.936	-5.65399
EXT1	-5.6494	8	7	34038.8	678.164	-5.6494
THBS3	-5.63786	8	8	98560.8	1979.43	-5.63786
SULF1	-5.56518	8	5	18960.7	400.469	-5.56518
KRT9	-5.56154	8	8	2.52974e+06	53565.4	-5.56154
SPP1	-5.55871	8	8	334574	7098.27	-5.55871
PTPRZ1	-5.55477	8	8	96704.1	2057.27	-5.55477
MEGF8	-5.55301	8	8	37168.6	791.687	-5.55301
SCUBE2	-5.55031	5	3	6488.61	138.465	-5.55031
PLAU	-5.52587	8	8	111382	2417.48	-5.52587
DAG1	-5.52316	8	8	145773	3169.86	-5.52316
GNPTG	-5.52257	8	8	31923.9	694.474	-5.52257
COL4A2	-5.403	8	8	415648	9823.38	-5.403
SDC1	-5.39737	8	8	226251	5368.11	-5.39737
UXS1	-5.38778	7	8	74496.1	1779.3	-5.38778
COL5A1	-5.36844	8	8	704400	17051.3	-5.36844
LGALS3BP	-5.29584	8	8	1.31651e+06	33513.3	-5.29584
KRT14	-5.29267	8	8	3.14625e+06	80267.5	-5.29267
AGRN	-5.27601	8	8	249183	6431.02	-5.27601
ARPP19	-5.27323	8	7	11562.4	298.983	-5.27323
MFGE8	-5.26459	8	8	104187	2710.27	-5.26459
CTBS	-5.25283	8	8	45065.8	1181.92	-5.25283
GRN	-5.23319	8	7	20663.6	549.364	-5.23319
MSTO1	-5.23096	8	8	56913.3	1515.43	-5.23096
SEMA6A	-5.22087	8	8	22267.6	597.086	-5.22087
LTBP3	-5.21628	8	8	40280.1	1083.51	-5.21628
COL6A1	-5.20895	8	8	905706	24487	-5.20895
FAM3C	-5.19113	8	8	128813	3525.95	-5.19113
SERPINI1	-5.15643	8	7	16494.7	462.491	-5.15643
DMD	-5.13537	8	8	88565.7	2519.8	-5.13537
GPC1	-5.12051	8	8	186827	5370.47	-5.12051
S100A6	-5.09809	8	8	235904	6887.43	-5.09809
SRGAP3	-5.09024	6	8	22126.7	649.533	-5.09024
NUCB1	-5.08093	8	8	329950	9748.46	-5.08093
PXDN	-5.06814	8	8	195824	5837.17	-5.06814
VPS13A	-5.06324	8	8	34407.3	1029.11	-5.06324
PGK2	-5.04018	8	8	139656	4244.38	-5.04018
SPTBN4	-5.02055	4	6	95164.1	2931.82	-5.02055
CTSF	-5.00326	5	6	14289.1	445.527	-5.00326
FAT3	-4.99595	8	8	18239.8	571.594	-4.99595
DCBLD1	-4.9768	8	8	7017.5	222.853	-4.9768
AKAP17A	-4.9736	8	8	264223	8409.47	-4.9736
OLFM2	-4.96074	8	8	19921.9	639.732	-4.96074
RNF40	-4.93424	8	8	46026.2	1505.4	-4.93424
TBCA	-4.92297	8	8	153160	5048.77	-4.92297
ARHGAP32	-4.92128	7	8	11597.1	382.735	-4.92128
GALNT10	-4.88906	8	8	68887.8	2324.82	-4.88906
FLG2	-4.88365	8	8	25061.4	848.945	-4.88365
IFT122	-4.87433	8	8	27255.8	929.264	-4.87433
PROCR	-4.85382	8	8	21894.7	757.17	-4.85382
RGMA	-4.84983	6	6	11535.5	400.03	-4.84983
BMP7	-4.83974	2	2	1645.63	57.4678	-4.83974
EFNB3	-4.81931	7	6	11809.8	418.295	-4.81931
LRP1B	-4.79443	6	6	6650.29	239.648	-4.79443
APP	-4.79174	8	8	188862	6818.46	-4.79174
EPHA4	-4.78878	7	8	4792.41	173.375	-4.78878
CELSR2	-4.77512	8	8	28646.3	1046.2	-4.77512
PCDHB14	-4.77033	8	6	6510.43	238.56	-4.77033
LIPG	-4.76887	8	7	10676.6	391.614	-4.76887
DCX	-4.75714	4	4	5232.9	193.509	-4.75714
LAMA5	-4.69367	8	8	71775.6	2773.58	-4.69367
H1-4	-4.68537	8	8	101221	3933.99	-4.68537
BCHE	-4.67218	8	8	37895.9	1486.37	-4.67218
B4GALT1	-4.65291	8	8	125603	4992.7	-4.65291
CHL1	-4.61537	7	6	37917.3	1546.94	-4.61537
NEO1	-4.61033	8	8	35814.1	1466.25	-4.61033
SELENOM	-4.60722	8	8	9740.93	399.657	-4.60722
ADAMTS12	-4.55907	8	8	12145.8	515.242	-4.55907
DSG2	-4.55893	8	8	35242.4	1495.17	-4.55893
PDCD1LG2	-4.55016	7	5	5768.62	246.229	-4.55016
DSP	-4.53718	8	8	62616.1	2696.86	-4.53718
BNC2	-4.52869	8	8	6624.4	286.995	-4.52869
SRPX	-4.52811	8	8	62603.1	2713.31	-4.52811
APLP2	-4.51155	8	8	226994	9951.8	-4.51155
ADAM9	-4.50904	8	8	108587	4768.93	-4.50904
AMIGO2	-4.50244	8	8	22909.4	1010.75	-4.50244
MAN1C1	-4.49921	8	8	50749.3	2244.05	-4.49921
LAMB2	-4.49248	8	8	114190	5072.93	-4.49248
CACHD1	-4.47607	8	8	15109.9	678.936	-4.47607
RGS22	-4.47324	6	2	9543.94	429.684	-4.47324
SDC2	-4.44527	8	8	74855.8	3436.1	-4.44527
B4GALNT4	-4.43895	5	3	3261.12	150.352	-4.43895
TPST1	-4.40922	8	6	7182.19	338.026	-4.40922
SIPA1	-4.40081	7	8	47650.9	2255.77	-4.40081
NPC2	-4.39765	8	8	336518	15965.5	-4.39765
LSAMP	-4.39524	8	8	39012.2	1853.96	-4.39524
TGFB1	-4.39227	8	8	26517	1262.75	-4.39227
TMA7	-4.38803	8	8	21665.8	1034.78	-4.38803
NTM	-4.38057	8	8	57463.3	2758.71	-4.38057
NTNG1	-4.37052	7	8	10657.9	515.247	-4.37052
MGAT5	-4.34567	8	8	9790.58	481.539	-4.34567
NCAM1	-4.3085	8	8	28972.6	1462.18	-4.3085
JAK1	-4.30456	6	8	37368.2	1891.04	-4.30456
CHST11	-4.3038	8	8	22210.1	1124.55	-4.3038
COL18A1	-4.28315	8	8	274060	14076.4	-4.28315
COL4A1	-4.26998	8	8	209721	10870.5	-4.26998
KRT17	-4.26894	8	8	25708.7	1333.52	-4.26894
PGM5	-4.26263	8	5	7895.83	411.357	-4.26263
AXL	-4.24103	8	8	24033.9	1271	-4.24103
CANT1	-4.24008	8	8	25633	1356.46	-4.24008
COX16	-4.21911	8	8	9212.5	494.652	-4.21911
PALM	-4.19281	8	8	52398.7	2865.22	-4.19281
WWC3	-4.17968	5	8	17532.8	967.48	-4.17968
EDIL3	-4.16814	8	8	125667	6990.12	-4.16814
GALNT16	-4.15609	8	8	16377	918.6	-4.15609
VCAM1	-4.14092	8	7	11688.5	662.549	-4.14092
CTSL	-4.12715	8	8	34116.1	1952.38	-4.12715
RECK	-4.12616	7	7	3300.45	189.005	-4.12616
EXT2	-4.09632	8	8	28522.3	1667.51	-4.09632
SEMA4B	-4.07724	8	8	24828.7	1470.9	-4.07724
GDPD2	-4.06294	5	6	6510.5	389.535	-4.06294
ASS1	-4.0478	8	8	38751.7	2343.04	-4.0478
CDH4	-4.04619	7	5	10449.2	632.492	-4.04619
KIAA0100	-4.03205	3	7	7876.35	481.457	-4.03205
COL6A3	-4.0028	8	8	77230.1	4817.52	-4.0028
TIMP3	-4.00109	8	8	25219.2	1575.02	-4.00109
EXTL2	-3.9903	8	8	20582.7	1295.09	-3.9903
TAGLN	-3.9866	8	8	2.22868e+06	140592	-3.9866
CAPS	-3.97756	8	8	15585.4	989.362	-3.97756
FAT1	-3.96099	8	8	24675.8	1584.51	-3.96099
PVR	-3.96016	8	8	28331.4	1820.29	-3.96016
QPRT	-3.95308	8	8	56394.2	3641.15	-3.95308
KIF20B	-3.92591	8	8	957309	62985	-3.92591
LARP1B	-3.92347	2	6	1611.59	106.211	-3.92347
LMAN2	-3.92331	8	8	298013	19642.7	-3.92331
HEG1	-3.92198	8	8	8558.94	564.66	-3.92198
JPT2	-3.92056	8	8	23705.6	1565.47	-3.92056
ATP6AP2	-3.89646	8	8	37841.1	2541.04	-3.89646
DNASE2	-3.88518	8	8	31718.4	2146.62	-3.88518
LDHA	-3.8812	8	8	612388	41559.4	-3.8812
RNASET2	-3.85418	8	8	17328.9	1198.25	-3.85418
DDR1	-3.85006	8	8	22750.6	1577.64	-3.85006
PRNP	-3.84783	8	8	32538.1	2259.85	-3.84783
ARHGEF9	-3.84448	2	6	3336.74	232.285	-3.84448
LHPP	-3.83477	8	8	18271.8	1280.56	-3.83477
PTPRF	-3.8321	8	8	10018.5	703.439	-3.8321
TGFBI	-3.82683	8	8	609395	42944.6	-3.82683
FAM20C	-3.80533	8	7	21085.6	1508.24	-3.80533
ATRN	-3.79923	8	8	43330.8	3112.54	-3.79923
SDF4	-3.78388	8	8	119977	8710.41	-3.78388
GFRA1	-3.7758	7	7	9520.28	695.058	-3.7758
GALNT2	-3.77424	8	8	213772	15624	-3.77424
TMEM132A	-3.7707	8	8	20776.3	1522.22	-3.7707
TGOLN2	-3.76075	8	8	24918.9	1838.36	-3.76075
LRRC4B	-3.75325	8	8	19421.5	1440.26	-3.75325
HMGN1	-3.74347	7	8	8486.62	633.635	-3.74347
F13A1	-3.72627	4	2	1382.83	104.484	-3.72627
MYL9	-3.71818	8	8	311299	23653.3	-3.71818
SEMA5A	-3.70993	8	8	7406.61	566.003	-3.70993
IDS	-3.70562	8	8	29615.8	2269.97	-3.70562
RELN	-3.69288	5	4	5497.86	425.135	-3.69288
TENM4	-3.67418	5	8	10158.4	795.769	-3.67418
MGAT2	-3.66886	8	8	23582.2	1854.16	-3.66886
COL6A2	-3.65382	8	8	391241	31083.8	-3.65382
GNL3L	-3.6461	5	8	6481.6	517.721	-3.6461
MANBA	-3.63144	8	8	36382.1	2935.72	-3.63144
GNA13	-3.62412	7	8	52978.3	4296.64	-3.62412
EXOC4	-3.61994	8	8	39497.9	3212.66	-3.61994
LRRC17	-3.61955	7	7	12578.8	1023.4	-3.61955
JMJD8	-3.60041	7	7	8461.53	697.618	-3.60041
SUCO	-3.59995	8	8	18302.1	1509.41	-3.59995
DPY30	-3.59898	8	7	9604.9	792.67	-3.59898
CD109	-3.59014	8	8	25384.9	2107.82	-3.59014
CADM4	-3.56334	8	8	19093.3	1615.13	-3.56334
CPQ	-3.55861	8	8	18394.5	1561.14	-3.55861
NEGR1	-3.52137	8	6	3479.49	303.025	-3.52137
SH3BGRL	-3.48127	8	8	135762	12156.6	-3.48127
HSPA13	-3.44178	8	8	38062.5	3502.83	-3.44178
CRYAB	-3.44115	8	8	41620.9	3831.96	-3.44115
COL10A1	-3.43451	8	6	14241.7	1317.26	-3.43451
USP33	-3.43187	4	8	2968.24	275.046	-3.43187
TPM2	-3.42618	8	8	1.97633e+06	183856	-3.42618
GM2A	-3.41253	8	8	70029.3	6576.69	-3.41253
CEP290	-3.40821	3	4	7930.88	747.046	-3.40821
GALC	-3.3986	8	8	30507.1	2892.82	-3.3986
PTGFRN	-3.38266	8	8	32964	3160.52	-3.38266
PSAT1	-3.36804	8	8	116699	11302.9	-3.36804
JAM2	-3.35826	7	6	7505.77	731.91	-3.35826
PTS	-3.35134	8	8	7293.95	714.674	-3.35134
HRNR	-3.3298	8	8	13673.5	1359.92	-3.3298
DCHS1	-3.32634	8	8	5574.66	555.763	-3.32634
RPLP2	-3.3138	8	8	505382	50823.8	-3.3138
RABGGTB	-3.31263	8	8	5897.93	593.608	-3.31263
IFITM3	-3.30574	3	7	4843.67	489.833	-3.30574
AGA	-3.29825	8	8	55188.6	5610.2	-3.29825
OSMR	-3.29175	5	8	5401.69	551.589	-3.29175
CDH13	-3.2877	7	8	11442.1	1171.68	-3.2877
TPM1	-3.28651	8	8	4.0983e+06	420016	-3.28651
GFAP	-3.28167	8	8	1.98732e+06	204356	-3.28167
KIAA0319L	-3.27066	8	8	23110.4	2394.65	-3.27066
NOTCH3	-3.2576	8	8	11308.4	1182.4	-3.2576
MMP13	-3.25643	2	5	2292.3	239.877	-3.25643
JPT1	-3.19945	8	8	21797.1	2372.84	-3.19945
FTH1	-3.1625	8	8	81288.2	9078.64	-3.1625
UCHL1	-3.16005	8	8	648333	72531.8	-3.16005
PTK7	-3.14995	8	8	243553	27438.7	-3.14995
CLTB	-3.14599	8	8	26787.7	3026.22	-3.14599
GPC4	-3.14014	8	8	94447.8	10713.1	-3.14014
TPPP3	-3.13929	4	6	3168.55	359.618	-3.13929
CEMIP	-3.13589	8	7	5593.29	636.314	-3.13589
CTSD	-3.10914	8	8	1.46227e+06	169466	-3.10914
ATOX1	-3.10893	8	8	53073.7	6151.75	-3.10893
TXN	-3.09111	8	8	406751	47732.2	-3.09111
MARCKS	-3.08883	8	8	133352	15673.6	-3.08883
PCDH9	-3.08808	8	8	4186.5	492.318	-3.08808
HDGFL3	-3.08115	7	8	9972.62	1178.39	-3.08115
PI15	-3.07586	5	5	9311.65	1104.33	-3.07586
SEMA7A	-3.06387	8	6	7120.43	851.507	-3.06387
PHC3	-3.05672	4	8	3964.63	476.473	-3.05672
CHST14	-3.03434	8	8	19477.5	2377.42	-3.03434
THSD4	-3.01691	5	8	3878.91	479.215	-3.01691
ICAM1	-3.00761	8	8	6688.96	831.723	-3.00761
VLDLR	-3.00533	8	8	25980	3235.53	-3.00533
SDK2	-3.00474	7	8	5681.91	707.91	-3.00474
GYG1	-2.9949	8	8	22280	2794.87	-2.9949
ACYP2	-2.9941	8	8	9039.95	1134.62	-2.9941
ADAMTS14	-2.98407	7	8	6246.73	789.51	-2.98407
POMGNT1	-2.97415	8	8	10193.7	1297.25	-2.97415
TBCB	-2.95331	8	8	136439	17615.8	-2.95331
PLOD1	-2.92598	8	8	158698	20881.6	-2.92598
FGFR1	-2.92336	8	8	13932.5	1836.58	-2.92336
ZNF324	-2.91118	7	8	160518	21338.9	-2.91118
C1ORF198	-2.91116	8	8	9104.55	1210.35	-2.91116
LONP2	-2.90641	7	8	7572.04	1009.94	-2.90641
GSS	-2.90279	8	8	76799.1	10269.1	-2.90279
PTX3	-2.90249	8	8	44852.1	5998.57	-2.90249
CRB2	-2.90005	4	5	2288.12	306.533	-2.90005
GPC6	-2.89439	8	8	28069.1	3775.13	-2.89439
DPYSL5	-2.89117	5	7	9087.81	1224.99	-2.89117
MRPL37	-2.88533	6	8	33284.8	4504.8	-2.88533
YWHAZ	-2.87802	8	8	717136	97551	-2.87802
FAP	-2.86799	8	8	12763.6	1748.32	-2.86799
HBA2	-2.84326	7	8	12434	1732.61	-2.84326
MGAT4B	-2.83614	6	7	3096.11	433.565	-2.83614
DBI	-2.83397	8	8	71487.9	10025.9	-2.83397
GABARAPL2	-2.82516	7	8	10370.1	1463.27	-2.82516
PCDHGC3	-2.82365	8	8	6313.33	891.776	-2.82365
TNC	-2.81018	8	8	535295	76320.9	-2.81018
IER5	-2.80985	3	3	26106.7	3723.09	-2.80985
CDH23	-2.808	5	7	8908.54	1272.08	-2.808
CELSR1	-2.77925	8	8	8353.46	1216.83	-2.77925
PPP3CC	-2.75682	6	8	8577.53	1269.05	-2.75682
MSN	-2.75589	8	8	372010	55074.5	-2.75589
STMN1	-2.74792	8	8	97246	14476.6	-2.74792
CRABP2	-2.74768	5	3	3889.02	579.039	-2.74768
SDCBP	-2.74205	8	8	59531.8	8898.34	-2.74205
HBB	-2.74012	8	8	50136.2	7504.02	-2.74012
MYL4	-2.73927	7	8	46143.9	6910.53	-2.73927
IL1RAP	-2.73365	7	8	9226.51	1387.16	-2.73365
ZNF428	-2.71912	3	4	1396.03	212.01	-2.71912
MAN2A1	-2.71247	8	8	43600.9	6652.14	-2.71247
CPVL	-2.70671	8	8	14221.1	2178.37	-2.70671
FKBP1A	-2.70575	8	8	161628	24774.5	-2.70575
SLC4A10	-2.654	6	8	5691.57	904.274	-2.654
TLN2	-2.64729	8	8	21014.6	3354.34	-2.64729
SCRN3	-2.63902	8	8	6667.75	1070.42	-2.63902
CNBP	-2.62874	8	8	18593.1	3006.24	-2.62874
SORCS1	-2.62787	2	7	3203.49	518.27	-2.62787
PCBD1	-2.62395	8	8	46481.6	7540.4	-2.62395
ROR1	-2.60888	8	7	7068.9	1158.78	-2.60888
CNN1	-2.59919	8	8	132655	21892.2	-2.59919
PTPRM	-2.59597	4	6	2351.07	388.867	-2.59597
CAT	-2.58707	8	8	42847.4	7130.79	-2.58707
EFHD1	-2.57499	8	8	4161.4	698.379	-2.57499
CDV3	-2.57314	8	8	23431.3	3937.37	-2.57314
EFNB1	-2.57259	7	8	5289.18	889.122	-2.57259
PHYHIPL	-2.56589	3	3	1718.68	290.258	-2.56589
PCDHGA10	-2.56255	7	8	12338.2	2088.55	-2.56255
NRP1	-2.55815	8	8	32579.2	5531.71	-2.55815
PCYOX1	-2.55571	8	8	92783.1	15780.6	-2.55571
NHLRC3	-2.54794	8	8	5431.55	928.788	-2.54794
FMC1	-2.54726	7	7	3467.7	593.255	-2.54726
TCEAL3	-2.53587	8	8	5984.7	1031.98	-2.53587
ADAM10	-2.52871	8	8	41964.3	7272.14	-2.52871
DCC	-2.5279	7	8	7241.73	1255.65	-2.5279
GNG12	-2.5224	8	8	10534	1833.47	-2.5224
GLRX	-2.52125	8	8	14515.5	2528.49	-2.52125
TTYH1	-2.51612	2	3	659.046	115.209	-2.51612
ARSB	-2.50262	8	8	39386.2	6949.9	-2.50262
SH3BGRL3	-2.5008	8	8	294106	51962.3	-2.5008
CSTB	-2.48753	8	8	70190.6	12515.8	-2.48753
SIAE	-2.48696	8	8	22932.9	4090.82	-2.48696
GALNT1	-2.48376	8	8	16387.2	2929.67	-2.48376
GALNS	-2.48353	8	8	18113.7	3238.86	-2.48353
MYLK	-2.48237	8	8	119700	21420.3	-2.48237
CTSZ	-2.47737	7	6	8395.4	1507.58	-2.47737
PRDX1	-2.47278	8	8	633632	114145	-2.47278
SLC38A10	-2.46824	8	8	12707.8	2296.44	-2.46824
ACTN1	-2.46184	8	8	851640	154586	-2.46184
HMGA1	-2.45725	6	8	9600.94	1748.26	-2.45725
PCDHB2	-2.44617	8	8	6442.36	1182.16	-2.44617
ANTXR1	-2.44468	8	8	27942.7	5132.72	-2.44468
GBE1	-2.44408	8	8	41527.5	7631.22	-2.44408
ABHD14B	-2.44138	8	8	14476.6	2665.24	-2.44138
GOLGA3	-2.43892	8	8	13689.6	2524.66	-2.43892
NEDD8	-2.43749	8	8	24197.4	4466.95	-2.43749
NRCAM	-2.43203	8	8	74037	13719.4	-2.43203
MOXD1	-2.43039	8	8	45497.1	8440.42	-2.43039
SIL1	-2.41954	8	8	17858	3337.94	-2.41954
LZIC	-2.41472	8	8	11542	2164.59	-2.41472
UBLCP1	-2.41305	8	8	22185.5	4165.51	-2.41305
MET	-2.40635	6	8	5401.84	1018.96	-2.40635
ROBO1	-2.40626	8	8	15541.4	2931.8	-2.40626
RIDA	-2.40537	7	8	3700.1	698.434	-2.40537
PAWR	-2.39906	8	8	20180.1	3825.9	-2.39906
BRK1	-2.39499	8	8	3246.57	617.25	-2.39499
BAG3	-2.3937	8	8	18622.9	3543.82	-2.3937
GALNT7	-2.38158	8	8	22006.3	4223	-2.38158
PFKFB4	-2.38113	3	8	4196.67	805.585	-2.38113
WBP2	-2.3731	8	8	16763.3	3235.84	-2.3731
PLOD3	-2.37298	8	8	72531.3	14001.9	-2.37298
HEBP2	-2.37238	8	8	20480.1	3955.27	-2.37238
MXRA7	-2.37058	8	8	19620.1	3793.91	-2.37058
CD9	-2.36507	8	8	11825.8	2295.48	-2.36507
NLGN3	-2.36269	5	8	6488.78	1261.6	-2.36269
PRDX6	-2.36222	8	8	539325	104894	-2.36222
TPM3	-2.35306	8	8	569139	111398	-2.35306
MANEA	-2.35017	5	7	2636.14	517.007	-2.35017
UVRAG	-2.34576	7	8	41728.7	8209.04	-2.34576
PTPRK	-2.33566	8	8	8291.59	1642.62	-2.33566
MAN1B1	-2.33448	8	8	12303.2	2439.33	-2.33448
MIX23	-2.32854	7	8	5347.15	1064.54	-2.32854
ADGRL2	-2.32824	6	8	1578.54	314.329	-2.32824
SOD1	-2.32788	8	8	126535	25202.8	-2.32788
AAMDC	-2.3277	8	8	15286.5	3045.1	-2.3277
CLN5	-2.32357	8	8	38756.8	7742.55	-2.32357
RAD23B	-2.32115	8	8	54463.2	10898.5	-2.32115
SH3TC1	-2.3131	4	5	1879.94	378.295	-2.3131
GPRC5B	-2.31079	3	8	2309.97	465.576	-2.31079
ELP1	-2.30951	2	8	10914.2	2201.71	-2.30951
RBBP9	-2.30292	8	8	14292.6	2896.43	-2.30292
CTSO	-2.29095	6	8	4376.21	894.236	-2.29095
PTPRS	-2.28703	8	8	5730.26	1174.11	-2.28703
PEBP1	-2.281	8	8	348534	71712.6	-2.281
CPPED1	-2.27876	7	7	5323.01	1096.94	-2.27876
SLC7A5	-2.27698	7	8	15963.9	3293.82	-2.27698
SGCE	-2.27075	8	8	14208.5	2944.33	-2.27075
YWHAE	-2.26615	8	8	302375	62859	-2.26615
TXNRD1	-2.2545	8	8	80550.3	16880.9	-2.2545
HEXA	-2.25186	8	8	92477.6	19416	-2.25186
CSRP1	-2.24896	8	8	79853	16799.2	-2.24896
TP53I3	-2.2451	8	8	61759.1	13027.4	-2.2451
SEZ6L2	-2.23724	7	8	4610.41	977.827	-2.23724
XXYLT1	-2.23035	8	8	11666.6	2486.22	-2.23035
NEU1	-2.22712	8	8	15826.9	3380.38	-2.22712
EIF4B	-2.22592	8	8	19382.2	4143.18	-2.22592
TXNDC17	-2.21156	8	8	112315	24248.9	-2.21156
VIM	-2.2078	8	8	4.52173e+06	978793	-2.2078
ERH	-2.20646	8	8	36640.6	7938.73	-2.20646
COL8A1	-2.1908	8	8	246920	54083.1	-2.1908
HAS1	-2.183	8	6	9805.17	2159.27	-2.183
S100A13	-2.18297	8	8	50685.2	11162	-2.18297
ENTPD6	-2.18229	8	8	3268.37	720.106	-2.18229
PYGL	-2.17426	8	8	38175.8	8458.09	-2.17426
ACP3	-2.16541	2	2	378.263	84.3219	-2.16541
GGH	-2.16209	8	8	151336	33813.3	-2.16209
CHID1	-2.15605	8	8	35221.1	7902.54	-2.15605
UGP2	-2.13891	8	8	166454	37793.5	-2.13891
MGAT1	-2.13758	8	8	9677.65	2199.35	-2.13758
C1QTNF3	-2.13743	3	8	2520.02	572.761	-2.13743
GCSH	-2.13034	8	8	7526.77	1719.14	-2.13034
MROH2B	-2.12884	7	8	8499.62	1943.37	-2.12884
UBE2L3	-2.12453	8	8	44856.7	10286.8	-2.12453
RPE	-2.12246	8	8	13359.2	3068.02	-2.12246
DNAJC7	-2.11888	5	8	13922.3	3205.28	-2.11888
CALU	-2.08868	8	8	456590	107342	-2.08868
SNX6	-2.08527	7	8	33448.9	7882.28	-2.08527
PLXNB2	-2.07819	8	8	27545.9	6523.19	-2.07819
MAP1LC3A	-2.07721	8	8	111385	26395.2	-2.07721
HMGN2	-2.07468	2	8	1359.08	322.631	-2.07468
PTPRG	-2.07068	8	8	9213.03	2193.13	-2.07068
EPB41L3	-2.06866	8	8	2430.87	579.471	-2.06866
LRP1	-2.06606	8	8	51568.8	12315.2	-2.06606
S100A11	-2.06604	8	8	211883	50600.6	-2.06604
HSPB1	-2.06545	8	8	377316	90145.4	-2.06545
NAXE	-2.06383	8	8	19698.2	4711.43	-2.06383
PRDX2	-2.05877	8	8	435972	104642	-2.05877
PPP1R2	-2.05474	8	8	9515.58	2290.32	-2.05474
GGCT	-2.05083	8	8	14929.5	3603.16	-2.05083
EPHB2	-2.05079	7	8	9321.51	2249.77	-2.05079
COX17	-2.0498	7	8	2554.21	616.888	-2.0498
NENF	-2.04827	8	8	12414.6	3001.54	-2.04827
PFDN2	-2.04819	8	8	29430.5	7115.91	-2.04819
UBE2N	-2.04318	8	8	156168	37890.7	-2.04318
PSPH	-2.03959	8	8	31515.5	7665.62	-2.03959
SLC9A3R1	-2.03707	8	8	5640.91	1374.46	-2.03707
MYL1	-2.03463	8	8	24996.9	6101.02	-2.03463
SMPDL3A	-2.02913	7	8	3093.47	757.909	-2.02913
PARK7	-2.02896	8	8	224753	55071.4	-2.02896
TENM2	-2.02475	8	8	12727.6	3127.79	-2.02475
RPS21	-2.02228	8	8	39688.5	9770.1	-2.02228
STMN2	-2.02178	3	5	33000.7	8126.58	-2.02178
PFDN6	-2.02017	8	8	7058.52	1740.13	-2.02017
NAGA	-2.01791	8	8	35955.8	8878.08	-2.01791
PFDN5	-2.01142	8	8	20006.1	4962.08	-2.01142
ACBD7	-2.01022	2	3	303.998	75.4627	-2.01022
JUP	-2.00353	8	8	47655.4	11884.7	-2.00353
GOT1	-1.99952	8	8	68009.3	17008	-1.99952
WDR44	-1.99478	8	8	11465.3	2876.72	-1.99478
ENOPH1	-1.991	8	8	23993.3	6035.87	-1.991
FHL1	-1.98405	8	8	32982.2	8337.25	-1.98405
LRP2	-1.98171	8	7	21672.9	5487.35	-1.98171
NUCKS1	-1.9807	8	8	67752.2	17166.2	-1.9807
CD99L2	-1.98038	8	8	2426.29	614.878	-1.98038
ASL	-1.9744	8	8	7976.64	2029.87	-1.9744
GNPDA1	-1.96815	8	8	55548.6	14197.1	-1.96815
GMPR2	-1.9642	8	8	8030.49	2058.06	-1.9642
XYLT2	-1.96398	8	8	3943.83	1010.88	-1.96398
DSTN	-1.96368	8	8	183615	47074.1	-1.96368
SUMO2	-1.95464	8	8	106813	27556	-1.95464
PCNP	-1.95037	7	8	8766.12	2268.23	-1.95037
FUCA2	-1.95007	8	8	13322.7	3447.95	-1.95007
TWSG1	-1.94942	8	8	11679.7	3024.11	-1.94942
PDAP1	-1.93986	8	8	21407.8	5579.78	-1.93986
GALNT17	-1.93855	6	7	5262.44	1372.86	-1.93855
NQO2	-1.9365	8	8	10059.3	2627.99	-1.9365
VTN	-1.93396	8	8	4261.13	1115.18	-1.93396
TIPRL	-1.93183	8	8	18524.6	4855.25	-1.93183
TPM4	-1.92673	8	8	777230	204430	-1.92673
SMPD1	-1.92498	8	8	20066.3	5284.36	-1.92498
PDCD5	-1.92274	8	8	9853.26	2598.83	-1.92274
HINT1	-1.92024	8	8	92600.2	24466	-1.92024
ATP5IF1	-1.92016	7	5	6642.2	1755.04	-1.92016
YKT6	-1.91679	8	8	40462.4	10716.2	-1.91679
HEXB	-1.9137	8	8	84056.5	22309.6	-1.9137
PSMA1	-1.91263	8	8	105764	28092	-1.91263
PSMF1	-1.90857	8	8	21087	5616.67	-1.90857
ACYP1	-1.90855	8	8	10337.9	2753.62	-1.90855
EPB41	-1.8991	4	8	9069.62	2431.67	-1.8991
CRMP1	-1.88553	8	8	539136	145914	-1.88553
LAMP2	-1.87634	8	8	194570	52995.7	-1.87634
ME1	-1.87614	8	8	23627.8	6436.46	-1.87614
NEXN	-1.87552	8	8	23414.4	6381.09	-1.87552
ALCAM	-1.86482	8	8	40742.4	11186.1	-1.86482
MARCKSL1	-1.86284	8	8	21246	5841.26	-1.86284
HLA-DRB3	-1.8601	3	4	12277.6	3381.95	-1.8601
NRP2	-1.85747	8	8	27526	7596.06	-1.85747
RBBP4	-1.8562	8	8	29763.5	8220.77	-1.8562
HMGA2	-1.85604	6	8	4619.45	1276.05	-1.85604
ARPIN	-1.85212	8	8	6643.74	1840.22	-1.85212
NSFL1C	-1.84509	8	8	27573.5	7674.77	-1.84509
IL6ST	-1.83891	8	8	6521.72	1823.03	-1.83891
IGDCC4	-1.83678	7	8	4834.03	1353.27	-1.83678
FERMT2	-1.82903	8	8	37369.8	10517.9	-1.82903
WARS1	-1.82568	8	8	46453.6	13104.9	-1.82568
ATF6	-1.81488	3	6	1176.09	334.276	-1.81488
MDP1	-1.80722	6	8	5150.1	1471.6	-1.80722
COTL1	-1.79346	8	8	135589	39114.7	-1.79346
SNED1	-1.79282	4	6	1903.66	549.409	-1.79282
RAD23A	-1.78925	8	8	45275.4	13099.2	-1.78925
UBQLN2	-1.78581	8	8	26567.1	7704.82	-1.78581
NCK1	-1.78209	8	8	10944.1	3182.13	-1.78209
GSTP1	-1.77923	8	8	240766	70144.5	-1.77923
NOTCH2	-1.77569	8	8	11037.6	3223.58	-1.77569
CSPG4	-1.76193	8	8	30419.4	8969.24	-1.76193
CFL2	-1.75614	8	8	28758.9	8513.75	-1.75614
NME2	-1.75185	8	8	158175	46965.5	-1.75185
BROX	-1.7472	8	8	10010.4	2981.87	-1.7472
PLAT	-1.74377	8	8	9971.99	2977.51	-1.74377
MCFD2	-1.74179	5	8	2000.94	598.28	-1.74179
FZD2	-1.74102	8	7	3843.6	1149.84	-1.74102
LMCD1	-1.7398	8	8	39530.5	11835.8	-1.7398
AIF1L	-1.73906	2	4	590.387	176.859	-1.73906
MYL6	-1.73823	8	8	497882	149234	-1.73823
OSBP2	-1.73703	7	7	3622.26	1086.63	-1.73703
PSMB2	-1.73594	8	8	49918.5	14986.2	-1.73594
TSNAX	-1.73378	8	8	13416.4	4033.84	-1.73378
NLGN2	-1.73198	8	8	10398	3130.22	-1.73198
NAGLU	-1.72349	8	8	15737.2	4765.48	-1.72349
EDF1	-1.71879	8	8	13630.7	4141.04	-1.71879
UBE2V1	-1.71537	8	8	165664	50448.6	-1.71537
FLNA	-1.71324	8	8	1.13737e+06	346870	-1.71324
LZTFL1	-1.71133	8	8	13107.2	4002.66	-1.71133
CNN3	-1.70764	8	8	127151	38928.8	-1.70764
PRCP	-1.70236	8	8	86625.3	26618.6	-1.70236
GSN	-1.70226	8	8	163707	50307.8	-1.70226
UFC1	-1.70124	8	8	18070.4	5557.06	-1.70124
MTPN	-1.69888	8	8	19754.9	6085.02	-1.69888
TOR1B	-1.6972	8	8	7538.68	2324.81	-1.6972
ADAM17	-1.69486	8	8	12025.4	3714.44	-1.69486
YWHAG	-1.69042	8	8	1.02574e+06	317811	-1.69042
NME1	-1.68874	8	8	388145	120402	-1.68874
LGALS3	-1.68647	8	8	127253	39535.7	-1.68647
MYH14	-1.68294	6	8	7774.43	2421.33	-1.68294
SKP1	-1.66276	8	8	25105.7	7929.25	-1.66276
CALD1	-1.65701	8	8	558493	177095	-1.65701
FAM3A	-1.65509	3	8	1981.86	629.277	-1.65509
RBM7	-1.65188	3	8	3447.23	1097	-1.65188
MPZL1	-1.64449	8	8	8567.33	2740.33	-1.64449
PNPO	-1.64429	8	8	10439.8	3339.75	-1.64429
TXNL4A	-1.6431	8	8	5864.32	1877.56	-1.6431
PTMS	-1.63867	8	8	73880.1	23726.7	-1.63867
RCN1	-1.63865	8	8	77338.4	24837.7	-1.63865
LONRF3	-1.63265	2	3	1228.45	396.171	-1.63265
ARSA	-1.6269	8	8	19034.2	6162.98	-1.6269
PTRHD1	-1.62389	7	8	5940.89	1927.58	-1.62389
ADPRS	-1.62272	8	8	16083.1	5222.57	-1.62272
KIDINS220	-1.61701	6	8	8404.71	2740.02	-1.61701
DCUN1D1	-1.61432	6	8	7201.48	2352.14	-1.61432
TUT4	-1.61305	8	8	50086.9	16373.7	-1.61305
PIN4	-1.61173	8	8	4104.96	1343.17	-1.61173
VCL	-1.6108	8	8	304113	99571.6	-1.6108
GNPDA2	-1.60558	8	8	8180.84	2688.26	-1.60558
MDH1	-1.60537	8	8	282789	92939.1	-1.60537
RAB3A	-1.60063	2	8	3901.33	1286.4	-1.60063
PTPRU	-1.60029	3	7	1204.71	397.325	-1.60029
IMPA1	-1.59822	8	8	32176.5	10627.4	-1.59822
RNPEP	-1.5962	8	8	23033.2	7618.16	-1.5962
PLA2G15	-1.59444	8	8	25094.1	8309.94	-1.59444
SPTAN1	-1.59307	8	8	81878.5	27139.8	-1.59307
RRM2B	-1.58943	8	8	23417.5	7781.72	-1.58943
LGMN	-1.58704	8	8	28613.7	9524.17	-1.58704
UFM1	-1.58571	8	8	49733.6	16569.2	-1.58571
PLCD1	-1.58274	8	8	8462.29	2825.11	-1.58274
PSMA4	-1.58027	8	8	119560	39983.3	-1.58027
PTPN11	-1.57618	8	8	20422.7	6849.13	-1.57618
ZNF207	-1.56845	8	8	15526.8	5235.18	-1.56845
PSMA3	-1.56603	8	8	54529.7	18416.7	-1.56603
COX6B1	-1.56602	7	8	3809.54	1286.63	-1.56602
FABP5	-1.56567	8	8	265301	89624.2	-1.56567
PCDH7	-1.56157	4	7	1576.99	534.255	-1.56157
PSMB7	-1.55809	8	8	59449.2	20188.9	-1.55809
ATP6AP1	-1.55551	8	8	12024.1	4090.7	-1.55551
FLNB	-1.55496	8	8	204393	69562.9	-1.55496
SUMF1	-1.55475	8	8	6259.87	2130.79	-1.55475
PDXP	-1.55346	8	8	6057.45	2063.72	-1.55346
FARP2	-1.54982	3	8	1783.53	609.166	-1.54982
UBE2H	-1.54645	8	8	15448.7	5288.9	-1.54645
CUTA	-1.5414	8	8	90635.9	31138.2	-1.5414
LGALS1	-1.53622	8	8	803625	277079	-1.53622
PCMT1	-1.53556	8	8	53736.9	18536.3	-1.53556
HLA-DPB1	-1.53305	2	4	3359.22	1160.77	-1.53305
KCTD12	-1.53061	7	8	7532.58	2607.27	-1.53061
AKR1E2	-1.52723	8	7	34947.6	12124.8	-1.52723
MAPRE3	-1.52683	5	8	9933.14	3447.2	-1.52683
PFN1	-1.52662	8	8	638034	221455	-1.52662
BLMH	-1.52095	8	8	44790.5	15607.5	-1.52095
TXNDC16	-1.51073	6	8	1707.34	599.161	-1.51073
EIF3J	-1.50941	8	8	14025.3	4926.44	-1.50941
TMEM184C	-1.50886	8	8	7904.37	2777.51	-1.50886
TSN	-1.50745	8	8	21449.1	7544.34	-1.50745
DES	-1.50615	8	8	4.09547e+06	1.44181e+06	-1.50615
GAA	-1.50544	8	8	39204.3	13808.6	-1.50544
PSMB1	-1.50221	8	8	71329.7	25180.3	-1.50221
TAGLN3	-1.49258	6	8	7287.03	2589.64	-1.49258
FUCA1	-1.48579	8	8	28761.5	10269.4	-1.48579
OS9	-1.48468	7	8	5960.07	2129.7	-1.48468
GSR	-1.48419	8	8	38478.5	13754.1	-1.48419
PPIC	-1.48044	8	8	15694.3	5624.5	-1.48044
SPTB	-1.47605	8	8	36393.9	13082.5	-1.47605
DNAJC3	-1.47492	8	8	29769.3	10709.6	-1.47492
ALDOA	-1.47401	8	8	563649	202903	-1.47401
ADAM19	-1.47176	8	7	3326.01	1199.17	-1.47176
ENO2	-1.4709	8	8	33407.6	12052	-1.4709
PDLIM7	-1.46898	8	8	133876	48360.9	-1.46898
PITPNA	-1.46697	8	8	19177.5	6937.28	-1.46697
ITM2B	-1.46379	6	8	9360.34	3393.48	-1.46379
GAPDH	-1.46098	8	8	818202	297209	-1.46098
NUDT3	-1.45995	8	8	18741.3	6812.59	-1.45995
CARS1	-1.45736	8	8	23848.7	8684.7	-1.45736
CA2	-1.45714	7	8	22544.1	8210.91	-1.45714
CTSA	-1.45443	8	8	19479.7	7108.16	-1.45443
CSRP2	-1.45175	8	8	59729.5	21835.8	-1.45175
PSMA7	-1.44581	8	8	117093	42983.3	-1.44581
GLA	-1.43922	8	8	6495.41	2395.29	-1.43922
GRB2	-1.43825	8	8	23529.4	8682.67	-1.43825
PSMB4	-1.43714	8	8	59544.8	21989.8	-1.43714
BOLA2B	-1.43574	8	8	20701.6	7652.5	-1.43574
C11ORF54	-1.43544	8	8	5669.31	2096.14	-1.43544
PDLIM5	-1.43517	8	8	60575	22400.8	-1.43517
PGM1	-1.43103	8	8	28525.7	10579.3	-1.43103
PCDHGB6	-1.42991	8	8	17339.2	6435.54	-1.42991
FLRT3	-1.42662	6	8	2800.86	1041.93	-1.42662
DDAH2	-1.42437	8	8	28187.2	10502	-1.42437
LTA4H	-1.41881	8	8	31769.2	11882.3	-1.41881
PDLIM1	-1.41667	8	8	105931	39679.3	-1.41667
SELENBP1	-1.413	8	8	7820.12	2936.69	-1.413
DNPEP	-1.41204	8	8	13047.6	4903.02	-1.41204
PSMB9	-1.41133	5	8	3265.97	1227.89	-1.41133
LMNB1	-1.41122	8	8	184645	69425.2	-1.41122
GAMT	-1.4066	8	8	7330.61	2765.1	-1.4066
NES	-1.40596	8	8	131794	49734.6	-1.40596
CNDP2	-1.40405	8	8	59160.9	22354.9	-1.40405
EZR	-1.39813	8	8	588697	223364	-1.39813
NUCB2	-1.38952	8	8	21423.9	8177.35	-1.38952
SOGA1	-1.38904	3	8	10592.3	4044.31	-1.38904
DPP3	-1.38884	8	8	37336.5	14257.8	-1.38884
YWHAB	-1.38076	8	8	148103	56873.9	-1.38076
PITHD1	-1.38007	8	8	8749.63	3361.62	-1.38007
PPT1	-1.37284	8	8	19104.6	7376.86	-1.37284
TRIP10	-1.36269	8	8	5178.26	2013.6	-1.36269
PGLS	-1.35705	8	8	61257.3	23913.6	-1.35705
DDAH1	-1.35427	8	8	54791.1	21430.6	-1.35427
NDRG2	-1.35399	3	6	1023.39	400.36	-1.35399
FTL	-1.35276	8	8	36807.5	14411.8	-1.35276
SRA1	-1.34996	6	8	2708.01	1062.36	-1.34996
TRAP1	-1.33754	8	8	60205.3	23823	-1.33754
EEF1G	-1.33668	8	8	169746	67207.5	-1.33668
PIGQ	-1.33419	3	8	1993.15	790.511	-1.33419
ARF1	-1.33317	8	8	75432	29938.5	-1.33317
ANK2	-1.32295	8	8	12344.7	4934.35	-1.32295
ARHGDIA	-1.3217	8	8	223342	89351.1	-1.3217
PPP1R7	-1.32163	8	8	28006	11204.7	-1.32163
SLC44A2	-1.31797	8	8	12383.9	4967.19	-1.31797
CYCS	-1.3144	8	8	39064.6	15707.5	-1.3144
PRDX5	-1.29977	8	8	114768	46617.6	-1.29977
PFDN1	-1.29943	8	8	12531	5091.21	-1.29943
UBE2K	-1.29694	8	8	11157.5	4540.98	-1.29694
HLA-DRA	-1.29559	3	6	6727.23	2740.46	-1.29559
MMP15	-1.29384	6	8	4221.47	1721.79	-1.29384
YWHAQ	-1.28381	8	8	110050	45198.7	-1.28381
HEBP1	-1.28298	8	8	8632.33	3547.43	-1.28298
ST13	-1.27945	8	8	52414.4	21592.3	-1.27945
CRABP1	-1.27348	6	8	25535.9	10563.2	-1.27348
ZYX	-1.26869	8	8	93503	38807.1	-1.26869
PARVA	-1.26273	8	8	25644	10687.2	-1.26273
PEA15	-1.25475	8	8	38084.8	15960	-1.25475
REXO2	-1.25439	8	8	18512.6	7759.93	-1.25439
HAGH	-1.24967	8	8	14037	5903.19	-1.24967
AMPD2	-1.24892	8	8	25564.8	10756.7	-1.24892
LMOD1	-1.24818	4	8	1877.3	790.303	-1.24818
CAST	-1.24311	8	8	42732.7	18052.9	-1.24311
CRK	-1.24269	8	8	15027.2	6350.26	-1.24269
UBFD1	-1.24039	8	8	16774.3	7099.83	-1.24039
PYM1	-1.2382	6	8	2496.11	1058.11	-1.2382
PLBD2	-1.23718	8	8	25331	10745.5	-1.23718
S100B	-1.23004	5	8	4482.54	1910.93	-1.23004
MAP1LC3B	-1.22632	8	8	13708.1	5858.94	-1.22632
PSMB6	-1.22446	8	8	91715.8	39250.4	-1.22446
CHMP4A	-1.22135	7	8	2693.27	1155.1	-1.22135
DPYSL2	-1.21914	8	8	103256	44352.5	-1.21914
VPS28	-1.21552	8	8	6874.5	2960.29	-1.21552
ELOB	-1.21459	8	8	25867.3	11146.1	-1.21459
ACTN4	-1.21443	8	8	549417	236767	-1.21443
IGSF8	-1.21041	8	8	5343.79	2309.29	-1.21041
FHL3	-1.21036	8	8	16151	6979.81	-1.21036
NUDT5	-1.20804	8	8	29970.5	12972.9	-1.20804
CALR	-1.2079	8	8	213049	92228.2	-1.2079
GOLM2	-1.20558	8	8	9352.97	4055.4	-1.20558
GALM	-1.20512	7	8	5480.11	2376.9	-1.20512
PSMB3	-1.20159	8	8	24897.4	10825.3	-1.20159
MIA3	-1.19887	7	8	5027.12	2189.9	-1.19887
GLUL	-1.19508	8	8	13550.4	5918.3	-1.19508
COPZ1	-1.18774	8	8	34855.7	15301.3	-1.18774
RPS28	-1.18704	8	8	94069.4	41315.6	-1.18704
CMBL	-1.18656	8	8	11799.1	5183.89	-1.18656
AKAP12	-1.18502	8	8	32001.6	14074.9	-1.18502
FUT11	-1.18489	8	8	8850.65	3893.03	-1.18489
PUDP	-1.18294	5	8	3340.58	1471.37	-1.18294
VSNL1	-1.18149	3	6	810.478	357.335	-1.18149
TOM1	-1.18078	8	8	5625.36	2481.42	-1.18078
MMP14	-1.16737	8	8	93704.4	41720.3	-1.16737
USP19	-1.16719	4	8	3672.87	1635.48	-1.16719
ACTB	-1.16401	8	8	2.7159e+06	1.21202e+06	-1.16401
LRRFIP1	-1.16133	8	8	7688.65	3437.6	-1.16133
UCHL3	-1.15483	8	8	16774.2	7533.6	-1.15483
VCP	-1.15468	8	8	187015	84000.8	-1.15468
PPP2CB	-1.14608	8	8	8356.18	3775.74	-1.14608
PHPT1	-1.1431	8	8	11150.8	5048.9	-1.1431
C11ORF68	-1.13856	8	8	13059.8	5931.91	-1.13856
SCRN2	-1.13415	7	8	4289.33	1954.24	-1.13415
CD59	-1.1336	8	8	48163.2	21951.6	-1.1336
FUT8	-1.12756	7	8	6446.05	2950.29	-1.12756
UBL4A	-1.12453	8	8	5030.33	2307.17	-1.12453
YAP1	-1.11928	7	8	5467.28	2516.71	-1.11928
SERPINB6	-1.11827	8	8	116652	53735.1	-1.11827
LRBA	-1.11291	3	8	5750.9	2658.99	-1.11291
RTN1	-1.11255	2	6	1599.73	739.839	-1.11255
LDHB	-1.1114	8	8	429801	198931	-1.1114
NUDC	-1.11028	8	8	32522.1	15064.4	-1.11028
GCLC	-1.10975	8	8	4241.5	1965.4	-1.10975
NECTIN2	-1.10936	8	8	8826.81	4091.21	-1.10936
DBNL	-1.10896	8	8	25748.7	11937.8	-1.10896
CNN2	-1.09903	8	8	327299	152793	-1.09903
HDHD2	-1.09898	8	8	18067	8434.49	-1.09898
ACTBL2	-1.09551	8	8	1.05683e+06	494564	-1.09551
AP2A2	-1.09011	8	8	13446.3	6316.08	-1.09011
TRIM2	-1.08878	8	8	6366.4	2993.23	-1.08878
RDX	-1.08403	8	8	41806.8	19720.7	-1.08403
DPYSL3	-1.07846	8	8	311255	147390	-1.07846
TATDN1	-1.07624	7	8	3653.74	1732.84	-1.07624
SORT1	-1.06502	8	8	23153.9	11066.8	-1.06502
LASP1	-1.06423	8	8	112872	53978.3	-1.06423
GAP43	-1.06232	8	8	10433.6	4996.25	-1.06232
RBM8A	-1.0621	8	8	14033.6	6721.18	-1.0621
FDPS	-1.06153	8	8	32663.7	15650	-1.06153
PSMA6	-1.06086	8	8	64097.8	30725	-1.06086
STAM	-1.05894	8	8	4839.44	2322.85	-1.05894
PTMA	-1.05855	6	8	4187.78	2010.61	-1.05855
PPIA	-1.04907	8	8	954671	461374	-1.04907
PTK2	-1.04633	8	8	20055.9	9711.05	-1.04633
CLTA	-1.04472	8	8	44339.9	21493.3	-1.04472
MYDGF	-1.04059	8	8	45215.6	21980.7	-1.04059
DDT	-1.03996	8	8	53868.5	26198.5	-1.03996
SGSH	-1.03889	8	8	26162.2	12733.2	-1.03889
SUMO1	-1.03273	8	8	23402.3	11438.7	-1.03273
CHMP4B	-1.03231	8	8	11496.2	5620.76	-1.03231
CD58	-1.0282	8	8	4077.34	1999.2	-1.0282
BPNT1	-1.02476	8	8	10845	5330.21	-1.02476
EML1	-1.01911	8	8	5860.95	2891.92	-1.01911
STX7	-1.01873	8	8	13574.2	6699.58	-1.01873
LIN7C	-1.01519	7	8	6886.45	3407.17	-1.01519
CADM1	-1.01499	8	8	13159.2	6511.57	-1.01499
LACTB2	-1.01263	8	8	4437.88	2199.61	-1.01263
ERAP1	-1.00888	8	8	19025.8	9454.53	-1.00888
PDLIM2	-1.00734	8	8	14230.8	7079.31	-1.00734
PSMA5	-1.00531	8	8	45477.4	22655.1	-1.00531
PSMB5	-1.00125	8	8	28905.2	14440	-1.00125
STX12	-1.00046	8	8	12493.6	6244.79	-1.00046
PPIB	-0.998332	8	8	337130	168760	-0.998332
PITPNB	-0.997492	8	8	13581.2	6802.41	-0.997492
GPI	-0.994941	8	8	173495	87052.1	-0.994941
DNAJC9	-0.991582	6	8	6028.92	3032.1	-0.991582
ADD3	-0.991338	8	8	8185.34	4117.32	-0.991338
CASK	-0.984859	8	8	6473.89	3271.09	-0.984859
LPP	-0.984617	8	8	17155	8669.47	-0.984617
PPIL1	-0.966692	8	8	16710.4	8550.32	-0.966692
AK2	-0.964039	8	8	41629.9	21340.3	-0.964039
TMEM106B	-0.96219	8	8	13368	6861.48	-0.96219
YWHAH	-0.959938	8	8	37384.5	19218.6	-0.959938
VPS26A	-0.959858	8	8	42869.1	22039.3	-0.959858
ACBD3	-0.95162	8	8	7500.55	3878.17	-0.95162
ITSN1	-0.951498	8	8	11753.3	6077.57	-0.951498
STAMBP	-0.937025	8	8	9192.27	4801.2	-0.937025
GLOD4	-0.93575	8	8	36169.8	18908.5	-0.93575
CYBRD1	-0.933976	4	8	2022.47	1058.59	-0.933976
DENR	-0.929621	8	8	18704.1	9819.58	-0.929621
CAPNS1	-0.924787	8	8	58863.6	31006.9	-0.924787
CHST6	-0.919298	5	8	2648.35	1400.36	-0.919298
MINPP1	-0.915425	8	8	21497	11397.4	-0.915425
EPDR1	-0.914986	8	8	94304.4	50014.3	-0.914986
GOPC	-0.914692	7	8	7186.29	3812.02	-0.914692
FKBP2	-0.912164	8	8	31430.3	16701.7	-0.912164
MAP4	-0.909375	8	8	174617	92968.8	-0.909375
PROM1	-0.907549	5	8	2139.38	1140.48	-0.907549
S100A16	-0.906285	8	8	8182.63	4365.9	-0.906285
TWF2	-0.90398	8	8	13835.5	7393.82	-0.90398
EHD1	-0.899114	8	8	15906.9	8529.53	-0.899114
SORBS1	-0.898628	8	8	13313	7141.07	-0.898628
ENAH	-0.895585	8	8	40475.3	21756.7	-0.895585
RCN3	-0.893807	5	8	3567.05	1919.76	-0.893807
COPS5	-0.892614	8	8	13407	7221.5	-0.892614
TMOD2	-0.891799	6	8	1820.15	980.955	-0.891799
ATP6V1H	-0.891631	8	8	10539.2	5680.66	-0.891631
HDGF	-0.889053	8	8	47590.8	25697.5	-0.889053
MAPK1	-0.887375	8	8	36795.5	19891.5	-0.887375
GDI1	-0.883608	8	8	158131	85708.7	-0.883608
TXNDC12	-0.883327	8	8	39222.7	21263.3	-0.883327
CRKL	-0.883012	8	8	17421.4	9446.45	-0.883012
CNPY2	-0.88245	8	8	23807.8	12914.5	-0.88245
FLNC	-0.881343	8	8	201379	109321	-0.881343
IST1	-0.880324	8	8	13769.4	7480.19	-0.880324
RSU1	-0.879351	8	8	44823.8	24366.8	-0.879351
PEPD	-0.875875	8	8	33361.3	18179.3	-0.875875
EPS15	-0.871237	8	8	6744.65	3687.15	-0.871237
SCRN1	-0.870253	8	8	23011.4	12588.4	-0.870253
GMFB	-0.868493	8	8	17777.5	9737.05	-0.868493
KRT8	-0.86403	8	8	84589.1	46474.6	-0.86403
PGM3	-0.863424	8	8	22801.9	12533	-0.863424
AHNAK2	-0.862028	8	8	16428.6	9038.64	-0.862028
AHNAK	-0.859187	8	8	157055	86578.6	-0.859187
CFL1	-0.858803	8	8	501342	276445	-0.858803
CCS	-0.857923	8	8	6052.04	3339.19	-0.857923
IDUA	-0.857023	8	8	6182.67	3413.4	-0.857023
YBX3	-0.854163	8	8	9281.54	5134.42	-0.854163
TAX1BP3	-0.853374	8	8	10371.6	5740.58	-0.853374
DNAJB11	-0.852665	8	8	16382.1	9071.76	-0.852665
RFTN1	-0.849022	7	8	13560.1	7528.02	-0.849022
MAN1A2	-0.847903	6	8	3428.53	1904.86	-0.847903
TPD52	-0.845891	7	8	2500.23	1391.05	-0.845891
PTGR1	-0.841312	8	8	12880.7	7189.19	-0.841312
PLSCR3	-0.840678	8	8	11245.8	6279.45	-0.840678
CD44	-0.839968	8	8	158838	88735.9	-0.839968
ZFYVE26	-0.839075	4	8	1277.54	714.15	-0.839075
PGM2	-0.836839	8	8	23368.7	13083.4	-0.836839
FAH	-0.83566	8	8	13645.4	7645.87	-0.83566
ARPC5	-0.832783	8	8	70959.5	39839.8	-0.832783
CUL1	-0.829573	8	8	7879.7	4433.88	-0.829573
RAB1A	-0.826734	8	8	22467.7	12667.4	-0.826734
PSME2	-0.825515	8	8	31944.2	18025.5	-0.825515
PXYLP1	-0.82382	3	8	1410.4	796.799	-0.82382
VAPB	-0.821137	8	8	19718.4	11160.5	-0.821137
ARL2BP	-0.817734	6	8	3176.29	1802.01	-0.817734
SDK1	-0.81465	5	8	2665.39	1515.4	-0.81465
MCAM	-0.81443	8	8	20163.8	11465.8	-0.81443
GPHN	-0.812192	5	8	2427.03	1382.23	-0.812192
LIPA	-0.810132	8	8	13752.6	7843.51	-0.810132
PLOD2	-0.809688	8	8	59926.6	34188.4	-0.809688
MAP7D1	-0.807254	8	8	5843.31	3339.27	-0.807254
DENND2B	-0.807076	5	8	7313.68	4180.06	-0.807076
OGA	-0.80162	8	8	10763	6174.78	-0.80162
SDAD1	-0.798237	2	8	2330.27	1340.02	-0.798237
CTSC	-0.795834	8	8	20522.1	11820.9	-0.795834
DYNLL1	-0.790473	8	8	36797.6	21274.7	-0.790473
COPS4	-0.788519	8	8	17622.5	10202.3	-0.788519
PLS1	-0.781175	8	8	55534.2	32314.9	-0.781175
PPM1A	-0.78041	8	8	11299.2	6578.39	-0.78041
ADGRL3	-0.779894	6	8	3487.16	2030.95	-0.779894
EIF3G	-0.777189	8	8	14207.8	8290.26	-0.777189
ISG15	-0.775289	7	8	3125.57	1826.18	-0.775289
MAPRE1	-0.774211	8	8	53969.7	31556.5	-0.774211
DCTN1	-0.764478	8	8	19531.8	11497.7	-0.764478
BPGM	-0.760244	7	8	6889.93	4067.79	-0.760244
MAP2	-0.759217	8	8	21566	12741.6	-0.759217
CNOT3	-0.758952	7	8	14473.2	8552.6	-0.758952
TIA1	-0.757926	7	8	12356.8	7307.13	-0.757926
UBQLN1	-0.757401	8	8	6411.49	3792.79	-0.757401
ADD1	-0.753308	8	8	15356.4	9110.05	-0.753308
PFDN4	-0.75033	8	8	6289.9	3739.14	-0.75033
CAP2	-0.749033	8	8	15095.4	8981.77	-0.749033
FKBP3	-0.748898	8	8	49656.5	29548.5	-0.748898
GSTA4	-0.743916	4	8	2314.78	1382.19	-0.743916
SOD2	-0.742421	8	8	14089.3	8421.68	-0.742421
TPI1	-0.738868	8	8	555703	332982	-0.738868
AP1S2	-0.73796	8	8	11535.3	6916.4	-0.73796
GLO1	-0.732366	8	8	67984.5	40920.9	-0.732366
ASAP2	-0.731926	3	8	4715.3	2839.08	-0.731926
DNAJC8	-0.729117	7	8	9593.52	5787.51	-0.729117
UBE2V2	-0.713356	8	8	10260	6257.59	-0.713356
FKBP9	-0.711512	8	8	55827.2	34092.6	-0.711512
ASAH1	-0.711453	8	8	49136.5	30007.9	-0.711453
DYNC1LI2	-0.707032	8	8	20944.9	12830.4	-0.707032
VPS26B	-0.702116	8	8	6002.7	3689.68	-0.702116
ISOC1	-0.700669	8	8	5018.7	3087.94	-0.700669
CTNNB1	-0.700458	8	8	15683.4	9651.23	-0.700458
MIEN1	-0.697463	6	8	5257	3241.76	-0.697463
TFG	-0.685823	8	8	45557.4	28320.8	-0.685823
SNX12	-0.684002	8	8	19727.9	12279.3	-0.684002
SH3BGRL2	-0.679974	6	8	1644.36	1026.37	-0.679974
XPOT	-0.675199	8	8	6002.38	3758.97	-0.675199
LAMP1	-0.67059	8	8	149474	93907.2	-0.67059
MAP6	-0.670335	2	3	995.795	625.719	-0.670335
EML2	-0.667212	8	8	8606.73	5419.85	-0.667212
CARHSP1	-0.665537	8	8	7171.15	4521.08	-0.665537
NPEPPS	-0.663059	8	8	36777.1	23226.1	-0.663059
FAM114A1	-0.662541	8	8	9977.27	6303.28	-0.662541
CD99	-0.656146	8	8	23023.2	14609.8	-0.656146
CAPN1	-0.654425	8	8	26606.1	16903.6	-0.654425
DDB1	-0.650384	8	8	24697.8	15735.2	-0.650384
AP1B1	-0.650259	8	8	46208	29442.2	-0.650259
CKB	-0.647944	8	8	124367	79369.9	-0.647944
TNKS1BP1	-0.645111	8	8	11817.4	7556.58	-0.645111
NAGK	-0.638513	8	8	23691.5	15218.8	-0.638513
PDCD6	-0.627794	8	8	10559.7	6833.85	-0.627794
PALLD	-0.626259	8	8	84792.7	54933.3	-0.626259
SERPINB8	-0.622901	8	8	7888.51	5122.51	-0.622901
SEPTIN8	-0.620123	6	8	6492.19	4223.92	-0.620123
PPCS	-0.619579	7	8	5684.51	3699.82	-0.619579
PRKCSH	-0.619264	8	8	61111.6	39783.9	-0.619264
PLS3	-0.618295	8	8	115910	75508.2	-0.618295
ANP32B	-0.614128	8	8	34899	22800.4	-0.614128
GLB1L	-0.613839	3	7	513.603	335.617	-0.613839
COPS3	-0.612583	8	8	11862.4	7758.33	-0.612583
PSME1	-0.612037	8	8	42982.7	28122.4	-0.612037
OLFML2B	-0.611027	7	8	2683.36	1756.88	-0.611027
RALY	-0.606492	8	8	50951	33464.2	-0.606492
TSPAN9	-0.60629	8	8	6632.86	4357.02	-0.60629
CDC42	-0.599054	8	8	24188.7	15969.1	-0.599054
TKT	-0.59456	8	8	158092	104696	-0.59456
CAVIN1	-0.591896	8	8	25682	17039.2	-0.591896
GBA	-0.590883	8	8	21875.7	14524.1	-0.590883
COPS2	-0.587792	8	8	14225.2	9464.88	-0.587792
CD81	-0.587314	8	8	14522.9	9666.18	-0.587314
GARS1	-0.586271	8	8	32962.3	21955	-0.586271
CBARP	-0.585802	5	8	3394.67	2261.8	-0.585802
TXN2	-0.580805	4	8	1797.95	1202.1	-0.580805
VTA1	-0.580229	8	8	11855.6	7929.7	-0.580229
COPS6	-0.578955	8	8	13772.6	9220.03	-0.578955
ANP32A	-0.575998	8	8	52615.7	35295.7	-0.575998
PSMD9	-0.573472	8	8	11224.1	7542.55	-0.573472
AK1	-0.573456	8	8	53878.1	36206.4	-0.573456
RAI14	-0.57312	8	8	11578	7782.27	-0.57312
ZNRD2	-0.56965	7	8	5608.53	3778.91	-0.56965
TTYH3	-0.567828	7	8	8160.73	5505.49	-0.567828
BPNT2	-0.566214	8	8	6325.07	4271.87	-0.566214
PREP	-0.563623	8	8	30155.8	20403.4	-0.563623
VAMP3	-0.558642	4	8	6327.58	4296.06	-0.558642
DYNLRB1	-0.556896	8	8	15311.7	10408.3	-0.556896
POLR2H	-0.554425	8	8	5286.63	3599.82	-0.554425
BNIP3L	-0.553508	7	8	3225.03	2197.41	-0.553508
DCBLD2	-0.551119	8	8	18856.8	12869.6	-0.551119
HIP1R	-0.550188	3	8	1367.62	933.988	-0.550188
CAPG	-0.5457	8	8	7397.87	5067.98	-0.5457
ATP6V1G1	-0.545362	8	8	14225.4	9747.52	-0.545362
SYT11	-0.542654	2	8	1824.95	1252.84	-0.542654
LXN	-0.541739	3	8	1285.72	883.214	-0.541739
ADSS2	-0.540133	8	8	11284.3	7760.31	-0.540133
EFHD2	-0.536531	8	8	9661.38	6660.81	-0.536531
IGF2R	-0.536174	8	8	16448	11342.5	-0.536174
CDC37	-0.5352	8	8	30782	21241.5	-0.5352
HLA-C	-0.532011	8	8	14146.8	9783.78	-0.532011
EPHA7	-0.528908	3	8	2187.11	1515.84	-0.528908
AHCY	-0.523972	8	8	61884	43037.5	-0.523972
SNAPIN	-0.519209	5	8	1304.3	910.078	-0.519209
GFUS	-0.5111	8	8	10768.8	7556.36	-0.5111
PAFAH1B1	-0.509568	8	8	28516	20030.6	-0.509568
SEC24C	-0.506197	8	8	24587.4	17311.4	-0.506197
SF3B2	-0.500888	8	8	22964.2	16228.2	-0.500888
DYNC1I2	-0.499684	8	8	17853.1	12626.8	-0.499684
NIPSNAP3A	-0.49735	8	8	10872.2	7701.96	-0.49735
FSCN1	-0.494367	8	8	83586	59335.4	-0.494367
CMPK1	-0.487211	8	8	41044.5	29281.3	-0.487211
CLIC4	-0.481582	8	8	47554.3	34058	-0.481582
SRP9	-0.481137	8	8	16177.8	11590	-0.481137
STX8	-0.476545	8	8	4014.37	2885.11	-0.476545
ACAT2	-0.470478	8	8	19403.8	14004.2	-0.470478
HSP90AA1	-0.4613	8	8	186598	135532	-0.4613
APPL1	-0.460836	8	8	4973.03	3613.23	-0.460836
GPS1	-0.460665	8	8	14715.9	10693.4	-0.460665
PTPN23	-0.459626	8	8	5436.66	3953.4	-0.459626
CD82	-0.459113	6	8	1873.61	1362.92	-0.459113
NRDC	-0.457985	8	8	7098.93	5168.04	-0.457985
BLVRB	-0.456722	8	8	7618.08	5550.84	-0.456722
PSMD7	-0.454721	8	8	17479.7	12754.1	-0.454721
RAB10	-0.451674	8	8	115019	84101.2	-0.451674
GDI2	-0.447407	8	8	112130	82231.6	-0.447407
SF3A1	-0.446983	8	8	18739.1	13746.6	-0.446983
TPD52L2	-0.44412	8	8	36156.2	26576	-0.44412
COPS8	-0.442489	8	8	10004.8	7362.19	-0.442489
NECAP2	-0.442028	8	8	6396.98	4708.81	-0.442028
PPP1R12A	-0.440936	8	8	13887.3	10230.2	-0.440936
TMOD3	-0.440773	8	8	12572.9	9262.93	-0.440773
SLC39A10	-0.433212	7	8	4424.13	3276.56	-0.433212
EWSR1	-0.431083	8	8	33666	24970.3	-0.431083
AK3	-0.430039	8	8	19388.3	14390.8	-0.430039
NNMT	-0.429755	8	8	144238	107081	-0.429755
IRGQ	-0.427833	8	8	11667.2	8673.14	-0.427833
NXN	-0.424456	8	8	12316.2	9177.02	-0.424456
LIMCH1	-0.424092	2	8	2135.03	1591.26	-0.424092
PNP	-0.422532	8	8	7597.59	5668.67	-0.422532
B3GAT3	-0.419679	8	8	7131.55	5331.48	-0.419679
HLA-B	-0.419637	8	8	25600.4	19139.2	-0.419637
PPP1CA	-0.418323	8	8	20927.6	15660	-0.418323
LMNB2	-0.4133	8	8	37139.2	27888	-0.4133
SPTBN1	-0.409635	8	8	67586	50879.7	-0.409635
FKBP4	-0.406819	8	8	13333.8	10057.5	-0.406819
CASP3	-0.403935	8	8	11044	8346.98	-0.403935
CRIP2	-0.403145	8	8	9410.19	7116.06	-0.403145
MYH1	-0.402789	8	8	123110	93119.7	-0.402789
LSM3	-0.40218	8	8	13531.4	10239.4	-0.40218
USP14	-0.401554	8	8	27206	20596.1	-0.401554
SNX18	-0.399997	7	8	6219.04	4713.17	-0.399997
HSPE1	-0.396103	8	8	147842	112346	-0.396103
PRKACA	-0.394209	8	8	29965.1	22800.6	-0.394209
PTPA	-0.393866	8	8	29218.5	22237.8	-0.393866
EEA1	-0.392646	8	8	11716.2	8924.59	-0.392646
PDLIM4	-0.392132	8	8	39659	30220.3	-0.392132
EIF6	-0.390278	8	8	29536.7	22536	-0.390278
DCTPP1	-0.385702	4	8	1331.56	1019.19	-0.385702
AMDHD2	-0.385075	6	8	2674.28	2047.8	-0.385075
PGP	-0.384799	5	8	4135.41	3167.25	-0.384799
IDE	-0.384386	8	8	9813.75	7518.36	-0.384386
SPART	-0.384165	6	8	2744.19	2102.66	-0.384165
S100A10	-0.374656	8	8	68699.2	52986.9	-0.374656
PLPBP	-0.372366	8	8	5338.13	4123.78	-0.372366
ATF6B	-0.367471	3	8	1004.67	778.764	-0.367471
LAP3	-0.367164	8	8	23506.6	18224.8	-0.367164
DTD1	-0.366898	8	8	7891.12	6119.16	-0.366898
ASCC3	-0.365199	3	8	4938.33	3833.93	-0.365199
FNBP1L	-0.364806	8	8	4501.87	3496.03	-0.364806
VPS35	-0.364515	8	8	33918.2	26345.3	-0.364515
PEF1	-0.364166	8	8	7739.16	6012.69	-0.364166
ITPA	-0.360433	7	8	9917.77	7725.26	-0.360433
KRT75	-0.360225	8	8	56242.4	43815.2	-0.360225
ISYNA1	-0.358696	8	8	15982.5	12464.3	-0.358696
ATP6V1F	-0.357321	7	8	3268.87	2551.72	-0.357321
BCAP31	-0.356874	8	8	46880.2	36606.7	-0.356874
PLEC	-0.346349	8	8	266849	209896	-0.346349
ACY1	-0.342991	8	8	7054.75	5562	-0.342991
ARHGAP1	-0.334474	8	8	21422.4	16989.6	-0.334474
ACTR2	-0.331386	8	8	70072.8	55692	-0.331386
EFNB2	-0.330011	8	8	16982.8	13510.3	-0.330011
COX5B	-0.329786	8	8	16707.1	13293.1	-0.329786
MRC2	-0.32884	8	8	39024.2	31070.1	-0.32884
TAGLN2	-0.326481	8	8	167822	133835	-0.326481
DIPK2A	-0.325139	2	8	1059.35	845.597	-0.325139
EPS15L1	-0.320231	8	8	10411.3	8338.87	-0.320231
HSP90AB1	-0.320084	8	8	711423	569866	-0.320084
IDH1	-0.31807	8	8	66999.3	53743	-0.31807
UFD1	-0.317397	8	8	14247.4	11433.8	-0.317397
UBE2I	-0.317311	8	8	26538.9	21299.2	-0.317311
TIMM13	-0.316261	7	8	5448.04	4375.59	-0.316261
MAP1A	-0.314009	8	8	7956.81	6400.48	-0.314009
LANCL1	-0.313884	8	8	11526.7	9272.94	-0.313884
APEH	-0.309687	8	8	17826.9	14383	-0.309687
CAND1	-0.308496	8	8	31718.2	25611.9	-0.308496
ALAD	-0.306338	8	8	6029.64	4876.12	-0.306338
DIABLO	-0.296807	8	8	13605	11075.2	-0.296807
GPM6B	-0.295307	6	8	14447.3	11773.1	-0.295307
SEC14L2	-0.294041	7	8	7557.75	6164.21	-0.294041
GCLM	-0.292003	8	8	9660.7	7890.54	-0.292003
BCAT1	-0.291805	8	8	32354.6	26429.8	-0.291805
ERAP2	-0.289271	7	7	3429.58	2806.48	-0.289271
PUF60	-0.27951	8	8	12008.2	9893.18	-0.27951
SUMO3	-0.279184	3	8	504.228	415.513	-0.279184
ACTR1A	-0.279137	8	8	23552.5	19409.3	-0.279137
ABI1	-0.278931	6	8	9281.9	7650.16	-0.278931
G6PD	-0.275444	8	8	44027.8	36375.6	-0.275444
CD74	-0.269055	3	7	2057.04	1707.06	-0.269055
ENDOD1	-0.260293	8	8	16702	13944.8	-0.260293
CYRIB	-0.25146	8	8	10903.2	9159.15	-0.25146
RTRAF	-0.250701	8	8	9985.84	8392.98	-0.250701
LEMD2	-0.249619	8	8	5145.53	4328	-0.249619
TWF1	-0.248847	8	8	27173.8	22868.6	-0.248847
TMED4	-0.248106	8	8	10121.3	8522.14	-0.248106
SBDS	-0.248019	7	8	15683.9	13206.7	-0.248019
ARCN1	-0.246435	8	8	25689.1	21655.3	-0.246435
AKAP2	-0.243846	8	8	5192.72	4385.21	-0.243846
AP1M1	-0.240351	8	8	14068	11909.1	-0.240351
PSMD5	-0.238459	8	8	13998.5	11865.8	-0.238459
ADH5	-0.238438	8	8	23506.9	19925.9	-0.238438
PSMD1	-0.235054	8	8	21896.6	18604.5	-0.235054
NIBAN1	-0.234697	8	8	4931.41	4191.03	-0.234697
HSPB11	-0.232049	7	8	2307.16	1964.37	-0.232049
AP1G1	-0.226582	8	8	12467.2	10655.2	-0.226582
P4HA2	-0.222913	8	8	18361.8	15733	-0.222913
REEP5	-0.221178	8	8	9339.38	8011.93	-0.221178
EEF1B2	-0.22059	8	8	42518.7	36490.2	-0.22059
CAPN2	-0.217951	8	8	24770.2	21297.1	-0.217951
EIF2S2	-0.212033	8	8	13032.8	11251.4	-0.212033
PIN1	-0.211398	7	8	6003.04	5184.83	-0.211398
RABGGTA	-0.211258	6	8	3634.52	3139.44	-0.211258
POFUT2	-0.20727	7	8	9149.92	7925.43	-0.20727
CALM1	-0.203821	8	8	74007	64256.4	-0.203821
EPPK1	-0.203805	5	8	2597.32	2255.15	-0.203805
DNAH1	-0.202172	5	8	1052.85	915.177	-0.202172
VPS36	-0.201354	7	8	2489.41	2165.12	-0.201354
ARPC1B	-0.200103	8	8	14835	12913.7	-0.200103
YBX1	-0.198056	8	8	49216.9	42903.6	-0.198056
NIF3L1	-0.18871	8	8	5452.22	4783.73	-0.18871
OTUB1	-0.188597	8	8	22060.2	19356.9	-0.188597
LYPLAL1	-0.182267	7	8	3004.02	2647.49	-0.182267
COPS7B	-0.181742	8	8	6038.08	5323.4	-0.181742
TSG101	-0.180151	8	8	7462.33	6586.34	-0.180151
MYH9	-0.17303	8	8	199856	177268	-0.17303
HPRT1	-0.172558	8	8	13493.7	11972.5	-0.172558
EIF5A	-0.171465	8	8	78728.2	69906	-0.171465
PDCD6IP	-0.168727	8	8	25423.9	22617.8	-0.168727
ELOC	-0.167181	8	8	8823.94	7858.44	-0.167181
EML4	-0.166374	8	8	5763.95	5136.14	-0.166374
PES1	-0.165637	2	8	4089.09	3645.57	-0.165637
CYRIA	-0.152144	8	8	11138	10023.2	-0.152144
GATD3	-0.151993	8	8	4863.43	4377.12	-0.151993
TTC1	-0.142945	8	8	8170.54	7399.8	-0.142945
RAP1GDS1	-0.142286	8	8	12297	11142	-0.142286
KIF5C	-0.14223	5	8	2776.22	2515.58	-0.14223
BTF3L4	-0.131212	8	8	8444.37	7710.25	-0.131212
RNH1	-0.130598	8	8	33880.9	30948.6	-0.130598
PGM2L1	-0.12925	8	8	6960.41	6363.95	-0.12925
PABPC1	-0.128358	8	8	76538.2	70022.6	-0.128358
CD63	-0.12776	8	8	60347.4	55233	-0.12776
ARPC2	-0.127267	8	8	63938.5	58539.8	-0.127267
RPL38	-0.125771	6	8	6456.09	5917.1	-0.125771
TXNDC5	-0.123861	8	8	51839.7	47574.7	-0.123861
ACP1	-0.12129	8	8	28169	25897.6	-0.12129
PREPL	-0.120045	6	8	2772.74	2551.36	-0.120045
UGGT2	-0.117671	8	8	17757	16366.2	-0.117671
ASRGL1	-0.117027	3	7	305.568	281.76	-0.117027
CNPY3	-0.114997	4	8	2238.82	2067.29	-0.114997
RWDD1	-0.114564	6	8	2138.55	1975.3	-0.114564
GBP1	-0.114344	8	8	9694.94	8956.21	-0.114344
RAB3GAP2	-0.111777	5	8	6221.95	5758.09	-0.111777
DNAJC10	-0.110252	8	8	4803.49	4450.07	-0.110252
MICA	-0.107004	4	6	2787.89	2588.6	-0.107004
CRYL1	-0.101744	6	8	2991.88	2788.15	-0.101744
MAN2A2	-0.101676	2	8	517.42	482.21	-0.101676
CTTN	-0.0982667	8	8	30498	28489.8	-0.0982667
GJA1	-0.0977076	6	8	5310.91	4963.14	-0.0977076
BLVRA	-0.0953973	8	8	20495.5	19184.1	-0.0953973
CORO1B	-0.0950889	8	8	18144.3	16986.9	-0.0950889
VAT1	-0.0930568	8	8	35973.2	33726.1	-0.0930568
XPNPEP1	-0.0902999	8	8	12462.5	11706.3	-0.0902999
APEX1	-0.0894178	8	8	18572.6	17456.4	-0.0894178
ANXA2	-0.0859788	8	8	507317	477966	-0.0859788
ADSL	-0.0826685	8	8	8376.65	7910.14	-0.0826685
TALDO1	-0.0801457	8	8	53225.6	50349.4	-0.0801457
SNX5	-0.0788358	7	8	5937.35	5621.61	-0.0788358
ARL8B	-0.0781863	7	8	8402.22	7958.98	-0.0781863
COPS7A	-0.0768541	8	8	4460.38	4228.98	-0.0768541
IPO9	-0.0760594	8	8	10134.5	9614.09	-0.0760594
SMARCE1	-0.0751044	7	8	3966.26	3765.06	-0.0751044
RNF13	-0.0723695	5	8	838.483	797.46	-0.0723695
METAP2	-0.0723325	7	8	2243.17	2133.48	-0.0723325
BCAM	-0.0667575	8	8	4307.13	4112.37	-0.0667575
SNRPF	-0.0656224	8	8	15330.1	14648.4	-0.0656224
WIPI1	-0.062353	2	8	922.992	883.95	-0.062353
NRXN3	-0.0618771	4	8	1430.32	1370.27	-0.0618771
PGK1	-0.0573878	8	8	221616	212974	-0.0573878
CORO1C	-0.0572473	8	8	39194.7	37669.9	-0.0572473
ATP6V1B2	-0.055082	8	8	18316.1	17629.9	-0.055082
SEPTIN11	-0.0523193	8	8	97104.9	93646.5	-0.0523193
TPP1	-0.0474576	8	8	33586.1	32499.3	-0.0474576
PGD	-0.0448194	8	8	51835.3	50249.7	-0.0448194
ADK	-0.0434494	8	8	5012.13	4863.43	-0.0434494
SRI	-0.0432919	8	8	54738.4	53120.2	-0.0432919
NQO1	-0.0430751	8	8	18405.2	17863.8	-0.0430751
ERP29	-0.0366351	8	8	50659.4	49389.1	-0.0366351
ARPC1A	-0.034895	8	8	35516.9	34668.2	-0.034895
PRKAR2A	-0.0314555	8	8	15021.9	14697.9	-0.0314555
SERBP1	-0.0312954	8	8	12990.5	12711.7	-0.0312954
AARS1	-0.02825	8	8	23154.7	22705.7	-0.02825
OXSR1	-0.0249702	8	8	15608.3	15340.5	-0.0249702
RANBP1	-0.0202111	8	8	20851.1	20561	-0.0202111
HLA-A	-0.0188089	8	8	48713.9	48082.9	-0.0188089
SCPEP1	-0.0089138	7	8	3965.94	3941.51	-0.0089138
ANXA5	-0.00605815	8	8	191193	190392	-0.00605815
ARPC3	-0.0020829	8	8	47094.9	47027	-0.0020829
SWAP70	0.00400735	7	8	6703.81	6722.46	0.00400735
PPME1	0.0049181	8	8	16273.6	16329.2	0.0049181
RABL3	0.00793651	2	8	3422.78	3441.66	0.00793651
GUSB	0.0121249	6	8	2094.33	2112	0.0121249
PAICS	0.0139514	8	8	27551.2	27818.9	0.0139514
SEC23B	0.0176865	5	8	2669.47	2702.39	0.0176865
HLA-DRB1	0.0185493	3	7	7677.94	7777.3	0.0185493
IAH1	0.021515	4	8	2335.97	2371.07	0.021515
SCFD1	0.0233279	8	8	6632.78	6740.91	0.0233279
PFN2	0.0250121	8	8	68385.9	69581.9	0.0250121
C1QTNF6	0.0251172	5	8	1654.37	1683.42	0.0251172
AKR1A1	0.0279267	8	8	17510.4	17852.7	0.0279267
C20ORF27	0.0355869	8	8	6331.79	6489.92	0.0355869
TENM3	0.0359432	8	8	5719.1	5863.38	0.0359432
MAVS	0.0366074	6	8	2293.34	2352.28	0.0366074
HGS	0.0420112	8	8	9474.8	9754.77	0.0420112
PDIA3	0.0444828	8	8	203849	210233	0.0444828
TES	0.0471856	8	8	7425.79	7672.68	0.0471856
UBE2Z	0.0496306	8	8	4929.34	5101.87	0.0496306
KIF5B	0.050096	8	8	27304.4	28269.1	0.050096
SET	0.050492	8	8	36963.1	38279.7	0.050492
SERPINH1	0.0550078	8	8	101621	105570	0.0550078
PSMB8	0.0601139	8	8	5288.59	5513.61	0.0601139
SPECC1L	0.0623526	8	8	2452.26	2560.57	0.0623526
SUGT1	0.0634633	8	8	8725.79	9118.2	0.0634633
WDR1	0.0636768	8	8	102653	107285	0.0636768
SORBS3	0.064704	5	8	1883.2	1969.58	0.064704
CCT6A	0.067777	8	8	41445.2	43438.8	0.067777
IPO7	0.069758	8	8	14895.2	15633.1	0.069758
PFKL	0.0717515	8	8	27315	28707.8	0.0717515
SYNM	0.0720577	7	8	12707.9	13358.7	0.0720577
SEC23A	0.0725724	8	8	26272.4	27627.8	0.0725724
CZIB	0.0735455	8	8	7982.95	8400.46	0.0735455
TXNL1	0.0745235	8	8	25551.4	26905.9	0.0745235
OXR1	0.0765553	6	8	1410.71	1487.59	0.0765553
RO60	0.0775017	8	8	20328.4	21450.3	0.0775017
PDXK	0.0806619	7	8	8848.87	9357.71	0.0806619
HSPA2	0.0823838	8	8	237430	251383	0.0823838
LAMTOR3	0.0828128	8	8	6917.44	7326.12	0.0828128
WDR54	0.0845184	3	8	865.078	917.272	0.0845184
NAMPT	0.0848718	8	8	12332.8	13080.1	0.0848718
RABEP2	0.0849886	6	8	1894.63	2009.6	0.0849886
THOP1	0.0860189	8	8	4538.53	4817.37	0.0860189
MVP	0.0888899	8	8	32199.8	34246.2	0.0888899
PPIL3	0.0930297	5	8	2326.14	2481.08	0.0930297
SGTA	0.0936876	8	8	6410.69	6840.81	0.0936876
CYB5A	0.0964324	7	8	5125.34	5479.64	0.0964324
HIKESHI	0.096807	6	8	1907.27	2039.64	0.096807
WASHC2A	0.0968419	5	8	2684.68	2871.08	0.0968419
OSBP	0.0980785	8	8	5460.31	5844.42	0.0980785
MAN2B2	0.0990749	8	8	4709.03	5043.78	0.0990749
PHLDB1	0.10082	8	8	3424.57	3672.45	0.10082
RMDN1	0.103709	8	8	4551.42	4890.65	0.103709
CRELD2	0.106201	2	8	1424.22	1533.02	0.106201
HNRNPA2B1	0.10702	8	8	144794	155943	0.10702
RAP1B	0.112616	8	8	10882.2	11765.7	0.112616
SEPHS1	0.11826	7	8	3621.36	3930.72	0.11826
AKAP9	0.118351	3	8	1971.16	2139.68	0.118351
AP1S1	0.119134	8	8	3246.32	3525.77	0.119134
ACTL6A	0.119885	8	8	9667.14	10504.8	0.119885
HLCS	0.121278	2	8	1997.17	2172.32	0.121278
FNTA	0.121483	8	8	4485.19	4879.22	0.121483
RTN3	0.125388	8	8	13436.7	14656.8	0.125388
MAN2B1	0.128511	8	8	11502	12573.5	0.128511
SDSL	0.132595	7	8	3462.22	3795.51	0.132595
PAK2	0.132684	8	8	13609.3	14920.3	0.132684
EIF4A2	0.132862	8	8	6193.82	6791.32	0.132862
DLG1	0.136175	8	8	9372.85	10300.6	0.136175
VAMP7	0.137226	7	8	2287.22	2515.45	0.137226
CCDC124	0.137288	8	8	4656.35	5121.22	0.137288
ILF3	0.140053	8	8	56734	62517.7	0.140053
RPL10A	0.14061	8	8	46812	51604.2	0.14061
PSMA2	0.140665	8	8	29073	32050.4	0.140665
EPHB4	0.141542	5	8	978.498	1079.36	0.141542
PSMD3	0.14446	8	8	18235.8	20156.3	0.14446
USP7	0.155198	5	8	5075.36	5651.8	0.155198
EIF1AX	0.156281	8	8	9096.95	10137.7	0.156281
PLIN3	0.16386	8	8	28796.3	32259.9	0.16386
DCLK1	0.166303	7	8	14900.1	16720.5	0.166303
H4-16	0.167971	8	8	564729	634460	0.167971
P4HA1	0.170714	8	8	29666.3	33392.8	0.170714
NCL	0.173832	8	8	63933.4	72120.1	0.173832
MTDH	0.175032	8	8	7846.15	8858.22	0.175032
AP2S1	0.175202	8	8	27235.2	30751.9	0.175202
ACP2	0.178616	8	8	13817.5	15638.6	0.178616
DCUN1D4	0.181596	7	8	5512.39	6251.81	0.181596
LSM4	0.183195	6	8	2112.94	2399.03	0.183195
SDF2	0.18592	7	8	2382.04	2709.67	0.18592
RAP1A	0.186938	8	8	41990.7	47800	0.186938
CBFB	0.191849	7	8	5133.05	5863.1	0.191849
ALDH9A1	0.196386	8	8	17146.7	19647.1	0.196386
NAE1	0.196679	7	8	4852.92	5561.72	0.196679
FABP7	0.196859	8	8	83197.3	95360.7	0.196859
ADA	0.196925	5	8	3200.78	3668.9	0.196925
HSPA5	0.197534	8	8	157418	180517	0.197534
PPP3CA	0.197989	8	8	32997.5	37851.3	0.197989
NCSTN	0.201318	8	8	13340.8	15338.5	0.201318
LRRK1	0.20347	4	7	9078.05	10453.1	0.20347
CCDC6	0.20444	6	8	6140.12	7074.88	0.20444
ATP2B4	0.206162	8	8	6701	7730.37	0.206162
PSMD14	0.208254	8	8	16468.3	19025.6	0.208254
ECI1	0.209734	8	8	8355.88	9663.37	0.209734
PGRMC1	0.210034	8	8	26244.1	30357	0.210034
MAPK14	0.213027	8	8	4555.29	5280.12	0.213027
PAFAH1B3	0.215375	8	8	23007.2	26711.5	0.215375
EIF2AK4	0.217004	6	8	2310.66	2685.72	0.217004
PAFAH1B2	0.217697	8	8	58268.5	67759	0.217697
GFPT1	0.217937	6	8	3723.95	4331.21	0.217937
CACYBP	0.220313	8	8	4815.71	5610.24	0.220313
USO1	0.222342	8	8	15060.8	17570.3	0.222342
COPB1	0.223383	8	8	19289.5	22519.8	0.223383
KTN1	0.224319	8	8	10717.3	12520.3	0.224319
KRT18	0.2318	8	8	78498.3	92180.5	0.2318
BDH2	0.234783	7	8	5110.61	6013.81	0.234783
RBP1	0.239311	8	8	84522.4	99772.7	0.239311
GNS	0.242114	8	8	24681.9	29191.8	0.242114
RAB11B	0.243981	8	8	36342.3	43038.6	0.243981
TCERG1	0.245284	8	8	10142	12021.6	0.245284
HNRNPUL2	0.245803	8	8	16559.8	19635.8	0.245803
ALDOC	0.249264	8	8	18047.9	21451.7	0.249264
AKR1B1	0.254119	8	8	17616.2	21009.2	0.254119
ARPC4	0.255995	8	8	69047.2	82453.4	0.255995
KRT7	0.256667	7	8	12695.3	15167.3	0.256667
SF3A2	0.256927	7	8	4210.25	5030.96	0.256927
PSMD6	0.257977	8	8	16285.1	19473.7	0.257977
FAM20B	0.258814	6	8	2458.17	2941.19	0.258814
SARNP	0.259946	8	8	10397.3	12450	0.259946
HSPA4	0.262808	8	8	24503.7	29399.8	0.262808
HARS1	0.263152	8	8	35201.5	42245.3	0.263152
THY1	0.264495	8	8	19952.2	23966.9	0.264495
KIF16B	0.268617	4	7	5990.54	7216.51	0.268617
P3H1	0.270017	8	8	16369.3	19738.5	0.270017
NLN	0.272215	8	8	6990.97	8442.72	0.272215
ERP44	0.273933	8	8	21385.5	25857.2	0.273933
GUK1	0.275482	7	8	3063.87	3708.51	0.275482
EMD	0.278921	8	8	12166.1	14760.9	0.278921
DBN1	0.282607	8	8	50482.9	61406.9	0.282607
THUMPD1	0.283067	7	8	1969.78	2396.79	0.283067
SEPTIN7	0.283214	8	8	33596.6	40883.9	0.283214
TRAPPC3	0.292763	8	8	8147.13	9980.11	0.292763
EIF2B1	0.293003	7	8	3563.02	4365.37	0.293003
VPS29	0.297667	8	8	6738.93	8283.18	0.297667
ARIH1	0.299092	6	8	2160.49	2658.2	0.299092
SUMF2	0.300608	8	8	7210.95	8881.46	0.300608
ATXN10	0.301084	7	8	8248.19	10162.3	0.301084
MECP2	0.301247	5	8	2313.68	2850.94	0.301247
PAIP1	0.302432	8	8	6840.73	8436.14	0.302432
RAB7A	0.304887	8	8	55073.2	68033.1	0.304887
CAB39	0.307994	7	8	7282.48	9015.61	0.307994
CAMK1	0.311377	5	8	1476.32	1831.95	0.311377
CCT6B	0.314958	4	8	3747.2	4661.42	0.314958
SLC3A2	0.315353	8	8	21940.9	27301.4	0.315353
CRYZL1	0.321768	4	8	1630.15	2037.47	0.321768
PSMD10	0.325528	8	8	4196.42	5258.63	0.325528
QDPR	0.328503	8	8	7940.7	9971.21	0.328503
HNRNPA1	0.330698	8	8	165222	207787	0.330698
BTN2A1	0.331164	3	8	1475.1	1855.71	0.331164
DLD	0.335887	8	8	13887.3	17527.8	0.335887
HK1	0.336462	8	8	24512.6	30950.9	0.336462
PSMD13	0.347626	8	8	18157.4	23104.6	0.347626
PHF8	0.350665	2	7	257.983	328.966	0.350665
SRSF2	0.355366	8	8	33882.7	43346.5	0.355366
NLGN4X	0.356029	4	8	1270.46	1626.05	0.356029
DCTN2	0.356119	8	8	17491.4	22388.6	0.356119
COPE	0.357812	8	8	9862.48	12638.6	0.357812
DNAJB6	0.359119	5	8	2221.8	2849.78	0.359119
FH	0.361326	8	8	18938	24327.9	0.361326
MESD	0.362471	8	8	8386.45	10781.8	0.362471
SF3B3	0.362788	8	8	16992.9	21851.3	0.362788
TPR	0.363546	8	8	7321.18	9419.31	0.363546
CKAP4	0.365257	8	8	43364.6	55858.5	0.365257
USP5	0.366139	8	8	22113	28501.5	0.366139
AGFG1	0.367257	5	8	3343.42	4312.67	0.367257
GANAB	0.368695	8	8	52512.1	67802.8	0.368695
PLAA	0.370177	8	8	4592.72	5936.15	0.370177
ATP6V1A	0.371375	8	8	17215.8	22270.1	0.371375
COPB2	0.371614	8	8	22997.2	29753.8	0.371614
NANS	0.372756	6	8	9690.96	12548.1	0.372756
TCOF1	0.373246	6	8	1826.23	2365.45	0.373246
AP3B1	0.3736	8	8	10790.5	13980	0.3736
THRAP3	0.377235	8	8	6832.73	8874.7	0.377235
ADI1	0.377914	5	8	2493.99	3240.84	0.377914
TLN1	0.379987	8	8	88150.1	114712	0.379987
PBXIP1	0.381807	7	8	5660.22	7375.12	0.381807
KPNB1	0.386552	8	8	30881.2	40369.9	0.386552
HSPA8	0.387698	8	8	195784	256145	0.387698
ARL3	0.393115	8	8	15631.4	20527.5	0.393115
VASP	0.398228	8	8	11695.3	15413.1	0.398228
C12ORF57	0.403856	5	8	1036.75	1371.66	0.403856
CEMIP2	0.406294	8	8	5290.69	7011.63	0.406294
VPS13C	0.409357	6	8	2269.91	3014.66	0.409357
PCBP1	0.423057	8	8	55616.4	74568.6	0.423057
ARHGEF6	0.423499	6	8	4822.35	6467.63	0.423499
EIF4H	0.423596	8	8	14785.2	19830.9	0.423596
SORL1	0.424373	4	8	1376.16	1846.8	0.424373
TPT1	0.427882	8	8	17215.7	23159.6	0.427882
LCMT1	0.434032	6	8	2661.69	3595.96	0.434032
PBDC1	0.43724	8	8	5712.82	7735.23	0.43724
KLC1	0.439715	8	8	14252.1	19330.6	0.439715
LSS	0.440801	3	8	7704.34	10457.5	0.440801
SNRPD2	0.441197	8	8	14876.7	20198.5	0.441197
NFYB	0.442135	5	8	1108.32	1505.78	0.442135
NPM1	0.443146	8	8	70953.3	96465.7	0.443146
HSPA1A	0.44432	8	8	72153.7	98177.6	0.44432
EEF1E1	0.444571	8	8	5911.27	8044.71	0.444571
RPLP0	0.446703	8	8	55877.2	76156.2	0.446703
MAP1B	0.447614	8	8	46739.7	63742.8	0.447614
AGL	0.4573	8	8	5403.8	7419.25	0.4573
RALA	0.461296	8	8	19257.6	26513.5	0.461296
TKFC	0.463118	6	8	1865.75	2571.96	0.463118
LDLR	0.466652	5	8	4572.29	6318.44	0.466652
RRAS	0.474034	8	8	11951.6	16600.7	0.474034
NOMO1	0.474723	8	8	7584.26	10539.5	0.474723
RRBP1	0.476616	8	8	22943.2	31925	0.476616
EPB41L2	0.479402	8	8	16158.3	22527.3	0.479402
AHSA1	0.479645	8	8	10490.7	14628.2	0.479645
EIF2S1	0.48974	8	8	12377	17379.7	0.48974
DCLK2	0.491437	6	8	2235.83	3143.23	0.491437
CARM1	0.496931	8	8	4954.24	6991.47	0.496931
VBP1	0.498812	8	8	8536.12	12062	0.498812
CBX3	0.501171	8	8	22696.2	32123.3	0.501171
MAT2B	0.506793	8	8	19066.8	27091.8	0.506793
SNRPA	0.512009	7	8	8774.08	12512.1	0.512009
ERO1A	0.514175	8	8	8757.49	12507.3	0.514175
CYFIP1	0.51476	8	8	26725.2	38183.9	0.51476
NT5C2	0.517176	3	8	2063.85	2953.68	0.517176
HIBCH	0.525904	7	8	4013.58	5778.9	0.525904
AP2B1	0.5285	8	8	19280.2	27810.3	0.5285
PKM	0.529967	8	8	541344	781644	0.529967
PUM1	0.530769	4	8	6130.23	8856.33	0.530769
CAP1	0.535425	8	8	127508	184806	0.535425
PDLIM3	0.53762	8	8	1400.06	2032.29	0.53762
CHPF	0.537933	8	8	3737.79	5426.86	0.537933
UBE2A	0.53981	4	8	1519.73	2209.35	0.53981
RABEP1	0.541444	6	8	2302.95	3351.77	0.541444
RIC8A	0.542878	6	8	4052.13	5903.45	0.542878
YARS1	0.543849	8	8	10239.8	14928.2	0.543849
CRYBB1	0.548454	2	5	312.509	457.05	0.548454
PDIA4	0.549765	8	8	60041.7	87891.9	0.549765
BIN1	0.550662	8	8	4520.24	6621.06	0.550662
SMS	0.551919	8	8	10769.9	15789.1	0.551919
SNRPC	0.554358	8	8	2483.21	3646.63	0.554358
HSPBP1	0.558958	6	8	2320.3	3418.27	0.558958
CAPZB	0.560213	8	8	77205.6	113839	0.560213
RAC1	0.563735	8	8	56598.7	83658	0.563735
NAA25	0.566201	8	8	1858.32	2751.47	0.566201
MANF	0.566511	8	8	5213.98	7721.58	0.566511
GRHPR	0.567195	8	8	8085.26	11979.5	0.567195
ITM2C	0.568233	3	8	1236.01	1832.64	0.568233
MOB1A	0.571118	8	8	6177.28	9177.43	0.571118
PYGB	0.572759	8	8	95977.5	142754	0.572759
COX5A	0.577061	7	8	13452.2	20068.1	0.577061
CSTF2	0.577973	6	8	3188.74	4759.99	0.577973
CAPZA2	0.578079	8	8	12299.9	18362	0.578079
ELAVL2	0.578277	4	8	2889.01	4313.48	0.578277
ALYREF	0.579498	8	8	10435.2	15593.6	0.579498
PRDX3	0.581041	8	8	41346	61850.6	0.581041
DPP7	0.581998	8	8	28644.7	42878.9	0.581998
GLIPR2	0.582907	8	8	8136.24	12187	0.582907
CD47	0.583135	8	8	10368.3	15532.8	0.583135
MRPL12	0.588612	8	8	6677.08	10041	0.588612
PAXX	0.590999	5	8	2486.94	3746.05	0.590999
CD2AP	0.595851	6	8	3546.39	5359.89	0.595851
FAU	0.598689	8	8	12799.7	19383.2	0.598689
ATP6V1E1	0.598866	8	8	6294.55	9533.26	0.598866
GYS1	0.599021	8	8	5358.22	8116.03	0.599021
CLINT1	0.601821	8	8	5408.93	8208.76	0.601821
PPP2R2A	0.602996	8	8	9709.74	14747.8	0.602996
FUBP1	0.608807	8	8	28647.5	43687.4	0.608807
DNAJB4	0.614085	8	8	4239.08	6488.28	0.614085
GLRX3	0.614537	8	8	8739.11	13380.2	0.614537
SEPTIN2	0.616325	8	8	25301.4	38786.1	0.616325
FARP1	0.61788	6	8	4133.86	6343.9	0.61788
EEF2	0.6187	8	8	94006.7	144346	0.6187
PDIA6	0.618781	8	8	46612	71576.4	0.618781
RAB6A	0.624418	8	8	24391.9	37602.2	0.624418
ECHDC1	0.624748	7	8	4188	6457.66	0.624748
FUS	0.62601	8	8	40840.4	63028.7	0.62601
ASPH	0.631842	8	8	6549.67	10149	0.631842
NASP	0.636006	8	8	6505.46	10109.6	0.636006
PSMD11	0.636852	8	8	14174.7	22040.7	0.636852
UGGT1	0.638233	8	8	14494.7	22559.8	0.638233
[truncated: 6,078 more rows]

## Sheet: SCZ
gene_symbols	log2fc	acm_count	lysate_count	acm_abundance	lysate_abundance	log2fc_goat
KRT3	#NUM!	9		4.33496e+06	0	-13.8235
LAMA1	#NUM!	9		3.91306e+06	0	-13.8225
KRT25	#NUM!	9		1.19388e+06	0	-13.8215
H2AC1	#NUM!	9		1.18046e+06	0	-13.8205
TF	#NUM!	9		1.12776e+06	0	-13.8195
RPS27A	#NUM!	9		1.08545e+06	0	-13.8185
SPARCL1	#NUM!	9		840362	0	-13.8175
H2BC10	#NUM!	9		832127	0	-13.8165
SFN	#NUM!	8		815144	0	-13.8155
SERPINC1	#NUM!	9		608498	0	-13.8145
C1S	#NUM!	9		517204	0	-13.8135
SPOCK2	#NUM!	9		489339	0	-13.8125
FBLN5	#NUM!	9		483819	0	-13.8115
IGFBP3	#NUM!	9		469199	0	-13.8105
CALML3	#NUM!	9		334041	0	-13.8095
COL4A3	#NUM!	9		333400	0	-13.8085
SFRP4	#NUM!	9		327062	0	-13.8075
PCSK1N	#NUM!	9		326775	0	-13.8065
PTGDS	#NUM!	9		320992	0	-13.8055
TUBB1	#NUM!	9		315796	0	-13.8045
LCP1	#NUM!	9		306081	0	-13.8035
HSPA7	#NUM!	9		269246	0	-13.8025
C1R	#NUM!	9		255749	0	-13.8015
LTF	#NUM!	9		218032	0	-13.8005
CPE	#NUM!	9		217363	0	-13.7995
IGFBP4	#NUM!	9		209936	0	-13.7985
SCRG1	#NUM!	9		193487	0	-13.7975
C4B_2	#NUM!	9		188250	0	-13.7965
OGN	#NUM!	9		182763	0	-13.7955
NBL1	#NUM!	9		181418	0	-13.7945
GAS8	#NUM!	9		179986	0	-13.7935
PPARD	#NUM!	9		179107	0	-13.7925
PROS1	#NUM!	9		175954	0	-13.7915
STC2	#NUM!	9		175578	0	-13.7905
APLP1	#NUM!	9		163676	0	-13.7895
CLEC19A	#NUM!	8		150941	0	-13.7885
MFAP2	#NUM!	9		148003	0	-13.7875
MT1A	#NUM!	9		136785	0	-13.7865
DCD	#NUM!	9		133202	0	-13.7855
FRZB	#NUM!	9		129107	0	-13.7845
COMP	#NUM!	9		128386	0	-13.7835
FNDC1	#NUM!	9		117672	0	-13.7825
GIMAP4	#NUM!	9		115204	0	-13.7815
INHBA	#NUM!	8		113878	0	-13.7805
COLEC12	#NUM!	9		103812	0	-13.7795
HPX	#NUM!	9		103511	0	-13.7785
CFH	#NUM!	9		101786	0	-13.7775
FSTL3	#NUM!	9		101408	0	-13.7765
CDH24	#NUM!	8		99647.5	0	-13.7755
MYOD1	#NUM!	9		95251.2	0	-13.7745
PAMR1	#NUM!	9		93541.2	0	-13.7735
BCAN	#NUM!	9		88961	0	-13.7725
ADAM22	#NUM!	9		84768	0	-13.7715
PIK3IP1	#NUM!	9		82743.2	0	-13.7705
CPA4	#NUM!	9		80820.6	0	-13.7695
SFRP2	#NUM!	9		78950.3	0	-13.7685
KRT83	#NUM!	8		77644.2	0	-13.7675
KRT86	#NUM!	2		75100.6	0	-13.7665
IGFBPL1	#NUM!	9		74391	0	-13.7655
LAMB4	#NUM!	9		74354.4	0	-13.7645
ADAMTS16	#NUM!	9		71632.7	0	-13.7635
CCL2	#NUM!	9		69551.4	0	-13.7625
BTD	#NUM!	9		68559.6	0	-13.7615
CREBRF	#NUM!	9		67336.6	0	-13.7605
PDGFC	#NUM!	9		66789.6	0	-13.7595
KRT31	#NUM!	7		66719.6	0	-13.7585
CFB	#NUM!	9		66195.4	0	-13.7575
CLSTN2	#NUM!	9		66038.2	0	-13.7565
C4ORF48	#NUM!	9		65963.1	0	-13.7555
FGB	#NUM!	9		65198.2	0	-13.7545
ASGR1	#NUM!	5		63149.8	0	-13.7535
PTN	#NUM!	9		61277.1	0	-13.7525
MMP11	#NUM!	8		59560.2	0	-13.7515
UBE2D2	#NUM!	9		57867.1	0	-13.7505
AGT	#NUM!	9		57366.4	0	-13.7495
VEGFA	#NUM!	9		57095.7	0	-13.7485
COL8A2	#NUM!	6		56992.1	0	-13.7475
LGALS7B	#NUM!	8		56990.9	0	-13.7465
FST	#NUM!	9		56860	0	-13.7455
CTSH	#NUM!	7		55878.7	0	-13.7445
ZNF626	#NUM!	9		55652.9	0	-13.7435
XP32	#NUM!	9		54888.1	0	-13.7425
TFPI	#NUM!	9		52208.9	0	-13.7415
FGG	#NUM!	9		50699.9	0	-13.7405
ELN	#NUM!	9		50354.4	0	-13.7395
C1QTNF5	#NUM!	9		50197.2	0	-13.7385
H2AC12	#NUM!	9		49152.1	0	-13.7375
SEMA6D	#NUM!	9		48763.7	0	-13.7365
TGM3	#NUM!	9		47940.9	0	-13.7355
SPOCK1	#NUM!	9		47189.3	0	-13.7345
OLFML3	#NUM!	9		47015.1	0	-13.7335
MATN3	#NUM!	9		45640.1	0	-13.7325
CLSTN3	#NUM!	9		45187.2	0	-13.7315
ADAMTS15	#NUM!	9		44255.7	0	-13.7305
GPNMB	#NUM!	9		43846.9	0	-13.7295
ANGPTL4	#NUM!	9		43079	0	-13.7285
HMCN1	#NUM!	9		42512.2	0	-13.7275
OMD	#NUM!	8		41147	0	-13.7265
RHOBTB2	#NUM!	7		39452.6	0	-13.7255
CEP152	#NUM!	6		39016.8	0	-13.7245
SMOC2	#NUM!	7		37997.2	0	-13.7235
SERPINF2	#NUM!	9		37935.2	0	-13.7225
FAM13B	#NUM!	7		36913.3	0	-13.7215
S100A7	#NUM!	9		35156.5	0	-13.7205
LIF	#NUM!	8		34950.3	0	-13.7195
ABCB9	#NUM!	9		34697.5	0	-13.7185
KPRP	#NUM!	9		34438.3	0	-13.7175
KRT4	#NUM!	9		34248.4	0	-13.7165
PENK	#NUM!	6		31915.6	0	-13.7155
ST8SIA4	#NUM!	9		31907.5	0	-13.7145
INS	#NUM!	9		31772.2	0	-13.7135
C7	#NUM!	9		31659.2	0	-13.7125
PAPPA	#NUM!	9		31340.9	0	-13.7115
KRT84	#NUM!	9		31268.3	0	-13.7105
C3	#NUM!	9		30910.5	0	-13.7095
APOD	#NUM!	8		30846.4	0	-13.7085
CFAP74	#NUM!	9		30376.7	0	-13.7075
CHRDL1	#NUM!	9		29922.2	0	-13.7065
KRT77	#NUM!	9		29380.7	0	-13.7055
CASP14	#NUM!	9		27706.7	0	-13.7045
H2BC20P	#NUM!	8		27233.7	0	-13.7035
EFNA1	#NUM!	9		27163.5	0	-13.7025
PLG	#NUM!	9		26881.8	0	-13.7015
GALNT12	#NUM!	3		26615.3	0	-13.7005
CHI3L1	#NUM!	8		26220.6	0	-13.6995
LEFTY2	#NUM!	9		25783.2	0	-13.6985
LTBP4	#NUM!	9		25343.8	0	-13.6975
ARG1	#NUM!	9	1	24994.7	0	-13.6965
SERPINA5	#NUM!	9		24636.8	0	-13.6955
ANGPTL2	#NUM!	9		24581.2	0	-13.6945
CEP70	#NUM!	5		24409	0	-13.6935
ALDH1A1	#NUM!	9		24010.1	0	-13.6925
LOXL3	#NUM!	9		23665.4	0	-13.6915
NDNF	#NUM!	9		22830.3	0	-13.6905
SLC26A11	#NUM!	9		22431.6	0	-13.6895
GPM6A	#NUM!	9		21672.5	0	-13.6885
PKP1	#NUM!	9		21565.1	0	-13.6875
SEMA3B	#NUM!	9		21445.1	0	-13.6865
IGFBP6	#NUM!	9		21245.2	0	-13.6855
APOC3	#NUM!	9		21182.4	0	-13.6845
SSC5D	#NUM!	9		20903.1	0	-13.6835
SPON1	#NUM!	8		20843.2	0	-13.6825
CDH10	#NUM!	9		20841.5	0	-13.6815
CDH8	#NUM!	9		20616.9	0	-13.6805
NCAN	#NUM!	9		20538.5	0	-13.6795
SELENOP	#NUM!	9		20434.8	0	-13.6785
LYZ	#NUM!	9		20308.1	0	-13.6775
ADGRF5	#NUM!	9		20228.8	0	-13.6765
SERPINB5	#NUM!	2		20184.7	0	-13.6755
GDF10	#NUM!	9		20178.7	0	-13.6745
OAF	#NUM!	9		20175.4	0	-13.6735
PCSK5	#NUM!	9		20010.7	0	-13.6725
ANOS1	#NUM!	9		19878.1	0	-13.6715
LY6H	#NUM!	6		19841.3	0	-13.6705
ENPP2	#NUM!	9	1	19554.9	0	-13.6695
PRSS12	#NUM!	9		19164.1	0	-13.6685
SERPINB12	#NUM!	9		19119.3	0	-13.6675
AZGP1	#NUM!	9		18527.2	0	-13.6665
PDGFD	#NUM!	9		18247	0	-13.6655
ECM2	#NUM!	9		18133.9	0	-13.6645
CCN3	#NUM!	9		17974.7	0	-13.6635
ABCC6	#NUM!	6		17963.7	0	-13.6625
RBM24	#NUM!	6		17871.1	0	-13.6615
ATP5PF	#NUM!	9		17797.9	0	-13.6605
C1RL	#NUM!	9		17763.8	0	-13.6595
CHST15	#NUM!	9		17738.7	0	-13.6585
SMOC1	#NUM!	6		17564.6	0	-13.6575
PAK6	#NUM!	6		17463.8	0	-13.6565
SCG3	#NUM!	8		17448.9	0	-13.6555
VSIG8	#NUM!	3		17356.1	0	-13.6545
ST6GALNAC5	#NUM!	8		17316.7	0	-13.6535
NIN	#NUM!	9		17299.7	0	-13.6525
PCDHB10	#NUM!	9		17214.7	0	-13.6515
KRT78	#NUM!	9		16925.1	0	-13.6505
DGCR2	#NUM!	9		16722.5	0	-13.6495
S100A2	#NUM!	4		16259.3	0	-13.6485
ITIH4	#NUM!	9		16061.4	0	-13.6475
HLX	#NUM!	7		15937.4	0	-13.6465
SEZ6	#NUM!	9		15822.4	0	-13.6455
ST6GAL2	#NUM!	9		15541.1	0	-13.6445
CXCL14	#NUM!	7		15219.4	0	-13.6435
KRT33A	#NUM!	3		14870.4	0	-13.6425
ITIH5	#NUM!	9		14752.6	0	-13.6415
GREM1	#NUM!	9		14717.1	0	-13.6405
GPC2	#NUM!	8		14666.9	0	-13.6395
EPYC	#NUM!	6		14665.4	0	-13.6385
ADAMTS10	#NUM!	9		14365.7	0	-13.6375
ENKUR	#NUM!	9		14285.2	0	-13.6365
PIP	#NUM!	9		14002.2	0	-13.6355
SH3D21	#NUM!	9		13846.9	0	-13.6345
COL26A1	#NUM!	9		13684.5	0	-13.6335
TRBV14	#NUM!	9		13315	0	-13.6325
LCAT	#NUM!	9		13308.7	0	-13.6315
COL4A5	#NUM!	8		13117.1	0	-13.6305
TNFRSF12A	#NUM!	9		12876.6	0	-13.6295
TCHH	#NUM!	8		12855.9	0	-13.6285
FSTL5	#NUM!	8		12849.3	0	-13.6275
HLA-DPA1	#NUM!	3		12817.5	0	-13.6265
UNC5C	#NUM!	9		12754.7	0	-13.6255
H2AZ2	#NUM!	8		12660.9	0	-13.6245
MCF2	#NUM!	9		12614.9	0	-13.6235
CDSN	#NUM!	9		12530.4	0	-13.6225
DSC1	#NUM!	9		12435.3	0	-13.6215
MXRA8	#NUM!	9		12415.3	0	-13.6205
MASP1	#NUM!	7		12379.5	0	-13.6195
ADM	#NUM!	9		12167.7	0	-13.6185
DPYS	#NUM!	9		12145.5	0	-13.6175
RGMB	#NUM!	9		12081.8	0	-13.6165
AFM	#NUM!	8		11974.8	0	-13.6155
PCDHA11	#NUM!	9		11967.2	0	-13.6145
MMP7	#NUM!	8		11917	0	-13.6135
NPNT	#NUM!	4		11681.7	0	-13.6125
COL16A1	#NUM!	7		11675.3	0	-13.6115
TINAGL1	#NUM!	9		11571.9	0	-13.6105
GDF15	#NUM!	8		11436.2	0	-13.6095
EIF1	#NUM!	9		11429.7	0	-13.6085
FREM1	#NUM!	8		11254.2	0	-13.6075
SUSD5	#NUM!	9		11199.2	0	-13.6065
LFNG	#NUM!	9		10987.9	0	-13.6055
ITGBL1	#NUM!	5		10936.1	0	-13.6045
RNASE4	#NUM!	9		10821.2	0	-13.6035
RBP4	#NUM!	9		10798.2	0	-13.6025
GSDMA	#NUM!	9		10687.6	0	-13.6015
SEMA3D	#NUM!	8		10651	0	-13.6005
CILP2	#NUM!	6		10274.6	0	-13.5995
CARD10	#NUM!	6		9892.89	0	-13.5985
IL17A	#NUM!	6		9773.11	0	-13.5975
GDF6	#NUM!	8		9706.66	0	-13.5965
PRSS35	#NUM!	9		9605.36	0	-13.5955
MAMDC2	#NUM!	8		9508.33	0	-13.5945
PPFIBP2	#NUM!	6		9487.74	0	-13.5935
PCDHB1	#NUM!	8		9410.34	0	-13.5925
OTC	#NUM!	9		9403.86	0	-13.5915
ADAMTS3	#NUM!	9		9370.9	0	-13.5905
SVEP1	#NUM!	8		9268.23	0	-13.5895
SULT2B1	#NUM!	8		9121.89	0	-13.5885
IGF2	#NUM!	7		9094.97	0	-13.5875
GALNT5	#NUM!	8		9090.01	0	-13.5865
VGF	#NUM!	9		9006.35	0	-13.5855
ULBP2	#NUM!	8		8741.1	0	-13.5845
KRT71	#NUM!	9		8739.64	0	-13.5835
IGLC2	#NUM!	6		8559.23	0	-13.5825
CHST10	#NUM!	8		8501.37	0	-13.5815
ANGPTL1	#NUM!	9		8452.2	0	-13.5805
KRT34	#NUM!	3		8184.09	0	-13.5795
METRNL	#NUM!	9		8126.94	0	-13.5785
NCAM2	#NUM!	9		8112.13	0	-13.5775
CSPG5	#NUM!	9		8086.12	0	-13.5765
MAPT	#NUM!	8		8079.84	0	-13.5755
CA11	#NUM!	9		8068.94	0	-13.5745
LRRC15	#NUM!	5		8043.67	0	-13.5735
GCNT1	#NUM!	9		7873.96	0	-13.5725
S100A14	#NUM!	9		7803.25	0	-13.5715
IGKC	#NUM!	5		7800.91	0	-13.5705
KRT79	#NUM!	5		7762.86	0	-13.5695
PCDHA4	#NUM!	9		7737.13	0	-13.5685
ABHD14A	#NUM!	8		7627.76	0	-13.5675
NLGN1	#NUM!	7		7595.47	0	-13.5665
DIPK1C	#NUM!	6		7526.01	0	-13.5655
PAPLN	#NUM!	9		7460.42	0	-13.5645
METRN	#NUM!	9		7324.44	0	-13.5635
MMP10	#NUM!	7		7063.22	0	-13.5625
CHGB	#NUM!	9		7061.15	0	-13.5615
MUCL1	#NUM!	6		7059.61	0	-13.5605
KIF26B	#NUM!	7		7052.11	0	-13.5595
KRT73	#NUM!	9		7018.4	0	-13.5585
HS3ST1	#NUM!	5		6906.54	0	-13.5575
DSC3	#NUM!	8		6847.66	0	-13.5565
GNRH1	#NUM!	7		6683.29	0	-13.5555
PPM1L	#NUM!	9		6649.04	0	-13.5545
CD248	#NUM!	8		6619.71	0	-13.5535
C21ORF62	#NUM!	3		6585.69	0	-13.5525
PDGFA	#NUM!	7		6565.42	0	-13.5515
CHI3L2	#NUM!	8		6560.17	0	-13.5505
FBLN7	#NUM!	5		6552.19	0	-13.5495
ARHGAP27	#NUM!	2	1	6526.07	0	-13.5485
GPR162	#NUM!	6		6507.75	0	-13.5475
NACA4P	#NUM!	9		6458.8	0	-13.5465
ADAMTSL4	#NUM!	8		6360.78	0	-13.5455
CHRD	#NUM!	9		6342.08	0	-13.5445
COPZ2	#NUM!	7	1	6304.13	0	-13.5435
GDPD3	#NUM!	6		6271.7	0	-13.5425
CACNA1A	#NUM!	7		6212.8	0	-13.5415
LCN1	#NUM!	9		6151.68	0	-13.5405
HS3ST3A1	#NUM!	7		6138.73	0	-13.5395
HP	#NUM!	7		6118.34	0	-13.5385
KITLG	#NUM!	5		6027.94	0	-13.5375
POF1B	#NUM!	9		6007.77	0	-13.5365
INHBB	#NUM!	7		5986.87	0	-13.5355
SERPINA1	#NUM!	7		5945.23	0	-13.5345
CNTN1	#NUM!	8		5895.46	0	-13.5335
NELL1	#NUM!	6		5889.12	0	-13.5325
RYR3	#NUM!	7		5870.56	0	-13.5315
C2	#NUM!	8		5870.33	0	-13.5305
NDST1	#NUM!	9		5846.49	0	-13.5295
CHGA	#NUM!	8		5838.81	0	-13.5285
XYLT1	#NUM!	9		5792.3	0	-13.5275
IGHA1	#NUM!	9		5694.76	0	-13.5265
ST8SIA2	#NUM!	9		5659.29	0	-13.5255
AFP	#NUM!	9		5640.17	0	-13.5245
RARRES2	#NUM!	7		5619.8	0	-13.5235
SOD3	#NUM!	9		5619.56	0	-13.5225
OLFM3	#NUM!	7		5530.97	0	-13.5215
TCN2	#NUM!	8		5472.73	0	-13.5205
GC	#NUM!	9		5460.53	0	-13.5195
CRISPLD1	#NUM!	7		5439.32	0	-13.5185
PZP	#NUM!	6		5405.46	0	-13.5175
QPCT	#NUM!	7		5364.98	0	-13.5165
ASPN	#NUM!	8		5354.84	0	-13.5155
DUX1	#NUM!	5		5334.61	0	-13.5145
STIL	#NUM!	5		5246.68	0	-13.5135
SST	#NUM!	7		5198.96	0	-13.5125
FCGBP	#NUM!	4		5198.33	0	-13.5115
GPC3	#NUM!	4		5187.11	0	-13.5105
NCCRP1	#NUM!	6		5159.87	0	-13.5095
ABI3BP	#NUM!	7		5119.68	0	-13.5085
CDH1	#NUM!	6		5078.75	0	-13.5075
UBE2E1	#NUM!	7		5066.06	0	-13.5065
DRAXIN	#NUM!	9		4882.02	0	-13.5055
GDF11	#NUM!	9		4859.04	0	-13.5045
SCG5	#NUM!	8		4837.41	0	-13.5035
CPXM2	#NUM!	2		4832.68	0	-13.5025
SLC39A8	#NUM!	4		4749.26	0	-13.5015
ST8SIA1	#NUM!	8		4721	0	-13.5005
MMP1	#NUM!	6		4706.1	0	-13.4995
CXCL16	#NUM!	8		4662.37	0	-13.4985
UBXN8	#NUM!	5		4644.49	0	-13.4975
NRXN2	#NUM!	8		4622.8	0	-13.4965
TNNT3	#NUM!	6		4605.15	0	-13.4955
BMP7	#NUM!	6		4591.05	0	-13.4945
MEGF11	#NUM!	6		4562.35	0	-13.4935
AKR1C1	#NUM!	9		4522.94	0	-13.4925
STC1	#NUM!	9		4512.32	0	-13.4915
PCDHGC5	#NUM!	9		4511.27	0	-13.4905
DPT	#NUM!	5		4498.47	0	-13.4895
ITIH2	#NUM!	9		4465.84	0	-13.4885
ADAMTS1	#NUM!	5		4465.3	0	-13.4875
NPPB	#NUM!	6		4451.04	0	-13.4865
TGM1	#NUM!	9		4350.76	0	-13.4855
C2ORF15	#NUM!	4		4244.15	0	-13.4845
JAKMIP1	#NUM!	4		4191.48	0	-13.4835
KRT23	#NUM!	6		4181.68	0	-13.4825
PRSS3	#NUM!	9		4068.93	0	-13.4815
ANKRD30A	#NUM!	4		4013.1	0	-13.4805
SLITRK5	#NUM!	8		4002.43	0	-13.4795
B4GALT4	#NUM!	9		3973.34	0	-13.4785
ALOX12B	#NUM!	8		3913.74	0	-13.4775
PCDHGA7	#NUM!	3		3911.06	0	-13.4765
OTOF	#NUM!	3		3854.14	0	-13.4755
CTHRC1	#NUM!	3		3825.31	0	-13.4745
NPTXR	#NUM!	6		3683.01	0	-13.4735
ENSA	#NUM!	9		3677.83	0	-13.4725
PGM5	#NUM!	8	1	3663.27	0	-13.4715
MIA	#NUM!	7		3633.78	0	-13.4705
WSCD1	#NUM!	6		3466.75	0	-13.4695
SLPI	#NUM!	7		3392.58	0	-13.4685
LAMA3	#NUM!	7		3392.23	0	-13.4675
FGF7	#NUM!	6		3306.13	0	-13.4665
CALML5	#NUM!	3		3262.48	0	-13.4655
COCH	#NUM!	6		3242.66	0	-13.4645
IVL	#NUM!	3		3214.08	0	-13.4635
OVCH1	#NUM!	8		3207.81	0	-13.4625
TNFRSF11B	#NUM!	5		3202.17	0	-13.4615
SLC6A11	#NUM!	5		3130.71	0	-13.4605
PCDHA12	#NUM!	6		3121.63	0	-13.4595
ALOX15B	#NUM!	2		3092.84	0	-13.4585
ST3GAL1	#NUM!	4		3089.15	0	-13.4575
CILP	#NUM!	5		3021.95	0	-13.4565
SS18	#NUM!	7		2997.97	0	-13.4555
OLFM1	#NUM!	8		2986.56	0	-13.4545
C1QTNF4	#NUM!	5		2970.33	0	-13.4535
C22ORF15	#NUM!	5		2963.3	0	-13.4525
NPTX1	#NUM!	6		2960.66	0	-13.4515
ELAVL4	#NUM!	3		2876.36	0	-13.4505
BICRA	#NUM!	5		2854.26	0	-13.4495
TIMM8A	#NUM!	9		2816.05	0	-13.4485
CDH20	#NUM!	8		2781.74	0	-13.4475
FLRT2	#NUM!	7	1	2670.91	0	-13.4465
CST6	#NUM!	7		2627.14	0	-13.4455
GINM1	#NUM!	7		2572.77	0	-13.4445
DAP	#NUM!	6		2563.73	0	-13.4435
DNASE1L2	#NUM!	2		2553.29	0	-13.4425
TGFBR3	#NUM!	4		2500.11	0	-13.4415
A2ML1	#NUM!	3		2470.49	0	-13.4405
EVPL	#NUM!	2		2430.08	0	-13.4395
PCDH10	#NUM!	8		2411.21	0	-13.4385
CFAP57	#NUM!	3		2385.49	0	-13.4375
KRT72	#NUM!	3	1	2351.83	0	-13.4365
ADA2	#NUM!	5		2337.28	0	-13.4355
VSTM2A	#NUM!	7		2286.25	0	-13.4345
WFIKKN2	#NUM!	2		2286.19	0	-13.4335
THBS4	#NUM!	4		2281.86	0	-13.4325
LAYN	#NUM!	6		2277.54	0	-13.4315
AQP4	#NUM!	3		2262.1	0	-13.4305
ANGPTL7	#NUM!	4		2115.66	0	-13.4295
APOA1	#NUM!	8		2032.92	0	-13.4285
PDGFRL	#NUM!	3		2031.12	0	-13.4275
SPRN	#NUM!	8		2011.87	0	-13.4265
GPX3	#NUM!	7		1958.99	0	-13.4255
GNG2	#NUM!	6		1922.96	0	-13.4245
RFX7	#NUM!	5		1907.09	0	-13.4235
TNFRSF1A	#NUM!	7		1902.48	0	-13.4225
DNAJB9	#NUM!	8		1894.42	0	-13.4215
ADGRL1	#NUM!	7		1882.36	0	-13.4205
ST8SIA5	#NUM!	3		1846.58	0	-13.4195
PODN	#NUM!	7		1787.66	0	-13.4185
TRPC7	#NUM!	5		1755.95	0	-13.4175
KIAA0319	#NUM!	4		1755.79	0	-13.4165
COL9A3	#NUM!	4		1718.93	0	-13.4155
LONRF3	#NUM!	3	1	1695.2	0	-13.4145
PXDNL	#NUM!	3		1666.1	0	-13.4135
COL4A6	#NUM!	2		1665.88	0	-13.4125
NPR3	#NUM!	5		1633.11	0	-13.4115
CNTN2	#NUM!	7		1608.91	0	-13.4105
EVA1A	#NUM!	6		1567.54	0	-13.4095
FAM107B	#NUM!	7		1518.67	0	-13.4085
MYH3	#NUM!	7		1498.92	0	-13.4075
CYP2C18	#NUM!	3		1466.5	0	-13.4065
C6	#NUM!	3		1450.82	0	-13.4055
SPAG16	#NUM!	4		1374.09	0	-13.4045
ACE	#NUM!	3		1365.1	0	-13.4035
HAL	#NUM!	6		1361.18	0	-13.4025
SCUBE3	#NUM!	5		1341.39	0	-13.4015
BORA	#NUM!	3		1312.57	0	-13.4005
GPC5	#NUM!	2		1308.73	0	-13.3995
ZNF439	#NUM!	2		1308.25	0	-13.3985
MSR1	#NUM!	3		1281.63	0	-13.3975
CST1	#NUM!	3		1203.91	0	-13.3965
TAF4B	#NUM!	2		1152.85	0	-13.3955
BTN3A1	#NUM!	2		1129.73	0	-13.3945
CPZ	#NUM!	2		1127.78	0	-13.3935
PCDH20	#NUM!	3		1122.75	0	-13.3925
CPEB1	#NUM!	4		1078.8	0	-13.3915
BMPER	#NUM!	5		1070.27	0	-13.3905
CPLANE1	#NUM!	3		1056.84	0	-13.3895
CHST1	#NUM!	2		1010.54	0	-13.3885
ART3	#NUM!	5		992.747	0	-13.3875
VEGFC	#NUM!	6		955.476	0	-13.3865
ASAH2	#NUM!	3		934.661	0	-13.3855
PAPPA2	#NUM!	4		905.62	0	-13.3845
TICAM2	#NUM!	3		904.657	0	-13.3835
TSPAN7	#NUM!	2		888.455	0	-13.3825
RBM4	#NUM!	5		857.712	0	-13.3815
TNR	#NUM!	4		851.155	0	-13.3805
ERBB3	#NUM!	2		844.75	0	-13.3795
RPS6KA2	#NUM!	3		794.757	0	-13.3785
ILDR2	#NUM!	3		779.574	0	-13.3775
CHRNB2	#NUM!	3		778.958	0	-13.3765
MMP9	#NUM!	3		771.341	0	-13.3755
IGHG2	#NUM!	2	1	702.795	0	-13.3745
SBSN	#NUM!	4		675.911	0	-13.3735
PARD3B	#NUM!	2		657.927	0	-13.3725
ADAM23	#NUM!	3		629.964	0	-13.3715
ADGRB2	#NUM!	3		629.182	0	-13.3705
MARCHF1	#NUM!	2		623.07	0	-13.3695
ZNF529	#NUM!	2		619.58	0	-13.3685
EPS8L2	#NUM!	3		600.305	0	-13.3675
PRELP	#NUM!	2		584.977	0	-13.3665
F5	#NUM!	3		559.328	0	-13.3655
SPON2	#NUM!	2		549.602	0	-13.3645
ACOX2	#NUM!	2		536.872	0	-13.3635
B4GALNT1	#NUM!	4		528	0	-13.3625
TLL1	#NUM!	3		476.92	0	-13.3615
B3GALNT1	#NUM!	2		465.363	0	-13.3605
CYGB	#NUM!	3		451.281	0	-13.3595
GFRA2	#NUM!	3		440.461	0	-13.3585
XIRP2	#NUM!	2		368.63	0	-13.3575
PPP1R1B	#NUM!	2		344.154	0	-13.3565
HS6ST2	#NUM!	2		337.189	0	-13.3555
C1GALT1C1	#NUM!	2		330.013	0	-13.3545
KRT27	#NUM!	2		278.764	0	-13.3535
SERPINA3	-12.3535	9	8	2.30415e+06	440.286	-12.3535
EFEMP1	-12.3486	9	5	788845	151.245	-12.3486
C4A	-12.202	9	8	1.66069e+06	352.466	-12.202
CLUAP1	-11.8515	9	8	1.89789e+06	513.589	-11.8515
NEURL4	-11.8416	9	9	2.11221e+06	575.524	-11.8416
HAPLN1	-11.6716	9	2	229265	70.2791	-11.6716
ALB	-11.1066	9	9	7.25074e+06	3288.31	-11.1066
NID1	-10.9568	9	9	3.41311e+06	1717.21	-10.9568
PLTP	-10.8524	9	9	1.11159e+06	601.216	-10.8524
AEBP1	-10.6683	9	9	683426	419.958	-10.6683
FABP4	-10.4997	7	8	393274	271.617	-10.4997
SERPING1	-10.4103	9	9	1.22782e+06	902.214	-10.4103
IGFBP5	-10.405	9	9	1.48753e+06	1097.14	-10.405
POSTN	-10.2592	9	9	3.12807e+06	2552.38	-10.2592
TIMP2	-10.0468	9	9	656461	620.632	-10.0468
FSTL1	-9.84941	9	9	2.7149e+06	2942.97	-9.84941
NELL2	-9.82341	9	6	307228	339.094	-9.82341
A2M	-9.76169	9	9	4.24332e+06	4888.17	-9.76169
CP	-9.75736	9	9	1.41563e+06	1635.65	-9.75736
SHROOM3	-9.65932	9	9	703402	869.879	-9.65932
TIMP1	-9.65796	9	9	873682	1081.48	-9.65796
LUM	-9.65168	9	7	691223	859.355	-9.65168
DKK3	-9.59565	9	9	962610	1244.14	-9.59565
MDK	-9.55213	9	8	320139	426.444	-9.55213
MFAP4	-9.42178	9	5	111306	162.286	-9.42178
EFEMP2	-9.34265	9	6	278178	428.454	-9.34265
DCN	-9.27718	9	6	221258	356.606	-9.27718
ECM1	-9.19455	9	8	195745	334.085	-9.19455
SERPINF1	-9.13182	9	4	178022	317.337	-9.13182
LOX	-9.09153	9	9	622133	1140.41	-9.09153
MGP	-8.98131	9	6	128861	254.962	-8.98131
CLU	-8.88004	9	9	4.77406e+06	10132.8	-8.88004
CST3	-8.86527	9	9	2.26531e+06	4857.52	-8.86527
BGN	-8.71385	9	7	326969	778.708	-8.71385
KRT5	-8.63321	9	9	1.06843e+06	2690.85	-8.63321
MMP2	-8.59687	9	9	1.37954e+06	3563	-8.59687
COL3A1	-8.58923	9	9	1.31196e+06	3406.46	-8.58923
LAMB1	-8.57936	9	9	5.48634e+06	14342.9	-8.57936
THBS2	-8.48074	9	5	168118	470.606	-8.48074
NID2	-8.45989	9	4	100226	284.643	-8.45989
COL1A2	-8.37545	9	9	2.49124e+06	7501.63	-8.37545
ISLR2	-8.36036	8	2	5774.29	17.5703	-8.36036
C1QL1	-8.35285	9	8	178773	546.816	-8.35285
NTN1	-8.32311	9	6	44392.5	138.613	-8.32311
FBN1	-8.29836	9	8	512839	1629.02	-8.29836
COL12A1	-8.24122	9	9	708276	2340.71	-8.24122
BBS7	-8.22321	9	8	81282.6	271.997	-8.22321
KRT6B	-8.15469	9	8	185932	652.45	-8.15469
HTRA1	-7.99908	9	9	989029	3865.85	-7.99908
VCAN	-7.99078	9	9	975028	3833.13	-7.99078
COL5A2	-7.9378	9	9	1.55129e+06	6326.66	-7.9378
CCDC80	-7.91862	9	7	213522	882.468	-7.91862
S100A9	-7.91596	9	2	32574.2	134.876	-7.91596
LTBP2	-7.88166	9	9	117552	498.441	-7.88166
SFRP1	-7.87365	9	9	107386	457.87	-7.87365
ISLR	-7.84829	9	3	120782	524.122	-7.84829
IGFBP2	-7.82808	9	9	1.23492e+06	5434.38	-7.82808
SCG2	-7.82113	9	8	248759	1099.98	-7.82113
ADAM12	-7.81095	9	9	53230	237.043	-7.81095
NFASC	-7.80843	9	5	29262.8	130.541	-7.80843
COL1A1	-7.79883	9	9	6.1802e+06	27753.7	-7.79883
B4GAT1	-7.70994	9	9	332934	1590.14	-7.70994
TMSB4X	-7.64519	9	9	181680	907.562	-7.64519
TMSB10	-7.58219	9	9	169582	884.939	-7.58219
FBLN1	-7.56519	9	9	1.00533e+06	5308.34	-7.56519
MEGF10	-7.55788	9	9	86571	459.433	-7.55788
FGFBP3	-7.53807	9	4	14517.2	78.1086	-7.53807
SLIT3	-7.5183	9	9	119477	651.704	-7.5183
PRSS23	-7.51201	9	9	244307	1338.43	-7.51201
SERPINE2	-7.47557	9	8	80678	453.298	-7.47557
VASN	-7.44326	9	9	164949	947.78	-7.44326
ADAMTSL1	-7.43056	9	6	26378.5	152.908	-7.43056
CSF1	-7.4302	9	9	56998.6	330.485	-7.4302
QSOX1	-7.42115	9	9	154887	903.706	-7.42115
COL14A1	-7.41436	9	8	83986.7	492.341	-7.41436
COL11A1	-7.33888	9	9	591657	3654.66	-7.33888
LAMA2	-7.31397	9	9	196284	1233.56	-7.31397
EVL	-7.31301	9	9	43975.3	276.551	-7.31301
GAS6	-7.29216	9	8	69893	445.939	-7.29216
LOXL1	-7.23174	9	9	97087.7	645.942	-7.23174
S100A8	-7.22085	9	6	36634.7	245.583	-7.22085
ALMS1	-7.16951	9	9	652416	4531.95	-7.16951
SERPINB3	-7.16459	9	5	16237.6	113.179	-7.16459
LAMC1	-7.16357	9	9	4.26485e+06	29747.8	-7.16357
MXRA5	-7.15121	9	9	137458	967.031	-7.15121
MYL12A	-7.14922	9	7	147226	1037.19	-7.14922
AHSG	-7.14281	9	9	67216.7	475.638	-7.14281
CDH6	-7.11569	9	9	64065.4	461.941	-7.11569
VWA1	-7.10735	9	5	12543.8	90.9712	-7.10735
IGFBP7	-6.96222	9	9	3.4039e+06	27298.6	-6.96222
CCN2	-6.9438	9	9	305798	2483.94	-6.9438
HSPG2	-6.90752	9	9	603600	5027.81	-6.90752
SULF2	-6.87766	9	9	116228	988.389	-6.87766
LOXL2	-6.85844	9	9	176157	1518.11	-6.85844
MFAP5	-6.8516	9	4	16278.9	140.957	-6.8516
PLXDC2	-6.84902	9	9	135995	1179.68	-6.84902
B2M	-6.8447	9	9	476564	4146.3	-6.8447
XPNPEP3	-6.81254	9	9	234627	2087.36	-6.81254
CDH11	-6.81014	9	9	195819	1745.01	-6.81014
KRT10	-6.80108	9	9	2.21493e+06	19862.3	-6.80108
KRT1	-6.76735	9	9	1.06829e+07	98064.5	-6.76735
MMP19	-6.72337	9	4	18921.9	179.073	-6.72337
CFI	-6.71144	9	9	744106	7100.51	-6.71144
GOLM1	-6.71135	9	9	340225	3246.74	-6.71135
RELN	-6.70956	8	2	6659.18	63.6271	-6.70956
BASP1	-6.6983	9	9	274339	2641.79	-6.6983
SPARC	-6.69098	9	9	3.55488e+06	34406.4	-6.69098
PAM	-6.65813	9	9	199994	1980.25	-6.65813
ACTA2	-6.65517	9	9	5.31405e+06	52725.3	-6.65517
ARPP19	-6.61464	9	5	10283.7	104.941	-6.61464
SEMA3A	-6.59207	9	9	65044.2	674.212	-6.59207
IGHG1	-6.58473	9	2	36699.3	382.346	-6.58473
PTPRZ1	-6.57354	9	9	231603	2431.71	-6.57354
SEMA6A	-6.56076	9	9	34231.5	362.611	-6.56076
APOE	-6.53265	9	9	123544	1334.44	-6.53265
SERPINI1	-6.52096	9	8	24951.2	271.699	-6.52096
GOSR2	-6.51256	9	9	147204	1612.29	-6.51256
LTBP1	-6.50735	9	8	82691.8	908.982	-6.50735
KRT2	-6.50438	9	9	2.77537e+06	30570.8	-6.50438
THBS1	-6.47959	9	9	335305	3757.4	-6.47959
ADAM15	-6.4722	9	8	9234.41	104.012	-6.4722
NPTX2	-6.41111	8	8	37248.9	437.7	-6.41111
FN1	-6.40486	9	9	7.25426e+06	85612.7	-6.40486
SERPINE1	-6.39923	9	9	1.79951e+06	21320.3	-6.39923
FBN2	-6.35633	9	9	102036	1245.4	-6.35633
JAK1	-6.35252	9	9	145088	1775.55	-6.35252
LPL	-6.32545	9	9	13364.7	166.651	-6.32545
DSG1	-6.3114	9	9	31359.7	394.866	-6.3114
SLIT2	-6.30956	8	9	18183.5	229.251	-6.30956
NTRK2	-6.29735	6	3	3502.64	44.5352	-6.29735
CLSTN1	-6.257	9	9	563695	7370.52	-6.257
LRP1B	-6.19538	8	6	10273.1	140.187	-6.19538
PCOLCE	-6.18961	9	8	152554	2090.09	-6.18961
PGK2	-6.18318	9	9	156740	2157.03	-6.18318
CDH2	-6.16556	9	9	772744	10765.1	-6.16556
SLIT1	-6.15565	7	9	29452	413.124	-6.15565
MAN1A1	-6.12976	9	6	23611.9	337.203	-6.12976
FBLN2	-6.08557	9	4	14256.7	209.933	-6.08557
KRT16	-6.04745	9	8	102299	1546.71	-6.04745
KRT9	-6.01806	9	9	2.66745e+06	41160.2	-6.01806
CPXM1	-5.99742	9	9	31165	487.824	-5.99742
SRPX2	-5.98094	9	3	21837.9	345.757	-5.98094
COL5A3	-5.9574	6	8	50157.8	807.201	-5.9574
CHL1	-5.9543	9	8	68771.8	1109.14	-5.9543
GNPTG	-5.95374	9	9	39673.7	640.102	-5.95374
OLFML2A	-5.94599	9	9	101487	1646.23	-5.94599
SDC4	-5.90535	9	9	21912.8	365.604	-5.90535
RGMA	-5.89959	9	6	15929.5	266.84	-5.89959
KRT17	-5.8963	9	8	55485.8	931.581	-5.8963
SEMA5B	-5.88523	7	9	17797.8	301.118	-5.88523
TK2	-5.87122	9	9	97431.1	1664.5	-5.87122
MEGF8	-5.86483	9	9	45727.5	784.672	-5.86483
COL5A1	-5.8608	9	9	996793	17152.5	-5.8608
LTBP3	-5.84511	9	9	33951	590.606	-5.84511
LIPG	-5.84194	9	9	16445.3	286.71	-5.84194
COL15A1	-5.83692	9	4	15963.2	279.275	-5.83692
WNT5A	-5.82541	9	5	18220.4	321.318	-5.82541
TGFB2	-5.81713	9	9	158485	2810.98	-5.81713
COL4A2	-5.78653	9	9	353944	6412.31	-5.78653
LAMA4	-5.78491	9	9	61791.8	1120.72	-5.78491
THBS3	-5.77415	9	9	82989.1	1516.45	-5.77415
PLAU	-5.74991	9	9	67297.2	1250.55	-5.74991
SPP1	-5.72639	9	9	338050	6385.06	-5.72639
LGALS3BP	-5.71435	9	9	1.62494e+06	30949	-5.71435
GASK1B	-5.70835	9	8	15958.6	305.219	-5.70835
KRT14	-5.69727	9	9	3.58949e+06	69180.2	-5.69727
BMP1	-5.65831	9	9	132752	2628.56	-5.65831
EPHA5	-5.64479	5	3	884.918	17.6869	-5.64479
BCHE	-5.62979	9	9	49526.3	1000.23	-5.62979
BNC2	-5.61433	8	3	6373.11	130.098	-5.61433
ANGPT1	-5.60409	8	7	11521.1	236.862	-5.60409
APP	-5.59324	9	9	292185	6052.36	-5.59324
PSAP	-5.56978	9	9	553596	11655.3	-5.56978
GRN	-5.56692	9	8	18418.9	388.557	-5.56692
CHST3	-5.56359	9	9	32885.3	695.337	-5.56359
OLFM2	-5.54946	9	8	28559.3	609.809	-5.54946
SRGAP3	-5.52298	9	8	27266.2	592.983	-5.52298
CAPS	-5.49245	9	8	41780.4	928.068	-5.49245
CSTA	-5.48229	9	8	10412.1	232.917	-5.48229
SDC1	-5.4676	9	9	160506	3627.27	-5.4676
UXS1	-5.46655	9	9	73799.5	1669	-5.46655
DAG1	-5.4508	9	9	159692	3651.15	-5.4508
CTBS	-5.41511	9	9	47739.4	1118.84	-5.41511
TBCA	-5.40292	9	9	183421	4335.17	-5.40292
TLL2	-5.38035	9	7	72649.9	1744.17	-5.38035
TMA7	-5.36119	9	9	26543.3	645.765	-5.36119
FLG	-5.35811	9	6	18686.7	455.596	-5.35811
AGRN	-5.32884	9	9	252620	6285.32	-5.32884
NUCB1	-5.30797	9	9	334494	8443.68	-5.30797
SEMA3C	-5.29684	9	9	108126	2750.56	-5.29684
DSP	-5.27747	9	9	86065	2218.96	-5.27747
ASS1	-5.27342	9	9	94075.5	2432.31	-5.27342
LRRN1	-5.27298	5	2	2352.52	60.8424	-5.27298
SPTBN4	-5.26058	7	8	166804	4351.24	-5.26058
NEO1	-5.25731	9	9	50587.8	1322.63	-5.25731
COL10A1	-5.25102	7	2	9761.53	256.332	-5.25102
COL6A1	-5.24633	9	9	930852	24523.2	-5.24633
HS6ST1	-5.23648	9	8	17403.1	461.624	-5.23648
SULF1	-5.2306	9	3	15132.4	403.032	-5.2306
EPHA4	-5.2267	8	9	6917.97	184.75	-5.2267
ATRX	-5.1845	8	9	74332.6	2044.04	-5.1845
PXDN	-5.18298	9	9	186853	5143.6	-5.18298
PROCR	-5.17565	9	9	15874.6	439.215	-5.17565
FRAS1	-5.13052	9	9	14569.6	415.919	-5.13052
APLP2	-5.12265	9	9	335101	9618.45	-5.12265
DCX	-5.08234	8	7	20901.2	616.925	-5.08234
EXT1	-5.08037	9	9	25117.6	742.395	-5.08037
DDR1	-5.07043	9	9	58146.1	1730.49	-5.07043
BOC	-5.06578	9	8	17976.9	536.739	-5.06578
ARHGAP32	-5.06541	8	9	13650.5	407.669	-5.06541
DCBLD1	-5.04913	9	9	5850.34	176.702	-5.04913
H1-4	-5.01742	9	9	196464	6065.82	-5.01742
KRT80	-5.01558	9	7	11359.3	351.165	-5.01558
NPC2	-4.99504	9	9	364155	11419	-4.99504
CACHD1	-4.99182	9	9	25156.7	790.616	-4.99182
SRPX	-4.9875	9	9	65853.2	2075.82	-4.9875
WWC3	-4.96933	9	9	31538.2	1006.74	-4.96933
MSTO1	-4.96356	9	9	42552.4	1363.77	-4.96356
CLEC18A	-4.95989	9	4	5929.92	190.535	-4.95989
GALNT10	-4.95862	9	9	58035.7	1866.39	-4.95862
CHST11	-4.94939	9	9	22997.9	744.341	-4.94939
FLG2	-4.93495	9	9	19792	647.027	-4.93495
PDCD1LG2	-4.93149	6	3	3063.06	100.376	-4.93149
VPS13A	-4.9181	9	9	30429.7	1006.47	-4.9181
IFT122	-4.91796	9	9	28080.5	928.864	-4.91796
CCN1	-4.90692	9	9	98643.4	3288.05	-4.90692
KRT13	-4.89065	7	2	9443.29	318.339	-4.89065
FAM3C	-4.88309	9	9	90629.7	3071.25	-4.88309
SEMA3E	-4.87665	6	4	2256.75	76.8187	-4.87665
MATN2	-4.87198	9	8	19787	675.72	-4.87198
RNF40	-4.87127	9	9	52202.5	1783.58	-4.87127
DSG2	-4.83748	9	9	35438.3	1239.5	-4.83748
LRRC4B	-4.83021	9	9	34663.7	1218.53	-4.83021
EFNB3	-4.82808	9	9	16609.4	584.729	-4.82808
DMD	-4.82746	8	9	73161.1	2576.73	-4.82746
MFGE8	-4.8149	9	9	61950.4	2200.97	-4.8149
EDIL3	-4.80325	9	9	112785	4039.5	-4.80325
HRNR	-4.7939	9	8	17376.2	626.393	-4.7939
ADAMTS12	-4.76412	9	8	8799.86	323.841	-4.76412
FAM20C	-4.7598	9	8	35309.5	1303.31	-4.7598
HMGN1	-4.75307	9	9	15914	590.15	-4.75307
PRNP	-4.75085	9	9	41831.2	1553.65	-4.75085
GNA13	-4.74997	9	9	119278	4432.78	-4.74997
B4GALT1	-4.74815	9	9	97875.4	3641.99	-4.74815
MMP13	-4.71044	3	5	13617.8	520.142	-4.71044
AKAP17A	-4.70083	9	9	232648	8945.59	-4.70083
B4GALNT4	-4.68341	9	8	8180.22	318.359	-4.68341
MAN1C1	-4.67642	9	9	52427.1	2050.28	-4.67642
SELENBP1	-4.6731	9	9	79943.8	3133.58	-4.6731
GALNT16	-4.66375	9	9	21339.4	841.884	-4.66375
USP33	-4.65999	5	8	5531.91	218.815	-4.65999
CRYAB	-4.64971	9	8	45370.3	1807.46	-4.64971
LAMB2	-4.63456	9	9	145740	5867.26	-4.63456
ZNF324	-4.62606	9	5	203599	8245.06	-4.62606
GPC1	-4.61842	9	9	134917	5492.68	-4.61842
LHPP	-4.60624	9	9	29016.3	1191.31	-4.60624
COL4A1	-4.59793	9	9	192558	7951.44	-4.59793
COX16	-4.59523	9	9	9916.13	410.243	-4.59523
IDS	-4.58459	9	9	61508	2563.49	-4.58459
NEGR1	-4.5756	9	7	7660.12	321.251	-4.5756
ACYP2	-4.57465	9	8	16857.5	707.437	-4.57465
DNASE2	-4.57002	9	9	36684.7	1544.44	-4.57002
TPST1	-4.55946	9	8	7936.71	336.594	-4.55946
THSD4	-4.54884	9	9	9996.17	427.068	-4.54884
QPRT	-4.51812	9	9	62080.7	2709.36	-4.51812
ADAM9	-4.50993	9	9	103928	4561.52	-4.50993
PALM	-4.49729	9	9	67795.4	3001.79	-4.49729
COL2A1	-4.48279	7	6	16678	745.919	-4.48279
MT3	-4.47134	2	7	5007.72	225.753	-4.47134
ACP3	-4.45791	3	3	1872.32	85.1956	-4.45791
JPT2	-4.44856	9	9	28349.5	1298.36	-4.44856
AMIGO2	-4.42951	9	9	9683.3	449.375	-4.42951
KIAA0100	-4.42274	4	9	9822.85	457.996	-4.42274
TPPP3	-4.41052	8	9	7771	365.407	-4.41052
GDPD2	-4.40066	8	8	10223.3	484.018	-4.40066
FAT3	-4.39723	9	9	12943.5	614.262	-4.39723
CDH23	-4.38198	7	9	20509.6	983.673	-4.38198
CELSR2	-4.3488	9	9	24423.7	1198.65	-4.3488
S100A6	-4.34356	9	8	188048	9262.49	-4.34356
LMAN2	-4.33442	9	9	351413	17419.1	-4.33442
LAMA5	-4.31933	9	9	56104.8	2810.29	-4.31933
EXTL2	-4.31842	9	9	23043.2	1154.96	-4.31842
TMEM132A	-4.30787	9	9	34810.7	1757.58	-4.30787
SORCS1	-4.29466	7	9	12487.7	636.3	-4.29466
CANT1	-4.27496	9	9	28873	1491.43	-4.27496
SEMA4B	-4.25936	9	9	24887.6	1299.53	-4.25936
SELENOM	-4.25604	7	8	6724.88	351.956	-4.25604
ATP6AP2	-4.25342	9	9	44961.6	2357.41	-4.25342
TNC	-4.25129	9	9	1.4182e+06	74468.4	-4.25129
PCDHGA3	-4.24873	2	3	1957.76	102.983	-4.24873
HMGN2	-4.24619	8	8	4892.21	257.796	-4.24619
ARHGEF9	-4.24422	4	6	3388.97	178.825	-4.24422
LDHA	-4.24357	9	9	838030	44240.4	-4.24357
PCDHB14	-4.2179	7	8	5622.39	302.138	-4.2179
NGFR	-4.21413	6	4	2132.36	114.889	-4.21413
KIF20B	-4.17967	9	9	796529	43953.6	-4.17967
COL18A1	-4.16074	9	9	216349	12096.2	-4.16074
RNASET2	-4.15783	9	9	15084.4	845.079	-4.15783
GALNT2	-4.13781	9	9	218017	12384.8	-4.13781
AXL	-4.13507	9	9	25878.8	1472.87	-4.13507
GM2A	-4.13293	9	9	83655.8	4768.25	-4.13293
NTM	-4.12471	9	9	42287.4	2424.1	-4.12471
VCAM1	-4.12468	9	8	22478.3	1288.58	-4.12468
MANBA	-4.10412	9	9	41698	2424.67	-4.10412
MGAT5	-4.09039	9	9	9675.57	567.999	-4.09039
SEMA5A	-4.08773	9	8	7965.52	468.472	-4.08773
TAGLN	-4.08671	9	9	1.41955e+06	83546.5	-4.08671
SUCO	-4.06237	9	9	23910.7	1431.19	-4.06237
MAP7	-4.05554	6	7	3373.98	202.911	-4.05554
MGAT2	-4.05507	9	9	25383.4	1527.04	-4.05507
CTSL	-4.0492	9	9	32447.1	1959.95	-4.0492
IFITM3	-4.04157	9	6	8943.37	543.086	-4.04157
PTPRF	-4.00458	9	9	14869.1	926.369	-4.00458
JAM2	-4.00176	8	9	12174.4	759.975	-4.00176
CEMIP	-4.00079	9	7	7023.38	438.722	-4.00079
SH3BGRL	-3.99247	9	9	164876	10358.7	-3.99247
TENM4	-3.98192	9	9	11673.4	738.787	-3.98192
MYL9	-3.96707	9	9	232164	14845.3	-3.96707
SDC2	-3.96167	9	9	85640.8	5496.68	-3.96167
FAT1	-3.94804	9	9	18339.6	1188.26	-3.94804
GALC	-3.94508	9	9	46970.7	3049.58	-3.94508
HLA-DPB1	-3.94414	6	6	31105.9	2020.87	-3.94414
STMN1	-3.92208	9	9	231186	15251	-3.92208
SDF4	-3.91735	9	9	107052	7085.23	-3.91735
LSAMP	-3.90515	9	9	40610.7	2710.64	-3.90515
AGA	-3.89079	9	9	62683.6	4225.82	-3.89079
ATRN	-3.86478	9	9	50568.4	3471.08	-3.86478
MARCKS	-3.86341	9	9	236124	16223.2	-3.86341
CDH4	-3.84636	9	7	17321.2	1204.22	-3.84636
TGFBI	-3.837	9	9	674200	47177.5	-3.837
NCAM1	-3.82353	9	9	36803.1	2599.48	-3.82353
OSMR	-3.80284	8	9	6168.23	441.969	-3.80284
RABGGTB	-3.79826	9	9	7397.79	531.757	-3.79826
SEMA7A	-3.77465	9	4	7423.89	542.437	-3.77465
KCTD12	-3.75082	9	9	16112.8	1196.91	-3.75082
IER5	-3.74131	5	3	38173.3	2854.39	-3.74131
EXT2	-3.73879	9	9	20884.6	1564.37	-3.73879
CTSF	-3.73371	9	8	9076.09	682.243	-3.73371
EMILIN1	-3.72537	9	9	234989	17766.4	-3.72537
FTH1	-3.71759	9	9	104014	7906.49	-3.71759
C1QTNF3	-3.70233	4	8	5170.02	397.172	-3.70233
PSAT1	-3.69075	9	9	153574	11892.9	-3.69075
PTPRM	-3.67833	6	6	2798.06	218.559	-3.67833
CD109	-3.66989	9	9	25594.6	2010.95	-3.66989
GYG1	-3.65782	9	9	25714.9	2037.38	-3.65782
FGFR1	-3.65443	9	9	27638.4	2194.93	-3.65443
HMGA1	-3.65128	9	9	21084.5	1678.11	-3.65128
HEG1	-3.64826	7	9	5811.79	463.526	-3.64826
UCHL1	-3.63988	9	9	708352	56824.5	-3.63988
JPT1	-3.63709	9	9	27239.5	2189.4	-3.63709
TGOLN2	-3.63649	9	9	19292.3	1551.28	-3.63649
DPY30	-3.63269	9	9	13616.5	1097.79	-3.63269
NOTCH3	-3.62922	9	9	12878.7	1040.8	-3.62922
RPLP2	-3.59583	9	9	734294	60732.1	-3.59583
PCDHGA10	-3.58176	9	9	25363.3	2118.31	-3.58176
PTGFRN	-3.57855	9	9	44063.9	3688.35	-3.57855
PVR	-3.56444	8	9	15964.2	1349.4	-3.56444
MRPL37	-3.55714	9	9	50341.8	4276.83	-3.55714
SIPA1	-3.55482	3	9	23098.7	1965.53	-3.55482
NTNG1	-3.55196	9	9	9836.61	838.686	-3.55196
RGS22	-3.54346	6	6	11939	1023.95	-3.54346
RTN1	-3.5389	7	8	8320.42	715.865	-3.5389
CLTB	-3.53413	9	9	30176.1	2604.86	-3.53413
CADM4	-3.52766	9	9	20782.9	1802.09	-3.52766
TCEAL3	-3.52095	9	9	13262	1155.31	-3.52095
GSS	-3.51953	9	9	101914	8886.85	-3.51953
NRP1	-3.51619	9	9	44320.8	3873.73	-3.51619
GNG12	-3.51447	9	9	19570.8	1712.57	-3.51447
JMJD8	-3.50177	9	9	9876.46	871.891	-3.50177
SCUBE2	-3.49489	7	7	6033.65	535.197	-3.49489
HSPA13	-3.49226	9	9	35591.2	3162.78	-3.49226
ATOX1	-3.43381	9	9	56878.5	5263.42	-3.43381
HDGFL3	-3.42626	9	9	12774.3	1188.31	-3.42626
ADAMTS14	-3.39674	7	7	4907.43	465.943	-3.39674
GNL3L	-3.37929	8	9	6004.56	577.051	-3.37929
PTPRU	-3.37614	9	7	3114.42	299.955	-3.37614
EXOC4	-3.37048	9	9	31347	3030.96	-3.37048
TBCB	-3.36085	9	9	176931	17222.2	-3.36085
CPQ	-3.35656	9	9	15168.1	1480.83	-3.35656
TGFB1	-3.34345	8	9	12288.7	1210.67	-3.34345
KIAA0319L	-3.33794	9	9	21927.9	2168.59	-3.33794
DCHS1	-3.33681	9	9	8723.81	863.429	-3.33681
COL6A2	-3.30995	9	9	330041	33279.4	-3.30995
TXN	-3.30719	9	9	462285	46703	-3.30719
RIDA	-3.27665	8	9	6941.78	716.312	-3.27665
EFHD1	-3.26558	9	9	9182.83	954.856	-3.26558
VSNL1	-3.25947	7	7	3820.12	398.914	-3.25947
POMGNT1	-3.25831	9	9	11855.7	1239.01	-3.25831
GPC6	-3.25572	9	9	35260.4	3691.63	-3.25572
SH3TC1	-3.2476	5	4	2667.82	280.887	-3.2476
IL1RAP	-3.23232	9	9	10469.8	1114.07	-3.23232
CD74	-3.22101	7	8	25453	2729.72	-3.22101
TPM2	-3.21811	9	9	1.46046e+06	156943	-3.21811
YWHAZ	-3.21371	9	9	890436	95979.5	-3.21371
CA2	-3.2098	9	9	69076.8	7465.99	-3.2098
TPM1	-3.20304	9	9	2.91804e+06	316868	-3.20304
GFAP	-3.19379	9	9	3.20927e+06	350735	-3.19379
MARCKSL1	-3.17998	9	9	59111.4	6522.31	-3.17998
DBI	-3.17961	9	9	90789.3	10020.2	-3.17961
MSN	-3.17916	9	9	417738	46119.2	-3.17916
HLA-DRB4	-3.17706	3	3	3233	357.451	-3.17706
PCDH9	-3.17258	9	8	5578.9	618.738	-3.17258
LRP2	-3.17208	9	9	37174	4124.29	-3.17208
COL6A3	-3.15421	9	9	116030	13033.5	-3.15421
CD9	-3.15134	9	9	20655.5	2324.81	-3.15134
PPP3CC	-3.13879	6	9	9651.88	1095.82	-3.13879
MANEA	-3.12716	7	9	4568.9	522.927	-3.12716
ABHD14B	-3.12166	9	9	17602.7	2022.39	-3.12166
SEZ6L	-3.0833	2	5	2207.39	260.444	-3.0833
PHYHIPL	-3.06864	7	7	3884.38	462.986	-3.06864
HLA-DRB3	-3.06309	6	7	51317.7	6140.23	-3.06309
GPRC5B	-3.05527	7	8	3896.45	468.751	-3.05527
LZIC	-3.05325	9	9	18447.6	2222.39	-3.05325
CSTB	-3.05015	9	9	83378.4	10066.2	-3.05015
SIAE	-3.04443	9	9	29470.2	3572.06	-3.04443
PI15	-3.03742	6	6	11120.3	1354.44	-3.03742
MYH14	-3.01908	8	9	17359.1	2141.37	-3.01908
UVRAG	-3.01289	9	9	56653	7018.64	-3.01289
ROR1	-3.00386	7	9	7765.21	968.06	-3.00386
PXYLP1	-3.00282	9	9	3917.64	488.75	-3.00282
COL22A1	-3.00198	5	4	1795.74	224.16	-3.00198
GALNT1	-2.98846	9	9	19734.9	2486.68	-2.98846
CHST14	-2.98552	9	9	18646.6	2354.34	-2.98552
UBLCP1	-2.98526	9	9	32667.1	4125.33	-2.98526
GABARAPL2	-2.98224	9	9	13992.1	1770.67	-2.98224
MIX23	-2.98041	9	9	6306.79	799.129	-2.98041
HMGA2	-2.97952	8	9	7799.18	988.834	-2.97952
NDRG2	-2.97774	8	9	5113.18	649.085	-2.97774
CELSR1	-2.96503	9	9	9157.92	1172.83	-2.96503
SIL1	-2.94263	9	9	21139.4	2749.63	-2.94263
TXNRD1	-2.92488	9	9	99855.4	13149	-2.92488
CPVL	-2.92197	9	9	19025	2510.28	-2.92197
GCSH	-2.9185	9	9	13961.7	1846.64	-2.9185
PEBP1	-2.91517	9	9	512485	67940.2	-2.91517
MAN2A1	-2.90957	9	9	37648.5	5010.47	-2.90957
CNBP	-2.88973	9	9	25146.6	3393.01	-2.88973
ICAM1	-2.88827	9	8	4729.98	638.857	-2.88827
SH3BGRL3	-2.88756	9	9	317507	42905.3	-2.88756
SDK2	-2.88674	7	9	4623.62	625.153	-2.88674
PCBD1	-2.88645	9	9	49926.2	6751.8	-2.88645
PRDX1	-2.88479	9	9	703314	95222.7	-2.88479
HLA-DRA	-2.88382	8	7	32017.6	4337.82	-2.88382
FMC1	-2.8829	9	9	5058.64	685.793	-2.8829
TAGLN3	-2.8756	9	9	14786.1	2014.71	-2.8756
CD99L2	-2.872	9	9	3846.21	525.382	-2.872
LXN	-2.86469	6	9	11588	1590.92	-2.86469
NRCAM	-2.85929	9	9	110034	15163.3	-2.85929
TP53I3	-2.85911	9	9	68783.5	9479.94	-2.85911
HLA-DRB1	-2.84708	8	7	77848.8	10819.2	-2.84708
MAP1LC3A	-2.83028	9	9	143301	20148.8	-2.83028
RECK	-2.82361	4	9	1185.74	167.494	-2.82361
FKBP1A	-2.8202	9	9	165290	23403.4	-2.8202
C1ORF198	-2.82017	9	9	6261.06	886.528	-2.82017
COL8A1	-2.81777	9	9	322109	45684.7	-2.81777
SDCBP	-2.80873	9	9	66897.4	9547.68	-2.80873
RBBP9	-2.80631	9	9	24184.8	3457.47	-2.80631
PSMB9	-2.80508	9	9	5913.1	846.06	-2.80508
SEPTIN3	-2.79932	8	7	2475.16	355.569	-2.79932
EFNB1	-2.79811	9	9	6838.14	983.158	-2.79811
TENM2	-2.79155	9	9	17720.9	2559.44	-2.79155
YWHAE	-2.78784	9	9	449527	65092.8	-2.78784
LRP1	-2.78328	9	9	54812.6	7962.11	-2.78328
JUP	-2.76902	9	9	61984.9	9093.42	-2.76902
CDV3	-2.76585	9	9	21412.3	3148.19	-2.76585
MAPRE3	-2.76578	9	9	16637	2446.2	-2.76578
HMCN2	-2.76479	2	5	3238.23	476.455	-2.76479
WBP2	-2.75696	9	9	20901.4	3092.07	-2.75696
FUCA2	-2.75425	9	9	17104.3	2535.09	-2.75425
PTS	-2.7541	8	9	4105.73	608.588	-2.7541
SOD1	-2.75294	9	9	150260	22290.8	-2.75294
CLN5	-2.75012	9	9	41766.6	6208.14	-2.75012
BRK1	-2.7437	9	9	4652.52	694.63	-2.7437
CA8	-2.74179	5	8	3515.16	525.512	-2.74179
RPE	-2.73935	9	9	18464.9	2765.17	-2.73935
MYL4	-2.73537	9	9	41994.8	6306.18	-2.73537
ZNF428	-2.73054	7	8	2967.83	447.162	-2.73054
RBBP4	-2.72512	9	9	60327.6	9123.74	-2.72512
GALNT17	-2.72414	9	9	12736.5	1927.54	-2.72414
HBA2	-2.7229	9	9	6674.63	1011	-2.7229
AAMDC	-2.71783	9	9	17340.2	2635.76	-2.71783
GLRX	-2.70813	9	9	12543	1919.44	-2.70813
RFTN1	-2.70572	9	9	37608.6	5764.8	-2.70572
CA12	-2.70498	5	8	3398.48	521.2	-2.70498
CHID1	-2.70077	9	9	49820.9	7663.01	-2.70077
CRMP1	-2.69435	9	9	873772	134995	-2.69435
DCC	-2.68942	9	9	12442.5	1928.91	-2.68942
PLOD1	-2.68514	9	9	95399.3	14833.3	-2.68514
PTK7	-2.68495	9	9	200851	31233.7	-2.68495
HBB	-2.6826	9	9	31576.3	4918.34	-2.6826
FABP5	-2.6817	9	9	479696	74764	-2.6817
MGAT4B	-2.6809	8	9	2381.44	371.373	-2.6809
CTSO	-2.67391	8	9	4521.27	708.487	-2.67391
ADAM10	-2.66987	9	9	43051.5	6765.15	-2.66987
FHL1	-2.66398	9	9	59009.1	9310.66	-2.66398
DPYSL5	-2.66083	9	9	21004.4	3321.4	-2.66083
GGH	-2.64673	9	9	216686	34600.8	-2.64673
PPIC	-2.63138	9	9	19845.3	3202.83	-2.63138
VIM	-2.63123	9	9	5.87578e+06	948387	-2.63123
PTPRS	-2.607	9	9	7919.68	1299.93	-2.607
SGCE	-2.60367	9	9	12845.5	2113.33	-2.60367
EPHB2	-2.6026	9	9	10309.3	1697.34	-2.6026
CDH13	-2.58976	8	9	9763.43	1621.83	-2.58976
PTPRK	-2.58152	9	9	9193.44	1535.9	-2.58152
PSPH	-2.57681	9	9	39375.7	6599.82	-2.57681
PLXNB2	-2.5734	9	9	37128.6	6237.89	-2.5734
PRDX2	-2.56816	9	9	594155	100186	-2.56816
GPM6B	-2.56506	9	9	64986.9	10981.6	-2.56506
NEDD8	-2.56494	9	9	27498.6	4647.16	-2.56494
ARSB	-2.56262	9	9	41441.2	7014.69	-2.56262
PFDN2	-2.55909	9	9	38320	6502.22	-2.55909
PFDN6	-2.55901	9	9	7934.16	1346.37	-2.55901
SUMO2	-2.55621	9	9	164615	27988.1	-2.55621
TXNDC17	-2.55113	9	9	122516	20903.9	-2.55113
PCDHGC3	-2.54712	9	9	5900.72	1009.59	-2.54712
HEXA	-2.54626	9	9	95749.5	16392.1	-2.54626
SLC4A10	-2.54599	8	9	5843.05	1000.51	-2.54599
XXYLT1	-2.54574	9	9	13201.9	2260.95	-2.54574
ROBO1	-2.53647	9	9	18831.9	3245.94	-2.53647
IGDCC4	-2.5356	9	9	10232.5	1764.78	-2.5356
ENO2	-2.52937	9	9	64790	11222.5	-2.52937
ENOPH1	-2.52206	9	9	37697.4	6562.9	-2.52206
GALNT7	-2.51611	9	9	23790	4158.83	-2.51611
NAXE	-2.51131	9	9	26515.5	4650.73	-2.51131
GSTP1	-2.51083	9	9	350578	61510.4	-2.51083
NRP2	-2.50605	9	9	36382.7	6404.69	-2.50605
RPS21	-2.50532	9	9	52757.6	9292	-2.50532
XYLT2	-2.50512	9	9	4516.64	795.61	-2.50512
VTN	-2.50445	9	9	4200.24	740.22	-2.50445
ARPIN	-2.49921	9	9	11768.5	2081.53	-2.49921
ACYP1	-2.49481	9	9	16475.1	2922.91	-2.49481
BAG3	-2.49326	9	9	15788.6	2804.14	-2.49326
TIMP3	-2.48968	9	9	15026.9	2675.48	-2.48968
TPM3	-2.48609	9	9	562750	100445	-2.48609
PCYOX1	-2.48184	9	9	84622.1	15148.7	-2.48184
CPPED1	-2.47794	6	8	4523.97	812.053	-2.47794
UBE2N	-2.46528	9	9	205974	37298.2	-2.46528
LRRC17	-2.46137	9	9	17480	3173.93	-2.46137
LRBA	-2.45833	7	9	13508.3	2457.94	-2.45833
ADGRV1	-2.45795	2	2	643.677	117.152	-2.45795
PTPRG	-2.45396	9	9	14244.1	2599.68	-2.45396
UBE2L3	-2.45266	9	9	50408.8	9208.37	-2.45266
EIF4B	-2.45222	9	9	22830.3	4171.77	-2.45222
TLN2	-2.44866	9	9	20294.5	3717.56	-2.44866
EDF1	-2.44373	9	9	18452	3391.63	-2.44373
ADAM19	-2.43944	6	5	1960.6	361.446	-2.43944
PDAP1	-2.4387	9	9	22129.8	4081.83	-2.4387
SLC9A3R1	-2.42816	9	9	8457.06	1571.34	-2.42816
HLA-DQB1	-2.42723	3	9	9994.31	1858.16	-2.42723
PNPO	-2.4234	9	9	16568.2	3088.58	-2.4234
PTX3	-2.4179	9	8	31442.3	5883.73	-2.4179
NLGN3	-2.41611	9	9	10678.4	2000.71	-2.41611
CMBL	-2.41468	9	9	21723.3	4074.14	-2.41468
COTL1	-2.41168	9	9	152418	28644.9	-2.41168
NAGLU	-2.41138	9	9	20331.5	3821.85	-2.41138
SLC7A5	-2.407	7	9	13454.9	2536.89	-2.407
FAM3A	-2.39499	8	9	3894.42	740.419	-2.39499
CNN1	-2.3937	9	9	71697.2	13643.6	-2.3937
ACTN1	-2.39292	9	9	654822	124676	-2.39292
GALNS	-2.37507	9	9	17104.5	3297.19	-2.37507
PLAT	-2.37372	9	9	12107.7	2336.15	-2.37372
GOT1	-2.36949	9	9	82293.4	15924.9	-2.36949
COX17	-2.36897	8	9	3153.1	610.39	-2.36897
DDAH2	-2.36653	9	9	52678.5	10215	-2.36653
MDP1	-2.36081	9	9	7334.18	1427.83	-2.36081
DDAH1	-2.35972	9	9	106841	20815.8	-2.35972
PARK7	-2.35715	9	9	257992	50353.7	-2.35715
CRABP2	-2.34932	7	8	6082.87	1193.69	-2.34932
MAN1B1	-2.34883	9	9	10028.2	1968.59	-2.34883
TTYH1	-2.34542	4	6	1615.84	317.949	-2.34542
PCNP	-2.3311	9	9	10500.2	2086.72	-2.3311
GGCT	-2.32444	9	9	17768.8	3547.58	-2.32444
ASRGL1	-2.32047	9	8	1726.74	345.698	-2.32047
PDXP	-2.31725	9	9	10918.9	2190.87	-2.31725
HEBP2	-2.31253	9	9	19248.8	3874.93	-2.31253
NUCKS1	-2.311	9	9	128392	25873.7	-2.311
CTSD	-2.30837	9	9	591990	119516	-2.30837
PSMA1	-2.3068	9	9	125261	25316.3	-2.3068
MIA3	-2.30273	9	9	11176.6	2265.25	-2.30273
LONP2	-2.30132	8	9	5197.16	1054.39	-2.30132
S100A11	-2.2987	9	9	236231	48013	-2.2987
PUDP	-2.29289	9	9	7846.1	1601.13	-2.29289
PDCD5	-2.29225	9	9	11621.9	2372.69	-2.29225
MGAT1	-2.28842	9	9	8404.09	1720.31	-2.28842
GMPR2	-2.28731	9	9	10015	2051.64	-2.28731
GPC4	-2.28489	9	9	76069.3	15609.5	-2.28489
PLOD3	-2.28272	9	9	54319.2	11163.1	-2.28272
BROX	-2.27933	9	9	15800.5	3254.79	-2.27933
NSFL1C	-2.27432	9	9	35618	7362.61	-2.27432
STMN2	-2.27243	4	6	34330.6	7105.78	-2.27243
NENF	-2.25012	9	9	14521.2	3052.46	-2.25012
YWHAG	-2.24668	9	9	1.40809e+06	296697	-2.24668
RAD23B	-2.24507	9	9	53529.2	11291.7	-2.24507
LGALS3	-2.2435	9	9	234834	49590.7	-2.2435
ADGRL2	-2.24232	6	9	1811.81	382.918	-2.24232
PITHD1	-2.23689	9	9	16591.5	3519.77	-2.23689
IMPA1	-2.23486	9	9	44337.8	9419.19	-2.23486
NCK1	-2.22816	9	9	14989.4	3199.18	-2.22816
GNPDA1	-2.22337	9	9	72914.4	15613.9	-2.22337
MXRA7	-2.21946	9	9	15180.4	3259.55	-2.21946
ANTXR1	-2.2096	9	9	22655.7	4898.01	-2.2096
ALCAM	-2.20272	9	9	43707.4	9494.48	-2.20272
S100A13	-2.20212	9	9	49420.8	10740	-2.20212
SOGA1	-2.19437	4	9	22747.2	4970	-2.19437
SEZ6L2	-2.19317	8	9	3506.53	766.774	-2.19317
NEU1	-2.1874	9	9	12010.9	2636.96	-2.1874
CNDP2	-2.17796	9	9	96953.4	21425.5	-2.17796
LAMP2	-2.17221	9	9	224751	49865.6	-2.17221
GNPDA2	-2.17101	9	9	10166.5	2257.51	-2.17101
ERH	-2.16974	9	9	48047.5	10678.6	-2.16974
HEXB	-2.16799	9	9	84247.3	18746.7	-2.16799
GSR	-2.15896	9	9	56898.6	12740.6	-2.15896
HAS1	-2.15658	9	8	10138.3	2273.89	-2.15658
FAP	-2.15479	7	9	9236.87	2074.28	-2.15479
NHLRC3	-2.15247	8	9	4406.94	991.236	-2.15247
MAP1LC3B	-2.14693	9	9	18872.5	4261.27	-2.14693
MYL1	-2.14288	9	9	21234	4807.96	-2.14288
NME1	-2.14282	9	9	451522	102241	-2.14282
PSMB2	-2.1407	9	9	59998	13605.7	-2.1407
PLCD1	-2.13913	9	9	13446	3052.46	-2.13913
NLGN2	-2.13767	9	9	16398.3	3726.47	-2.13767
DPYSL2	-2.1261	9	9	194109	44465.6	-2.1261
PPP1R2	-2.12329	9	9	9062.74	2080.11	-2.12329
PCDHB2	-2.11721	9	9	7485.03	1725.24	-2.11721
PGLS	-2.11712	9	9	91704.2	21138.4	-2.11712
DNAJC3	-2.11045	9	9	38520.4	8920.34	-2.11045
PSMB7	-2.10915	9	9	78055.8	18092.1	-2.10915
NME2	-2.10656	9	9	170229	39527	-2.10656
HSPB1	-2.09321	9	9	279437	65488.3	-2.09321
NUDT3	-2.09283	9	9	33304.7	7807.31	-2.09283
DCUN1D1	-2.092	9	9	9701.81	2275.62	-2.092
PCDH7	-2.08956	8	9	2418.16	568.154	-2.08956
RAD23A	-2.08774	9	9	51691.5	12160.4	-2.08774
EPB41	-2.08707	6	9	11015.6	2592.63	-2.08707
YKT6	-2.08598	9	9	42177.8	9934.38	-2.08598
PRDX6	-2.08165	9	9	479471	113272	-2.08165
GBE1	-2.07368	9	9	25219.3	5990.92	-2.07368
SDAD1	-2.06465	8	9	5968.66	1426.78	-2.06465
CSRP1	-2.06126	9	9	60310.9	14450.8	-2.06126
PFDN5	-2.05738	9	9	20569.2	4941.81	-2.05738
ENTPD6	-2.04971	7	9	2839.51	685.837	-2.04971
HLA-DQA1	-2.04791	6	7	5813.38	1405.87	-2.04791
UFC1	-2.04315	9	9	21367.6	5184.52	-2.04315
ADPRS	-2.04172	9	9	21653.8	5259.13	-2.04172
ACBD7	-2.04105	3	8	1063.22	258.348	-2.04105
MROH2B	-2.03562	8	8	7215.45	1759.87	-2.03562
PIN4	-2.0297	9	9	5726.27	1402.4	-2.0297
AKR1E2	-2.02442	9	7	43726.6	10748.1	-2.02442
TPM4	-2.0227	9	9	735186	180927	-2.0227
UGP2	-2.02089	9	9	130285	32103	-2.02089
CFL2	-2.01956	9	9	29144.6	7188.04	-2.01956
TIPRL	-2.01481	9	9	19679.7	4869.67	-2.01481
PAWR	-2.01268	9	9	14287.5	3540.6	-2.01268
CALD1	-2.0105	9	9	540936	134253	-2.0105
TSNAX	-1.9984	9	9	15780.1	3949.4	-1.9984
PROM1	-1.99794	7	9	6043.9	1513.13	-1.99794
C11ORF54	-1.99377	9	9	7645.29	1919.6	-1.99377
MDH1	-1.98724	9	9	342423	86366	-1.98724
SLC38A10	-1.9858	9	9	9609.21	2426.06	-1.9858
IL6ST	-1.9854	8	9	6387.9	1613.22	-1.9854
NAGA	-1.97977	9	9	36939	9365.15	-1.97977
LMCD1	-1.97385	9	9	42053.3	10705.6	-1.97385
GRB2	-1.97096	9	9	34394.3	8773.4	-1.97096
PYGL	-1.97059	9	9	28344.1	7231.98	-1.97059
UBQLN2	-1.96842	9	9	35368.7	9037.87	-1.96842
MTPN	-1.96604	9	9	23231.1	5946.11	-1.96604
SMPD1	-1.9652	9	9	17500.7	4482.02	-1.9652
PLA2G15	-1.96305	9	9	23980.9	6150.79	-1.96305
NQO2	-1.96246	9	9	10611	2722.67	-1.96246
MOXD1	-1.95463	9	9	39293.6	10137.3	-1.95463
ATP6AP1	-1.95296	9	9	14630.3	3778.78	-1.95296
PCDHGB6	-1.95193	9	9	23795.6	6150.47	-1.95193
PSMA4	-1.9515	9	9	136557	35306.6	-1.9515
ARF1	-1.95044	9	9	111952	28966.2	-1.95044
CALU	-1.94674	9	9	322628	83690.1	-1.94674
MET	-1.94307	6	9	2989.45	777.445	-1.94307
SMPDL3A	-1.94274	7	9	2602.42	676.945	-1.94274
DES	-1.94163	9	9	5.10313e+06	1.32846e+06	-1.94163
PCMT1	-1.93726	9	9	68132.4	17790.2	-1.93726
S100B	-1.93502	9	9	9245.43	2417.84	-1.93502
CRB2	-1.93445	6	8	2672.06	699.069	-1.93445
GLB1L	-1.92856	6	7	1098.73	288.628	-1.92856
WDR44	-1.92757	9	9	10452.9	2747.75	-1.92757
ARSA	-1.92362	9	9	19136	5044.11	-1.92362
PSMB1	-1.91981	9	9	84189.2	22250.4	-1.91981
NOTCH2	-1.91922	9	9	10715.6	2833.18	-1.91922
FZD2	-1.91395	9	9	4734.27	1256.31	-1.91395
GCLC	-1.91379	9	9	6363.01	1688.7	-1.91379
PHPT1	-1.91372	9	9	18331.8	4865.4	-1.91372
GSTA4	-1.90994	8	9	6299.38	1676.29	-1.90994
UBE2V1	-1.90895	9	9	179859	47894	-1.90895
CTSZ	-1.9072	3	5	2087.62	556.578	-1.9072
WARS1	-1.90419	9	9	45422.3	12135.3	-1.90419
EEF1G	-1.90311	9	9	216808	57967	-1.90311
PLS1	-1.89877	9	9	73345.7	19669.3	-1.89877
SNX6	-1.89568	7	9	28045.6	7537.15	-1.89568
RNPEP	-1.89338	9	9	27616.7	7433.76	-1.89338
LAP3	-1.88695	9	9	61581.9	16650.4	-1.88695
TWSG1	-1.88206	9	9	11585.3	3143.03	-1.88206
STX7	-1.87936	9	9	22726.7	6177.23	-1.87936
BLMH	-1.87624	9	9	54678.3	14894	-1.87624
MPZL1	-1.87453	9	9	9317.68	2541.08	-1.87453
SLC44A2	-1.87351	9	9	16970.4	4631.36	-1.87351
GLA	-1.87121	9	9	6902.76	1886.83	-1.87121
CUTA	-1.86881	9	9	112021	30671.3	-1.86881
RCN1	-1.86092	9	9	80574.6	22182.2	-1.86092
SKP1	-1.85898	9	9	28969	7985.88	-1.85898
GOLGA3	-1.85571	7	9	8770.19	2423.18	-1.85571
PRDX5	-1.85121	9	9	148471	41150.2	-1.85121
PSMA7	-1.85025	9	9	141584	39267.7	-1.85025
MAN2A2	-1.84789	5	9	1684.99	468.086	-1.84789
PGM1	-1.84691	9	9	34653.6	9633.23	-1.84691
HLA-C	-1.84603	9	9	25213	7013.17	-1.84603
UFM1	-1.84543	9	9	52899.5	14720.5	-1.84543
BOLA2B	-1.83945	9	9	24925.1	6964.76	-1.83945
CNN3	-1.83669	9	9	127911	35810.5	-1.83669
PSMF1	-1.83356	9	9	19348.1	5428.52	-1.83356
HAGH	-1.83305	9	9	18872.5	5296.94	-1.83305
CD44	-1.83105	9	9	300065	84336.2	-1.83105
ERBB4	-1.83089	4	6	1586.03	445.818	-1.83089
SDK1	-1.83068	8	9	8043.17	2261.19	-1.83068
PSMA3	-1.82814	9	9	62045.8	17473.9	-1.82814
PFKFB4	-1.826	2	8	1797.6	507.003	-1.826
EML1	-1.82071	9	9	9777.07	2767.7	-1.82071
FUT8	-1.81683	8	9	9679.79	2747.56	-1.81683
ADAM17	-1.81519	9	9	12056.6	3426.08	-1.81519
PDLIM1	-1.81021	9	9	103209	29430.2	-1.81021
PITPNA	-1.80867	9	9	23914.1	6826.34	-1.80867
FUT11	-1.80732	9	9	13017.9	3719.49	-1.80732
UBL4A	-1.80672	9	9	6738.41	1926.11	-1.80672
ME1	-1.80659	9	9	16990.3	4856.97	-1.80659
PTRHD1	-1.80334	9	9	6655.13	1906.76	-1.80334
ATP5IF1	-1.80308	8	9	6593.04	1889.32	-1.80308
GAPDH	-1.79873	9	9	821663	236169	-1.79873
CAT	-1.79782	9	9	24235.3	6970.27	-1.79782
CALR	-1.79639	9	9	281209	80958	-1.79639
SYT11	-1.79534	7	9	4192.9	1207.99	-1.79534
PTPN11	-1.79207	9	9	22815.3	6588.08	-1.79207
DSTN	-1.79129	9	9	135095	39030.8	-1.79129
ANK2	-1.78662	9	9	14181.8	4110.59	-1.78662
CYCS	-1.7806	9	9	47840.2	13924.5	-1.7806
LIN7C	-1.77942	9	9	12058.7	3512.71	-1.77942
GPHN	-1.77766	9	9	4299.03	1253.84	-1.77766
SRA1	-1.77346	8	9	3291.79	962.872	-1.77346
FERMT2	-1.76963	9	9	29562.4	8670.14	-1.76963
GFRA1	-1.76427	8	8	2827.67	832.398	-1.76427
ZNF207	-1.75842	9	9	20012.9	5915.23	-1.75842
CD58	-1.75683	9	9	4377.3	1295.23	-1.75683
CARS1	-1.75589	9	9	28502.7	8439.35	-1.75589
TSN	-1.75087	9	9	26420.5	7850.14	-1.75087
FUCA1	-1.74901	9	9	30192.9	8982.59	-1.74901
DPYSL3	-1.7459	9	9	445322	132772	-1.7459
HINT1	-1.74531	9	9	81430.2	24288.2	-1.74531
ASL	-1.74479	9	9	5832.65	1740.33	-1.74479
PPP1R7	-1.74307	9	9	32855.8	9815.12	-1.74307
ST13	-1.74135	9	9	73529.7	21992	-1.74135
YWHAB	-1.74027	9	9	182872	54736	-1.74027
PES1	-1.7387	5	9	11894.1	3563.93	-1.7387
DNPEP	-1.73643	9	9	15437	4632.8	-1.73643
MYL6	-1.73313	9	9	439781	132286	-1.73313
NUDT5	-1.73254	9	9	39821.5	11983.2	-1.73254
ALDOA	-1.73139	9	9	585625	176368	-1.73139
YWHAQ	-1.73081	9	9	164293	49498.4	-1.73081
RRM2B	-1.72987	9	9	21732.5	6551.87	-1.72987
VCL	-1.72705	9	9	263471	79586.3	-1.72705
TXNL4A	-1.72269	9	9	6814.27	2064.61	-1.72269
NEXN	-1.72142	9	9	15535.2	4711.07	-1.72142
GAA	-1.71795	9	9	38352.4	11658.4	-1.71795
EIF3J	-1.71755	9	9	15980.9	4859.2	-1.71755
SPTAN1	-1.71668	9	9	87489.3	26618.5	-1.71668
SUMF1	-1.71465	7	9	6753.39	2057.6	-1.71465
UBFD1	-1.70947	9	9	21936.4	6707.53	-1.70947
GALM	-1.70892	9	9	9311.38	2848.25	-1.70892
LTA4H	-1.7043	9	9	34750.5	10663.9	-1.7043
TMOD2	-1.70412	9	9	2349.99	721.23	-1.70412
METAP2	-1.70407	9	9	6287.37	1929.71	-1.70407
ENPP4	-1.70074	8	9	2323.8	714.867	-1.70074
AMPD2	-1.69864	9	9	30145.5	9287.1	-1.69864
FLNB	-1.69608	9	9	163647	50505.1	-1.69608
EPB41L3	-1.69486	8	9	2259	697.771	-1.69486
TXNDC16	-1.68425	6	9	1987.58	618.466	-1.68425
FLNA	-1.68297	9	9	961267	299378	-1.68297
PTMS	-1.6817	9	9	118034	36793	-1.6817
COPZ1	-1.68118	9	9	42482.3	13247.2	-1.68118
RPS28	-1.68042	9	9	109252	34085.7	-1.68042
TUT4	-1.67716	9	9	48046.6	15024	-1.67716
CTSC	-1.675	9	9	30794.8	9643.86	-1.675
HLA-B	-1.67465	9	9	39720.5	12442.2	-1.67465
GAP43	-1.66808	9	9	16620.8	5230.07	-1.66808
TRIP10	-1.66789	9	9	6263.44	1971.19	-1.66789
MAN1A2	-1.66685	9	9	5308.13	1671.74	-1.66685
VLDLR	-1.66666	9	9	12259.1	3861.4	-1.66666
TRIM2	-1.6651	9	9	8778.48	2768.05	-1.6651
ITM2B	-1.66212	8	9	11251.8	3555.3	-1.66212
TOR1B	-1.66173	8	9	6062.15	1916.01	-1.66173
CSRP2	-1.65981	9	9	74376.3	23538.7	-1.65981
PFN1	-1.65431	9	9	590950	187739	-1.65431
RCN3	-1.65393	7	9	7167.34	2277.58	-1.65393
DPP3	-1.65298	9	9	41856.2	13309.5	-1.65298
SORT1	-1.65254	9	9	29328.1	9328.71	-1.65254
LMNB1	-1.64882	9	9	273002	87060.6	-1.64882
OS9	-1.63126	9	9	5967.87	1926.47	-1.63126
UCHL3	-1.62974	9	9	20920.6	6760.43	-1.62974
PPIA	-1.62858	9	9	1.31464e+06	425163	-1.62858
C11ORF68	-1.62458	9	9	17275.1	5602.37	-1.62458
TPD52	-1.62202	8	9	3569.07	1159.52	-1.62202
USP19	-1.61927	6	9	5237.24	1704.73	-1.61927
GSN	-1.61804	9	9	166558	54260.9	-1.61804
PLS3	-1.6163	9	9	138825	45280.7	-1.6163
VCP	-1.611	9	9	239066	78263.2	-1.611
CRELD2	-1.61096	6	9	3434.83	1124.5	-1.61096
ADGRL3	-1.60468	9	9	4295.6	1412.43	-1.60468
WDR54	-1.60288	7	9	2337.06	769.401	-1.60288
TATDN1	-1.60236	8	9	5300.18	1745.56	-1.60236
FDPS	-1.60113	9	9	47445.6	15639	-1.60113
CD99	-1.60042	9	9	37930.7	12508.8	-1.60042
PSMB4	-1.59404	9	9	60982.1	20199.9	-1.59404
LGALS1	-1.59298	9	9	691109	229093	-1.59298
NES	-1.58357	9	9	189234	63138.7	-1.58357
HDHD2	-1.58328	9	9	25141.7	8390.38	-1.58328
SCRN3	-1.58076	9	9	3240.73	1083.4	-1.58076
FKBP3	-1.5805	9	9	79513.4	26586.5	-1.5805
ATF6	-1.57632	6	9	1471.01	493.28	-1.57632
STAM	-1.57574	9	9	6250.52	2096.87	-1.57574
VAPB	-1.57375	9	9	30269.4	10168.5	-1.57375
AK2	-1.56842	9	9	58581.7	19752.5	-1.56842
MAP2	-1.56325	9	9	32442.2	10978.1	-1.56325
PDLIM5	-1.56139	9	9	40412.2	13692.7	-1.56139
SPTB	-1.55777	9	9	38513.5	13082.1	-1.55777
YWHAH	-1.55261	9	9	58662.5	19997.6	-1.55261
CNOT3	-1.55177	9	9	27067.6	9232.49	-1.55177
LDHB	-1.54831	9	9	562127	192197	-1.54831
TTYH3	-1.54669	9	9	14467.4	4952.11	-1.54669
GDI1	-1.54443	9	9	242860	83260	-1.54443
PSMB3	-1.53945	9	9	29005.8	9978.51	-1.53945
EZR	-1.53944	9	9	618082	212632	-1.53944
RBM8A	-1.53862	9	9	22265.8	7664.22	-1.53862
PPIL1	-1.53254	9	9	22715.6	7852.08	-1.53254
PDLIM7	-1.52961	9	9	114346	39606.3	-1.52961
FXYD6	-1.52728	4	9	2283.66	792.271	-1.52728
DNAJC8	-1.52497	9	9	17415.8	6051.79	-1.52497
BPNT1	-1.52431	9	9	13201.5	4589.47	-1.52431
PSMB6	-1.52067	9	9	101691	35441.7	-1.52067
CTSA	-1.51941	9	9	17694.5	6172.33	-1.51941
WIPI1	-1.51628	4	9	2295.52	802.481	-1.51628
MCFD2	-1.51503	7	9	1978.25	692.172	-1.51503
HDGF	-1.51393	9	9	88022.3	30821.6	-1.51393
SNAPIN	-1.51002	8	9	2537.65	890.984	-1.51002
UBE2H	-1.50952	9	9	17188	6036.92	-1.50952
AMDHD2	-1.5049	9	9	5100.68	1797.25	-1.5049
GCLM	-1.50358	9	9	12337.2	4351.06	-1.50358
MAPK1	-1.50291	9	9	54874.7	19362.1	-1.50291
NRXN3	-1.50083	7	9	3863.27	1365.08	-1.50083
DBNL	-1.49359	9	9	30142.2	10704.3	-1.49359
TRAP1	-1.49175	9	9	73179.6	26021.2	-1.49175
MMP14	-1.49104	9	9	80322.8	28575.3	-1.49104
FTL	-1.48549	9	9	36009.9	12860.1	-1.48549
TMEM106B	-1.48402	9	9	17049.8	6095.13	-1.48402
RDX	-1.48298	9	9	53467.6	19127.9	-1.48298
CAST	-1.48191	9	9	42027	15046.3	-1.48191
PHF8	-1.48071	4	8	1081.18	387.4	-1.48071
PTK2	-1.47833	9	9	26661.9	9569.07	-1.47833
G6PD	-1.46932	9	9	86370.7	31192.9	-1.46932
CTNNB1	-1.4691	9	9	27808.1	10044.5	-1.4691
VAMP3	-1.4684	8	9	10655	3850.55	-1.4684
BPGM	-1.46608	9	9	9548.94	3456.37	-1.46608
IRGQ	-1.46592	9	9	20283.3	7342.61	-1.46592
GAMT	-1.46545	9	9	7498.68	2715.44	-1.46545
AK1	-1.46454	9	9	85394.2	30942.7	-1.46454
FGF1	-1.46427	2	3	610.046	221.092	-1.46427
OLFML2B	-1.46097	7	9	4595.86	1669.44	-1.46097
HIP1R	-1.45052	3	9	2736.35	1001.2	-1.45052
TXN2	-1.45017	9	9	2993.03	1095.38	-1.45017
IST1	-1.45	9	9	18870	6906.85	-1.45
ARHGDIA	-1.44795	9	9	242374	88840.1	-1.44795
PLBD2	-1.44526	9	9	23067.4	8470.95	-1.44526
ERAP1	-1.43986	9	9	22168.3	8171.31	-1.43986
TOM1	-1.43569	9	9	6096.12	2253.56	-1.43569
DDT	-1.43179	9	9	64036	23736.3	-1.43179
CASK	-1.43092	9	9	9298.7	3448.82	-1.43092
LZTFL1	-1.42673	9	9	11922.1	4434.71	-1.42673
AP2A2	-1.426	9	9	15777.8	5871.87	-1.426
LAMP1	-1.42557	9	9	196087	72997.5	-1.42557
PPIB	-1.42244	9	9	359682	134190	-1.42244
NUDC	-1.4126	9	9	41480.6	15581.6	-1.4126
GMFB	-1.40564	9	9	25634.5	9675.79	-1.40564
SUMO3	-1.40443	5	9	1120.64	423.34	-1.40443
CRK	-1.40169	9	9	16669.4	6309.14	-1.40169
CHMP4A	-1.39587	9	9	2973.2	1129.86	-1.39587
EPDR1	-1.39351	9	9	90627.9	34496.4	-1.39351
GLOD4	-1.39292	9	9	51918	19770	-1.39292
CD59	-1.38693	9	9	52899.7	20227.7	-1.38693
MAP6	-1.38065	4	3	832.415	319.685	-1.38065
NUCB2	-1.37929	9	9	19909	7653.18	-1.37929
ANP32A	-1.37904	9	9	105457	40545.6	-1.37904
APEX1	-1.37857	9	9	49907.9	19194.5	-1.37857
RAB10	-1.37649	9	9	187633	72267.6	-1.37649
GJA1	-1.37633	9	9	10707	4124.33	-1.37633
ANP32B	-1.37423	9	9	64022.3	24697.1	-1.37423
GLUL	-1.37284	9	9	17487.5	6752.45	-1.37284
ENAH	-1.37189	9	9	42985.3	16608.9	-1.37189
YBX3	-1.37104	9	9	12120.3	4685.88	-1.37104
UBE2K	-1.36959	9	9	10917.4	4225.02	-1.36959
VPS26A	-1.36809	9	9	52117.1	20190.4	-1.36809
PFDN1	-1.36591	9	9	12401.6	4811.69	-1.36591
FHL3	-1.36526	7	9	18452.5	7162.57	-1.36526
IDUA	-1.36509	9	9	6457.16	2506.74	-1.36509
PGM2	-1.3639	9	9	28831	11201.7	-1.3639
NPEPPS	-1.36181	9	9	56428.6	21955.9	-1.36181
PSMB5	-1.35248	9	9	35191.9	13781.8	-1.35248
ELOB	-1.3502	9	9	26773.2	10501.4	-1.3502
CYRIA	-1.34995	9	9	21482.5	8427.73	-1.34995
OSBP2	-1.34522	8	9	3277.14	1289.86	-1.34522
PPT1	-1.34159	9	9	18892.5	7454.66	-1.34159
PTMA	-1.34024	9	9	8085.62	3193.45	-1.34024
SEC14L2	-1.33618	9	9	12534.4	4964.5	-1.33618
SUMO1	-1.33513	9	9	31522.8	12494.3	-1.33513
RAB1A	-1.33457	9	9	28318.4	11228.6	-1.33457
FKBP2	-1.33254	9	9	39120.2	15533.4	-1.33254
DENR	-1.33056	9	9	23092.2	9181.75	-1.33056
STX12	-1.32896	9	9	13591.6	5410.18	-1.32896
CRKL	-1.32745	9	9	23939.3	9539.17	-1.32745
EHD1	-1.32113	9	9	15845.2	6341.56	-1.32113
DIPK2A	-1.31571	4	9	1720.88	691.327	-1.31571
PITPNB	-1.31231	9	9	16801.4	6765.49	-1.31231
ARL8B	-1.31181	9	9	18297.8	7370.6	-1.31181
PGP	-1.31148	8	9	7748.87	3122.07	-1.31148
MMP15	-1.31062	9	9	4450.08	1794.03	-1.31062
MIEN1	-1.30634	8	9	7498.08	3031.82	-1.30634
PSMA5	-1.28809	9	9	52768.8	21608.4	-1.28809
ZYX	-1.28382	9	9	71744.4	29465.8	-1.28382
ACTBL2	-1.27635	9	9	1.04231e+06	430305	-1.27635
ACTB	-1.27461	9	9	2.44623e+06	1.01111e+06	-1.27461
PPP2CB	-1.27455	9	9	8479.92	3505.22	-1.27455
PSMA6	-1.27139	9	9	68773.8	28490.3	-1.27139
ITSN1	-1.2712	9	9	14934.3	6187.52	-1.2712
PEPD	-1.27014	9	9	38435.5	15936.2	-1.27014
STAMBP	-1.26095	9	9	11039.2	4606.31	-1.26095
GOLM2	-1.25955	9	9	9398.39	3925.48	-1.25955
PYM1	-1.25514	6	9	2105.55	882.126	-1.25514
MYLK	-1.24995	9	9	57389.7	24130.2	-1.24995
SEPTIN8	-1.24976	9	9	9690.7	4075.13	-1.24976
PDCD6	-1.24455	9	9	15795.9	6666.5	-1.24455
TKT	-1.24229	9	9	223226	94358	-1.24229
PGM3	-1.24055	9	9	25014.6	10586.4	-1.24055
EIF3G	-1.23863	9	9	19154.1	8117.02	-1.23863
ISOC1	-1.23673	9	9	7645.37	3244.18	-1.23673
ATP6V1H	-1.23288	9	9	12078.4	5138.97	-1.23288
DCLK1	-1.22726	9	9	39134.7	16715.6	-1.22726
IDH1	-1.22646	9	9	118557	50667.3	-1.22646
MAPRE1	-1.22627	9	9	69699.6	29791	-1.22627
PRCP	-1.22407	9	9	53739.1	23004.3	-1.22407
CRYL1	-1.22386	9	9	5555.37	2378.45	-1.22386
ACBD3	-1.22371	9	9	7679.4	3288.17	-1.22371
VPS28	-1.2234	9	9	7510.24	3216.43	-1.2234
SOD2	-1.21985	9	9	20450	8779.74	-1.21985
TIA1	-1.21947	9	9	19324	8298.51	-1.21947
MAP7D1	-1.21926	9	9	6948.16	2984.26	-1.21926
S100A16	-1.21767	9	9	9676.97	4160.88	-1.21767
PSME2	-1.21297	9	9	36946.7	15938	-1.21297
DYNLL1	-1.21046	9	9	47967.7	20728.3	-1.21046
COPS5	-1.20781	9	9	16196.8	7012.03	-1.20781
YAP1	-1.2078	8	9	6243.63	2703.04	-1.2078
LACTB2	-1.20752	9	9	4972.12	2152.99	-1.20752
HEBP1	-1.20449	9	9	8013.42	3477.21	-1.20449
CBARP	-1.20448	7	9	3374.71	1464.37	-1.20448
PAFAH1B1	-1.20205	9	9	44650.2	19407.5	-1.20205
REXO2	-1.19929	9	9	16271.2	7085.95	-1.19929
ACTN4	-1.19847	9	9	474533	206771	-1.19847
ADD3	-1.1969	9	9	10547.2	4600.83	-1.1969
MYDGF	-1.1956	9	9	38835.5	16955.7	-1.1956
SERPINB8	-1.19457	9	9	8977.67	3922.5	-1.19457
DYNC1LI2	-1.19032	9	9	26203	11482.3	-1.19032
CDC42	-1.18926	9	9	32564.3	14280.3	-1.18926
CNPY2	-1.1879	9	9	27998.3	12289.6	-1.1879
SEC24C	-1.1848	9	9	34028.5	14968.6	-1.1848
PEF1	-1.18432	9	9	12536.7	5516.56	-1.18432
CAPNS1	-1.18375	9	9	59561.4	26219.3	-1.18375
MINPP1	-1.18291	9	9	19836.2	8737.07	-1.18291
PTGR1	-1.17692	9	9	13504.6	5972.98	-1.17692
CLTA	-1.17368	9	9	40736.7	18058.1	-1.17368
COX6B1	-1.17179	6	9	3394.44	1506.69	-1.17179
LSM3	-1.15972	9	9	21413.3	9584.56	-1.15972
CCS	-1.15481	9	9	8250.49	3705.5	-1.15481
NNMT	-1.15371	9	9	175892	79057.8	-1.15371
PLSCR3	-1.15039	9	9	11561.1	5208.3	-1.15039
MAP4	-1.14849	9	9	181619	81927.9	-1.14849
CNN2	-1.1316	9	9	292061	133299	-1.1316
NECTIN2	-1.12729	9	9	7559.24	3460.44	-1.12729
SERPINB6	-1.12301	9	9	124526	57174.1	-1.12301
LIPA	-1.12143	9	9	12936.7	5946.21	-1.12143
SNX12	-1.12141	9	9	22333.6	10265.5	-1.12141
HSPE1	-1.11576	9	9	225074	103860	-1.11576
FLNC	-1.11573	9	9	166861	76999.2	-1.11573
SLC39A10	-1.11524	9	9	6112.84	2821.78	-1.11524
GBA	-1.11334	9	9	23309.9	10774.4	-1.11334
PARVA	-1.10423	9	9	18646.2	8673.33	-1.10423
BNIP3L	-1.09893	9	9	4692.9	2190.93	-1.09893
COPS6	-1.09892	9	9	18262.1	8525.95	-1.09892
ARPC5	-1.09231	9	9	70515.6	33072.4	-1.09231
CAPN1	-1.09136	9	9	32525.8	15265	-1.09136
ISG15	-1.09083	9	9	3233.33	1518.02	-1.09083
LPP	-1.08785	9	9	13533.7	6367.08	-1.08785
GLO1	-1.08684	9	9	88742.6	41779.2	-1.08684
AP1S2	-1.08408	9	9	12227	5767.42	-1.08408
FLRT3	-1.07914	8	9	2020.8	956.464	-1.07914
FAH	-1.07292	9	9	14630.6	6954.75	-1.07292
MRC2	-1.07073	9	9	47139.2	22442	-1.07073
AKAP12	-1.07012	9	9	30298.4	14430.5	-1.07012
CHST6	-1.06836	4	7	1613.71	769.515	-1.06836
GPI	-1.06744	9	9	183575	87595.5	-1.06744
NAMPT	-1.06328	9	9	19834.7	9491.77	-1.06328
CFL1	-1.06017	9	9	526469	252481	-1.06017
PEA15	-1.05759	9	9	39932.3	19184.8	-1.05759
ACY1	-1.05745	9	9	9714.85	4667.8	-1.05745
DNAH1	-1.0554	5	7	1026.44	493.886	-1.0554
NAGK	-1.05258	9	9	28622.4	13799	-1.05258
H1-0	-1.05221	5	9	9554.69	4607.54	-1.05221
AHNAK	-1.05076	9	9	150765	72776.5	-1.05076
STX8	-1.05018	9	9	5381.17	2598.6	-1.05018
EPHA7	-1.0491	5	9	2932.59	1417.23	-1.0491
EEA1	-1.04755	9	9	16588.3	8025.25	-1.04755
ADD1	-1.04597	9	9	21296.4	10314.3	-1.04597
CRIP2	-1.04558	9	9	12621.1	6114.29	-1.04558
RALY	-1.04485	9	9	77797.9	37708.2	-1.04485
PLEC	-1.04398	9	9	295846	143481	-1.04398
COX5B	-1.04279	9	9	25890.1	12566.7	-1.04279
COPS4	-1.04193	9	9	20020.7	9723.55	-1.04193
CYBRD1	-1.04106	6	9	2182.9	1060.82	-1.04106
UBE2V2	-1.03734	9	9	11851.7	5774.43	-1.03734
AHNAK2	-1.03654	9	9	16892.7	8235.11	-1.03654
SPINT1	-1.03324	3	8	1796.27	877.678	-1.03324
DTD1	-1.03312	9	9	12942.1	6324.19	-1.03312
LSS	-1.03072	8	9	22010.3	10773.2	-1.03072
GATD3	-1.02884	9	9	9366.22	4590.41	-1.02884
COPS3	-1.02759	9	9	15374	7541.4	-1.02759
RBM7	-1.02462	6	9	2463.52	1210.92	-1.02462
COPS2	-1.02411	9	9	17853	8778.58	-1.02411
TXNDC12	-1.02344	9	9	40764.5	20053.7	-1.02344
SGSH	-1.01909	9	9	26161.7	12908.9	-1.01909
PPCS	-1.01887	9	9	6985.36	3447.31	-1.01887
AP1B1	-1.01578	9	9	53351.5	26385.5	-1.01578
PRKCSH	-1.0148	9	9	78916.9	39055.9	-1.0148
DCTN1	-1.01124	9	9	22577.3	11201	-1.01124
TFG	-1.00732	9	9	50382.3	25063.8	-1.00732
CADM1	-1.00712	9	9	19131.5	9518.66	-1.00712
SBDS	-1.00168	9	9	22211.8	11093	-1.00168
CAP2	-1.00066	9	9	15306.8	7649.93	-1.00066
SRP9	-0.998204	9	9	26201.7	13117.2	-0.998204
LYPLAL1	-0.996919	9	9	4946.6	2478.59	-0.996919
CSPG4	-0.996446	9	9	17558.3	8800.78	-0.996446
TWF2	-0.994374	9	9	14294.4	7175.11	-0.994374
PPM1A	-0.992738	9	9	12619.4	6341.57	-0.992738
SH3BGRL2	-0.992328	8	9	1236.18	621.388	-0.992328
ATP6V1G1	-0.991208	9	9	15337.6	7715.68	-0.991208
DCTPP1	-0.987245	7	9	3265	1647	-0.987245
SF3B2	-0.981298	9	9	37040.8	18762	-0.981298
LMNB2	-0.979842	9	9	61259.4	31060.7	-0.979842
APEH	-0.978732	9	9	26163.9	13276.2	-0.978732
DYNLRB1	-0.977118	9	9	20712.9	10522	-0.977118
CD82	-0.970175	4	8	1772.93	904.979	-0.970175
CKB	-0.963212	9	9	223334	114551	-0.963212
ADSS2	-0.961371	9	9	14008.8	7194.46	-0.961371
HSP90AA1	-0.959454	9	9	266818	137211	-0.959454
RTRAF	-0.958458	9	9	15310	7878.63	-0.958458
VAMP7	-0.950157	9	9	4128.28	2136.7	-0.950157
PREP	-0.949933	9	9	31910.4	16518.6	-0.949933
CAND1	-0.946355	9	9	51002.7	26467.4	-0.946355
TNKS1BP1	-0.94288	9	9	12345.2	6421.88	-0.94288
ACAT2	-0.941674	9	9	31060.9	16171.2	-0.941674
EPS15	-0.9407	9	9	6736.98	3509.83	-0.9407
COPS7B	-0.93885	9	9	9964.87	5198.16	-0.93885
DDB1	-0.936592	9	9	34393.1	17969.2	-0.936592
CHMP4B	-0.935023	9	9	10593.2	5540.61	-0.935023
PSMD9	-0.93432	9	9	13292.2	6955.64	-0.93432
MECP2	-0.932225	8	9	6280.15	3291.11	-0.932225
RTN3	-0.932145	9	9	27501.4	14412.9	-0.932145
EWSR1	-0.930503	9	9	52563.4	27578.7	-0.930503
RSU1	-0.928005	9	9	39704.5	20868.1	-0.928005
BLVRB	-0.927234	9	9	8838.76	4648	-0.927234
MAP1A	-0.926952	9	9	8227.65	4327.48	-0.926952
CARHSP1	-0.925578	9	9	9602.28	5055.31	-0.925578
PLPBP	-0.925119	9	9	7520.96	3960.81	-0.925119
DPCD	-0.922208	8	9	5473.89	2888.57	-0.922208
VPS35	-0.915283	9	9	47681.2	25282.5	-0.915283
DCBLD2	-0.914687	9	9	19281.2	10227.9	-0.914687
OGA	-0.908517	9	9	11780.9	6276.06	-0.908517
PTPN23	-0.902364	9	9	7206.37	3855.48	-0.902364
FKBP9	-0.896309	9	9	55027.4	29564	-0.896309
TMEM184C	-0.895774	9	9	4623.93	2485.17	-0.895774
BCAT1	-0.893533	9	9	31819.7	17128.4	-0.893533
TPI1	-0.892753	9	9	594219	320038	-0.892753
LGMN	-0.889648	9	9	13258	7155.93	-0.889648
PHC3	-0.888841	2	8	877.872	474.093	-0.888841
AK3	-0.888513	9	9	24303.6	13128.1	-0.888513
PTPA	-0.881902	9	9	42647.3	23142.6	-0.881902
NXN	-0.881268	9	9	16000.1	8686.27	-0.881268
ISYNA1	-0.879811	9	9	26030	14145.7	-0.879811
PSME1	-0.867476	9	9	49882.3	27340.8	-0.867476
RABGGTA	-0.866974	8	9	4638.66	2543.36	-0.866974
BPNT2	-0.862191	9	9	6680.69	3675.16	-0.862191
SRI	-0.854392	9	9	89064	49261.1	-0.854392
GPS1	-0.853435	9	9	17746.4	9822.03	-0.853435
FNBP1L	-0.8521	9	9	6578.96	3644.6	-0.8521
KIDINS220	-0.848224	5	9	4798.47	2665.4	-0.848224
DYNC1I2	-0.84656	9	9	22296.8	12399.5	-0.84656
ATF6B	-0.842593	6	9	1514.07	844.309	-0.842593
PRKAR2A	-0.841964	9	9	22920	12786.7	-0.841964
UBE2I	-0.835075	9	9	41144.5	23063.7	-0.835075
SCRN2	-0.834295	7	9	3418.34	1917.2	-0.834295
MAVS	-0.834144	7	9	4354.56	2442.54	-0.834144
SCRN1	-0.832554	9	9	24785.9	13918.1	-0.832554
CNPY3	-0.832552	9	9	3812.67	2140.95	-0.832552
SF3A1	-0.830896	9	9	26971.7	15163	-0.830896
B3GAT3	-0.83074	8	9	8147.26	4580.72	-0.83074
CYRIB	-0.83032	9	9	15330.4	8621.88	-0.83032
EFHD2	-0.829064	9	9	14163.7	7972.65	-0.829064
AGFG1	-0.821263	9	9	6827.05	3863.74	-0.821263
FSCN1	-0.820144	9	9	101192	57313.9	-0.820144
ITPA	-0.815985	9	9	12230.7	6947.29	-0.815985
DNAJC7	-0.814715	3	9	5939.74	3376.87	-0.814715
PDLIM2	-0.814609	8	9	9805.16	5574.85	-0.814609
SYNM	-0.81198	9	9	17347.1	9880.91	-0.81198
SORBS1	-0.81057	9	9	10716.8	6110.27	-0.81057
CORO1B	-0.8082	9	9	26655.5	15222.8	-0.8082
CDC37	-0.803409	9	9	34325.4	19668.2	-0.803409
PFDN4	-0.800648	9	9	7725.55	4435.17	-0.800648
ATP6V1F	-0.799991	8	9	4434.38	2546.9	-0.799991
LASP1	-0.799021	9	9	86464.5	49694.6	-0.799021
ARL2BP	-0.788944	6	9	3215.88	1861.25	-0.788944
ABI1	-0.78539	9	9	12922.4	7497.51	-0.78539
DNAJC9	-0.782789	9	9	7064.34	4106.09	-0.782789
MCAM	-0.782149	9	9	11427.8	6645.25	-0.782149
IGF2R	-0.781971	9	9	19351.7	11254.4	-0.781971
VAT1	-0.781838	9	9	58389.8	33961	-0.781838
AHCY	-0.776582	9	9	68588.1	40038.2	-0.776582
DNAJB11	-0.773463	9	9	13486.6	7889.83	-0.773463
TENM3	-0.765506	9	9	8767.05	5157.19	-0.765506
EPHB4	-0.76433	9	9	2260.16	1330.61	-0.76433
FAM162A	-0.764256	9	9	11754.6	6920.58	-0.764256
CLIC4	-0.764184	9	9	52927.5	31163	-0.764184
EIF2B1	-0.763634	9	9	6885.43	4055.59	-0.763634
CD63	-0.761516	9	9	69308.7	40883.5	-0.761516
PSMD5	-0.755518	9	9	23552.9	13951.2	-0.755518
PNP	-0.751988	9	9	9509.79	5646.77	-0.751988
IGSF8	-0.748759	8	9	5096.17	3032.81	-0.748759
PALLD	-0.746172	9	9	72911.4	43468.6	-0.746172
TAX1BP3	-0.739375	9	9	8821.02	5283.78	-0.739375
ATP6V1B2	-0.737351	9	9	24998.3	14995	-0.737351
ZNRD2	-0.736672	8	9	6686.15	4012.51	-0.736672
C1QTNF6	-0.732584	3	9	2333.54	1404.38	-0.732584
DNAH8	-0.729211	6	7	1461.25	881.474	-0.729211
EEF1B2	-0.72896	9	9	50035.8	30188.5	-0.72896
OTUB1	-0.725788	9	9	32436.4	19613.2	-0.725788
GDI2	-0.723795	9	9	130336	78918.6	-0.723795
AP1G1	-0.720762	9	9	15380.4	9332.45	-0.720762
LANCL1	-0.720548	9	9	15786.5	9580.32	-0.720548
NCALD	-0.72002	8	9	2879.06	1747.85	-0.72002
USP14	-0.709385	9	9	29920.8	18299	-0.709385
CASP3	-0.709292	9	9	14666.6	8970.37	-0.709292
DIABLO	-0.709114	9	9	16810.1	10282.6	-0.709114
EFNB2	-0.706428	9	9	19506.5	11954.3	-0.706428
ADA	-0.702515	9	9	4343.89	2669.32	-0.702515
COPS8	-0.701796	9	9	11682.3	7182.32	-0.701796
ARCN1	-0.701553	9	9	31533.7	19390.4	-0.701553
TSG101	-0.695937	9	9	10656	6578.02	-0.695937
LAMTOR3	-0.692107	9	9	10446	6465.52	-0.692107
NECAP2	-0.691573	9	9	6541.83	4050.56	-0.691573
TIMM13	-0.690341	9	9	8058.76	4994.07	-0.690341
ADGRG1	-0.690209	3	8	591.911	366.845	-0.690209
PAXX	-0.686379	9	9	6869.38	4268.71	-0.686379
PFN2	-0.686143	9	9	101535	63105.1	-0.686143
LSM4	-0.682091	9	9	4613.69	2875.53	-0.682091
RWDD1	-0.678661	8	9	2857.23	1785.04	-0.678661
GBP1	-0.676766	9	9	9209.45	5761.11	-0.676766
HSP90AB1	-0.674463	9	9	893101	559586	-0.674463
TXNDC5	-0.673624	9	9	56490.9	35415.9	-0.673624
AP1M1	-0.672504	9	9	15999.2	10038.2	-0.672504
EIF2S2	-0.669562	9	9	15761	9908.93	-0.669562
PGD	-0.66796	9	9	78509	49413.2	-0.66796
UBQLN1	-0.66764	8	9	5859.77	3688.94	-0.66764
ACTR2	-0.667219	9	9	77789	48985.2	-0.667219
VPS26B	-0.66645	9	9	5934.66	3739.16	-0.66645
PDIA3	-0.665829	9	9	275841	173870	-0.665829
PRKACA	-0.656443	9	9	33647.9	21347.6	-0.656443
GARS1	-0.655712	9	9	32845.5	20849.1	-0.655712
TWF1	-0.655193	9	9	32276.8	20495.5	-0.655193
CUL1	-0.65381	9	9	7259.58	4614.19	-0.65381
TMED4	-0.653772	9	9	11884.3	7553.86	-0.653772
ASCC3	-0.650059	2	9	5184.09	3303.59	-0.650059
ARHGEF6	-0.646895	9	9	9271.59	5921.33	-0.646895
ARMC10	-0.644199	8	9	4910.25	3141.81	-0.644199
LRRFIP1	-0.641526	9	9	5258.07	3370.61	-0.641526
UFD1	-0.639332	9	9	14250.8	9149.18	-0.639332
EML2	-0.634355	9	9	8086.87	5209.8	-0.634355
ADH5	-0.633351	9	9	29459.3	18991.8	-0.633351
SEPHS1	-0.632181	9	9	6793.72	4383.31	-0.632181
XPNPEP1	-0.627055	9	9	16661.2	10788.1	-0.627055
VWA5A	-0.626135	9	9	8209.55	5319.05	-0.626135
CRYBB1	-0.623187	4	7	956.953	621.288	-0.623187
SNX18	-0.619063	8	9	6479.83	4218.98	-0.619063
NCSTN	-0.617487	9	9	22505.3	14669.1	-0.617487
ARPC1A	-0.61688	9	9	47608.7	31044.7	-0.61688
PPP1CA	-0.616006	9	9	20375.5	13294.5	-0.616006
EML4	-0.615832	9	9	10365.8	6764.24	-0.615832
ASAH1	-0.614776	9	9	37779.5	24671.2	-0.614776
ZC3H18	-0.614611	8	9	2759.69	1802.37	-0.614611
NIPSNAP3A	-0.613234	9	9	10753.7	7030	-0.613234
XPOT	-0.610179	9	9	6026.5	3948.06	-0.610179
HSPA5	-0.607709	9	9	240056	157533	-0.607709
PUF60	-0.60672	9	9	16653.4	10936.1	-0.60672
KIF16B	-0.599413	7	6	8809.57	5814.51	-0.599413
HS1BP3	-0.595429	9	9	4741.57	3138.2	-0.595429
TALDO1	-0.594743	9	9	76931	50940.8	-0.594743
SPTBN1	-0.590097	9	9	72133.3	47918	-0.590097
PREPL	-0.589544	7	9	3535.1	2349.26	-0.589544
YBX1	-0.581958	9	9	65279.8	43610.6	-0.581958
TPD52L2	-0.579655	9	9	30766.5	20586.6	-0.579655
SWAP70	-0.579564	9	9	8478.01	5673.2	-0.579564
ELAVL2	-0.574319	8	9	7070.81	4748.78	-0.574319
ITM2C	-0.570231	7	9	2776.51	1870	-0.570231
RMDN1	-0.569004	9	9	6686.49	4507.25	-0.569004
RO60	-0.568175	9	9	31958.4	21555	-0.568175
SEPTIN11	-0.566911	9	9	124438	84003	-0.566911
PABPC1	-0.564105	9	9	96825.8	65490.5	-0.564105
ALAD	-0.563784	9	9	6236.44	4219.11	-0.563784
NRDC	-0.562688	9	9	7795.68	5277.99	-0.562688
FKBP4	-0.559903	9	9	15829	10737.6	-0.559903
PPP3CA	-0.556976	9	9	40055.7	27226.8	-0.556976
HK1	-0.556798	9	9	41817.3	28427.8	-0.556798
PDCD6IP	-0.556223	9	9	28804.5	19589.3	-0.556223
PDLIM4	-0.55512	9	9	39315.2	26758	-0.55512
RPL10A	-0.551834	9	9	73126.3	49883.2	-0.551834
THTPA	-0.547405	7	9	1819.01	1244.65	-0.547405
OSTF1	-0.545359	8	9	6112.93	4188.71	-0.545359
EIF5A	-0.542789	9	9	97320.9	66805.3	-0.542789
BTN2A1	-0.538645	5	9	2261.13	1556.6	-0.538645
S100A10	-0.535762	9	9	76369.8	52679.5	-0.535762
OXSR1	-0.535157	9	9	19688.9	13587	-0.535157
ILF3	-0.534653	9	9	101809	70281.2	-0.534653
DENND2B	-0.533766	5	9	6318.88	4364.76	-0.533766
RAB11B	-0.527411	9	9	56246.3	39023.6	-0.527411
RP2	-0.527159	9	9	5470.65	3796.19	-0.527159
EIF6	-0.525273	9	9	29195.2	20285.6	-0.525273
SNRPF	-0.524857	9	9	23400.3	16263.8	-0.524857
ALDH9A1	-0.524016	9	9	24606	17111.8	-0.524016
ACP2	-0.521526	9	9	19618.5	13666.9	-0.521526
AKR1B1	-0.518274	9	9	33636.2	23485	-0.518274
HNRNPA2B1	-0.515551	9	9	245005	171387	-0.515551
ERP29	-0.508803	9	9	69037.9	48520.2	-0.508803
CRYZL1	-0.508593	6	9	2879.73	2024.19	-0.508593
GOPC	-0.505959	7	9	4176.44	2941.02	-0.505959
ELP1	-0.50555	2	9	3120.08	2197.76	-0.50555
HSPB11	-0.505331	9	9	2792.7	1967.45	-0.505331
PIN1	-0.505087	9	9	7681.68	5412.65	-0.505087
TXNL1	-0.503834	9	9	34032	24000.4	-0.503834
VTA1	-0.502894	9	9	11333.7	7998.06	-0.502894
ENDOD1	-0.502338	9	9	15377.4	10855.8	-0.502338
EPS15L1	-0.501463	9	9	11241.3	7940.74	-0.501463
ARPC2	-0.50067	9	9	70742.4	49999.2	-0.50067
PSMD7	-0.499826	9	9	17312.8	12243.5	-0.499826
GFUS	-0.497674	9	9	9433.01	6680.91	-0.497674
NT5C2	-0.494436	9	9	4830.09	3428.59	-0.494436
PSMB8	-0.492101	9	9	5754.29	4091.24	-0.492101
VPS13C	-0.488149	9	9	3847.99	2743.39	-0.488149
ACTR1A	-0.48749	9	9	24968.2	17808.9	-0.48749
ADSL	-0.485987	9	9	10397.3	7423.79	-0.485987
RAB7A	-0.48484	9	9	85175	60864	-0.48484
ATP2B4	-0.480694	9	9	11217	8038.46	-0.480694
CAPN2	-0.479391	9	9	24443	17532.5	-0.479391
LRRK1	-0.479239	6	7	12327.1	8842.88	-0.479239
OSGEP	-0.474833	8	9	4052.24	2915.79	-0.474833
KIF5C	-0.474267	8	9	5452.53	3924.91	-0.474267
SET	-0.473912	9	9	56897.7	40966.9	-0.473912
TPP1	-0.472226	9	9	41529.9	29936.9	-0.472226
RABEP1	-0.472089	9	9	4618.95	3329.89	-0.472089
HLA-A	-0.461901	9	9	55436.5	40248.5	-0.461901
IPO9	-0.459836	9	9	13852.6	10071.8	-0.459836
SERBP1	-0.453929	9	9	16281.1	11886.1	-0.453929
ANXA5	-0.450555	9	9	235512	172339	-0.450555
SCFD1	-0.449096	9	9	8435.05	6178.69	-0.449096
DNAJB6	-0.448337	9	9	3940.09	2887.64	-0.448337
AP2S1	-0.44821	9	9	38195.1	27995.1	-0.44821
CMPK1	-0.446714	9	9	39091	28681.5	-0.446714
HGS	-0.446287	9	9	12902.8	9469.71	-0.446287
AKAP9	-0.444521	5	9	2661.45	1955.71	-0.444521
RPL38	-0.439212	7	9	7562.22	5577.42	-0.439212
GUK1	-0.4387	9	9	5103.25	3765.18	-0.4387
PLOD2	-0.438646	9	9	26647	19660.9	-0.438646
CD81	-0.437884	9	9	14347.6	10591.6	-0.437884
PGK1	-0.434611	9	9	257264	190348	-0.434611
TMOD3	-0.4345	9	9	11500.8	8510.01	-0.4345
ALDH2	-0.434422	9	9	36938.5	27334.1	-0.434422
CSTF2	-0.429358	9	9	7060.75	5243.26	-0.429358
FAM114A1	-0.425788	9	9	7430.43	5531.45	-0.425788
ARPC3	-0.423564	9	9	53663.7	40010.6	-0.423564
FABP7	-0.421794	9	9	175584	131073	-0.421794
UGGT2	-0.419749	9	9	16991	12701.7	-0.419749
P4HA2	-0.419441	9	9	15403.1	11517.1	-0.419441
HSPA2	-0.418312	9	9	311297	232944	-0.418312
SPART	-0.417133	9	9	2962.12	2218.37	-0.417133
POFUT2	-0.413879	7	9	7868.56	5906.16	-0.413879
TTC1	-0.409463	9	9	8740.44	6580.71	-0.409463
PPP1R12A	-0.408402	9	9	12810.9	9652.5	-0.408402
MYH1	-0.408033	9	9	96052.4	72389.9	-0.408033
CAPG	-0.406711	9	9	8813.28	6648.22	-0.406711
ACP1	-0.403634	9	9	34506.6	26085.3	-0.403634
VPS36	-0.402427	9	9	2845.15	2152.6	-0.402427
HNRNPA1	-0.393771	9	9	308218	234596	-0.393771
FAHD1	-0.393204	9	9	3762.47	2864.88	-0.393204
NCL	-0.391918	9	9	97543	74339	-0.391918
PAFAH1B3	-0.390581	9	9	43716.6	33348	-0.390581
CZIB	-0.386577	9	9	11378.2	8703.65	-0.386577
UBE2Z	-0.38355	9	9	6849.1	5250.17	-0.38355
HSPA1A	-0.381456	9	9	134070	102920	-0.381456
ARHGAP1	-0.380974	9	9	18477.1	14188.9	-0.380974
APPL1	-0.379793	9	9	4934.05	3792.06	-0.379793
ZFYVE26	-0.369821	2	9	758.739	587.172	-0.369821
DCLK2	-0.369476	9	9	4589.98	3552.93	-0.369476
RAB3GAP2	-0.366424	8	9	6765.8	5248.25	-0.366424
RNH1	-0.364825	9	9	37552.9	29162.2	-0.364825
CCDC6	-0.363928	9	9	7912.5	6148.38	-0.363928
THY1	-0.362939	9	9	21220.1	16500.3	-0.362939
EIF4A2	-0.362883	9	9	8314.86	6465.71	-0.362883
LYPLA1	-0.360587	9	9	9587.58	7467.26	-0.360587
ECHDC1	-0.360464	9	9	5617.41	4375.48	-0.360464
C20ORF27	-0.358857	9	9	7474.5	5828.48	-0.358857
TSPAN9	-0.35828	9	9	5428.73	4234.92	-0.35828
AP3B1	-0.353396	9	9	15911.7	12454.7	-0.353396
MYH9	-0.351352	9	9	179795	140932	-0.351352
BDH2	-0.34584	9	9	8210.56	6460.47	-0.34584
NAE1	-0.340608	9	9	7288.49	5755.78	-0.340608
SEC23A	-0.340517	9	9	31352.5	24760.9	-0.340517
ARPC1B	-0.339255	9	9	13062.8	10325.5	-0.339255
CRABP1	-0.338777	8	9	91710.9	72516.9	-0.338777
POLR2E	-0.329626	4	9	6780.12	5395.23	-0.329626
ADK	-0.327623	9	9	6092.26	4854.61	-0.327623
CCDC124	-0.324554	9	9	4624.48	3692.86	-0.324554
TAGLN2	-0.320997	9	9	151080	120942	-0.320997
RPLP0	-0.320906	9	9	84111.7	67337.1	-0.320906
PSMD1	-0.319071	9	9	22014	17646.1	-0.319071
CALM1	-0.317897	9	9	80718.5	64755.5	-0.317897
RAI14	-0.316812	9	9	9345.89	7503.28	-0.316812
BLVRA	-0.307352	9	9	20481.2	16551.3	-0.307352
NPM1	-0.30654	9	9	118673	95956.2	-0.30654
RAB6A	-0.304297	9	9	39962.2	32362.8	-0.304297
BTF3L4	-0.301611	9	9	9021.88	7319.86	-0.301611
PAFAH1B2	-0.298184	9	9	82065.4	66741.8	-0.298184
MAN2B2	-0.297489	9	9	4617.77	3757.33	-0.297489
GNS	-0.295276	9	9	28060.4	22866.9	-0.295276
POLR2H	-0.294716	9	9	4618.06	3764.8	-0.294716
AP1S1	-0.293171	9	9	3613.61	2949.09	-0.293171
WDR1	-0.292514	9	9	112102	91528.9	-0.292514
WASHC3	-0.290666	5	9	1715.02	1402.07	-0.290666
SDSL	-0.289221	7	9	4070.56	3331.12	-0.289221
ERAP2	-0.285841	8	7	2788.99	2287.71	-0.285841
AARS1	-0.284825	9	9	29082.4	23872	-0.284825
RAP1A	-0.281792	9	9	53203	43763.1	-0.281792
ECSIT	-0.279461	2	9	1467.31	1208.92	-0.279461
SNX5	-0.277761	8	9	6789.05	5600.09	-0.277761
PGRMC1	-0.277392	9	9	36876.4	30426	-0.277392
CAB39	-0.276833	9	9	11092.3	9155.58	-0.276833
ARPC4	-0.270281	9	9	81242.4	67362.8	-0.270281
DNAJC10	-0.267857	9	9	4477.47	3718.78	-0.267857
CCT6A	-0.264764	9	9	48273.5	40179.7	-0.264764
MICA	-0.263815	3	7	1254.3	1044.68	-0.263815
THOP1	-0.26296	9	9	6098.28	5082.16	-0.26296
RAP1GDS1	-0.260552	9	9	11311.1	9442.15	-0.260552
CTTN	-0.257433	9	9	26634.7	22281.9	-0.257433
GCA	-0.252938	6	9	4155.5	3487.24	-0.252938
CRYBG1	-0.249412	2	8	1102.78	927.701	-0.249412
OXR1	-0.248135	9	9	2038.22	1716.15	-0.248135
CNRIP1	-0.243829	5	8	678.313	572.836	-0.243829
USP7	-0.240935	9	9	7195.27	6088.61	-0.240935
GUSB	-0.240444	8	9	2877.06	2435.39	-0.240444
ECI1	-0.236198	9	9	11883	10088.4	-0.236198
ALYREF	-0.234605	9	9	20004.1	17001.9	-0.234605
SUB1	-0.233765	9	9	25876.4	22005.6	-0.233765
RAP1B	-0.228721	9	9	13941.1	11897.2	-0.228721
HARS1	-0.220085	9	9	41051.2	35243.1	-0.220085
TCOF1	-0.215369	8	9	3246.08	2795.93	-0.215369
NUDCD3	-0.214286	8	9	2441.28	2104.31	-0.214286
SNED1	-0.211831	3	8	634.485	547.84	-0.211831
SGTA	-0.209312	9	9	8553.13	7398.02	-0.209312
MESD	-0.208189	9	9	11335.1	9811.93	-0.208189
CORO1C	-0.205637	9	9	41859.1	36298.4	-0.205637
SLC3A2	-0.204203	9	9	25573.4	22198.1	-0.204203
COX5A	-0.200938	9	9	24759.4	21540.3	-0.200938
FAM20B	-0.200676	7	9	3012.27	2621.11	-0.200676
CUL7	-0.200552	5	9	7078.77	6160.07	-0.200552
HIKESHI	-0.199127	9	9	2556.47	2226.88	-0.199127
LMOD1	-0.197577	2	7	473.834	413.19	-0.197577
RMDN3	-0.196797	9	9	7855.98	6854.23	-0.196797
NIBAN1	-0.194882	9	9	3552.07	3103.24	-0.194882
FH	-0.194104	9	9	26723.2	23359.1	-0.194104
MTDH	-0.190179	9	9	10349	9070.86	-0.190179
ATP6V1C1	-0.188197	9	9	4749.99	4169.07	-0.188197
MAN2B1	-0.187139	9	9	12430.9	10918.7	-0.187139
ANXA2	-0.186455	9	9	473292	415912	-0.186455
RIC8A	-0.186042	9	9	6724.21	5910.67	-0.186042
VPS29	-0.185572	9	9	9291.97	8170.43	-0.185572
PPME1	-0.183468	9	9	12922.9	11379.7	-0.183468
DPP7	-0.178903	9	9	42060.5	37155.2	-0.178903
LRSAM1	-0.178559	9	9	2174.2	1921.09	-0.178559
DLG1	-0.178068	9	9	10671.4	9432.27	-0.178068
H4-16	-0.177158	9	9	846390	748584	-0.177158
GNA11	-0.165407	9	9	27238.3	24287.8	-0.165407
SNRPA	-0.164717	9	9	15433.1	13768	-0.164717
SERPINH1	-0.16405	9	9	92623.1	82667.6	-0.16405
PSMD3	-0.162581	9	9	20509.4	18323.6	-0.162581
SNRPD2	-0.162267	9	9	22738.9	20319.9	-0.162267
SUGT1	-0.161604	9	9	9808.55	8769.15	-0.161604
ARPC5L	-0.16118	9	9	11094.8	9922.01	-0.16118
NIF3L1	-0.159512	9	9	5996.38	5368.73	-0.159512
WASHC2A	-0.155235	6	9	2877.33	2583.8	-0.155235
ELOC	-0.155	9	9	8678.36	7794.31	-0.155
PBXIP1	-0.147205	9	9	7329.45	6618.48	-0.147205
EPHX1	-0.14615	9	9	12327.3	11139.7	-0.14615
GOT2	-0.143434	9	9	71474.3	64710.1	-0.143434
KPNB1	-0.142512	9	9	44339.2	40168.7	-0.142512
COPS7A	-0.141115	9	9	4212.06	3819.57	-0.141115
SNRPB	-0.140617	9	9	30354.2	27535.2	-0.140617
ACTL6A	-0.134161	9	9	12285	11194.1	-0.134161
UBA2	-0.132953	9	9	10746.3	9800.23	-0.132953
SMARCE1	-0.124368	8	9	5141.37	4716.73	-0.124368
SCPEP1	-0.122638	8	9	3344.45	3071.9	-0.122638
SORBS3	-0.122114	7	9	2044.53	1878.6	-0.122114
PPP3R1	-0.121018	8	9	1400.4	1287.72	-0.121018
PCBP1	-0.118694	9	9	73497.5	67692.8	-0.118694
HMGB1	-0.118562	9	9	74352.6	68486.6	-0.118562
HNRNPA0	-0.117682	9	9	23958.1	22081.4	-0.117682
ATP6V1A	-0.117479	9	9	21765.9	20063.7	-0.117479
SH3PXD2B	-0.115116	9	9	11949.4	11033	-0.115116
HIBADH	-0.110382	9	9	4981.91	4614.96	-0.110382
ARL3	-0.105046	9	9	21836.1	20302.6	-0.105046
AKR1A1	-0.103808	9	9	19845.9	18468.1	-0.103808
SRSF2	-0.103506	9	9	51138.2	47597.8	-0.103506
TOM1L1	-0.0999794	6	9	1979.85	1847.29	-0.0999794
CAVIN1	-0.0993922	9	9	14664.3	13688	-0.0993922
PHLDB1	-0.0970886	9	9	2777.33	2596.58	-0.0970886
PAK2	-0.0914623	9	9	15977.9	14996.4	-0.0914623
IDE	-0.0890853	9	9	7945.92	7470.11	-0.0890853
MRPL12	-0.0878906	9	9	9697.25	9124.12	-0.0878906
ASAP2	-0.0876742	2	9	3119.28	2935.36	-0.0876742
PBDC1	-0.0874584	9	9	7462.97	7023.99	-0.0874584
SEPTIN7	-0.0854021	9	9	41044.8	38685.6	-0.0854021
ALDOC	-0.0832792	9	9	20643.2	19485.3	-0.0832792
CD2AP	-0.0814504	9	9	4214.54	3983.19	-0.0814504
FUBP1	-0.0802846	9	9	52368	49533.4	-0.0802846
EIF2S1	-0.0782331	9	9	16612.3	15735.5	-0.0782331
PDIA4	-0.0780999	9	9	83730.1	79317.9	-0.0780999
EEF2	-0.0772051	9	9	133928	126949	-0.0772051
CCT6B	-0.0768026	4	9	4425.45	4196.02	-0.0768026
FNTA	-0.0761556	9	9	4927.23	4673.88	-0.0761556
PPIL3	-0.0744036	9	9	2796.5	2655.93	-0.0744036
DDX42	-0.0705348	9	9	6241.16	5943.36	-0.0705348
HNRNPUL2	-0.0661411	9	9	23232.7	22191.7	-0.0661411
USO1	-0.0647637	9	9	16103.6	15396.6	-0.0647637
AP2B1	-0.061772	9	9	26055.5	24963.4	-0.061772
NLN	-0.0561818	9	9	9654.53	9285.79	-0.0561818
P3H1	-0.0545569	9	9	15377.6	14807	-0.0545569
ILF2	-0.052574	9	9	26587	25635.5	-0.052574
PSMD6	-0.0520419	9	9	18276.5	17629	-0.0520419
PAICS	-0.0511011	9	9	29855.4	28816.4	-0.0511011
DLD	-0.0508291	9	9	17528.1	16921.3	-0.0508291
HSPA4	-0.0502379	9	9	27556.2	26613.1	-0.0502379
KRAS	-0.049395	4	9	4287.96	4143.63	-0.049395
REPS1	-0.0478763	6	9	1654.76	1600.74	-0.0478763
SARNP	-0.0462052	9	9	13333.3	12913.1	-0.0462052
TES	-0.0454084	9	9	6062.69	5874.84	-0.0454084
MOB1A	-0.0451782	9	9	10804.2	10471.1	-0.0451782
HIBCH	-0.0449655	9	9	5806.2	5628.02	-0.0449655
RALA	-0.0423606	9	9	27016.5	26234.7	-0.0423606
OXCT1	-0.0413954	9	9	8905.6	8653.7	-0.0413954
ARIH1	-0.0357082	8	9	2691.81	2626.01	-0.0357082
PGM2L1	-0.0311023	9	9	7783.45	7617.45	-0.0311023
RANBP6	-0.027282	9	9	10308.7	10115.6	-0.027282
RAP2A	-0.0233644	9	9	8204.37	8072.57	-0.0233644
SUMF2	-0.0180531	9	9	8207.32	8105.26	-0.0180531
EIF1AX	-0.0108586	9	9	10658.3	10578.4	-0.0108586
AP2M1	-0.00768809	9	9	18673.5	18574.3	-0.00768809
TKFC	-0.00761717	9	9	2655.23	2641.24	-0.00761717
COPB1	-0.00745073	9	9	21375.8	21265.6	-0.00745073
KPNA4	-0.00326912	9	9	6224.84	6210.75	-0.00326912
PFKL	-0.00241947	9	9	27958.2	27911.4	-0.00241947
ERP44	-0.00146415	9	9	20856.8	20835.6	-0.00146415
PSMA2	0.000716791	9	9	29049.2	29063.7	0.000716791
IPO7	0.00213975	9	9	16889.8	16914.9	0.00213975
RBP1	0.00276742	9	9	86108.3	86273.7	0.00276742
MANF	0.00354869	9	9	6518.79	6534.84	0.00354869
RAPH1	0.00387479	8	9	3328.6	3337.55	0.00387479
EIF3K	0.00400104	8	9	7868.56	7890.41	0.00400104
PDXK	0.00480392	9	9	8913.61	8943.34	0.00480392
SNRPC	0.00511264	9	9	3676.7	3689.75	0.00511264
PSMD14	0.00785598	9	9	17681.5	17778	0.00785598
PRDX3	0.0103571	9	9	54334.3	54725.8	0.0103571
EMD	0.0163634	9	9	15006.9	15178.1	0.0163634
RRBP1	0.0165359	9	9	27198.3	27511.9	0.0165359
CACYBP	0.0185181	9	9	6112.36	6191.33	0.0185181
ELAVL1	0.0188666	9	9	41784	42334	0.0188666
SEPTIN2	0.0244988	9	9	35306.9	35911.6	0.0244988
GLRX3	0.0256724	9	9	12094.7	12311.8	0.0256724
ETF1	0.030638	9	9	25684.9	26236.2	0.030638
USP5	0.03337	9	9	27419.7	28061.3	0.03337
HPRT1	0.041652	9	9	12134.5	12489.9	0.041652
ATP6V1E1	0.0439158	9	9	8234.51	8489.03	0.0439158
DNAJB4	0.044188	9	9	3039.05	3133.57	0.044188
COPB2	0.0447076	9	9	26033.7	26853.1	0.0447076
CRACD	0.0461833	4	9	853.113	880.865	0.0461833
MAGOH	0.0472288	9	9	15272.1	15780.4	0.0472288
CYB5A	0.0488152	9	9	5524.19	5714.3	0.0488152
API5	0.0495109	9	9	19605.8	20290.3	0.0495109
OSBP	0.0495336	9	9	5645.56	5842.77	0.0495336
PURB	0.0514182	9	9	3774.46	3911.41	0.0514182
UBE2A	0.0531668	7	9	2375.3	2464.47	0.0531668
U2AF2	0.0610726	9	9	29812.9	31102	0.0610726
CBR1	0.0730455	9	9	19091.2	20082.7	0.0730455
DRAP1	0.0739079	6	9	2558.66	2693.15	0.0739079
DLST	0.0780566	9	9	20360.4	21492.3	0.0780566
CCDC25	0.0787702	5	9	1308.07	1381.48	0.0787702
PDIA6	0.0806212	9	9	60999.9	64505.7	0.0806212
MVP	0.0848228	9	9	25388.5	26925.9	0.0848228
RNF13	0.085366	6	9	776.146	823.457	0.085366
SNRPB2	0.0876064	9	9	8549.09	9084.32	0.0876064
GANAB	0.088183	9	9	64211.3	68258.5	0.088183
RAC1	0.0890934	9	9	66768	71021.2	0.0890934
HSD17B10	0.0920107	8	9	7061.67	7526.71	0.0920107
ADI1	0.0923285	9	9	3382.89	3606.46	0.0923285
PAIP1	0.0938198	9	9	8424.55	8990.61	0.0938198
[truncated: 6,133 more rows]
