# Supplementary material for: Multimodal Proteomics Reveals Dysregulated Secretion and ECM Remodelling in Schizophrenia Patient iPSC-Derived Astrocytes
Source: Cells. 2026 Jun 9;15(12):1052. doi: 10.3390/cells15121052 (PMC13297010; doi:10.3390/cells15121052)
Supplement: Supplementary file 1 [file cells-15-01052-s001.zip › Li et al_TableS3_goat_enrichment_lysate_acm.xlsx]

## Sheet: legend
TableS3. gene-set enrichment in lysates or ACM
The following description is adapted from GOAT documentation.
source: for each gene set this describes the ontology domain that was used to categorise the gene set in the GO database. GO_CC: Cellular Component, GO_BP: Biological Process, GO_MF: Molecular Function.
id: the gene set identifier provided by the GO database
name: the gene set 'name' provided by the GO database
ngenes_input: number of (unique) genes in the gene set as provided in the GO database
ngenes: number of genes in the overlap between the respective gene set and the input gene list
genes: Human Entrez IDs of the genes in the overlap of the respective gene set and the input gene list
genes_symbol: HGNC symbols of the genes in the overlap of the respective gene set and the input gene list
score_type: this describes the type of gene score and the direction of one-way test used in GOAT analysis. For example, 'effectsize_up' means we tested if the constituents of the gene set are enriched in the positive gene scores.
pvalue: GOAT-estimated gene set p-value
zscore: standardised z-scores computed from gene set p-values + effect size direction (up/down)
pvalue_adjust: GOAT-estimated gene set p-value after multiple testing corrections
signif: boolean value indicating whether the gene set was significant

## Sheet: Ctrl_enriched in lysates
source	id	name	ngenes_input	ngenes	genes	genes_symbol	score_type	pvalue	zscore	pvalue_adjust	signif
GO_BP	GO:0032543	mitochondrial translation	130	112	65993,29093,9801,55699,51081,55037,56945,54931,3396,64976,64978,10102,64965,51073,51649,54148,29088,65008,11222,10240,63875,7818,55157,51021,28957,64975,79590,23107,65003,65005,219927,51116,57129,65080,85476,84545,60488,55173,64969,54948,26589,64951,51067,116540,23395,10573,10884,28998,6150,64960,51204,64949,51264,51650,55168,51642,54938,84340,84311,64963,128308,57505,740,64432,80222,55005,64968,…	MRPS34,MRPL22,MRPL19,IARS2,MRPS7,PTCD3,MRPS22,TRMT10C,MRPL58,MRPL40,MRPL38,TSFM,MRPS9,MRPL4,MRPS23,MRPL39,MRPL15,MRPL1,MRPL3,MRPS31,MRPL17,DAP3,DARS2,MRPS16,MRPS28,MRPL41,MRPL24,MRPS27,MRPL11,MRPL9,MRPL21,MRPS2,MRPL47,MRPL44,GFM1,MRPL43,MRPS35,MRPS10,MRPS5,MRPL16,MRPL46,MRPS24,YARS2,MRPL53,LARS2,MRPL28,MRPS30,MRPL13,MRPL23,MRPS15,TACO1,MRPS26,MRPL27,MRPS33,MRPS18A,MRPL48,SARS2,GFM2,MRPL45,MRPS11,…	effectsize_up	1.14797e-20	9.32142	1.57077e-16	TRUE
GO_BP	GO:0140053	mitochondrial gene expression	163	134	65993,29093,9801,55699,51081,55037,56945,54931,3396,64976,64978,10102,64965,51073,7019,51649,54148,29088,65008,11222,10240,63875,7818,5562,55157,51021,28957,64975,79590,23107,65003,65005,87178,219927,51116,57129,65080,85476,84545,60488,55173,64969,54948,26589,64951,51067,116540,23395,10573,10884,28998,6150,57570,64960,51204,64949,51264,51650,60528,55168,51642,54938,84340,84311,64963,128308,57505,…	MRPS34,MRPL22,MRPL19,IARS2,MRPS7,PTCD3,MRPS22,TRMT10C,MRPL58,MRPL40,MRPL38,TSFM,MRPS9,MRPL4,TFAM,MRPS23,MRPL39,MRPL15,MRPL1,MRPL3,MRPS31,MRPL17,DAP3,PRKAA1,DARS2,MRPS16,MRPS28,MRPL41,MRPL24,MRPS27,MRPL11,MRPL9,PNPT1,MRPL21,MRPS2,MRPL47,MRPL44,GFM1,MRPL43,MRPS35,MRPS10,MRPS5,MRPL16,MRPL46,MRPS24,YARS2,MRPL53,LARS2,MRPL28,MRPS30,MRPL13,MRPL23,TRMT5,MRPS15,TACO1,MRPS26,MRPL27,MRPS33,ELAC2,MRPS18A,MR…	effectsize_up	4.50912e-20	9.17516	6.16982e-16	TRUE
GO_BP	GO:0006396	RNA processing	1462	707	10212,6429,3188,1655,7307,5515,1665,6434,10768,83759,10658,10594,207,26156,4086,51504,7536,10528,11100,10946,4839,6431,29896,92906,9667,10269,56259,10432,65123,79869,25940,10772,55660,26528,988,9584,11157,96764,9416,4857,283742,8731,22803,81627,3550,24148,54931,10137,27043,345630,1477,2926,5937,54433,26121,6430,10284,79811,57418,9410,55651,10436,55234,9221,2332,55692,9631,8575,55226,4858,6732,592…	DDX39A,SRSF4,HNRNPH2,DDX5,U2AF1,PPP2CA,DHX15,TRA2B,AHCYL1,RBM4B,CELF1,PRPF8,AKT1,RSL1D1,SMAD1,TRMT112,SF1,NOP56,HNRNPUL1,SF3A3,NOP2,SRSF6,TRA2A,HNRNPLL,SAFB2,ZMPSTE24,CTNNBL1,RBM14,INTS3,CPSF7,FAM98A,SRSF10,PRPF40A,DAZAP1,CDC5L,RBM39,LSM6,TGS1,DDX23,NOVA1,FAM98B,RNMT,XRN2,TRMT1L,IK,PRPF6,TRMT10C,RBM12,PELP1,FBLL1,CSTF1,GRSF1,RBMS1,GAR1,PRPF31,SRSF5,SAP18,SLTM,WDR18,SNRNP40,NHP2,EMG1,SMU1,NOLC1,FM…	effectsize_up	8.59689e-15	7.75846	1.17631e-10	TRUE
GO_BP	GO:0033108	mitochondrial respiratory chain complex assembly	101	71	51079,7386,4728,25813,28976,4722,54539,4704,374291,4700,4705,6341,4720,4716,126328,7019,4725,84233,4538,4698,4709,4724,4714,91942,5018,51204,617,4718,4706,4711,4535,55967,116228,6834,25915,4710,4536,29078,55572,4715,84300,4695,9997,55245,54902,28958,29090,55471,55101,90624,51295,389203,51103,4713,79064,79133,4540,80224,4712,100131801,55744,4707,4694,4696,137682,55863,4702,51241,4719,10063,9131	NDUFA13,UQCRFS1,NDUFS8,SAMM50,ACAD9,NDUFS3,NDUFB11,NDUFA9,NDUFS7,NDUFA6,NDUFA10,SCO1,NDUFS2,NDUFB10,NDUFA11,TFAM,NDUFS5,TMEM126A,MT-ND4,NDUFA5,NDUFB3,NDUFS4,NDUFB8,NDUFAF2,OXA1L,TACO1,BCS1L,NDUFC2,NDUFAB1,NDUFB5,MT-ND1,NDUFA12,COX20,SURF1,NDUFAF3,NDUFB4,MT-ND2,NDUFAF4,FOXRED1,NDUFB9,UQCC2,NDUFA2,SCO2,UQCC1,TTC19,COA3,TIMM21,NDUFAF7,DMAC2,LYRM7,ECSIT,SMIM20,NDUFAF1,NDUFB7,TMEM223,NDUFAF5,MT-ND5,NU…	effectsize_up	1.62778e-11	6.73602	2.2273e-07	TRUE
GO_BP	GO:0010257	NADH dehydrogenase complex assembly	60	52	51079,4728,28976,4722,54539,4704,374291,4700,4705,4720,4716,126328,4725,84233,4538,4698,4709,4724,4714,91942,5018,617,4718,4706,4711,4535,55967,25915,4710,4536,29078,55572,4715,4695,29090,55471,55101,51295,51103,4713,79133,4540,80224,4712,55744,4707,4694,4696,137682,55863,4702,4719	NDUFA13,NDUFS8,ACAD9,NDUFS3,NDUFB11,NDUFA9,NDUFS7,NDUFA6,NDUFA10,NDUFS2,NDUFB10,NDUFA11,NDUFS5,TMEM126A,MT-ND4,NDUFA5,NDUFB3,NDUFS4,NDUFB8,NDUFAF2,OXA1L,BCS1L,NDUFC2,NDUFAB1,NDUFB5,MT-ND1,NDUFA12,NDUFAF3,NDUFB4,MT-ND2,NDUFAF4,FOXRED1,NDUFB9,NDUFA2,TIMM21,NDUFAF7,DMAC2,ECSIT,NDUFAF1,NDUFB7,NDUFAF5,MT-ND5,NUBPL,NDUFB6,COA1,NDUFB1,NDUFA1,NDUFA3,NDUFAF6,TMEM126B,NDUFA8,NDUFS1	effectsize_up	2.36071e-10	6.33583	3.23016e-06	TRUE
GO_BP	GO:0032981	mitochondrial respiratory chain complex I assembly	60	52	51079,4728,28976,4722,54539,4704,374291,4700,4705,4720,4716,126328,4725,84233,4538,4698,4709,4724,4714,91942,5018,617,4718,4706,4711,4535,55967,25915,4710,4536,29078,55572,4715,4695,29090,55471,55101,51295,51103,4713,79133,4540,80224,4712,55744,4707,4694,4696,137682,55863,4702,4719	NDUFA13,NDUFS8,ACAD9,NDUFS3,NDUFB11,NDUFA9,NDUFS7,NDUFA6,NDUFA10,NDUFS2,NDUFB10,NDUFA11,NDUFS5,TMEM126A,MT-ND4,NDUFA5,NDUFB3,NDUFS4,NDUFB8,NDUFAF2,OXA1L,BCS1L,NDUFC2,NDUFAB1,NDUFB5,MT-ND1,NDUFA12,NDUFAF3,NDUFB4,MT-ND2,NDUFAF4,FOXRED1,NDUFB9,NDUFA2,TIMM21,NDUFAF7,DMAC2,ECSIT,NDUFAF1,NDUFB7,NDUFAF5,MT-ND5,NUBPL,NDUFB6,COA1,NDUFB1,NDUFA1,NDUFA3,NDUFAF6,TMEM126B,NDUFA8,NDUFS1	effectsize_up	2.36071e-10	6.33583	3.23016e-06	TRUE
GO_BP	GO:0016072	rRNA metabolic process	266	214	26156,4141,51504,10528,4839,55506,11157,22803,27043,345630,54433,57418,55651,10436,9221,55226,51441,23560,6209,23212,22894,23160,5434,10556,84154,6597,55299,84172,51154,118460,65080,23517,117246,8886,9136,55661,81887,23404,6598,55759,9328,10969,55011,10885,51202,285855,23223,55127,131870,28987,11137,5393,55272,9092,10360,705,5822,65083,22984,56915,9330,84365,79050,5394,134430,55720,54512,10199,10…	RSL1D1,MARS1,TRMT112,NOP56,NOP2,MACROH2A2,LSM6,XRN2,PELP1,FBLL1,GAR1,WDR18,NHP2,EMG1,NOLC1,NAT10,YTHDF2,GTPBP4,RPS15,RRS1,DIS3,WDR43,POLR2E,RPP30,RPF2,SMARCA4,BRIX1,POLR1B,MRTO4,EXOSC6,MRPL44,MTREX,FTSJ3,DDX18,RRP9,DDX27,LAS1L,EXOSC2,SMARCB1,WDR12,GTF3C5,EBNA1BP2,PIH1D1,WDR3,DDX47,RPL7L1,RRP12,HEATR1,NUDT16,NOB1,PWP1,EXOSC9,IMP3,SART1,NPM3,BYSL,PWP2,NOL6,PDCD11,EXOSC5,GTF3C3,NIFK,NOC4L,EXOSC10,WD…	effectsize_up	3.65956e-10	6.2679	5.00737e-06	TRUE
GO_BP	GO:0016071	mRNA metabolic process	866	528	10212,6429,10642,5042,1655,10643,7307,10644,1665,9513,6434,10768,83759,10658,10594,207,8087,7536,11100,10946,56829,6431,29896,92906,9667,56259,10432,79869,10772,55660,23708,26528,988,9584,25840,11157,96764,9416,4857,8731,22803,9261,3550,24148,54931,1385,1477,9652,23644,2926,80349,26121,6430,10284,79811,9410,23019,55234,2332,55692,4858,6732,59286,51441,23543,4654,201626,57819,333,23524,4928,51639,…	DDX39A,SRSF4,IGF2BP1,PABPC3,DDX5,IGF2BP3,U2AF1,IGF2BP2,DHX15,FXR2,TRA2B,AHCYL1,RBM4B,CELF1,PRPF8,AKT1,FXR1,SF1,HNRNPUL1,SF3A3,ZC3HAV1,SRSF6,TRA2A,HNRNPLL,SAFB2,CTNNBL1,RBM14,CPSF7,SRSF10,PRPF40A,GSPT2,DAZAP1,CDC5L,RBM39,TMT1A,LSM6,TGS1,DDX23,NOVA1,RNMT,XRN2,MAPKAPK2,IK,PRPF6,TRMT10C,CREB1,CSTF1,SKIC3,EDC4,GRSF1,SKIC8,PRPF31,SRSF5,SAP18,SLTM,SNRNP40,CNOT1,SMU1,FMR1,LUC7L,NOVA2,SRPK1,UBL5,YTHDF2,RB…	effectsize_up	1.21719e-09	6.07796	1.66548e-05	TRUE
GO_BP	GO:0042776	proton motive force-driven mitochondrial ATP synthesis	67	59	9551,10632,51079,4508,6390,4728,4722,6389,54539,4704,514,4723,374291,4700,4705,4720,4716,126328,521,522,4725,4538,4698,4709,4724,4714,4718,4706,4711,4535,55967,4731,4710,4536,4715,4695,4701,65990,4726,6391,4713,4540,4712,4707,4694,84277,4696,6392,30968,509,515,4702,539,10476,4719,4729,498,506,513	ATP5MF,ATP5MG,NDUFA13,MT-ATP6,SDHB,NDUFS8,NDUFS3,SDHA,NDUFB11,NDUFA9,ATP5F1E,NDUFV1,NDUFS7,NDUFA6,NDUFA10,NDUFS2,NDUFB10,NDUFA11,ATP5ME,ATP5PF,NDUFS5,MT-ND4,NDUFA5,NDUFB3,NDUFS4,NDUFB8,NDUFC2,NDUFAB1,NDUFB5,MT-ND1,NDUFA12,NDUFV3,NDUFB4,MT-ND2,NDUFB9,NDUFA2,NDUFA7,ANTKMT,NDUFS6,SDHC,NDUFB7,MT-ND5,NDUFB6,NDUFB1,NDUFA1,DNAJC30,NDUFA3,SDHD,STOML2,ATP5F1C,ATP5PB,NDUFA8,ATP5PO,ATP5PD,NDUFS1,NDUFV2,ATP5…	effectsize_up	1.52843e-09	6.04134	2.09135e-05	TRUE
GO_BP	GO:0034660	ncRNA metabolic process	635	443	1655,57470,207,26156,4141,2193,4086,51504,10528,4839,10269,55506,65123,25940,4781,11157,55699,283742,22803,81627,2247,54931,80335,27043,345630,2926,54433,57418,55651,10436,9221,9631,5467,8575,55226,183,51441,4654,7422,55157,23560,6209,23212,22894,23160,5434,54888,10556,54862,80755,84154,6597,55299,26173,87178,84172,51154,4686,118460,65080,4804,23517,117246,8886,9136,55661,81890,3265,81887,23404,5…	DDX5,LRRC47,AKT1,RSL1D1,MARS1,FARSA,SMAD1,TRMT112,NOP56,NOP2,ZMPSTE24,MACROH2A2,INTS3,FAM98A,NFIB,LSM6,IARS2,FAM98B,XRN2,TRMT1L,FGF2,TRMT10C,WDR82,PELP1,FBLL1,GRSF1,GAR1,WDR18,NHP2,EMG1,NOLC1,NUP155,PPARD,PRKRA,NAT10,AGT,YTHDF2,MYOD1,VEGFA,DARS2,GTPBP4,RPS15,RRS1,DIS3,WDR43,POLR2E,NSUN2,RPP30,CC2D1A,AARSD1,RPF2,SMARCA4,BRIX1,INTS1,PNPT1,POLR1B,MRTO4,NCBP1,EXOSC6,MRPL44,NGFR,MTREX,FTSJ3,DDX18,RRP9…	effectsize_up	2.29574e-09	5.97537	3.14126e-05	TRUE
GO_BP	GO:0008610	lipid biosynthetic process	741	348	51144,1717,2181,10613,50814,79143,6576,207,5825,8879,7536,1718,31,1595,2232,51097,2222,55750,9536,8813,79888,9375,11001,51706,8540,6319,22908,3422,10558,9415,2944,3930,8733,29956,8613,54947,4597,706,1385,10390,23352,266971,10682,5730,8871,94005,5562,11261,10026,10554,718,8560,3155,5130,221395,22876,7903,345,10728,80142,133,54344,5833,79966,151742,3931,8128,2639,2531,8702,114883,335,6482,27440,876…	HSD17B12,DHCR7,ACSL3,ERLIN1,NSDHL,MBOAT7,SLC25A1,AKT1,ABCD3,SGPL1,SF1,DHCR24,ACACA,CYP51A1,FDXR,SCCPDH,FDFT1,AGK,PTGES,DPM1,LPCAT1,TM9SF2,SLC27A2,CYB5R1,AGPS,SCD,SACM1L,IDI1,SPTLC1,FADS2,GSTM1,LBR,GPAA1,CERS2,PLPP3,LPCAT2,MVD,TSPO,CREB1,CEPT1,UBR4,PIPSL,EBP,PTGDS,SYNJ2,PIGS,PRKAA1,CHP1,PIGK,AGPAT1,C3,DEGS1,HMGCL,PCYT1A,ADGRF5,INPP5F,ST8SIA4,APOC3,PTGES3,PTGES2,ADM,DPM3,PCYT2,SCD5,PPM1L,LCAT,ST8SI…	effectsize_up	2.71924e-09	5.94771	3.72073e-05	TRUE
GO_BP	GO:0090407	organophosphate biosynthetic process	597	367	9551,10632,51144,5160,51079,5162,2181,8833,5631,4508,6390,79143,4728,6576,4722,3614,6389,31,54539,4704,514,79877,8813,4723,79888,11001,205,374291,4700,6240,4705,22908,3422,10558,4720,6470,9061,4716,8733,1635,54947,4597,126328,10390,266971,5471,4594,1854,8871,94005,11261,7372,10026,10554,521,8050,5130,221395,22876,522,9497,6241,4725,54344,102157402,5833,3931,1158,2639,4538,4698,335,27440,8760,5297…	ATP5MF,ATP5MG,HSD17B12,PDHA1,NDUFA13,PDHB,ACSL3,GMPS,PRPS1,MT-ATP6,SDHB,MBOAT7,NDUFS8,SLC25A1,NDUFS3,IMPDH1,SDHA,ACACA,NDUFB11,NDUFA9,ATP5F1E,DCAKD,DPM1,NDUFV1,LPCAT1,SLC27A2,AK4,NDUFS7,NDUFA6,RRM1,NDUFA10,SACM1L,IDI1,SPTLC1,NDUFS2,SHMT1,PAPSS1,NDUFB10,GPAA1,DCTD,LPCAT2,MVD,NDUFA11,CEPT1,PIPSL,PPAT,MMUT,DUT,SYNJ2,PIGS,CHP1,UMPS,PIGK,AGPAT1,ATP5ME,PDHX,PCYT1A,ADGRF5,INPP5F,ATP5PF,SLC4A7,RRM2,NDUFS…	effectsize_up	6.992e-09	5.79112	9.56715e-05	TRUE
GO_BP	GO:0034470	ncRNA processing	432	326	1655,207,26156,4086,51504,10528,4839,10269,65123,25940,11157,283742,22803,81627,54931,27043,345630,2926,54433,57418,55651,10436,9221,9631,8575,55226,51441,23560,6209,23212,22894,23160,54888,10556,84154,55299,26173,87178,51154,4686,118460,65080,23517,117246,8886,9136,55661,81890,81887,23404,55140,55759,10969,55011,4088,10885,51202,8737,285855,23223,57570,112858,55127,81605,131870,28987,11137,10940…	DDX5,AKT1,RSL1D1,SMAD1,TRMT112,NOP56,NOP2,ZMPSTE24,INTS3,FAM98A,LSM6,FAM98B,XRN2,TRMT1L,TRMT10C,PELP1,FBLL1,GRSF1,GAR1,WDR18,NHP2,EMG1,NOLC1,NUP155,PRKRA,NAT10,YTHDF2,GTPBP4,RPS15,RRS1,DIS3,WDR43,NSUN2,RPP30,RPF2,BRIX1,INTS1,PNPT1,MRTO4,NCBP1,EXOSC6,MRPL44,MTREX,FTSJ3,DDX18,RRP9,DDX27,QTRT1,LAS1L,EXOSC2,ELP3,WDR12,EBNA1BP2,PIH1D1,SMAD3,WDR3,DDX47,RIPK1,RPL7L1,RRP12,TRMT5,TP53RK,HEATR1,URM1,NUDT16…	effectsize_up	7.90933e-09	5.77038	0.000108223	TRUE
GO_BP	GO:0015986	proton motive force-driven ATP synthesis	76	63	9551,10632,51079,4508,6390,4728,4722,6389,54539,4704,514,4723,374291,4700,4705,4720,4716,126328,521,522,4725,4538,4698,4709,527,4724,4714,4718,4706,4711,4535,55967,4731,4710,4536,4715,4695,4701,65990,4726,6391,4713,4540,4712,4707,4694,84277,4696,6392,9556,30968,509,515,4702,539,10476,4719,4729,84833,498,506,513,523	ATP5MF,ATP5MG,NDUFA13,MT-ATP6,SDHB,NDUFS8,NDUFS3,SDHA,NDUFB11,NDUFA9,ATP5F1E,NDUFV1,NDUFS7,NDUFA6,NDUFA10,NDUFS2,NDUFB10,NDUFA11,ATP5ME,ATP5PF,NDUFS5,MT-ND4,NDUFA5,NDUFB3,ATP6V0C,NDUFS4,NDUFB8,NDUFC2,NDUFAB1,NDUFB5,MT-ND1,NDUFA12,NDUFV3,NDUFB4,MT-ND2,NDUFB9,NDUFA2,NDUFA7,ANTKMT,NDUFS6,SDHC,NDUFB7,MT-ND5,NDUFB6,NDUFB1,NDUFA1,DNAJC30,NDUFA3,SDHD,ATP5MJ,STOML2,ATP5F1C,ATP5PB,NDUFA8,ATP5PO,ATP5PD,NDU…	effectsize_up	9.22866e-09	5.74433	0.000126276	TRUE
GO_BP	GO:0006364	rRNA processing	224	189	26156,51504,10528,4839,11157,22803,27043,345630,54433,57418,55651,10436,9221,55226,51441,23560,6209,23212,22894,23160,10556,84154,55299,51154,118460,65080,23517,117246,8886,9136,55661,81887,23404,55759,10969,55011,10885,51202,285855,23223,55127,131870,28987,11137,5393,55272,9092,10360,705,5822,65083,22984,56915,84365,79050,5394,134430,55720,54512,10199,10171,54606,79707,23076,23246,10412,79039,51…	RSL1D1,TRMT112,NOP56,NOP2,LSM6,XRN2,PELP1,FBLL1,GAR1,WDR18,NHP2,EMG1,NOLC1,NAT10,YTHDF2,GTPBP4,RPS15,RRS1,DIS3,WDR43,RPP30,RPF2,BRIX1,MRTO4,EXOSC6,MRPL44,MTREX,FTSJ3,DDX18,RRP9,DDX27,LAS1L,EXOSC2,WDR12,EBNA1BP2,PIH1D1,WDR3,DDX47,RPL7L1,RRP12,HEATR1,NUDT16,NOB1,PWP1,EXOSC9,IMP3,SART1,NPM3,BYSL,PWP2,NOL6,PDCD11,EXOSC5,NIFK,NOC4L,EXOSC10,WDR36,TSR1,EXOSC4,MPHOSPH10,RCL1,DDX56,NOL9,RRP1B,BOP1,NSA2,DD…	effectsize_up	2.14214e-08	5.60011	0.000293109	TRUE
GO_BP	GO:0006119	oxidative phosphorylation	148	109	9551,10632,51079,7386,4508,1537,6390,2631,4728,4697,4722,7385,6389,54539,4704,514,4723,205,374291,4700,4705,4720,4716,126328,7381,521,27089,522,4725,983,4436,4538,4698,4709,10105,4724,4714,29796,27069,4512,4718,4706,4711,4535,55967,4731,4710,4536,215,637,57017,9167,4715,1716,84300,4695,4701,1337,65990,4726,23479,1349,6391,51103,4713,4540,4712,2395,4707,246269,10975,4694,84277,4696,7388,79736,538,…	ATP5MF,ATP5MG,NDUFA13,UQCRFS1,MT-ATP6,CYC1,SDHB,NIPSNAP2,NDUFS8,NDUFA4,NDUFS3,UQCRC2,SDHA,NDUFB11,NDUFA9,ATP5F1E,NDUFV1,AK4,NDUFS7,NDUFA6,NDUFA10,NDUFS2,NDUFB10,NDUFA11,UQCRB,ATP5ME,UQCRQ,ATP5PF,NDUFS5,CDK1,MSH2,MT-ND4,NDUFA5,NDUFB3,PPIF,NDUFS4,NDUFB8,UQCR10,GHITM,MT-CO1,NDUFC2,NDUFAB1,NDUFB5,MT-ND1,NDUFA12,NDUFV3,NDUFB4,MT-ND2,ABCD1,BID,COQ9,COX7A2L,NDUFB9,DGUOK,UQCC2,NDUFA2,NDUFA7,COX6A1,ANTKMT…	effectsize_up	3.1102e-08	5.53512	0.000425569	TRUE
GO_BP	GO:0009060	aerobic respiration	197	147	9551,10632,5160,51079,5162,7386,4508,1537,6390,2631,4728,4697,4722,8802,7385,6389,54539,55753,4704,514,8801,23530,4723,205,374291,4700,4705,8803,4720,4716,126328,402,7381,521,27089,522,4725,983,3420,4436,4538,4698,4709,10105,4724,3421,4714,29796,5018,27069,4512,4718,4706,4711,4535,55967,4731,6834,4710,4536,215,55526,637,57017,9167,4715,1716,84300,4695,4701,56181,92259,23410,1337,65990,4726,23479,…	ATP5MF,ATP5MG,PDHA1,NDUFA13,PDHB,UQCRFS1,MT-ATP6,CYC1,SDHB,NIPSNAP2,NDUFS8,NDUFA4,NDUFS3,SUCLG1,UQCRC2,SDHA,NDUFB11,OGDHL,NDUFA9,ATP5F1E,SUCLG2,NNT,NDUFV1,AK4,NDUFS7,NDUFA6,NDUFA10,SUCLA2,NDUFS2,NDUFB10,NDUFA11,ARL2,UQCRB,ATP5ME,UQCRQ,ATP5PF,NDUFS5,CDK1,IDH3B,MSH2,MT-ND4,NDUFA5,NDUFB3,PPIF,NDUFS4,IDH3G,NDUFB8,UQCR10,OXA1L,GHITM,MT-CO1,NDUFC2,NDUFAB1,NDUFB5,MT-ND1,NDUFA12,NDUFV3,SURF1,NDUFB4,MT-ND…	effectsize_up	5.46857e-08	5.43536	0.000748264	TRUE
GO_BP	GO:0006397	mRNA processing	522	370	10212,6429,1655,7307,1665,6434,10768,83759,10658,10594,7536,11100,10946,6431,29896,92906,9667,56259,10432,79869,10772,55660,26528,988,9584,11157,96764,9416,4857,8731,22803,3550,24148,1477,2926,26121,6430,10284,79811,9410,55234,2332,55692,4858,6732,59286,23543,4654,201626,57819,333,23524,4928,51639,51692,221662,57187,1479,9128,10209,22938,87178,4686,10921,4154,9295,58517,51631,1207,27257,23517,170…	DDX39A,SRSF4,DDX5,U2AF1,DHX15,TRA2B,AHCYL1,RBM4B,CELF1,PRPF8,SF1,HNRNPUL1,SF3A3,SRSF6,TRA2A,HNRNPLL,SAFB2,CTNNBL1,RBM14,CPSF7,SRSF10,PRPF40A,DAZAP1,CDC5L,RBM39,LSM6,TGS1,DDX23,NOVA1,RNMT,XRN2,IK,PRPF6,CSTF1,GRSF1,PRPF31,SRSF5,SAP18,SLTM,SNRNP40,SMU1,FMR1,LUC7L,NOVA2,SRPK1,UBL5,RBFOX2,MYOD1,PDE12,LSM2,APLP1,SRRM2,NUP98,SF3B6,CPSF3,RBM24,THOC2,CSTF3,PRPF4,EIF1,SNW1,PNPT1,NCBP1,RNPS1,MBNL1,SRSF11,RB…	effectsize_up	7.31594e-08	5.38323	0.00100104	TRUE
GO_BP	GO:0007005	mitochondrion organization	510	330	55210,3099,51079,599,7386,2876,2631,4728,25813,207,10939,28976,4722,291,81892,54539,4704,9868,92609,10452,55750,4976,3791,374291,4700,6240,4705,192111,6341,4720,23787,89941,2011,56993,4716,126328,706,124997,7019,10651,65991,6773,2810,90580,23770,23277,79135,3155,1525,2021,9804,90550,87178,8506,8934,2931,4725,2932,84233,26073,10981,4538,51566,8834,4698,10730,4884,3064,4709,54978,23408,55288,55156,…	ATAD3A,HK2,NDUFA13,BCL2L2,UQCRFS1,GPX1,NIPSNAP2,NDUFS8,SAMM50,AKT1,AFG3L2,ACAD9,NDUFS3,SLC25A4,SLIRP,NDUFB11,NDUFA9,TOMM70,TIMM50,TOMM40,AGK,OPA1,KDR,NDUFS7,NDUFA6,RRM1,NDUFA10,PGAM5,SCO1,NDUFS2,MTCH1,RHOT2,MARK2,TOMM22,NDUFB10,NDUFA11,TSPO,WDR81,TFAM,MTX2,FUNDC2,STAT2,SFN,TIMM29,FKBP8,CLUH,APOO,HMGCL,CXADR,ENDOG,TOMM20,MCU,PNPT1,CNTNAP1,RAB29,GSK3A,NDUFS5,GSK3B,TMEM126A,POLDIP2,RAB32,MT-ND4,ARMC…	effectsize_up	7.58066e-08	5.37684	0.00103726	TRUE
GO_BP	GO:0045333	cellular respiration	244	174	9551,10632,5160,51079,5162,8604,7386,4508,1537,6390,2631,4728,4697,4722,8802,7385,6389,54539,55753,4704,514,8801,23530,10514,4723,83733,2820,205,374291,4700,4705,8803,4720,4716,126328,402,7381,521,27089,522,87178,4725,983,3420,4436,4538,4698,4709,10105,4724,3421,4714,29796,5018,27069,4512,4718,4706,4711,4535,79751,55967,4731,6834,2110,4710,4536,215,55526,637,57017,9167,4715,1716,84300,4695,9997,4…	ATP5MF,ATP5MG,PDHA1,NDUFA13,PDHB,SLC25A12,UQCRFS1,MT-ATP6,CYC1,SDHB,NIPSNAP2,NDUFS8,NDUFA4,NDUFS3,SUCLG1,UQCRC2,SDHA,NDUFB11,OGDHL,NDUFA9,ATP5F1E,SUCLG2,NNT,MYBBP1A,NDUFV1,SLC25A18,GPD2,AK4,NDUFS7,NDUFA6,NDUFA10,SUCLA2,NDUFS2,NDUFB10,NDUFA11,ARL2,UQCRB,ATP5ME,UQCRQ,ATP5PF,PNPT1,NDUFS5,CDK1,IDH3B,MSH2,MT-ND4,NDUFA5,NDUFB3,PPIF,NDUFS4,IDH3G,NDUFB8,UQCR10,OXA1L,GHITM,MT-CO1,NDUFC2,NDUFAB1,NDUFB5,MT-…	effectsize_up	8.14672e-08	5.36385	0.00111472	TRUE
GO_BP	GO:0022904	respiratory electron transport chain	124	92	8604,7386,1537,6390,4728,4697,4722,7385,6389,4704,10514,4723,83733,2820,374291,4700,4705,4720,4716,7381,27089,4725,983,4538,4698,4709,4724,4714,29796,27069,4512,4718,4706,4711,4535,79751,55967,4731,2110,4710,4536,637,57017,9167,4715,1716,4695,9997,4701,1337,4726,23479,23369,1349,6391,51103,4713,4540,4712,4707,246269,10975,4694,4696,7388,891,6392,1355,84883,11232,4514,4513,4702,2108,10165,7384,134…	SLC25A12,UQCRFS1,CYC1,SDHB,NDUFS8,NDUFA4,NDUFS3,UQCRC2,SDHA,NDUFA9,MYBBP1A,NDUFV1,SLC25A18,GPD2,NDUFS7,NDUFA6,NDUFA10,NDUFS2,NDUFB10,UQCRB,UQCRQ,NDUFS5,CDK1,MT-ND4,NDUFA5,NDUFB3,NDUFS4,NDUFB8,UQCR10,GHITM,MT-CO1,NDUFC2,NDUFAB1,NDUFB5,MT-ND1,SLC25A22,NDUFA12,NDUFV3,ETFDH,NDUFB4,MT-ND2,BID,COQ9,COX7A2L,NDUFB9,DGUOK,NDUFA2,SCO2,NDUFA7,COX6A1,NDUFS6,ISCU,PUM2,COX7B,SDHC,NDUFAF1,NDUFB7,MT-ND5,NDUFB6,N…	effectsize_up	1.86334e-07	5.21248	0.0025496	TRUE
GO_BP	GO:0044255	cellular lipid metabolic process	1012	477	51144,5515,34,2181,10613,4258,2876,51109,79143,207,28976,5825,8879,3712,56052,4259,31,51097,10269,2222,1374,64788,55750,9536,114879,51635,8813,79888,9375,11001,8540,57552,6319,22908,3422,10558,5577,9415,2944,10903,8733,29956,8613,54947,4597,1384,85365,26090,10390,23352,266971,79718,91869,4594,5730,8871,5467,5335,94005,10994,5562,11261,9526,10026,10554,718,8560,216,5130,221395,22876,7903,345,5168,…	HSD17B12,PPP2CA,ACADM,ACSL3,ERLIN1,MGST2,GPX1,RDH11,MBOAT7,AKT1,ACAD9,ABCD3,SGPL1,IVD,ALG1,MGST3,ACACA,SCCPDH,ZMPSTE24,FDFT1,CPT1A,LMF1,AGK,PTGES,OSBPL5,DHRS7,DPM1,LPCAT1,TM9SF2,SLC27A2,AGPS,NCEH1,SCD,SACM1L,IDI1,SPTLC1,PRKAR2B,FADS2,GSTM1,MTMR11,GPAA1,CERS2,PLPP3,LPCAT2,MVD,CRAT,ALG2,ABHD12,CEPT1,UBR4,PIPSL,TBL1XR1,RFT1,MMUT,PTGDS,SYNJ2,PPARD,PLCG1,PIGS,ILVBL,PRKAA1,CHP1,MPDU1,PIGK,AGPAT1,C3,DEG…	effectsize_up	1.91613e-07	5.2073	0.00262184	TRUE
GO_BP	GO:0042773	ATP synthesis coupled electron transport	102	76	7386,1537,6390,4728,4697,4722,7385,6389,4704,4723,374291,4700,4705,4720,4716,7381,27089,4725,983,4538,4698,4709,4724,4714,29796,27069,4512,4718,4706,4711,4535,55967,4731,4710,4536,637,57017,9167,4715,1716,4695,4701,1337,4726,23479,1349,6391,51103,4713,4540,4712,4707,246269,10975,4694,4696,7388,891,6392,1355,4514,4513,4702,7384,1345,1327,4719,4729,1347,11315,1340,54205,6622,9377,1738,1329	UQCRFS1,CYC1,SDHB,NDUFS8,NDUFA4,NDUFS3,UQCRC2,SDHA,NDUFA9,NDUFV1,NDUFS7,NDUFA6,NDUFA10,NDUFS2,NDUFB10,UQCRB,UQCRQ,NDUFS5,CDK1,MT-ND4,NDUFA5,NDUFB3,NDUFS4,NDUFB8,UQCR10,GHITM,MT-CO1,NDUFC2,NDUFAB1,NDUFB5,MT-ND1,NDUFA12,NDUFV3,NDUFB4,MT-ND2,BID,COQ9,COX7A2L,NDUFB9,DGUOK,NDUFA2,NDUFA7,COX6A1,NDUFS6,ISCU,COX7B,SDHC,NDUFAF1,NDUFB7,MT-ND5,NDUFB6,NDUFB1,AFG1L,UQCR11,NDUFA1,NDUFA3,UQCRH,CCNB1,SDHD,COX15,…	effectsize_up	2.00945e-07	5.19846	0.00274954	TRUE
GO_BP	GO:0042775	mitochondrial ATP synthesis coupled electron transport	102	76	7386,1537,6390,4728,4697,4722,7385,6389,4704,4723,374291,4700,4705,4720,4716,7381,27089,4725,983,4538,4698,4709,4724,4714,29796,27069,4512,4718,4706,4711,4535,55967,4731,4710,4536,637,57017,9167,4715,1716,4695,4701,1337,4726,23479,1349,6391,51103,4713,4540,4712,4707,246269,10975,4694,4696,7388,891,6392,1355,4514,4513,4702,7384,1345,1327,4719,4729,1347,11315,1340,54205,6622,9377,1738,1329	UQCRFS1,CYC1,SDHB,NDUFS8,NDUFA4,NDUFS3,UQCRC2,SDHA,NDUFA9,NDUFV1,NDUFS7,NDUFA6,NDUFA10,NDUFS2,NDUFB10,UQCRB,UQCRQ,NDUFS5,CDK1,MT-ND4,NDUFA5,NDUFB3,NDUFS4,NDUFB8,UQCR10,GHITM,MT-CO1,NDUFC2,NDUFAB1,NDUFB5,MT-ND1,NDUFA12,NDUFV3,NDUFB4,MT-ND2,BID,COQ9,COX7A2L,NDUFB9,DGUOK,NDUFA2,NDUFA7,COX6A1,NDUFS6,ISCU,COX7B,SDHC,NDUFAF1,NDUFB7,MT-ND5,NDUFB6,NDUFB1,AFG1L,UQCR11,NDUFA1,NDUFA3,UQCRH,CCNB1,SDHD,COX15,…	effectsize_up	2.00945e-07	5.19846	0.00274954	TRUE
GO_BP	GO:0006120	mitochondrial electron transport, NADH to ubiquinone	51	42	4728,4697,4722,4704,4723,374291,4700,4705,4720,4716,4725,4538,4698,4709,4724,4714,4718,4706,4711,4535,4731,4710,4536,57017,4715,4695,4701,4726,23479,51103,4713,4540,4712,4707,4694,4696,4702,4719,4729,11315,6622,1738	NDUFS8,NDUFA4,NDUFS3,NDUFA9,NDUFV1,NDUFS7,NDUFA6,NDUFA10,NDUFS2,NDUFB10,NDUFS5,MT-ND4,NDUFA5,NDUFB3,NDUFS4,NDUFB8,NDUFC2,NDUFAB1,NDUFB5,MT-ND1,NDUFV3,NDUFB4,MT-ND2,COQ9,NDUFB9,NDUFA2,NDUFA7,NDUFS6,ISCU,NDUFAF1,NDUFB7,MT-ND5,NDUFB6,NDUFB1,NDUFA1,NDUFA3,NDUFA8,NDUFS1,NDUFV2,PARK7,SNCA,DLD	effectsize_up	3.83407e-07	5.07702	0.00524616	TRUE
GO_BP	GO:0006650	glycerophospholipid metabolic process	306	164	2181,79143,114879,8813,79888,22908,10903,8733,54947,26090,10390,266971,8871,5335,94005,10026,10554,5130,22876,5168,7920,54344,23007,10908,5833,3931,335,27440,8760,5297,51604,114882,23446,8394,55326,79837,50640,9791,55697,10423,5159,114884,132001,55361,80821,253558,376497,9107,55627,3636,10162,200576,5305,4952,1606,8776,8898,5289,84188,5728,5295,5286,57515,8396,128869,81490,56994,56894,54872,1120,…	ACSL3,MBOAT7,OSBPL5,DPM1,LPCAT1,SACM1L,MTMR11,GPAA1,LPCAT2,ABHD12,CEPT1,PIPSL,SYNJ2,PLCG1,PIGS,PIGK,AGPAT1,PCYT1A,INPP5F,ENPP2,ABHD16A,DPM3,PLCH1,PNPLA6,PCYT2,LCAT,APOA1,HDHD5,CDS2,PI4KA,PIGT,OSBPL8,SLC44A1,PIP5K1A,AGPAT5,PIP4K2C,PNPLA8,PTDSS1,VAC14,CDIPT,PDGFRB,OSBPL10,TAMM41,PI4K2A,DDHD1,LCLAT1,SLC27A1,MTMR6,SMPD4,INPPL1,LPCAT3,PIKFYVE,PIP4K2A,OCRL,DGKA,MTMR1,MTMR2,PIK3C3,FAR1,PTEN,PIK3R1,PIK3C…	effectsize_up	4.38459e-07	5.05145	0.00599944	TRUE
GO_BP	GO:0006839	mitochondrial transport	184	111	9512,3099,81855,94081,51079,8604,599,6576,25813,10939,291,9868,29957,1374,92609,10452,55750,83733,23787,89941,56993,10651,90580,7263,9804,90550,87178,2931,788,2932,4884,26128,54978,5663,51522,22,55288,1376,1468,10105,4580,27069,598,79751,100287932,10367,25874,94097,79568,23456,637,29928,29074,79714,26519,578,29090,55013,131118,572,10166,221154,6687,119559,8034,11194,123096,63933,79594,728489,6548…	PMPCB,HK2,SFXN3,SFXN1,NDUFA13,SLC25A12,BCL2L2,SLC25A1,SAMM50,AFG3L2,SLC25A4,TOMM70,SLC25A24,CPT1A,TIMM50,TOMM40,AGK,SLC25A18,MTCH1,RHOT2,TOMM22,MTX2,TIMM29,TST,TOMM20,MCU,PNPT1,GSK3A,SLC25A20,GSK3B,NPTX1,KIFBP,SLC35F6,PSEN1,TMEM14C,ABCB7,RHOT1,CPT2,SLC25A10,PPIF,MTX1,GHITM,BCL2L1,SLC25A22,TIMM23,MICU1,MPC2,SFXN5,MAIP1,ABCB10,BID,TIMM22,MRPL18,CCDC51,TIMM10,BAK1,TIMM21,MCUB,DNAJC19,BAD,SLC25A15,MI…	effectsize_up	4.66357e-07	5.03966	0.00638117	TRUE
GO_BP	GO:0046474	glycerophospholipid biosynthetic process	209	121	2181,79143,8813,79888,22908,8733,54947,10390,266971,8871,94005,10026,10554,5130,22876,54344,5833,3931,335,27440,8760,5297,51604,23446,8394,55326,79837,9791,55697,10423,132001,55361,253558,376497,9107,3636,10162,200576,5305,4952,1606,8776,8898,5289,84188,5728,5295,5286,8396,128869,81490,56994,56894,54872,1120,472,8443,3628,10555,23396,25979,5296,30849,56895,3631,137964,3707,5290,1119,9600,114971,8…	ACSL3,MBOAT7,DPM1,LPCAT1,SACM1L,GPAA1,LPCAT2,CEPT1,PIPSL,SYNJ2,PIGS,PIGK,AGPAT1,PCYT1A,INPP5F,DPM3,PCYT2,LCAT,APOA1,HDHD5,CDS2,PI4KA,PIGT,SLC44A1,PIP5K1A,AGPAT5,PIP4K2C,PTDSS1,VAC14,CDIPT,TAMM41,PI4K2A,LCLAT1,SLC27A1,MTMR6,INPPL1,LPCAT3,PIKFYVE,PIP4K2A,OCRL,DGKA,MTMR1,MTMR2,PIK3C3,FAR1,PTEN,PIK3R1,PIK3C2A,PIP4K2B,PIGU,PTDSS2,CHPT1,AGPAT3,PIGG,CHKB,ATM,GNPAT,INPP1,AGPAT2,PIP5K1C,DHRS7B,PIK3R2,PIK3…	effectsize_up	6.04835e-07	4.98967	0.00827596	TRUE
GO_BP	GO:0019646	aerobic electron transport chain	94	70	7386,1537,6390,4728,4697,4722,7385,6389,4704,4723,374291,4700,4705,4720,4716,7381,27089,4725,4538,4698,4709,4724,4714,29796,4512,4718,4706,4711,4535,4731,4710,4536,57017,9167,4715,4695,4701,1337,4726,23479,1349,6391,51103,4713,4540,4712,4707,246269,10975,4694,4696,7388,6392,1355,4514,4513,4702,7384,1345,1327,4719,4729,1347,11315,1340,54205,6622,9377,1738,1329	UQCRFS1,CYC1,SDHB,NDUFS8,NDUFA4,NDUFS3,UQCRC2,SDHA,NDUFA9,NDUFV1,NDUFS7,NDUFA6,NDUFA10,NDUFS2,NDUFB10,UQCRB,UQCRQ,NDUFS5,MT-ND4,NDUFA5,NDUFB3,NDUFS4,NDUFB8,UQCR10,MT-CO1,NDUFC2,NDUFAB1,NDUFB5,MT-ND1,NDUFV3,NDUFB4,MT-ND2,COQ9,COX7A2L,NDUFB9,NDUFA2,NDUFA7,COX6A1,NDUFS6,ISCU,COX7B,SDHC,NDUFAF1,NDUFB7,MT-ND5,NDUFB6,NDUFB1,AFG1L,UQCR11,NDUFA1,NDUFA3,UQCRH,SDHD,COX15,MT-CO3,MT-CO2,NDUFA8,UQCRC1,COX6C,C…	effectsize_up	1.22692e-06	4.85124	0.0167879	TRUE
GO_BP	GO:0015980	energy derivation by oxidation of organic compounds	336	219	9551,10632,34,5160,51079,5162,8604,7386,4508,1537,6390,2631,4728,207,4697,4722,8802,7385,5837,6389,54539,9945,55753,4704,514,8801,23530,5167,10514,4723,83733,2820,205,374291,4700,4705,8803,4720,4716,126328,402,7381,521,221395,27089,522,10728,87178,2931,4725,983,3420,4436,2932,4538,4698,4709,10105,4724,3421,4714,29796,5018,27069,4512,4718,4706,4711,4535,79751,55967,4731,8660,6834,2998,2110,4710,24…	ATP5MF,ATP5MG,ACADM,PDHA1,NDUFA13,PDHB,SLC25A12,UQCRFS1,MT-ATP6,CYC1,SDHB,NIPSNAP2,NDUFS8,AKT1,NDUFA4,NDUFS3,SUCLG1,UQCRC2,PYGM,SDHA,NDUFB11,GFPT2,OGDHL,NDUFA9,ATP5F1E,SUCLG2,NNT,ENPP1,MYBBP1A,NDUFV1,SLC25A18,GPD2,AK4,NDUFS7,NDUFA6,NDUFA10,SUCLA2,NDUFS2,NDUFB10,NDUFA11,ARL2,UQCRB,ATP5ME,ADGRF5,UQCRQ,ATP5PF,PTGES3,PNPT1,GSK3A,NDUFS5,CDK1,IDH3B,MSH2,GSK3B,MT-ND4,NDUFA5,NDUFB3,PPIF,NDUFS4,IDH3G,NDUF…	effectsize_up	1.33642e-06	4.83426	0.0182862	TRUE
GO_BP	GO:0008654	phospholipid biosynthetic process	252	145	2181,79143,8813,79888,22908,3422,10558,8733,54947,4597,10390,266971,8871,94005,11261,10026,10554,5130,221395,22876,54344,5833,3931,335,27440,8760,5297,51604,3992,23446,8394,9517,55326,79837,9791,55697,10423,132001,4598,55361,253558,376497,9107,3636,10162,200576,5305,4952,1606,8776,8898,5289,84188,5728,5295,5286,57515,8396,128869,81490,56994,56894,54872,1120,472,9453,8443,3628,10555,23396,25979,52…	ACSL3,MBOAT7,DPM1,LPCAT1,SACM1L,IDI1,SPTLC1,GPAA1,LPCAT2,MVD,CEPT1,PIPSL,SYNJ2,PIGS,CHP1,PIGK,AGPAT1,PCYT1A,ADGRF5,INPP5F,DPM3,PCYT2,LCAT,APOA1,HDHD5,CDS2,PI4KA,PIGT,FADS1,SLC44A1,PIP5K1A,SPTLC2,AGPAT5,PIP4K2C,PTDSS1,VAC14,CDIPT,TAMM41,MVK,PI4K2A,LCLAT1,SLC27A1,MTMR6,INPPL1,LPCAT3,PIKFYVE,PIP4K2A,OCRL,DGKA,MTMR1,MTMR2,PIK3C3,FAR1,PTEN,PIK3R1,PIK3C2A,SERINC1,PIP4K2B,PIGU,PTDSS2,CHPT1,AGPAT3,PIGG,C…	effectsize_up	1.35685e-06	4.83124	0.0185657	TRUE
GO_BP	GO:0019637	organophosphate metabolic process	1034	602	5313,9551,10632,51144,5515,3099,5160,51079,5162,2181,8833,5631,4508,6390,79143,4728,6576,64087,4722,8802,3614,23597,4200,6389,31,54539,9945,55753,4704,514,8801,23530,2222,51268,5167,114879,79877,8813,4723,79888,4976,11001,2820,205,374291,4700,6240,4705,22908,3422,10558,8803,4720,6470,9061,4716,10903,8733,1635,8613,51715,54947,4597,126328,402,5091,706,26090,28964,10390,266971,5471,4594,1854,10845,…	PKLR,ATP5MF,ATP5MG,HSD17B12,PPP2CA,HK2,PDHA1,NDUFA13,PDHB,ACSL3,GMPS,PRPS1,MT-ATP6,SDHB,MBOAT7,NDUFS8,SLC25A1,MCCC2,NDUFS3,SUCLG1,IMPDH1,ACOT9,ME2,SDHA,ACACA,NDUFB11,GFPT2,OGDHL,NDUFA9,ATP5F1E,SUCLG2,NNT,FDFT1,PIPOX,ENPP1,OSBPL5,DCAKD,DPM1,NDUFV1,LPCAT1,OPA1,SLC27A2,GPD2,AK4,NDUFS7,NDUFA6,RRM1,NDUFA10,SACM1L,IDI1,SPTLC1,SUCLA2,NDUFS2,SHMT1,PAPSS1,NDUFB10,MTMR11,GPAA1,DCTD,PLPP3,RAB23,LPCAT2,MVD,N…	effectsize_up	1.57268e-06	4.80177	0.0215189	TRUE
GO_BP	GO:0046488	phosphatidylinositol metabolic process	163	87	79143,8813,22908,10903,8733,266971,8871,5335,94005,10026,22876,54344,23007,5297,51604,8394,55326,79837,55697,10423,5159,55361,80821,253558,376497,9107,3636,200576,5305,4952,8776,8898,5289,5728,5295,5286,8396,128869,54872,66036,55529,472,54893,3628,23396,5296,30849,3631,3707,5290,9600,9926,84720,9807,23167,84668,90809,51763,5298,80055,64419,4534,23049,3632,9896,8867,145567,8897,54545,64924,5293,23…	MBOAT7,DPM1,SACM1L,MTMR11,GPAA1,PIPSL,SYNJ2,PLCG1,PIGS,PIGK,INPP5F,DPM3,PLCH1,PI4KA,PIGT,PIP5K1A,AGPAT5,PIP4K2C,VAC14,CDIPT,PDGFRB,PI4K2A,DDHD1,LCLAT1,SLC27A1,MTMR6,INPPL1,PIKFYVE,PIP4K2A,OCRL,MTMR1,MTMR2,PIK3C3,PTEN,PIK3R1,PIK3C2A,PIP4K2B,PIGU,PIGG,MTMR9,PIP4P2,ATM,MTMR10,INPP1,PIP5K1C,PIK3R2,PIK3R4,INPP4A,ITPKB,PIK3CA,PITPNM1,LPGAT1,PIGO,IP6K1,EFR3A,HYCC1,PIP4P1,INPP5K,PI4KB,PGAP1,MTMR14,MTM1,S…	effectsize_up	2.44249e-06	4.71287	0.0334205	TRUE
GO_BP	GO:0006629	lipid metabolic process	1394	628	51144,5515,34,1717,2181,10613,50814,4258,2876,51109,79143,79188,6576,207,28976,5825,8879,3712,7536,56052,4259,1718,31,1595,2232,51097,10269,2222,1374,64788,55750,9536,114879,1312,51635,8813,587,79888,1917,9375,11001,51706,8540,57552,6319,22908,3422,10558,5577,9415,60526,2944,3930,10903,8733,29956,8613,54947,4597,5091,706,1384,85365,26090,1385,10390,23352,266971,10682,79718,91869,10273,4594,5730,8…	HSD17B12,PPP2CA,ACADM,DHCR7,ACSL3,ERLIN1,NSDHL,MGST2,GPX1,RDH11,MBOAT7,TMEM43,SLC25A1,AKT1,ACAD9,ABCD3,SGPL1,IVD,SF1,ALG1,MGST3,DHCR24,ACACA,CYP51A1,FDXR,SCCPDH,ZMPSTE24,FDFT1,CPT1A,LMF1,AGK,PTGES,OSBPL5,COMT,DHRS7,DPM1,BCAT2,LPCAT1,EEF1A2,TM9SF2,SLC27A2,CYB5R1,AGPS,NCEH1,SCD,SACM1L,IDI1,SPTLC1,PRKAR2B,FADS2,LDAH,GSTM1,LBR,MTMR11,GPAA1,CERS2,PLPP3,LPCAT2,MVD,PC,TSPO,CRAT,ALG2,ABHD12,CREB1,CEPT1,U…	effectsize_up	2.96102e-06	4.67351	0.0405156	TRUE
GO_BP	GO:0008380	RNA splicing	482	344	10212,6429,3188,1655,7307,5515,1665,6434,83759,10658,10594,7536,11100,10946,6431,29896,92906,56259,10432,25940,10772,55660,26528,988,9584,11157,96764,9416,4857,283742,3550,24148,10137,2926,26121,6430,10284,9410,55234,2332,55692,4858,6732,59286,23543,4654,57819,23524,4928,51639,221662,57187,9128,10209,22938,4686,10921,4154,9295,58517,51631,1207,27257,23517,9360,84844,8241,6651,27336,140890,84321,2…	DDX39A,SRSF4,HNRNPH2,DDX5,U2AF1,PPP2CA,DHX15,TRA2B,RBM4B,CELF1,PRPF8,SF1,HNRNPUL1,SF3A3,SRSF6,TRA2A,HNRNPLL,CTNNBL1,RBM14,FAM98A,SRSF10,PRPF40A,DAZAP1,CDC5L,RBM39,LSM6,TGS1,DDX23,NOVA1,FAM98B,IK,PRPF6,RBM12,GRSF1,PRPF31,SRSF5,SAP18,SNRNP40,SMU1,FMR1,LUC7L,NOVA2,SRPK1,UBL5,RBFOX2,MYOD1,LSM2,SRRM2,NUP98,SF3B6,RBM24,THOC2,PRPF4,EIF1,SNW1,NCBP1,RNPS1,MBNL1,SRSF11,RBM25,LUC7L2,CLNS1A,LSM1,MTREX,PPIG,P…	effectsize_up	3.23919e-06	4.65504	0.0443218	TRUE
GO_BP	GO:0046486	glycerolipid metabolic process	397	194	2181,2876,79143,1374,64788,55750,114879,8813,79888,22908,10903,8733,54947,26090,10390,266971,79718,8871,5335,94005,10026,10554,718,5130,22876,345,5168,7920,54344,23007,10908,5833,3931,335,27440,8760,5297,51604,114882,6400,23446,8394,55326,79837,50640,9791,55697,10423,5159,114884,132001,55361,80821,253558,376497,9107,55627,2180,3636,10162,200576,5305,4952,1606,8776,8898,5289,84188,5728,5295,5286,5…	ACSL3,GPX1,MBOAT7,CPT1A,LMF1,AGK,OSBPL5,DPM1,LPCAT1,SACM1L,MTMR11,GPAA1,LPCAT2,ABHD12,CEPT1,PIPSL,TBL1XR1,SYNJ2,PLCG1,PIGS,PIGK,AGPAT1,C3,PCYT1A,INPP5F,APOC3,ENPP2,ABHD16A,DPM3,PLCH1,PNPLA6,PCYT2,LCAT,APOA1,HDHD5,CDS2,PI4KA,PIGT,OSBPL8,SEL1L,SLC44A1,PIP5K1A,AGPAT5,PIP4K2C,PNPLA8,PTDSS1,VAC14,CDIPT,PDGFRB,OSBPL10,TAMM41,PI4K2A,DDHD1,LCLAT1,SLC27A1,MTMR6,SMPD4,ACSL1,INPPL1,LPCAT3,PIKFYVE,PIP4K2A,OC…	effectsize_up	3.4852e-06	4.63993	0.047688	TRUE
GO_BP	GO:0051028	mRNA transport	131	104	10212,10642,10643,10644,9513,55308,8087,2332,9631,4928,57187,23165,54888,57122,4686,5903,23279,23225,4927,55746,8480,348995,26097,10482,84248,84321,79902,8021,8086,84271,6830,55677,79023,9818,23636,129401,10762,9984,23299,11269,9972,23511,55795,79228,55421,22916,91746,80145,81929,8563,55706,9877,23089,9887,26993,29890,26019,25909,677,56943,54890,8888,23293,11097,2733,65109,23049,3297,100101267,22…	DDX39A,IGF2BP1,IGF2BP3,IGF2BP2,FXR2,DDX19A,FXR1,FMR1,NUP155,NUP98,THOC2,NUP205,NSUN2,NUP107,NCBP1,RANBP2,NUP160,NUP210,NUP88,NUP133,RAE1,NUP43,CHTOP,NXF1,FYTTD1,THOC3,NUP85,NUP214,AAAS,POLDIP3,SUPT6H,IWS1,NUP37,NUP58,NUP62,NUP35,NUP50,THOC1,BICD2,DDX19B,NUP153,NUP188,PCID2,THOC6,NCBP3,NCBP2,YTHDC1,THOC7,SEH1L,THOC5,NDC1,ZC3H11A,PEG10,SMG7,AKAP8L,RBM15B,UPF2,AHCTF1,ZFP36L1,ENY2,ALKBH5,MCM3AP,SMG6,…	effectsize_up	3.64247e-06	4.6308	0.04984	TRUE
GO_BP	GO:1990542	mitochondrial transmembrane transport	60	37	81855,94081,8604,10939,9868,1374,92609,10452,83733,7263,9804,90550,87178,788,1376,79751,100287932,10367,94097,79568,29074,29090,55013,131118,221154,119559,63933,728489,55972,81034,10245,118980,84134,7416,10165,80273,10469	SFXN3,SFXN1,SLC25A12,AFG3L2,TOMM70,CPT1A,TIMM50,TOMM40,SLC25A18,TST,TOMM20,MCU,PNPT1,SLC25A20,CPT2,SLC25A22,TIMM23,MICU1,SFXN5,MAIP1,MRPL18,TIMM21,MCUB,DNAJC19,MICU2,SFXN4,MCUR1,DNLZ,SLC25A40,SLC25A32,TIMM17B,SFXN2,TOMM40L,VDAC1,SLC25A13,GRPEL1,TIMM44	effectsize_up	3.78453e-06	4.62288	0.0517837	FALSE
GO_BP	GO:0015931	nucleobase-containing compound transport	232	155	10212,10642,10643,10644,9513,55308,8087,291,29957,347734,2332,9631,6311,4928,57187,23165,7263,54888,57122,9804,87178,4686,5903,23279,23225,4363,4927,55746,8480,348995,26097,10482,84248,84321,79902,8021,56262,8086,8737,84271,6830,55677,79023,9197,9818,23636,65083,129401,10762,9984,23299,11269,9972,8036,23511,10478,55795,79228,55421,57510,22916,215,10257,91746,80145,81929,29074,51092,8563,55706,987…	DDX39A,IGF2BP1,IGF2BP3,IGF2BP2,FXR2,DDX19A,FXR1,SLC25A4,SLC25A24,SLC35B2,FMR1,NUP155,ATXN2,NUP98,THOC2,NUP205,TST,NSUN2,NUP107,TOMM20,PNPT1,NCBP1,RANBP2,NUP160,NUP210,ABCC1,NUP88,NUP133,RAE1,NUP43,CHTOP,NXF1,FYTTD1,THOC3,NUP85,NUP214,LRRC8A,AAAS,RIPK1,POLDIP3,SUPT6H,IWS1,NUP37,SLC33A1,NUP58,NUP62,NOL6,NUP35,NUP50,THOC1,BICD2,DDX19B,NUP153,SHOC2,NUP188,SLC25A17,PCID2,THOC6,NCBP3,XPO5,NCBP2,ABCD1,A…	effectsize_up	4.21034e-06	4.60072	0.0576101	FALSE
GO_BP	GO:0006644	phospholipid metabolic process	382	199	2181,79143,2222,114879,8813,79888,22908,3422,10558,10903,8733,8613,54947,4597,26090,10390,266971,8871,5335,94005,11261,10026,10554,5130,221395,22876,5168,7920,54344,23007,10908,5833,3931,335,27440,8760,5297,51604,5580,114882,3992,23446,8394,9517,55326,79837,50640,9791,55697,10423,5159,114884,132001,4598,55361,80821,253558,376497,9107,55627,3636,10162,200576,5305,4952,1606,8776,8898,5289,84188,572…	ACSL3,MBOAT7,FDFT1,OSBPL5,DPM1,LPCAT1,SACM1L,IDI1,SPTLC1,MTMR11,GPAA1,PLPP3,LPCAT2,MVD,ABHD12,CEPT1,PIPSL,SYNJ2,PLCG1,PIGS,CHP1,PIGK,AGPAT1,PCYT1A,ADGRF5,INPP5F,ENPP2,ABHD16A,DPM3,PLCH1,PNPLA6,PCYT2,LCAT,APOA1,HDHD5,CDS2,PI4KA,PIGT,PRKCD,OSBPL8,FADS1,SLC44A1,PIP5K1A,SPTLC2,AGPAT5,PIP4K2C,PNPLA8,PTDSS1,VAC14,CDIPT,PDGFRB,OSBPL10,TAMM41,MVK,PI4K2A,DDHD1,LCLAT1,SLC27A1,MTMR6,SMPD4,INPPL1,LPCAT3,PIKF…	effectsize_up	4.84877e-06	4.57123	0.0663458	FALSE
GO_BP	GO:0033865	nucleoside bisphosphate metabolic process	125	75	51144,5160,5162,2181,6576,64087,8802,23597,31,8801,51268,5167,79877,11001,8803,9061,4597,4594,8050,6820,2639,80347,9060,10157,4598,55902,55229,2182,2180,390916,25874,10005,84188,9374,215,8459,5163,641371,5165,54677,137964,80221,197322,64834,80025,201562,54995,8034,23417,254552,9200,5164,57678,53354,51166,60490,32,9524,38,8460,3295,3157,1737,84836,4967,23181,10654,47,5538,11332,6622,10380,1743,797…	HSD17B12,PDHA1,PDHB,ACSL3,SLC25A1,MCCC2,SUCLG1,ACOT9,ACACA,SUCLG2,PIPOX,ENPP1,DCAKD,SLC27A2,SUCLA2,PAPSS1,MVD,MMUT,PDHX,SULT2B1,GCDH,COASY,PAPSS2,AASS,MVK,ACSS2,PANK4,ACSL4,ACSL1,NUDT19,MPC2,ACOT8,FAR1,PPT2,ABCD1,TPST2,PDK1,ACOT1,PDK3,CROT,GPAT4,ACSF2,ACSF3,ELOVL1,PANK2,HACD2,OXSM,SLC25A16,MLYCD,NUDT8,HACD1,PDK2,GPAM,PANK1,AADAT,PPCDC,ACACB,TECR,ACAT1,TPST1,HSD17B4,HMGCS1,DLAT,ABHD14B,OGDH,DIP2A,…	effectsize_up	6.36992e-06	4.51372	0.0871597	FALSE
GO_BP	GO:0033875	ribonucleoside bisphosphate metabolic process	125	75	51144,5160,5162,2181,6576,64087,8802,23597,31,8801,51268,5167,79877,11001,8803,9061,4597,4594,8050,6820,2639,80347,9060,10157,4598,55902,55229,2182,2180,390916,25874,10005,84188,9374,215,8459,5163,641371,5165,54677,137964,80221,197322,64834,80025,201562,54995,8034,23417,254552,9200,5164,57678,53354,51166,60490,32,9524,38,8460,3295,3157,1737,84836,4967,23181,10654,47,5538,11332,6622,10380,1743,797…	HSD17B12,PDHA1,PDHB,ACSL3,SLC25A1,MCCC2,SUCLG1,ACOT9,ACACA,SUCLG2,PIPOX,ENPP1,DCAKD,SLC27A2,SUCLA2,PAPSS1,MVD,MMUT,PDHX,SULT2B1,GCDH,COASY,PAPSS2,AASS,MVK,ACSS2,PANK4,ACSL4,ACSL1,NUDT19,MPC2,ACOT8,FAR1,PPT2,ABCD1,TPST2,PDK1,ACOT1,PDK3,CROT,GPAT4,ACSF2,ACSF3,ELOVL1,PANK2,HACD2,OXSM,SLC25A16,MLYCD,NUDT8,HACD1,PDK2,GPAM,PANK1,AADAT,PPCDC,ACACB,TECR,ACAT1,TPST1,HSD17B4,HMGCS1,DLAT,ABHD14B,OGDH,DIP2A,…	effectsize_up	6.36992e-06	4.51372	0.0871597	FALSE
GO_BP	GO:0034032	purine nucleoside bisphosphate metabolic process	125	75	51144,5160,5162,2181,6576,64087,8802,23597,31,8801,51268,5167,79877,11001,8803,9061,4597,4594,8050,6820,2639,80347,9060,10157,4598,55902,55229,2182,2180,390916,25874,10005,84188,9374,215,8459,5163,641371,5165,54677,137964,80221,197322,64834,80025,201562,54995,8034,23417,254552,9200,5164,57678,53354,51166,60490,32,9524,38,8460,3295,3157,1737,84836,4967,23181,10654,47,5538,11332,6622,10380,1743,797…	HSD17B12,PDHA1,PDHB,ACSL3,SLC25A1,MCCC2,SUCLG1,ACOT9,ACACA,SUCLG2,PIPOX,ENPP1,DCAKD,SLC27A2,SUCLA2,PAPSS1,MVD,MMUT,PDHX,SULT2B1,GCDH,COASY,PAPSS2,AASS,MVK,ACSS2,PANK4,ACSL4,ACSL1,NUDT19,MPC2,ACOT8,FAR1,PPT2,ABCD1,TPST2,PDK1,ACOT1,PDK3,CROT,GPAT4,ACSF2,ACSF3,ELOVL1,PANK2,HACD2,OXSM,SLC25A16,MLYCD,NUDT8,HACD1,PDK2,GPAM,PANK1,AADAT,PPCDC,ACACB,TECR,ACAT1,TPST1,HSD17B4,HMGCS1,DLAT,ABHD14B,OGDH,DIP2A,…	effectsize_up	6.36992e-06	4.51372	0.0871597	FALSE
GO_BP	GO:0045017	glycerolipid biosynthetic process	251	134	2181,79143,8813,79888,22908,8733,54947,10390,266971,8871,94005,10026,10554,718,5130,22876,54344,5833,3931,335,27440,8760,5297,51604,23446,8394,55326,79837,9791,55697,10423,132001,55361,253558,376497,9107,2180,3636,10162,200576,5305,4952,1606,8776,8898,5289,84188,5728,5295,5286,8396,128869,81490,56994,56894,54872,1120,2710,472,8443,3628,10555,23396,25979,5296,30849,56895,3631,137964,3707,5290,1119…	ACSL3,MBOAT7,DPM1,LPCAT1,SACM1L,GPAA1,LPCAT2,CEPT1,PIPSL,SYNJ2,PIGS,PIGK,AGPAT1,C3,PCYT1A,INPP5F,DPM3,PCYT2,LCAT,APOA1,HDHD5,CDS2,PI4KA,PIGT,SLC44A1,PIP5K1A,AGPAT5,PIP4K2C,PTDSS1,VAC14,CDIPT,TAMM41,PI4K2A,LCLAT1,SLC27A1,MTMR6,ACSL1,INPPL1,LPCAT3,PIKFYVE,PIP4K2A,OCRL,DGKA,MTMR1,MTMR2,PIK3C3,FAR1,PTEN,PIK3R1,PIK3C2A,PIP4K2B,PIGU,PTDSS2,CHPT1,AGPAT3,PIGG,CHKB,GK,ATM,GNPAT,INPP1,AGPAT2,PIP5K1C,DHRS7B…	effectsize_up	7.24759e-06	4.48628	0.0991687	FALSE
GO_BP	GO:0042254	ribosome biogenesis	321	267	26156,51504,10528,4839,10514,11157,22803,51081,27043,345630,54433,57418,55651,10436,9221,55226,51441,54505,23560,6209,23212,22894,23160,10556,84154,55299,51154,51116,118460,65080,4927,23517,117246,8886,9136,55661,26155,81887,23404,22907,55759,10969,55011,83743,10885,51202,285855,23223,55127,55341,131870,28987,11137,5393,55272,9092,10360,705,5822,85865,65083,22984,56915,84365,79050,5394,134430,557…	RSL1D1,TRMT112,NOP56,NOP2,MYBBP1A,LSM6,XRN2,MRPS7,PELP1,FBLL1,GAR1,WDR18,NHP2,EMG1,NOLC1,NAT10,YTHDF2,DHX29,GTPBP4,RPS15,RRS1,DIS3,WDR43,RPP30,RPF2,BRIX1,MRTO4,MRPS2,EXOSC6,MRPL44,NUP88,MTREX,FTSJ3,DDX18,RRP9,DDX27,NOC2L,LAS1L,EXOSC2,DHX30,WDR12,EBNA1BP2,PIH1D1,GRWD1,WDR3,DDX47,RPL7L1,RRP12,HEATR1,LSG1,NUDT16,NOB1,PWP1,EXOSC9,IMP3,SART1,NPM3,BYSL,PWP2,GTPBP10,NOL6,PDCD11,EXOSC5,NIFK,NOC4L,EXOSC10…	effectsize_up	7.51808e-06	4.47847	0.10287	FALSE
GO_BP	GO:0006754	ATP biosynthetic process	101	77	9551,10632,51079,4508,6390,4728,4722,6389,54539,4704,514,4723,374291,4700,4705,4720,4716,126328,521,522,4725,4538,4698,4709,527,4724,4714,4718,4706,4711,4535,55967,4731,4710,4536,27109,4715,4695,4701,51422,65990,4726,6391,318,201163,4713,4540,4712,56848,4707,4694,84277,4696,1353,6392,9556,7114,30968,509,515,4702,7040,10165,539,10476,4719,4729,84833,498,142,506,226,513,2023,7415,3988,523	ATP5MF,ATP5MG,NDUFA13,MT-ATP6,SDHB,NDUFS8,NDUFS3,SDHA,NDUFB11,NDUFA9,ATP5F1E,NDUFV1,NDUFS7,NDUFA6,NDUFA10,NDUFS2,NDUFB10,NDUFA11,ATP5ME,ATP5PF,NDUFS5,MT-ND4,NDUFA5,NDUFB3,ATP6V0C,NDUFS4,NDUFB8,NDUFC2,NDUFAB1,NDUFB5,MT-ND1,NDUFA12,NDUFV3,NDUFB4,MT-ND2,DMAC2L,NDUFB9,NDUFA2,NDUFA7,PRKAG2,ANTKMT,NDUFS6,SDHC,NUDT2,FLCN,NDUFB7,MT-ND5,NDUFB6,SPHK2,NDUFB1,NDUFA1,DNAJC30,NDUFA3,COX11,SDHD,ATP5MJ,TMSB4X,ST…	effectsize_up	7.85973e-06	4.46897	0.107545	FALSE
GO_BP	GO:0006164	purine nucleotide biosynthetic process	257	173	9551,10632,51144,5160,51079,5162,2181,8833,5631,4508,6390,4728,6576,4722,3614,6389,31,54539,4704,514,79877,4723,11001,205,374291,4700,4705,4720,9061,4716,126328,5471,4594,521,8050,522,9497,4725,2639,4538,4698,4709,80347,527,133686,5634,4724,4833,4714,9060,55902,1633,55229,4718,4706,2182,4711,4535,55967,4731,2180,4710,25874,4536,83666,122622,9374,5635,55739,5163,29922,27109,4715,1716,4695,5165,470…	ATP5MF,ATP5MG,HSD17B12,PDHA1,NDUFA13,PDHB,ACSL3,GMPS,PRPS1,MT-ATP6,SDHB,NDUFS8,SLC25A1,NDUFS3,IMPDH1,SDHA,ACACA,NDUFB11,NDUFA9,ATP5F1E,DCAKD,NDUFV1,SLC27A2,AK4,NDUFS7,NDUFA6,NDUFA10,NDUFS2,PAPSS1,NDUFB10,NDUFA11,PPAT,MMUT,ATP5ME,PDHX,ATP5PF,SLC4A7,NDUFS5,GCDH,MT-ND4,NDUFA5,NDUFB3,COASY,ATP6V0C,NADK2,PRPS2,NDUFS4,NME4,NDUFB8,PAPSS2,ACSS2,DCK,PANK4,NDUFC2,NDUFAB1,ACSL4,NDUFB5,MT-ND1,NDUFA12,NDUFV3,…	effectsize_up	9.70441e-06	4.42366	0.132785	FALSE
GO_BP	GO:0007030	Golgi organization	157	110	83452,54732,30845,11196,50999,25923,10490,7443,2801,91949,51014,55666,11018,8729,23332,8874,8934,983,23271,81555,3064,79585,5595,81671,84272,10494,399687,9919,55361,738,51560,83548,6811,2580,9529,27314,10466,10565,79659,64225,84342,57511,9183,1453,9382,25839,22796,54808,55014,51112,10133,10282,84932,53407,9950,64083,9659,339122,9648,9321,5587,9712,23423,80124,55204,60684,23363,57584,22878,79591,9…	RAB33B,TMED9,EHD3,SEC23IP,TMED5,ATL3,VTI1B,VRK1,GOLGA2,COG7,TMED7,NPLOC4,TMED1,GBF1,CLASP1,ARHGEF7,RAB29,CDK1,CAMSAP2,YIPF5,HTT,CORO7,MAPK3,VMP1,YIPF4,STK25,MYO18A,SEC16A,PI4K2A,VPS51,RAB6B,COG3,STX5,GAK,BAG5,RAB30,COG5,ARFGEF1,DYNC2H1,ATL2,COG8,COG6,ZW10,CSNK1D,COG1,COG4,COG2,DYM,STX17,TRAPPC12,OPTN,BET1,RAB2B,STX18,GOLGA5,GOLPH3,PDE4DIP,RAB43,GCC2,TRIP11,PRKD1,USP6NL,TMED3,VCPIP1,GOLPH3L,TRAPPC…	effectsize_up	1.06442e-05	4.40365	0.145645	FALSE
GO_BP	GO:0009165	nucleotide biosynthetic process	294	201	9551,10632,51144,5160,51079,5162,2181,8833,5631,4508,6390,4728,6576,4722,3614,6389,31,54539,4704,514,79877,4723,11001,205,374291,4700,6240,4705,4720,6470,9061,4716,1635,126328,5471,4594,1854,7372,521,8050,522,9497,6241,4725,102157402,2639,4538,4698,4709,7378,80347,527,133686,5634,4724,4833,4714,9060,55902,1633,55229,4718,4706,2182,4711,4535,55967,4731,2180,4710,25874,4536,83666,122622,9374,5635,5…	ATP5MF,ATP5MG,HSD17B12,PDHA1,NDUFA13,PDHB,ACSL3,GMPS,PRPS1,MT-ATP6,SDHB,NDUFS8,SLC25A1,NDUFS3,IMPDH1,SDHA,ACACA,NDUFB11,NDUFA9,ATP5F1E,DCAKD,NDUFV1,SLC27A2,AK4,NDUFS7,NDUFA6,RRM1,NDUFA10,NDUFS2,SHMT1,PAPSS1,NDUFB10,DCTD,NDUFA11,PPAT,MMUT,DUT,UMPS,ATP5ME,PDHX,ATP5PF,SLC4A7,RRM2,NDUFS5,AK6,GCDH,MT-ND4,NDUFA5,NDUFB3,UPP1,COASY,ATP6V0C,NADK2,PRPS2,NDUFS4,NME4,NDUFB8,PAPSS2,ACSS2,DCK,PANK4,NDUFC2,NDUF…	effectsize_up	1.09913e-05	4.39669	0.150394	FALSE
GO_BP	GO:1901293	nucleoside phosphate biosynthetic process	296	201	9551,10632,51144,5160,51079,5162,2181,8833,5631,4508,6390,4728,6576,4722,3614,6389,31,54539,4704,514,79877,4723,11001,205,374291,4700,6240,4705,4720,6470,9061,4716,1635,126328,5471,4594,1854,7372,521,8050,522,9497,6241,4725,102157402,2639,4538,4698,4709,7378,80347,527,133686,5634,4724,4833,4714,9060,55902,1633,55229,4718,4706,2182,4711,4535,55967,4731,2180,4710,25874,4536,83666,122622,9374,5635,5…	ATP5MF,ATP5MG,HSD17B12,PDHA1,NDUFA13,PDHB,ACSL3,GMPS,PRPS1,MT-ATP6,SDHB,NDUFS8,SLC25A1,NDUFS3,IMPDH1,SDHA,ACACA,NDUFB11,NDUFA9,ATP5F1E,DCAKD,NDUFV1,SLC27A2,AK4,NDUFS7,NDUFA6,RRM1,NDUFA10,NDUFS2,SHMT1,PAPSS1,NDUFB10,DCTD,NDUFA11,PPAT,MMUT,DUT,UMPS,ATP5ME,PDHX,ATP5PF,SLC4A7,RRM2,NDUFS5,AK6,GCDH,MT-ND4,NDUFA5,NDUFB3,UPP1,COASY,ATP6V0C,NADK2,PRPS2,NDUFS4,NME4,NDUFB8,PAPSS2,ACSS2,DCK,PANK4,NDUFC2,NDUF…	effectsize_up	1.09913e-05	4.39669	0.150394	FALSE
GO_BP	GO:0022900	electron transport chain	176	120	8604,7386,1537,6390,4728,4697,10954,4722,7385,5447,4200,6389,4704,10514,4723,83733,2820,374291,4700,4705,4720,8659,4716,7381,8560,27089,4725,983,3420,4538,4698,4709,4724,4714,29796,27069,4512,4718,4706,4711,4535,79751,55967,4731,6834,2110,4710,4536,2230,637,57017,9167,4715,1716,4695,9997,4701,1337,4726,23479,23369,1349,6391,2731,51103,4713,4540,4712,4707,246269,10975,4694,4696,7388,27158,112812,8…	SLC25A12,UQCRFS1,CYC1,SDHB,NDUFS8,NDUFA4,PDIA5,NDUFS3,UQCRC2,POR,ME2,SDHA,NDUFA9,MYBBP1A,NDUFV1,SLC25A18,GPD2,NDUFS7,NDUFA6,NDUFA10,NDUFS2,ALDH4A1,NDUFB10,UQCRB,DEGS1,UQCRQ,NDUFS5,CDK1,IDH3B,MT-ND4,NDUFA5,NDUFB3,NDUFS4,NDUFB8,UQCR10,GHITM,MT-CO1,NDUFC2,NDUFAB1,NDUFB5,MT-ND1,SLC25A22,NDUFA12,NDUFV3,SURF1,ETFDH,NDUFB4,MT-ND2,FDX1,BID,COQ9,COX7A2L,NDUFB9,DGUOK,NDUFA2,SCO2,NDUFA7,COX6A1,NDUFS6,ISCU,P…	effectsize_up	1.14049e-05	4.38866	0.156053	FALSE
GO_BP	GO:0009152	purine ribonucleotide biosynthetic process	212	153	9551,10632,51144,5160,51079,5162,2181,8833,4508,6390,4728,6576,4722,3614,6389,31,54539,4704,514,79877,4723,11001,205,374291,4700,4705,4720,9061,4716,126328,5471,4594,521,8050,522,4725,2639,4538,4698,4709,80347,527,4724,4833,4714,9060,55902,55229,4718,4706,2182,4711,4535,55967,4731,2180,4710,25874,4536,122622,9374,5163,29922,27109,4715,4695,5165,4701,51422,65990,4726,197322,6391,64834,318,80025,20…	ATP5MF,ATP5MG,HSD17B12,PDHA1,NDUFA13,PDHB,ACSL3,GMPS,MT-ATP6,SDHB,NDUFS8,SLC25A1,NDUFS3,IMPDH1,SDHA,ACACA,NDUFB11,NDUFA9,ATP5F1E,DCAKD,NDUFV1,SLC27A2,AK4,NDUFS7,NDUFA6,NDUFA10,NDUFS2,PAPSS1,NDUFB10,NDUFA11,PPAT,MMUT,ATP5ME,PDHX,ATP5PF,NDUFS5,GCDH,MT-ND4,NDUFA5,NDUFB3,COASY,ATP6V0C,NDUFS4,NME4,NDUFB8,PAPSS2,ACSS2,PANK4,NDUFC2,NDUFAB1,ACSL4,NDUFB5,MT-ND1,NDUFA12,NDUFV3,ACSL1,NDUFB4,MPC2,MT-ND2,ADSS…	effectsize_up	1.79808e-05	4.28859	0.246032	FALSE
GO_BP	GO:0009206	purine ribonucleoside triphosphate biosynthetic process	112	85	9551,10632,51079,4508,6390,4728,4722,3614,6389,54539,4704,514,4723,374291,4700,4705,4720,4716,126328,521,522,4725,4538,4698,4709,527,4724,4833,4714,4718,4706,4711,4535,55967,4731,4710,4536,29922,27109,4715,4695,4701,51422,65990,4726,6391,318,201163,4713,4540,4712,56848,4707,10201,4694,84277,4696,1353,6392,9556,7114,30968,509,515,4702,7040,10165,539,10476,4719,4729,84833,498,4832,142,4831,4830,506…	ATP5MF,ATP5MG,NDUFA13,MT-ATP6,SDHB,NDUFS8,NDUFS3,IMPDH1,SDHA,NDUFB11,NDUFA9,ATP5F1E,NDUFV1,NDUFS7,NDUFA6,NDUFA10,NDUFS2,NDUFB10,NDUFA11,ATP5ME,ATP5PF,NDUFS5,MT-ND4,NDUFA5,NDUFB3,ATP6V0C,NDUFS4,NME4,NDUFB8,NDUFC2,NDUFAB1,NDUFB5,MT-ND1,NDUFA12,NDUFV3,NDUFB4,MT-ND2,NME7,DMAC2L,NDUFB9,NDUFA2,NDUFA7,PRKAG2,ANTKMT,NDUFS6,SDHC,NUDT2,FLCN,NDUFB7,MT-ND5,NDUFB6,SPHK2,NDUFB1,NME6,NDUFA1,DNAJC30,NDUFA3,COX11…	effectsize_up	1.96774e-05	4.26852	0.269245	FALSE
GO_BP	GO:0046390	ribose phosphate biosynthetic process	234	171	9551,10632,51144,5160,51079,5162,2181,8833,5631,4508,6390,4728,6576,4722,3614,6389,31,54539,4704,514,79877,4723,11001,205,374291,4700,4705,4720,9061,4716,126328,5471,4594,7372,521,8050,522,4725,2639,4538,4698,4709,7378,80347,527,5634,4724,4833,4714,9060,55902,1633,55229,4718,4706,2182,4711,4535,55967,4731,2180,4710,25874,4536,122622,9374,5635,5163,29922,27109,4715,4695,5165,1723,4701,51422,65990,…	ATP5MF,ATP5MG,HSD17B12,PDHA1,NDUFA13,PDHB,ACSL3,GMPS,PRPS1,MT-ATP6,SDHB,NDUFS8,SLC25A1,NDUFS3,IMPDH1,SDHA,ACACA,NDUFB11,NDUFA9,ATP5F1E,DCAKD,NDUFV1,SLC27A2,AK4,NDUFS7,NDUFA6,NDUFA10,NDUFS2,PAPSS1,NDUFB10,NDUFA11,PPAT,MMUT,UMPS,ATP5ME,PDHX,ATP5PF,NDUFS5,GCDH,MT-ND4,NDUFA5,NDUFB3,UPP1,COASY,ATP6V0C,PRPS2,NDUFS4,NME4,NDUFB8,PAPSS2,ACSS2,DCK,PANK4,NDUFC2,NDUFAB1,ACSL4,NDUFB5,MT-ND1,NDUFA12,NDUFV3,ACS…	effectsize_up	1.99556e-05	4.26539	0.273052	FALSE
GO_BP	GO:0072522	purine-containing compound biosynthetic process	265	179	9551,10632,51144,5160,51079,5162,2181,8833,5631,4508,6390,4728,6576,4722,3614,6389,31,54539,4704,514,79877,4723,11001,205,374291,4700,4705,4720,6470,9061,4716,126328,5471,4594,521,8050,522,9497,4725,2639,4538,4698,4709,80347,527,133686,5634,4724,4833,4714,9060,55902,1633,55229,4718,4706,2182,4711,4535,55967,4731,2180,4710,25874,4536,83666,122622,9374,5635,55739,5163,29922,27109,4715,1716,4695,516…	ATP5MF,ATP5MG,HSD17B12,PDHA1,NDUFA13,PDHB,ACSL3,GMPS,PRPS1,MT-ATP6,SDHB,NDUFS8,SLC25A1,NDUFS3,IMPDH1,SDHA,ACACA,NDUFB11,NDUFA9,ATP5F1E,DCAKD,NDUFV1,SLC27A2,AK4,NDUFS7,NDUFA6,NDUFA10,NDUFS2,SHMT1,PAPSS1,NDUFB10,NDUFA11,PPAT,MMUT,ATP5ME,PDHX,ATP5PF,SLC4A7,NDUFS5,GCDH,MT-ND4,NDUFA5,NDUFB3,COASY,ATP6V0C,NADK2,PRPS2,NDUFS4,NME4,NDUFB8,PAPSS2,ACSS2,DCK,PANK4,NDUFC2,NDUFAB1,ACSL4,NDUFB5,MT-ND1,NDUFA12,N…	effectsize_up	2.06195e-05	4.25807	0.282136	FALSE
GO_BP	GO:0009260	ribonucleotide biosynthetic process	227	165	9551,10632,51144,5160,51079,5162,2181,8833,4508,6390,4728,6576,4722,3614,6389,31,54539,4704,514,79877,4723,11001,205,374291,4700,4705,4720,9061,4716,126328,5471,4594,7372,521,8050,522,4725,2639,4538,4698,4709,7378,80347,527,4724,4833,4714,9060,55902,1633,55229,4718,4706,2182,4711,4535,55967,4731,2180,4710,25874,4536,122622,9374,5163,29922,27109,4715,4695,5165,1723,4701,51422,65990,7371,4726,19732…	ATP5MF,ATP5MG,HSD17B12,PDHA1,NDUFA13,PDHB,ACSL3,GMPS,MT-ATP6,SDHB,NDUFS8,SLC25A1,NDUFS3,IMPDH1,SDHA,ACACA,NDUFB11,NDUFA9,ATP5F1E,DCAKD,NDUFV1,SLC27A2,AK4,NDUFS7,NDUFA6,NDUFA10,NDUFS2,PAPSS1,NDUFB10,NDUFA11,PPAT,MMUT,UMPS,ATP5ME,PDHX,ATP5PF,NDUFS5,GCDH,MT-ND4,NDUFA5,NDUFB3,UPP1,COASY,ATP6V0C,NDUFS4,NME4,NDUFB8,PAPSS2,ACSS2,DCK,PANK4,NDUFC2,NDUFAB1,ACSL4,NDUFB5,MT-ND1,NDUFA12,NDUFV3,ACSL1,NDUFB4,MP…	effectsize_up	2.44576e-05	4.21975	0.334654	FALSE
GO_BP	GO:0007007	inner mitochondrial membrane organization	43	31	51079,25813,10939,9868,55750,4976,10651,90580,79135,8834,55735,5018,4580,27069,617,84303,139322,79568,29928,26519,345778,125988,26521,91137,137392,26515,3954,54927,10989,3313,26517	NDUFA13,SAMM50,AFG3L2,TOMM70,AGK,OPA1,MTX2,TIMM29,APOO,TMEM11,DNAJC11,OXA1L,MTX1,GHITM,BCS1L,CHCHD6,APOOL,MAIP1,TIMM22,TIMM10,MTX3,MICOS13,TIMM8B,SLC25A46,CIBAR1,TIMM10B,LETM1,CHCHD3,IMMT,HSPA9,TIMM13	effectsize_up	2.9648e-05	4.17615	0.405674	FALSE
GO_BP	GO:0006661	phosphatidylinositol biosynthetic process	130	70	79143,8813,22908,8733,266971,8871,94005,10026,22876,54344,5297,51604,8394,79837,55697,10423,55361,376497,9107,3636,200576,5305,4952,8776,8898,5289,5728,5295,5286,8396,128869,54872,472,3628,23396,5296,30849,3631,3707,5290,9600,84720,9807,23167,84668,51763,5298,80055,64419,4534,23049,9896,8867,145567,8897,64924,5293,23556,5291,80271,8678,55300,8821,57605,22979,7405,3612,9091,10380,54928	MBOAT7,DPM1,SACM1L,GPAA1,PIPSL,SYNJ2,PIGS,PIGK,INPP5F,DPM3,PI4KA,PIGT,PIP5K1A,PIP4K2C,VAC14,CDIPT,PI4K2A,SLC27A1,MTMR6,INPPL1,PIKFYVE,PIP4K2A,OCRL,MTMR1,MTMR2,PIK3C3,PTEN,PIK3R1,PIK3C2A,PIP4K2B,PIGU,PIGG,ATM,INPP1,PIP5K1C,PIK3R2,PIK3R4,INPP4A,ITPKB,PIK3CA,PITPNM1,PIGO,IP6K1,EFR3A,HYCC1,INPP5K,PI4KB,PGAP1,MTMR14,MTM1,SMG1,FIG4,SYNJ1,TTC7B,MTMR3,SLC30A5,PIK3CD,PIGN,PIK3CB,ITPKC,BECN1,PI4K2B,INPP4B,…	effectsize_up	3.34272e-05	4.14877	0.457384	FALSE
GO_BP	GO:0009145	purine nucleoside triphosphate biosynthetic process	113	86	9551,10632,51079,4508,6390,4728,4722,3614,6389,54539,4704,514,4723,374291,4700,4705,4720,4716,126328,521,522,4725,4538,4698,4709,527,4724,4833,4714,4718,4706,4711,4535,55967,4731,4710,4536,29922,27109,4715,4695,4701,51422,65990,4726,6391,318,201163,4713,4540,4712,56848,4707,10201,4694,84277,4696,1353,6392,9556,7114,30968,509,515,4702,7040,10165,539,10476,4719,4729,84833,498,4832,142,4831,4830,506…	ATP5MF,ATP5MG,NDUFA13,MT-ATP6,SDHB,NDUFS8,NDUFS3,IMPDH1,SDHA,NDUFB11,NDUFA9,ATP5F1E,NDUFV1,NDUFS7,NDUFA6,NDUFA10,NDUFS2,NDUFB10,NDUFA11,ATP5ME,ATP5PF,NDUFS5,MT-ND4,NDUFA5,NDUFB3,ATP6V0C,NDUFS4,NME4,NDUFB8,NDUFC2,NDUFAB1,NDUFB5,MT-ND1,NDUFA12,NDUFV3,NDUFB4,MT-ND2,NME7,DMAC2L,NDUFB9,NDUFA2,NDUFA7,PRKAG2,ANTKMT,NDUFS6,SDHC,NUDT2,FLCN,NDUFB7,MT-ND5,NDUFB6,SPHK2,NDUFB1,NME6,NDUFA1,DNAJC30,NDUFA3,COX11…	effectsize_up	3.35262e-05	4.14809	0.458739	FALSE
GO_BP	GO:0050657	nucleic acid transport	163	130	10212,10642,10643,10644,9513,55308,8087,2332,9631,6311,4928,57187,23165,7263,54888,57122,9804,87178,4686,5903,23279,23225,4927,55746,8480,348995,26097,10482,84248,84321,79902,8021,8086,84271,6830,55677,79023,9818,23636,65083,129401,10762,9984,23299,11269,9972,23511,55795,79228,55421,57510,22916,91746,80145,81929,29074,51092,8563,55706,9877,23089,9887,26993,29890,51808,26019,25909,677,56943,54890,…	DDX39A,IGF2BP1,IGF2BP3,IGF2BP2,FXR2,DDX19A,FXR1,FMR1,NUP155,ATXN2,NUP98,THOC2,NUP205,TST,NSUN2,NUP107,TOMM20,PNPT1,NCBP1,RANBP2,NUP160,NUP210,NUP88,NUP133,RAE1,NUP43,CHTOP,NXF1,FYTTD1,THOC3,NUP85,NUP214,AAAS,POLDIP3,SUPT6H,IWS1,NUP37,NUP58,NUP62,NOL6,NUP35,NUP50,THOC1,BICD2,DDX19B,NUP153,NUP188,PCID2,THOC6,NCBP3,XPO5,NCBP2,YTHDC1,THOC7,SEH1L,MRPL18,SIDT2,THOC5,NDC1,ZC3H11A,PEG10,SMG7,AKAP8L,RBM15…	effectsize_up	3.91554e-05	4.11241	0.535763	FALSE
GO_BP	GO:0050658	RNA transport	163	130	10212,10642,10643,10644,9513,55308,8087,2332,9631,6311,4928,57187,23165,7263,54888,57122,9804,87178,4686,5903,23279,23225,4927,55746,8480,348995,26097,10482,84248,84321,79902,8021,8086,84271,6830,55677,79023,9818,23636,65083,129401,10762,9984,23299,11269,9972,23511,55795,79228,55421,57510,22916,91746,80145,81929,29074,51092,8563,55706,9877,23089,9887,26993,29890,51808,26019,25909,677,56943,54890,…	DDX39A,IGF2BP1,IGF2BP3,IGF2BP2,FXR2,DDX19A,FXR1,FMR1,NUP155,ATXN2,NUP98,THOC2,NUP205,TST,NSUN2,NUP107,TOMM20,PNPT1,NCBP1,RANBP2,NUP160,NUP210,NUP88,NUP133,RAE1,NUP43,CHTOP,NXF1,FYTTD1,THOC3,NUP85,NUP214,AAAS,POLDIP3,SUPT6H,IWS1,NUP37,NUP58,NUP62,NOL6,NUP35,NUP50,THOC1,BICD2,DDX19B,NUP153,NUP188,PCID2,THOC6,NCBP3,XPO5,NCBP2,YTHDC1,THOC7,SEH1L,MRPL18,SIDT2,THOC5,NDC1,ZC3H11A,PEG10,SMG7,AKAP8L,RBM15…	effectsize_up	3.91554e-05	4.11241	0.535763	FALSE
GO_BP	GO:0006637	acyl-CoA metabolic process	96	58	51144,5160,5162,2181,6576,8802,23597,31,8801,51268,11001,8803,4597,4594,8050,2639,10157,4598,55902,2182,2180,390916,25874,10005,84188,9374,215,5163,641371,5165,137964,80221,197322,64834,201562,54995,23417,254552,9200,5164,57678,51166,32,9524,38,3295,3157,1737,4967,23181,10654,47,5538,11332,6622,1743,79717,1738	HSD17B12,PDHA1,PDHB,ACSL3,SLC25A1,SUCLG1,ACOT9,ACACA,SUCLG2,PIPOX,SLC27A2,SUCLA2,MVD,MMUT,PDHX,GCDH,AASS,MVK,ACSS2,ACSL4,ACSL1,NUDT19,MPC2,ACOT8,FAR1,PPT2,ABCD1,PDK1,ACOT1,PDK3,GPAT4,ACSF2,ACSF3,ELOVL1,HACD2,OXSM,MLYCD,NUDT8,HACD1,PDK2,GPAM,AADAT,ACACB,TECR,ACAT1,HSD17B4,HMGCS1,DLAT,OGDH,DIP2A,PMVK,ACLY,PPT1,ACOT7,SNCA,DLST,PPCS,DLD	effectsize_up	4.11931e-05	4.10068	0.563645	FALSE
GO_BP	GO:0035383	thioester metabolic process	96	58	51144,5160,5162,2181,6576,8802,23597,31,8801,51268,11001,8803,4597,4594,8050,2639,10157,4598,55902,2182,2180,390916,25874,10005,84188,9374,215,5163,641371,5165,137964,80221,197322,64834,201562,54995,23417,254552,9200,5164,57678,51166,32,9524,38,3295,3157,1737,4967,23181,10654,47,5538,11332,6622,1743,79717,1738	HSD17B12,PDHA1,PDHB,ACSL3,SLC25A1,SUCLG1,ACOT9,ACACA,SUCLG2,PIPOX,SLC27A2,SUCLA2,MVD,MMUT,PDHX,GCDH,AASS,MVK,ACSS2,ACSL4,ACSL1,NUDT19,MPC2,ACOT8,FAR1,PPT2,ABCD1,PDK1,ACOT1,PDK3,GPAT4,ACSF2,ACSF3,ELOVL1,HACD2,OXSM,MLYCD,NUDT8,HACD1,PDK2,GPAM,AADAT,ACACB,TECR,ACAT1,HSD17B4,HMGCS1,DLAT,OGDH,DIP2A,PMVK,ACLY,PPT1,ACOT7,SNCA,DLST,PPCS,DLD	effectsize_up	4.11931e-05	4.10068	0.563645	FALSE
GO_BP	GO:0051236	establishment of RNA localization	166	132	10212,10642,10643,10644,9513,55308,8087,2332,9631,6311,4928,57187,23165,7263,54888,57122,9804,87178,4686,5903,23279,23225,4927,55746,8480,348995,26097,10482,84248,84321,79902,8021,8086,84271,6830,55677,79023,9818,23636,65083,129401,10762,9984,23299,11269,9972,23511,55795,79228,55421,57510,22916,91746,80145,81929,29074,51092,8563,55706,9877,23089,9887,26993,472,29890,51808,26019,25909,677,56943,54…	DDX39A,IGF2BP1,IGF2BP3,IGF2BP2,FXR2,DDX19A,FXR1,FMR1,NUP155,ATXN2,NUP98,THOC2,NUP205,TST,NSUN2,NUP107,TOMM20,PNPT1,NCBP1,RANBP2,NUP160,NUP210,NUP88,NUP133,RAE1,NUP43,CHTOP,NXF1,FYTTD1,THOC3,NUP85,NUP214,AAAS,POLDIP3,SUPT6H,IWS1,NUP37,NUP58,NUP62,NOL6,NUP35,NUP50,THOC1,BICD2,DDX19B,NUP153,NUP188,PCID2,THOC6,NCBP3,XPO5,NCBP2,YTHDC1,THOC7,SEH1L,MRPL18,SIDT2,THOC5,NDC1,ZC3H11A,PEG10,SMG7,AKAP8L,ATM,R…	effectsize_up	4.5654e-05	4.07683	0.624684	FALSE
GO_BP	GO:1903311	regulation of mRNA metabolic process	399	210	6429,10642,1655,10643,10644,9513,6434,10768,10658,207,8087,7536,56829,6431,29896,9667,10772,26528,9584,4857,9261,10284,79811,23019,55234,2332,4858,6732,51441,23543,4654,201626,4928,221662,22894,9567,10209,22938,87178,4686,5578,10921,5317,58517,1207,27257,170506,8241,6651,9475,51594,5580,23404,79068,28960,54623,10656,10659,6093,6830,55677,4343,5393,26058,56915,5394,253943,79882,11189,57721,55795,1…	SRSF4,IGF2BP1,DDX5,IGF2BP3,IGF2BP2,FXR2,TRA2B,AHCYL1,CELF1,AKT1,FXR1,SF1,ZC3HAV1,SRSF6,TRA2A,SAFB2,SRSF10,DAZAP1,RBM39,NOVA1,MAPKAPK2,SAP18,SLTM,CNOT1,SMU1,FMR1,NOVA2,SRPK1,YTHDF2,RBFOX2,MYOD1,PDE12,NUP98,RBM24,DIS3,GTPBP1,EIF1,SNW1,PNPT1,NCBP1,PRKCA,RNPS1,PKP1,RBM25,CLNS1A,LSM1,DHX36,RBM10,SON,ROCK2,NBAS,PRKCD,EXOSC2,FTO,DCPS,PAF1,KHDRBS3,CELF2,ROCK1,SUPT6H,IWS1,MOV10,EXOSC9,GIGYF2,EXOSC5,EXOSC1…	effectsize_up	4.915e-05	4.05963	0.672519	FALSE
GO_BP	GO:0072655	establishment of protein localization to mitochondrion	118	78	9512,3099,51079,7323,25813,207,9868,92609,10452,55750,23203,23787,56993,706,10953,10651,59286,5562,90580,9804,10531,2931,27429,51024,55823,5018,4580,56947,617,9927,25793,100287932,55486,79778,79568,637,29928,4285,26519,29090,10456,54332,131118,55072,10425,130916,9776,728489,26521,118424,10245,84134,6721,26515,23788,3301,80273,10469,7332,1459,51100,9141,93974,3329,9049,3998,10075,10055,9131,9520,6…	PMPCB,HK2,NDUFA13,UBE2D3,SAMM50,AKT1,TOMM70,TIMM50,TOMM40,AGK,PMPCA,MTCH1,TOMM22,TSPO,TOMM34,MTX2,UBL5,PRKAA1,TIMM29,TOMM20,PITRM1,GSK3A,HTRA2,FIS1,VPS11,OXA1L,MTX1,MFF,BCS1L,MFN2,FBXO7,TIMM23,PARL,MICALL2,MAIP1,BID,TIMM22,MIPEP,TIMM10,TIMM21,HAX1,GDAP1,DNAJC19,RNF31,ARIH2,MTERF4,ATG13,DNLZ,TIMM8B,UBE2J2,TIMM17B,TOMM40L,SREBF2,TIMM10B,MTCH2,DNAJA1,GRPEL1,TIMM44,UBE2L3,CSNK2A2,SH3GLB1,PDCD5,ATP5IF…	effectsize_up	5.37793e-05	4.03856	0.735862	FALSE
GO_BP	GO:0032790	ribosome disassembly	36	32	92399,10985,3396,9652,80349,28985,9100,9147,6499,84164,26058,1939,84340,9470,9325,10767,22980,9604,53918,26046,90850,55139,64320,4528,219402,138428,23008,6059,51095,10399,8562,10973	MRRF,GCN1,MRPL58,SKIC3,SKIC8,MCTS1,USP10,NEMF,SKIC2,ASCC2,GIGYF2,EIF2D,GFM2,EIF4E2,TRIP4,HBS1L,TCF25,RNF14,PELO,LTN1,ZNF598,ANKZF1,RNF25,MTIF2,MTIF3,PTRH1,KLHDC10,ABCE1,TRNT1,RACK1,DENR,ASCC3	effectsize_up	5.97229e-05	4.0139	0.817188	FALSE
GO_BP	GO:0048193	Golgi vesicle transport	294	238	83452,54732,4430,57222,2181,30845,11196,51479,50999,83871,114879,1445,150684,11031,26958,6892,10490,8613,2801,91949,51614,11079,51014,10067,51026,10113,11018,5877,8773,5537,8729,10640,2803,3996,10802,57410,55770,84084,81555,3064,126003,79585,51594,4644,23233,84272,10945,399687,10897,662,81562,10427,28952,51290,9919,84364,26286,738,23041,51560,83548,1176,51124,55763,201475,51128,10066,58485,55973,…	RAB33B,TMED9,MYO1B,ERGIC1,ACSL3,EHD3,SEC23IP,ANKFY1,TMED5,RAB34,OSBPL5,CSK,COMMD1,RAB31,COPG2,TAPBP,VTI1B,PLPP3,GOLGA2,COG7,ERGIC3,RER1,TMED7,SCAMP3,GOLT1B,PREB,TMED1,RABIF,SNAP23,PPP6C,GBF1,EXOC5,GOLGA4,LLGL1,SEC24A,SCYL1,EXOC2,RAB6C,YIPF5,HTT,TRAPPC5,CORO7,NBAS,MYO5A,EXOC6B,YIPF4,KDELR1,MYO18A,YIF1A,BNIP1,LMAN2L,SEC24B,CCDC22,ERGIC2,SEC16A,ARFGAP2,ARFGAP3,VPS51,MON2,RAB6B,COG3,AP3S1,IER3IP1,EXO…	effectsize_up	6.09282e-05	4.00919	0.83368	FALSE
GO_BP	GO:0070585	protein localization to mitochondrion	125	84	9512,3099,51079,7323,25813,207,9868,92609,10452,55750,23203,23787,56993,706,10953,10651,59286,5562,90580,23770,9804,10531,2931,27429,51024,55823,5018,4580,56947,617,9927,25793,100287932,23098,55486,54708,79778,79568,637,29928,4285,26519,29090,10456,54332,131118,55072,10425,130916,9776,728489,26521,118424,10245,84134,6721,26515,23788,3301,10059,80273,10469,7332,1459,51100,9141,93974,3329,9049,3998…	PMPCB,HK2,NDUFA13,UBE2D3,SAMM50,AKT1,TOMM70,TIMM50,TOMM40,AGK,PMPCA,MTCH1,TOMM22,TSPO,TOMM34,MTX2,UBL5,PRKAA1,TIMM29,FKBP8,TOMM20,PITRM1,GSK3A,HTRA2,FIS1,VPS11,OXA1L,MTX1,MFF,BCS1L,MFN2,FBXO7,TIMM23,SARM1,PARL,MARCHF5,MICALL2,MAIP1,BID,TIMM22,MIPEP,TIMM10,TIMM21,HAX1,GDAP1,DNAJC19,RNF31,ARIH2,MTERF4,ATG13,DNLZ,TIMM8B,UBE2J2,TIMM17B,TOMM40L,SREBF2,TIMM10B,MTCH2,DNAJA1,DNM1L,GRPEL1,TIMM44,UBE2L3,CS…	effectsize_up	6.66272e-05	3.98802	0.91166	FALSE
GO_BP	GO:0009201	ribonucleoside triphosphate biosynthetic process	118	90	9551,10632,51079,4508,6390,4728,4722,3614,6389,54539,4704,514,4723,374291,4700,4705,4720,4716,126328,521,522,4725,4538,4698,4709,527,4724,4833,4714,4718,4706,4711,4535,55967,4731,4710,4536,29922,27109,4715,4695,4701,51422,65990,7371,4726,6391,318,201163,4713,4540,4712,56848,4707,54963,10201,4694,84277,4696,1353,6392,9556,7114,30968,509,515,4702,1503,7040,10165,539,790,10476,56474,4719,4729,84833,…	ATP5MF,ATP5MG,NDUFA13,MT-ATP6,SDHB,NDUFS8,NDUFS3,IMPDH1,SDHA,NDUFB11,NDUFA9,ATP5F1E,NDUFV1,NDUFS7,NDUFA6,NDUFA10,NDUFS2,NDUFB10,NDUFA11,ATP5ME,ATP5PF,NDUFS5,MT-ND4,NDUFA5,NDUFB3,ATP6V0C,NDUFS4,NME4,NDUFB8,NDUFC2,NDUFAB1,NDUFB5,MT-ND1,NDUFA12,NDUFV3,NDUFB4,MT-ND2,NME7,DMAC2L,NDUFB9,NDUFA2,NDUFA7,PRKAG2,ANTKMT,UCK2,NDUFS6,SDHC,NUDT2,FLCN,NDUFB7,MT-ND5,NDUFB6,SPHK2,NDUFB1,UCKL1,NME6,NDUFA1,DNAJC30,N…	effectsize_up	7.93624e-05	3.94632	1	FALSE
GO_BP	GO:0007006	mitochondrial membrane organization	116	77	3099,51079,599,25813,10939,291,9868,92609,10452,55750,4976,23787,89941,56993,10651,90580,79135,9804,2931,2932,8834,54978,55288,55735,10105,5018,4580,27069,617,598,9927,84303,5830,139322,79568,637,29928,26519,578,345778,572,2055,6687,125988,79594,6548,26521,91137,117145,664,1386,84266,282991,137392,26515,23788,3954,292,293,7417,54927,10989,9141,3313,93974,581,10449,1267,2729,6622,665,9026,3320,330…	HK2,NDUFA13,BCL2L2,SAMM50,AFG3L2,SLC25A4,TOMM70,TIMM50,TOMM40,AGK,OPA1,MTCH1,RHOT2,TOMM22,MTX2,TIMM29,APOO,TOMM20,GSK3A,GSK3B,TMEM11,SLC35F6,RHOT1,DNAJC11,PPIF,OXA1L,MTX1,GHITM,BCS1L,BCL2L1,MFN2,CHCHD6,PEX5,APOOL,MAIP1,BID,TIMM22,TIMM10,BAK1,MTX3,BAD,CLN8,SPG7,MICOS13,MUL1,SLC9A1,TIMM8B,SLC25A46,THEM4,BNIP3,ATF2,ALKBH7,BLOC1S2,CIBAR1,TIMM10B,MTCH2,LETM1,SLC25A5,SLC25A6,VDAC2,CHCHD3,IMMT,PDCD5,HSP…	effectsize_up	8.3274e-05	3.93478	1	FALSE
GO_BP	GO:0000291	nuclear-transcribed mRNA catabolic process, exonucleolytic	20	19	9652,80349,22894,118460,23404,28960,6499,5393,56915,54512,129563,23016,5436,115024,29883,11340,51010,57472,9337	SKIC3,SKIC8,DIS3,EXOSC6,EXOSC2,DCPS,SKIC2,EXOSC9,EXOSC5,EXOSC4,DIS3L2,EXOSC7,POLR2G,NT5C3B,CNOT7,EXOSC8,EXOSC3,CNOT6,CNOT8	effectsize_up	9.44473e-05	3.90443	1	FALSE
GO_BP	GO:0006403	RNA localization	202	162	10212,10642,10643,10644,9513,55308,8087,8939,6780,24148,55651,2332,9631,6311,4928,57187,23165,7263,54888,57122,9804,87178,4686,5903,23279,23225,4927,170506,55746,8480,348995,26097,636,10482,84248,84321,79902,8021,55011,8086,84271,6830,55677,79023,9818,23636,65083,129401,10762,9984,5394,23299,11269,9972,23511,55795,79228,55421,57510,22916,91746,5073,80145,81929,29074,27067,51092,8563,55706,9877,23…	DDX39A,IGF2BP1,IGF2BP3,IGF2BP2,FXR2,DDX19A,FXR1,FUBP3,STAU1,PRPF6,NHP2,FMR1,NUP155,ATXN2,NUP98,THOC2,NUP205,TST,NSUN2,NUP107,TOMM20,PNPT1,NCBP1,RANBP2,NUP160,NUP210,NUP88,DHX36,NUP133,RAE1,NUP43,CHTOP,BICD1,NXF1,FYTTD1,THOC3,NUP85,NUP214,PIH1D1,AAAS,POLDIP3,SUPT6H,IWS1,NUP37,NUP58,NUP62,NOL6,NUP35,NUP50,THOC1,EXOSC10,BICD2,DDX19B,NUP153,NUP188,PCID2,THOC6,NCBP3,XPO5,NCBP2,YTHDC1,PARN,THOC7,SEH1L,…	effectsize_up	0.00010078	3.88871	1	FALSE
GO_BP	GO:0022613	ribonucleoprotein complex biogenesis	500	396	10658,10594,26156,51504,7536,10528,10946,4839,6431,79869,10514,10772,11157,96764,9416,22803,51081,24148,27043,345630,54433,26121,28985,6430,57418,55651,10436,9221,55692,8575,55226,6732,51441,57819,54505,51639,23560,6209,23212,22894,23160,10728,10556,84154,55299,51154,4686,51631,51116,1207,118460,65080,4927,23517,117246,84844,8886,9136,55661,26155,81887,27336,23404,22907,55759,10969,55011,83743,10…	CELF1,PRPF8,RSL1D1,TRMT112,SF1,NOP56,SF3A3,NOP2,SRSF6,CPSF7,MYBBP1A,SRSF10,LSM6,TGS1,DDX23,XRN2,MRPS7,PRPF6,PELP1,FBLL1,GAR1,PRPF31,MCTS1,SRSF5,WDR18,NHP2,EMG1,NOLC1,LUC7L,PRKRA,NAT10,SRPK1,YTHDF2,LSM2,DHX29,SF3B6,GTPBP4,RPS15,RRS1,DIS3,WDR43,PTGES3,RPP30,RPF2,BRIX1,MRTO4,NCBP1,LUC7L2,MRPS2,CLNS1A,EXOSC6,MRPL44,NUP88,MTREX,FTSJ3,PHF5A,DDX18,RRP9,DDX27,NOC2L,LAS1L,HTATSF1,EXOSC2,DHX30,WDR12,EBNA1B…	effectsize_up	0.000123998	3.83808	1	FALSE
GO_BP	GO:0009150	purine ribonucleotide metabolic process	446	285	5313,9551,10632,51144,5515,3099,5160,51079,5162,2181,8833,4508,6390,4728,6576,64087,4722,8802,3614,23597,6389,31,54539,55753,4704,514,8801,51268,5167,79877,4723,4976,11001,205,374291,4700,4705,8803,4720,9061,4716,51715,4597,126328,402,706,28964,5471,4594,10845,5562,521,8050,6820,522,9567,4725,11163,2639,4538,4698,4709,80347,5663,4621,527,441531,51024,4724,4833,4714,9060,10157,4598,55902,5563,5522…	PKLR,ATP5MF,ATP5MG,HSD17B12,PPP2CA,HK2,PDHA1,NDUFA13,PDHB,ACSL3,GMPS,MT-ATP6,SDHB,NDUFS8,SLC25A1,MCCC2,NDUFS3,SUCLG1,IMPDH1,ACOT9,SDHA,ACACA,NDUFB11,OGDHL,NDUFA9,ATP5F1E,SUCLG2,PIPOX,ENPP1,DCAKD,NDUFV1,OPA1,SLC27A2,AK4,NDUFS7,NDUFA6,NDUFA10,SUCLA2,NDUFS2,PAPSS1,NDUFB10,RAB23,MVD,NDUFA11,ARL2,TSPO,GIT1,PPAT,MMUT,CLPX,PRKAA1,ATP5ME,PDHX,SULT2B1,ATP5PF,GTPBP1,NDUFS5,NUDT4,GCDH,MT-ND4,NDUFA5,NDUFB3,C…	effectsize_up	0.000127873	3.83052	1	FALSE
GO_BP	GO:0006626	protein targeting to mitochondrion	106	69	9512,51079,7323,25813,9868,92609,10452,55750,23203,23787,56993,706,10953,10651,59286,5562,90580,9804,10531,2931,27429,51024,55823,4580,56947,9927,25793,100287932,55486,79778,637,29928,4285,26519,29090,10456,54332,131118,55072,10425,130916,9776,728489,26521,118424,10245,84134,6721,26515,23788,80273,10469,7332,1459,51100,9141,93974,3329,9049,3998,10075,10055,9131,9520,665,3320,10134,26517,3308	PMPCB,NDUFA13,UBE2D3,SAMM50,TOMM70,TIMM50,TOMM40,AGK,PMPCA,MTCH1,TOMM22,TSPO,TOMM34,MTX2,UBL5,PRKAA1,TIMM29,TOMM20,PITRM1,GSK3A,HTRA2,FIS1,VPS11,MTX1,MFF,MFN2,FBXO7,TIMM23,PARL,MICALL2,BID,TIMM22,MIPEP,TIMM10,TIMM21,HAX1,GDAP1,DNAJC19,RNF31,ARIH2,MTERF4,ATG13,DNLZ,TIMM8B,UBE2J2,TIMM17B,TOMM40L,SREBF2,TIMM10B,MTCH2,GRPEL1,TIMM44,UBE2L3,CSNK2A2,SH3GLB1,PDCD5,ATP5IF1,HSPD1,AIP,LMAN1,HUWE1,SAE1,AIFM1…	effectsize_up	0.000134858	3.81741	1	FALSE
GO_BP	GO:0006406	mRNA export from nucleus	72	60	10212,55308,2332,9631,57187,54888,57122,4686,23279,4927,55746,8480,26097,10482,84248,84321,79902,8021,84271,6830,55677,9984,11269,55795,79228,55421,22916,91746,80145,8563,9877,9887,26993,29890,26019,56943,54890,8888,23293,2733,23049,22794,29107,29072,23381,6428,9775,5976,65125,1977,9688,7919,7514,9939,4116,10189,3267,7175,84324,3181	DDX39A,DDX19A,FMR1,NUP155,THOC2,NSUN2,NUP107,NCBP1,NUP160,NUP88,NUP133,RAE1,CHTOP,NXF1,FYTTD1,THOC3,NUP85,NUP214,POLDIP3,SUPT6H,IWS1,THOC1,DDX19B,PCID2,THOC6,NCBP3,NCBP2,YTHDC1,THOC7,THOC5,ZC3H11A,SMG7,AKAP8L,RBM15B,UPF2,ENY2,ALKBH5,MCM3AP,SMG6,GLE1,SMG1,CASC3,NXT1,SETD2,SMG5,SRSF3,EIF4A3,UPF1,WNK1,EIF4E,NUP93,DDX39B,XPO1,RBM8A,MAGOH,ALYREF,AGFG1,TPR,SARNP,HNRNPA2B1	effectsize_up	0.000142979	3.80296	1	FALSE
GO_BP	GO:0001676	long-chain fatty acid metabolic process	109	46	2181,2876,28976,5825,4259,1374,11001,9415,2944,26090,5730,10728,80142,3992,50640,1376,10999,376497,2182,1545,2180,10005,215,641371,11343,26061,80221,64834,8644,113612,57406,2948,221955,5740,5321,11000,30,2950,6342,2946,11332,2879,873,22949,2052,9444	ACSL3,GPX1,ACAD9,ABCD3,MGST3,CPT1A,SLC27A2,FADS2,GSTM1,ABHD12,PTGDS,PTGES3,PTGES2,FADS1,PNPLA8,CPT2,SLC27A4,SLC27A1,ACSL4,CYP1B1,ACSL1,ACOT8,ABCD1,ACOT1,MGLL,HACL1,ACSF2,ELOVL1,AKR1C3,CYP2U1,ABHD6,GSTM4,DAGLB,PTGIS,PLA2G4A,SLC27A3,ACAA1,GSTP1,SCP2,GSTM2,ACOT7,GPX4,CBR1,PTGR1,EPHX1,QKI	effectsize_up	0.0001442	3.80085	1	FALSE
GO_BP	GO:1903008	organelle disassembly	175	130	3099,92399,291,10985,23197,23376,2011,7443,2801,3396,706,9652,80349,28985,65991,5562,8729,23770,9100,162427,2931,983,9147,3064,6737,65992,27429,51024,26235,6499,11337,84164,5563,9927,25793,26058,6811,10013,8473,1939,493856,84340,9470,51368,55486,9325,4739,10767,22980,9604,56270,26100,53918,23647,26046,10133,9474,23400,90850,55139,51375,64320,79137,79065,4528,10456,84749,7249,6683,123,219402,23192…	HK2,MRRF,SLC25A4,GCN1,FAF2,UFL1,MARK2,VRK1,GOLGA2,MRPL58,TSPO,SKIC3,SKIC8,MCTS1,FUNDC2,PRKAA1,GBF1,FKBP8,USP10,RETREG3,GSK3A,CDK1,NEMF,HTT,TRIM21,DDRGK1,HTRA2,FIS1,FBXL4,SKIC2,GABARAP,ASCC2,PRKAA2,MFN2,FBXO7,GIGYF2,STX5,HDAC6,OGT,EIF2D,CISD2,GFM2,EIF4E2,TEX264,PARL,TRIP4,NEDD9,HBS1L,TCF25,RNF14,WDR45B,WIPI2,PELO,ARFIP2,LTN1,OPTN,ATG5,ATP13A2,ZNF598,ANKZF1,SNX7,RNF25,RETREG2,ATG9A,MTIF2,HAX1,USP30…	effectsize_up	0.00015158	3.78847	1	FALSE
GO_BP	GO:0000375	RNA splicing, via transesterification reactions	340	247	10212,6429,1655,7307,1665,6434,83759,10658,10594,7536,11100,10946,6431,29896,56259,10432,10772,55660,26528,988,9584,11157,96764,9416,4857,3550,24148,26121,6430,10284,9410,55234,2332,55692,4858,6732,59286,23543,4654,57819,23524,4928,51639,221662,9128,10209,22938,4686,10921,58517,51631,1207,27257,23517,84844,8241,6651,27336,28960,10656,10084,10659,84991,10450,5356,9716,51428,9129,9092,56949,4236,10…	DDX39A,SRSF4,DDX5,U2AF1,DHX15,TRA2B,RBM4B,CELF1,PRPF8,SF1,HNRNPUL1,SF3A3,SRSF6,TRA2A,CTNNBL1,RBM14,SRSF10,PRPF40A,DAZAP1,CDC5L,RBM39,LSM6,TGS1,DDX23,NOVA1,IK,PRPF6,PRPF31,SRSF5,SAP18,SNRNP40,SMU1,FMR1,LUC7L,NOVA2,SRPK1,UBL5,RBFOX2,MYOD1,LSM2,SRRM2,NUP98,SF3B6,RBM24,PRPF4,EIF1,SNW1,NCBP1,RNPS1,RBM25,LUC7L2,CLNS1A,LSM1,MTREX,PHF5A,RBM10,SON,HTATSF1,DCPS,KHDRBS3,PQBP1,CELF2,RBM17,PPIE,PLRG1,AQR,DDX4…	effectsize_up	0.000153142	3.78592	1	FALSE
GO_BP	GO:0090151	establishment of protein localization to mitochondrial membrane	32	24	51079,25813,9868,10452,55750,23787,56993,10651,90580,9804,5018,4580,617,79568,29928,26519,26521,26515,23788,9141,3320,8546,26517,3308	NDUFA13,SAMM50,TOMM70,TOMM40,AGK,MTCH1,TOMM22,MTX2,TIMM29,TOMM20,OXA1L,MTX1,BCS1L,MAIP1,TIMM22,TIMM10,TIMM8B,TIMM10B,MTCH2,PDCD5,HSP90AA1,AP3B1,TIMM13,HSPA4	effectsize_up	0.000189689	3.73237	1	FALSE
GO_BP	GO:0009259	ribonucleotide metabolic process	466	301	5313,9551,10632,51144,5515,3099,5160,51079,5162,2181,8833,4508,6390,4728,6576,64087,4722,8802,3614,23597,6389,31,54539,55753,4704,514,8801,51268,5167,79877,4723,4976,11001,205,374291,4700,4705,8803,4720,9061,4716,51715,4597,126328,402,706,28964,5471,4594,10845,5562,7372,521,8050,6820,522,9567,1807,4725,11163,2639,4538,4698,4709,7378,80347,5663,4621,527,441531,51024,4724,4833,4714,9060,10157,4598,…	PKLR,ATP5MF,ATP5MG,HSD17B12,PPP2CA,HK2,PDHA1,NDUFA13,PDHB,ACSL3,GMPS,MT-ATP6,SDHB,NDUFS8,SLC25A1,MCCC2,NDUFS3,SUCLG1,IMPDH1,ACOT9,SDHA,ACACA,NDUFB11,OGDHL,NDUFA9,ATP5F1E,SUCLG2,PIPOX,ENPP1,DCAKD,NDUFV1,OPA1,SLC27A2,AK4,NDUFS7,NDUFA6,NDUFA10,SUCLA2,NDUFS2,PAPSS1,NDUFB10,RAB23,MVD,NDUFA11,ARL2,TSPO,GIT1,PPAT,MMUT,CLPX,PRKAA1,UMPS,ATP5ME,PDHX,SULT2B1,ATP5PF,GTPBP1,DPYS,NDUFS5,NUDT4,GCDH,MT-ND4,NDUFA…	effectsize_up	0.000195925	3.72421	1	FALSE
GO_BP	GO:0009142	nucleoside triphosphate biosynthetic process	126	97	9551,10632,51079,4508,6390,4728,4722,3614,6389,54539,4704,514,4723,205,374291,4700,4705,4720,4716,126328,521,522,4725,4538,4698,4709,527,4724,4833,4714,4718,4706,4711,4535,55967,4731,4710,4536,29922,27109,4715,4695,4701,51422,7298,65990,7371,4726,6391,318,9519,201163,4713,4540,4712,56848,4707,54963,10201,4694,84277,4696,1353,6392,9556,7114,30968,509,515,1841,4702,1503,7040,10165,539,790,10476,564…	ATP5MF,ATP5MG,NDUFA13,MT-ATP6,SDHB,NDUFS8,NDUFS3,IMPDH1,SDHA,NDUFB11,NDUFA9,ATP5F1E,NDUFV1,AK4,NDUFS7,NDUFA6,NDUFA10,NDUFS2,NDUFB10,NDUFA11,ATP5ME,ATP5PF,NDUFS5,MT-ND4,NDUFA5,NDUFB3,ATP6V0C,NDUFS4,NME4,NDUFB8,NDUFC2,NDUFAB1,NDUFB5,MT-ND1,NDUFA12,NDUFV3,NDUFB4,MT-ND2,NME7,DMAC2L,NDUFB9,NDUFA2,NDUFA7,PRKAG2,TYMS,ANTKMT,UCK2,NDUFS6,SDHC,NUDT2,TBPL1,FLCN,NDUFB7,MT-ND5,NDUFB6,SPHK2,NDUFB1,UCKL1,NME6,N…	effectsize_up	0.0002195	3.69545	1	FALSE
GO_BP	GO:0090150	establishment of protein localization to membrane	275	177	6745,1020,51079,2181,6747,11231,25813,9868,6730,83871,10452,55750,6734,56926,84896,1445,11031,23204,57003,23787,56993,6729,9694,54499,10651,6731,7095,11261,90580,55831,6728,2803,10328,9804,23471,57130,56851,83955,56288,3265,23513,25945,51024,353116,5018,4580,56947,51234,22930,51608,617,56850,1956,9409,200576,93380,10791,10430,137492,5824,9747,23062,23255,27032,5830,27342,79568,284361,637,29928,54…	SSR1,CDK5,NDUFA13,ACSL3,SSR3,SEC63,SAMM50,TOMM70,SRP68,RAB34,TOMM40,AGK,SRPRA,NCLN,ATAD1,CSK,RAB31,ARL6IP1,CCDC47,MTCH1,TOMM22,SRP54,EMC2,TMCO1,MTX2,SRP72,SEC62,CHP1,TIMM29,EMC3,SRP19,GOLGA4,EMC8,TOMM20,TRAM1,ATP13A1,EMC7,NACA4P,PARD3,HRAS,SCRIB,NECTIN3,FIS1,RILPL1,OXA1L,MTX1,MFF,EMC4,RAB3GAP1,GET4,BCS1L,GRIPAP1,EGFR,PEX16,PIKFYVE,MMGT1,VAMP5,TMEM147,VPS37A,PEX19,TCAF1,GGA2,MTCL1,ATP2C1,PEX5,RABG…	effectsize_up	0.000232086	3.68126	1	FALSE
GO_BP	GO:0034427	nuclear-transcribed mRNA catabolic process, exonucleolytic, 3'-5'	12	12	9652,80349,118460,23404,6499,5393,56915,54512,129563,23016,11340,51010	SKIC3,SKIC8,EXOSC6,EXOSC2,SKIC2,EXOSC9,EXOSC5,EXOSC4,DIS3L2,EXOSC7,EXOSC8,EXOSC3	effectsize_up	0.000239174	3.67358	1	FALSE
GO_BP	GO:0000377	RNA splicing, via transesterification reactions with bulged adenosine as nucleophile	336	243	10212,6429,1655,7307,1665,6434,83759,10658,10594,7536,11100,10946,6431,29896,56259,10432,10772,55660,26528,988,9584,11157,96764,9416,4857,3550,24148,26121,6430,10284,9410,55234,2332,55692,4858,6732,59286,23543,4654,57819,23524,4928,51639,221662,9128,10209,22938,4686,10921,58517,51631,1207,23517,84844,8241,6651,27336,28960,10656,10084,10659,84991,10450,5356,9716,51428,9129,9092,56949,4236,10713,53…	DDX39A,SRSF4,DDX5,U2AF1,DHX15,TRA2B,RBM4B,CELF1,PRPF8,SF1,HNRNPUL1,SF3A3,SRSF6,TRA2A,CTNNBL1,RBM14,SRSF10,PRPF40A,DAZAP1,CDC5L,RBM39,LSM6,TGS1,DDX23,NOVA1,IK,PRPF6,PRPF31,SRSF5,SAP18,SNRNP40,SMU1,FMR1,LUC7L,NOVA2,SRPK1,UBL5,RBFOX2,MYOD1,LSM2,SRRM2,NUP98,SF3B6,RBM24,PRPF4,EIF1,SNW1,NCBP1,RNPS1,RBM25,LUC7L2,CLNS1A,MTREX,PHF5A,RBM10,SON,HTATSF1,DCPS,KHDRBS3,PQBP1,CELF2,RBM17,PPIE,PLRG1,AQR,DDX41,PRP…	effectsize_up	0.000246965	3.66539	1	FALSE
GO_BP	GO:0000398	mRNA splicing, via spliceosome	336	243	10212,6429,1655,7307,1665,6434,83759,10658,10594,7536,11100,10946,6431,29896,56259,10432,10772,55660,26528,988,9584,11157,96764,9416,4857,3550,24148,26121,6430,10284,9410,55234,2332,55692,4858,6732,59286,23543,4654,57819,23524,4928,51639,221662,9128,10209,22938,4686,10921,58517,51631,1207,23517,84844,8241,6651,27336,28960,10656,10084,10659,84991,10450,5356,9716,51428,9129,9092,56949,4236,10713,53…	DDX39A,SRSF4,DDX5,U2AF1,DHX15,TRA2B,RBM4B,CELF1,PRPF8,SF1,HNRNPUL1,SF3A3,SRSF6,TRA2A,CTNNBL1,RBM14,SRSF10,PRPF40A,DAZAP1,CDC5L,RBM39,LSM6,TGS1,DDX23,NOVA1,IK,PRPF6,PRPF31,SRSF5,SAP18,SNRNP40,SMU1,FMR1,LUC7L,NOVA2,SRPK1,UBL5,RBFOX2,MYOD1,LSM2,SRRM2,NUP98,SF3B6,RBM24,PRPF4,EIF1,SNW1,NCBP1,RNPS1,RBM25,LUC7L2,CLNS1A,MTREX,PHF5A,RBM10,SON,HTATSF1,DCPS,KHDRBS3,PQBP1,CELF2,RBM17,PPIE,PLRG1,AQR,DDX41,PRP…	effectsize_up	0.000246965	3.66539	1	FALSE
GO_BP	GO:0019693	ribose phosphate metabolic process	480	312	5313,9551,10632,51144,5515,3099,5160,51079,5162,2181,8833,5631,4508,6390,4728,6576,64087,4722,8802,3614,23597,6389,31,54539,55753,4704,514,8801,51268,5167,79877,4723,4976,11001,205,374291,4700,4705,8803,4720,9061,4716,51715,4597,126328,402,706,28964,5471,4594,10845,5562,7372,521,8050,6820,522,9567,1807,4725,11163,2639,4538,4698,4709,7378,80347,5663,4621,527,441531,51024,5634,4724,4833,4714,9060,1…	PKLR,ATP5MF,ATP5MG,HSD17B12,PPP2CA,HK2,PDHA1,NDUFA13,PDHB,ACSL3,GMPS,PRPS1,MT-ATP6,SDHB,NDUFS8,SLC25A1,MCCC2,NDUFS3,SUCLG1,IMPDH1,ACOT9,SDHA,ACACA,NDUFB11,OGDHL,NDUFA9,ATP5F1E,SUCLG2,PIPOX,ENPP1,DCAKD,NDUFV1,OPA1,SLC27A2,AK4,NDUFS7,NDUFA6,NDUFA10,SUCLA2,NDUFS2,PAPSS1,NDUFB10,RAB23,MVD,NDUFA11,ARL2,TSPO,GIT1,PPAT,MMUT,CLPX,PRKAA1,UMPS,ATP5ME,PDHX,SULT2B1,ATP5PF,GTPBP1,DPYS,NDUFS5,NUDT4,GCDH,MT-ND4…	effectsize_up	0.000247271	3.66507	1	FALSE
GO_BP	GO:0072521	purine-containing compound metabolic process	567	350	5313,9551,10632,51144,5515,3099,5160,51079,5162,2181,8833,5631,4508,6390,4728,6576,64087,4722,8802,3614,23597,4200,6389,31,54539,55753,4704,514,8801,23530,51268,5167,79877,4723,4976,11001,2820,205,374291,4700,4705,8803,4720,6470,9061,4716,51715,4597,126328,402,5091,706,28964,5471,4594,10845,5562,521,8050,6820,522,9567,9497,4725,11163,2639,4538,4698,4709,80347,5663,4621,527,441531,51024,133686,563…	PKLR,ATP5MF,ATP5MG,HSD17B12,PPP2CA,HK2,PDHA1,NDUFA13,PDHB,ACSL3,GMPS,PRPS1,MT-ATP6,SDHB,NDUFS8,SLC25A1,MCCC2,NDUFS3,SUCLG1,IMPDH1,ACOT9,ME2,SDHA,ACACA,NDUFB11,OGDHL,NDUFA9,ATP5F1E,SUCLG2,NNT,PIPOX,ENPP1,DCAKD,NDUFV1,OPA1,SLC27A2,GPD2,AK4,NDUFS7,NDUFA6,NDUFA10,SUCLA2,NDUFS2,SHMT1,PAPSS1,NDUFB10,RAB23,MVD,NDUFA11,ARL2,PC,TSPO,GIT1,PPAT,MMUT,CLPX,PRKAA1,ATP5ME,PDHX,SULT2B1,ATP5PF,GTPBP1,SLC4A7,NDUFS…	effectsize_up	0.000255722	3.65646	1	FALSE
GO_BP	GO:0033866	nucleoside bisphosphate biosynthetic process	58	43	51144,5160,5162,2181,6576,31,79877,11001,9061,4594,8050,2639,80347,9060,55902,55229,2182,2180,25874,9374,5163,5165,197322,64834,80025,201562,8034,23417,9200,5164,53354,60490,32,9524,38,1737,23181,47,5538,11332,6622,79717,1738	HSD17B12,PDHA1,PDHB,ACSL3,SLC25A1,ACACA,DCAKD,SLC27A2,PAPSS1,MMUT,PDHX,GCDH,COASY,PAPSS2,ACSS2,PANK4,ACSL4,ACSL1,MPC2,PPT2,PDK1,PDK3,ACSF3,ELOVL1,PANK2,HACD2,SLC25A16,MLYCD,HACD1,PDK2,PANK1,PPCDC,ACACB,TECR,ACAT1,DLAT,DIP2A,ACLY,PPT1,ACOT7,SNCA,PPCS,DLD	effectsize_up	0.000258728	3.65346	1	FALSE
GO_BP	GO:0034030	ribonucleoside bisphosphate biosynthetic process	58	43	51144,5160,5162,2181,6576,31,79877,11001,9061,4594,8050,2639,80347,9060,55902,55229,2182,2180,25874,9374,5163,5165,197322,64834,80025,201562,8034,23417,9200,5164,53354,60490,32,9524,38,1737,23181,47,5538,11332,6622,79717,1738	HSD17B12,PDHA1,PDHB,ACSL3,SLC25A1,ACACA,DCAKD,SLC27A2,PAPSS1,MMUT,PDHX,GCDH,COASY,PAPSS2,ACSS2,PANK4,ACSL4,ACSL1,MPC2,PPT2,PDK1,PDK3,ACSF3,ELOVL1,PANK2,HACD2,SLC25A16,MLYCD,HACD1,PDK2,PANK1,PPCDC,ACACB,TECR,ACAT1,DLAT,DIP2A,ACLY,PPT1,ACOT7,SNCA,PPCS,DLD	effectsize_up	0.000258728	3.65346	1	FALSE
GO_BP	GO:0034033	purine nucleoside bisphosphate biosynthetic process	58	43	51144,5160,5162,2181,6576,31,79877,11001,9061,4594,8050,2639,80347,9060,55902,55229,2182,2180,25874,9374,5163,5165,197322,64834,80025,201562,8034,23417,9200,5164,53354,60490,32,9524,38,1737,23181,47,5538,11332,6622,79717,1738	HSD17B12,PDHA1,PDHB,ACSL3,SLC25A1,ACACA,DCAKD,SLC27A2,PAPSS1,MMUT,PDHX,GCDH,COASY,PAPSS2,ACSS2,PANK4,ACSL4,ACSL1,MPC2,PPT2,PDK1,PDK3,ACSF3,ELOVL1,PANK2,HACD2,SLC25A16,MLYCD,HACD1,PDK2,PANK1,PPCDC,ACACB,TECR,ACAT1,DLAT,DIP2A,ACLY,PPT1,ACOT7,SNCA,PPCS,DLD	effectsize_up	0.000258728	3.65346	1	FALSE
GO_BP	GO:0006163	purine nucleotide metabolic process	538	338	5313,9551,10632,51144,5515,3099,5160,51079,5162,2181,8833,5631,4508,6390,4728,6576,64087,4722,8802,3614,23597,4200,6389,31,54539,55753,4704,514,8801,23530,51268,5167,79877,4723,4976,11001,2820,205,374291,4700,4705,8803,4720,9061,4716,51715,4597,126328,402,5091,706,28964,5471,4594,10845,5562,521,8050,6820,522,9567,9497,4725,11163,2639,4538,4698,4709,80347,5663,4621,527,441531,51024,133686,5634,472…	PKLR,ATP5MF,ATP5MG,HSD17B12,PPP2CA,HK2,PDHA1,NDUFA13,PDHB,ACSL3,GMPS,PRPS1,MT-ATP6,SDHB,NDUFS8,SLC25A1,MCCC2,NDUFS3,SUCLG1,IMPDH1,ACOT9,ME2,SDHA,ACACA,NDUFB11,OGDHL,NDUFA9,ATP5F1E,SUCLG2,NNT,PIPOX,ENPP1,DCAKD,NDUFV1,OPA1,SLC27A2,GPD2,AK4,NDUFS7,NDUFA6,NDUFA10,SUCLA2,NDUFS2,PAPSS1,NDUFB10,RAB23,MVD,NDUFA11,ARL2,PC,TSPO,GIT1,PPAT,MMUT,CLPX,PRKAA1,ATP5ME,PDHX,SULT2B1,ATP5PF,GTPBP1,SLC4A7,NDUFS5,NUDT…	effectsize_up	0.000296938	3.61796	1	FALSE
GO_BP	GO:0006401	RNA catabolic process	401	209	10642,1655,10643,10644,9513,10658,207,8087,81892,56829,2237,23708,11157,22803,9261,80335,9652,23644,2926,80349,23019,2332,51441,201626,57819,221662,22894,9567,54888,87178,51154,4686,5578,10921,5317,118460,27257,23517,170506,8241,9475,51594,5580,23404,79068,28960,6499,6093,4343,131870,10940,5393,26058,56915,5394,253943,79882,60528,5511,54512,57721,55795,22916,9238,10767,4292,5073,4848,80153,54542,…	IGF2BP1,DDX5,IGF2BP3,IGF2BP2,FXR2,CELF1,AKT1,FXR1,SLIRP,ZC3HAV1,FEN1,GSPT2,LSM6,XRN2,MAPKAPK2,WDR82,SKIC3,EDC4,GRSF1,SKIC8,CNOT1,FMR1,YTHDF2,PDE12,LSM2,RBM24,DIS3,GTPBP1,NSUN2,PNPT1,MRTO4,NCBP1,PRKCA,RNPS1,PKP1,EXOSC6,LSM1,MTREX,DHX36,RBM10,ROCK2,NBAS,PRKCD,EXOSC2,FTO,DCPS,SKIC2,ROCK1,MOV10,NUDT16,POP1,EXOSC9,GIGYF2,EXOSC5,EXOSC10,YTHDF3,ZC3H14,ELAC2,PPP1R8,EXOSC4,METTL14,PCID2,NCBP2,TBRG4,HBS1L,…	effectsize_up	0.000298603	3.61651	1	FALSE
GO_BP	GO:0006903	vesicle targeting	67	57	54732,10113,8773,83930,5537,8729,10640,23332,55770,11336,126003,22871,23233,5663,23513,23265,9919,84364,26286,9342,55763,51128,58485,157769,54536,55717,55773,1453,51399,149371,51112,64149,51693,9321,122553,60684,83696,22878,6399,5413,7109,80006,5871,10948,10959,23122,56681,60412,10972,8452,10652,4669,10342,10016,553115,27095,55062	TMED9,PREB,SNAP23,STARD3NL,PPP6C,GBF1,EXOC5,CLASP1,EXOC2,EXOC3,TRAPPC5,NLGN1,EXOC6B,PSEN1,SCRIB,EXOC7,SEC16A,ARFGAP2,ARFGAP3,SNAP29,EXOC1,SAR1B,TRAPPC1,FAM91A1,EXOC6,WDR11,TBC1D23,CSNK1D,TRAPPC4,EXOC8,TRAPPC12,C17ORF75,TRAPPC2L,TRIP11,TRAPPC6B,TRAPPC11,TRAPPC9,TRAPPC8,TRAPPC2,SEPTIN5,TRAPPC10,TRAPPC13,MAP4K2,STARD3,TMED2,CLASP2,SAR1A,EXOC4,TMED10,CUL3,YKT6,NAGLU,TFG,PDCD6,PEF1,TRAPPC3,WIPI1	effectsize_up	0.000307621	3.6088	1	FALSE
GO_BP	GO:0031123	RNA 3'-end processing	102	76	10768,79869,54931,345630,1477,2926,333,51692,1479,26173,87178,4686,118460,170506,55197,23404,54623,29894,5393,56915,5394,79882,60528,29101,54512,10914,23283,22916,53981,91746,8189,26512,5073,55339,22828,23016,90459,6832,677,55756,123169,1025,79670,11340,10978,51010,79033,55149,25962,51585,25896,55656,80789,57508,23248,81556,114034,57117,26024,5433,64852,351,51095,79577,2091,6741,51574,6227,1736,2…	AHCYL1,CPSF7,TRMT10C,FBLL1,CSTF1,GRSF1,APLP1,CPSF3,CSTF3,INTS1,PNPT1,NCBP1,EXOSC6,DHX36,RPRD1A,EXOSC2,PAF1,CPSF1,EXOSC9,EXOSC5,EXOSC10,ZC3H14,ELAC2,SSU72,EXOSC4,PAPOLA,CSTF2T,NCBP2,CPSF2,YTHDC1,SYMPK,INTS6,PARN,WDR33,SCAF8,EXOSC7,ERI1,SUPV3L1,ZFP36L1,INTS9,LEO1,CDK9,TUT7,EXOSC8,CLP1,EXOSC3,ERI3,MTPAP,VIRMA,PCF11,INTS7,INTS8,INTS5,INTS2,RPRD2,INTS14,TOE1,INTS12,PTCD1,POLR2D,TUT1,APP,TRNT1,CDC73,FB…	effectsize_up	0.0003092	3.60747	1	FALSE
GO_BP	GO:0006402	mRNA catabolic process	345	175	10642,1655,10643,10644,9513,10658,207,8087,56829,23708,11157,22803,9261,9652,23644,80349,23019,2332,51441,201626,57819,221662,22894,9567,87178,51154,4686,5578,10921,5317,118460,27257,170506,8241,9475,51594,5580,23404,79068,28960,6499,6093,4343,131870,5393,26058,56915,5394,253943,79882,54512,57721,55795,22916,9238,10767,4292,5073,4848,80153,54542,54464,53918,129563,55802,51690,23185,55181,27161,56…	IGF2BP1,DDX5,IGF2BP3,IGF2BP2,FXR2,CELF1,AKT1,FXR1,ZC3HAV1,GSPT2,LSM6,XRN2,MAPKAPK2,SKIC3,EDC4,SKIC8,CNOT1,FMR1,YTHDF2,PDE12,LSM2,RBM24,DIS3,GTPBP1,PNPT1,MRTO4,NCBP1,PRKCA,RNPS1,PKP1,EXOSC6,LSM1,DHX36,RBM10,ROCK2,NBAS,PRKCD,EXOSC2,FTO,DCPS,SKIC2,ROCK1,MOV10,NUDT16,EXOSC9,GIGYF2,EXOSC5,EXOSC10,YTHDF3,ZC3H14,EXOSC4,METTL14,PCID2,NCBP2,TBRG4,HBS1L,MLH1,PARN,CNOT2,EDC3,RC3H2,XRN1,PELO,DIS3L2,DCP1A,LSM…	effectsize_up	0.000357107	3.56991	1	FALSE
GO_BP	GO:0009303	rRNA transcription	40	29	4141,55506,5434,6597,84172,6598,9328,55011,11137,10360,9330,84365,2475,51082,2975,9329,10927,2068,25926,2976,64425,221830,10849,29997,112495,9555,284119,6949,4691	MARS1,MACROH2A2,POLR2E,SMARCA4,POLR1B,SMARCB1,GTF3C5,PIH1D1,PWP1,NPM3,GTF3C3,NIFK,MTOR,POLR1D,GTF3C1,GTF3C4,SPIN1,ERCC2,NOL11,GTF3C2,POLR1E,POLR1F,POLR1G,NOP53,GTF3C6,MACROH2A1,CAVIN1,TCOF1,NCL	effectsize_up	0.000378673	3.55452	1	FALSE
GO_BP	GO:0050684	regulation of mRNA processing	132	100	6429,1655,6434,10768,10658,7536,6431,29896,9667,10772,26528,9584,4857,10284,79811,55234,2332,4858,6732,23543,4654,4928,221662,10209,22938,4686,10921,58517,1207,170506,8241,6651,54623,10656,10659,6830,55677,5394,79882,11189,10914,64783,22916,91746,79171,10181,9589,83989,6733,29890,677,123169,494115,1025,57703,65109,984,1859,23210,79066,6433,57060,6428,10521,79577,3192,5976,3191,6294,51574,9588,166…	SRSF4,DDX5,TRA2B,AHCYL1,CELF1,SF1,SRSF6,TRA2A,SAFB2,SRSF10,DAZAP1,RBM39,NOVA1,SAP18,SLTM,SMU1,FMR1,NOVA2,SRPK1,RBFOX2,MYOD1,NUP98,RBM24,EIF1,SNW1,NCBP1,RNPS1,RBM25,CLNS1A,DHX36,RBM10,SON,PAF1,KHDRBS3,CELF2,SUPT6H,IWS1,EXOSC10,ZC3H14,CELF3,PAPOLA,RBM15,NCBP2,YTHDC1,RBM42,RBM5,WTAP,ARB2A,SRPK2,RBM15B,ZFP36L1,LEO1,RBMXL1,CDK9,CWC22,UPF3B,CDK11B,DYRK1A,JMJD6,METTL16,SFSWAP,PCBP4,SRSF3,DDX17,CDC73,HNR…	effectsize_up	0.000403478	3.5378	1	FALSE
GO_BP	GO:1901570	fatty acid derivative biosynthetic process	51	23	51144,2181,6576,31,11001,3155,2639,2686,2182,2180,65985,84188,9374,79611,197322,64834,201562,9200,2687,5066,9524,38,5538	HSD17B12,ACSL3,SLC25A1,ACACA,SLC27A2,HMGCL,GCDH,GGT7,ACSL4,ACSL1,AACS,FAR1,PPT2,ACSS3,ACSF3,ELOVL1,HACD2,HACD1,GGT5,PAM,TECR,ACAT1,PPT1	effectsize_up	0.000404512	3.53712	1	FALSE
GO_BP	GO:0061024	membrane organization	813	489	1759,54732,91663,488,3099,51079,55161,599,1104,26092,79188,25813,207,10939,10451,291,1718,51479,9868,10269,83871,92609,10452,55750,5881,114879,56926,4976,3673,11031,23204,57003,23787,89941,10490,56993,5119,54947,22848,7443,706,11079,9694,91869,54499,10113,10651,5877,8773,163590,9631,8871,5537,9525,8729,11261,90580,93343,81035,91851,718,8560,9844,55831,79135,10640,57132,10328,9804,4034,23471,2931,…	DNM1,TMED9,MYADM,ATP2A2,HK2,NDUFA13,TMEM33,BCL2L2,RCC1,TOR1AIP1,TMEM43,SAMM50,AKT1,AFG3L2,VAV3,SLC25A4,DHCR24,ANKFY1,TOMM70,ZMPSTE24,RAB34,TIMM50,TOMM40,AGK,RAC3,OSBPL5,NCLN,OPA1,ITGA2,RAB31,ARL6IP1,CCDC47,MTCH1,RHOT2,VTI1B,TOMM22,CHMP1A,LPCAT2,AAK1,VRK1,TSPO,RER1,EMC2,RFT1,TMCO1,PREB,MTX2,RABIF,SNAP23,TOR1AIP2,NUP155,SYNJ2,PPP6C,VPS4B,GBF1,CHP1,TIMM29,MVB12A,COLEC12,CHRDL1,C3,DEGS1,ELMO1,EMC3,AP…	effectsize_up	0.000436752	3.51682	1	FALSE
GO_BP	GO:0006613	cotranslational protein targeting to membrane	32	19	6745,6747,11231,6730,6734,23204,6729,6731,7095,6728,23471,9697,130617,29927,6727,10952,64374,58477,6726	SSR1,SSR3,SEC63,SRP68,SRPRA,ARL6IP1,SRP54,SRP72,SEC62,SRP19,TRAM1,TRAM2,ZFAND2B,SEC61A1,SRP14,SEC61B,SIL1,SRPRB,SRP9	effectsize_up	0.000460621	3.50267	1	FALSE
GO_BP	GO:0072344	rescue of stalled ribosome	29	25	10985,3396,9652,80349,9100,9147,6499,84164,26058,9470,9325,10767,22980,9604,53918,26046,90850,55139,64320,138428,23008,6059,51095,10399,10973	GCN1,MRPL58,SKIC3,SKIC8,USP10,NEMF,SKIC2,ASCC2,GIGYF2,EIF4E2,TRIP4,HBS1L,TCF25,RNF14,PELO,LTN1,ZNF598,ANKZF1,RNF25,PTRH1,KLHDC10,ABCE1,TRNT1,RACK1,ASCC3	effectsize_up	0.000497269	3.48222	1	FALSE
GO_BP	GO:0031331	positive regulation of cellular catabolic process	429	215	10642,9513,10658,23677,8087,291,5770,56829,23530,1374,23376,3791,10558,2926,23019,51441,5562,201626,5899,221662,22894,2021,9567,8723,87178,2931,2932,27257,170506,9475,3064,5595,5580,5663,6737,83737,23404,9517,79837,79068,28960,6829,22930,6093,10346,4343,5563,5393,25793,26058,56915,253943,8660,5305,57721,79443,2475,5127,219771,3162,5286,215,4292,8396,5073,4848,54542,143686,151636,29110,129563,7915…	IGF2BP1,FXR2,CELF1,SH3BP4,FXR1,SLC25A4,PTPN1,ZC3HAV1,NNT,CPT1A,UFL1,KDR,SPTLC1,GRSF1,CNOT1,YTHDF2,PRKAA1,PDE12,RALB,RBM24,DIS3,ENDOG,GTPBP1,SNX4,PNPT1,GSK3A,GSK3B,LSM1,DHX36,ROCK2,HTT,MAPK3,PRKCD,PSEN1,TRIM21,ITCH,EXOSC2,SPTLC2,PIP4K2C,FTO,DCPS,SUPT5H,RAB3GAP1,ROCK1,TRIM22,MOV10,PRKAA2,EXOSC9,FBXO7,GIGYF2,EXOSC5,YTHDF3,IRS2,PIP4K2A,METTL14,FYCO1,MTOR,CDK16,CCNY,HMOX1,PIK3C2A,ABCD1,MLH1,PIP4K2B,PA…	effectsize_up	0.000507188	3.47693	1	FALSE
GO_BP	GO:0000470	maturation of LSU-rRNA	28	26	26156,4839,55651,23560,84154,117246,8886,81887,55759,285855,84365,79707,23246,10412,51018,84549,9875,23029,80135,6129,4809,11224,6130,3692,23481,4736	RSL1D1,NOP2,NHP2,GTPBP4,RPF2,FTSJ3,DDX18,LAS1L,WDR12,RPL7L1,NIFK,NOL9,BOP1,NSA2,RRP15,MAK16,URB1,RBM34,RPF1,RPL7,SNU13,RPL35,RPL7A,EIF6,PES1,RPL10A	effectsize_up	0.000531163	3.46453	1	FALSE
GO_BP	GO:0006658	phosphatidylserine metabolic process	23	13	114879,26090,7920,114882,9791,114884,376497,10162,57515,81490,254531,129642,23659	OSBPL5,ABHD12,ABHD16A,OSBPL8,PTDSS1,OSBPL10,SLC27A1,LPCAT3,SERINC1,PTDSS2,LPCAT4,MBOAT2,PLA2G15	effectsize_up	0.000538301	3.46094	1	FALSE
GO_BP	GO:1901566	organonitrogen compound biosynthetic process	1800	1073	7311,10642,6144,9551,10058,3703,2747,10643,10632,6164,10644,51144,34,6123,5160,9513,1603,51079,5162,6235,7841,2181,8833,5631,83759,92399,4258,4508,6390,5832,4728,6576,57470,201595,207,2744,4141,8087,4942,6166,4722,84061,8879,2193,6170,3614,56052,6389,31,54539,9945,6192,10985,4704,514,29925,200916,55750,79877,4733,8813,587,4723,1371,79888,1917,9375,11001,23708,205,374291,4700,3673,4705,65993,29093…	UBA52,IGF2BP1,RPL21,ATP5MF,ABCB6,STT3A,GLUD2,IGF2BP3,ATP5MG,RPL34,IGF2BP2,HSD17B12,ACADM,RPL3L,PDHA1,FXR2,DAD1,NDUFA13,PDHB,RPS29,MOGS,ACSL3,GMPS,PRPS1,RBM4B,MRRF,MGST2,MT-ATP6,SDHB,ALDH18A1,NDUFS8,SLC25A1,LRRC47,STT3B,AKT1,GLS,MARS1,FXR1,OAT,RPL36AL,NDUFS3,MAGT1,SGPL1,FARSA,RPL39,IMPDH1,ALG1,SDHA,ACACA,NDUFB11,GFPT2,RPS4Y1,GCN1,NDUFA9,ATP5F1E,GMPPB,RPL22L1,AGK,DCAKD,DRG1,DPM1,BCAT2,NDUFV1,CPOX,L…	effectsize_up	0.000689642	3.39366	1	FALSE
GO_BP	GO:0009117	nucleotide metabolic process	599	382	5313,9551,10632,51144,5515,3099,5160,51079,5162,2181,8833,5631,4508,6390,4728,6576,64087,4722,8802,3614,23597,4200,6389,31,54539,55753,4704,514,8801,23530,51268,5167,79877,4723,4976,11001,2820,205,374291,4700,6240,4705,8803,4720,6470,9061,4716,1635,51715,4597,126328,402,5091,706,28964,5471,4594,1854,10845,5562,7372,521,8050,6820,522,9567,1807,9497,6241,4725,11163,102157402,2639,4538,4698,4709,737…	PKLR,ATP5MF,ATP5MG,HSD17B12,PPP2CA,HK2,PDHA1,NDUFA13,PDHB,ACSL3,GMPS,PRPS1,MT-ATP6,SDHB,NDUFS8,SLC25A1,MCCC2,NDUFS3,SUCLG1,IMPDH1,ACOT9,ME2,SDHA,ACACA,NDUFB11,OGDHL,NDUFA9,ATP5F1E,SUCLG2,NNT,PIPOX,ENPP1,DCAKD,NDUFV1,OPA1,SLC27A2,GPD2,AK4,NDUFS7,NDUFA6,RRM1,NDUFA10,SUCLA2,NDUFS2,SHMT1,PAPSS1,NDUFB10,DCTD,RAB23,MVD,NDUFA11,ARL2,PC,TSPO,GIT1,PPAT,MMUT,DUT,CLPX,PRKAA1,UMPS,ATP5ME,PDHX,SULT2B1,ATP5PF,…	effectsize_up	0.000708379	3.38632	1	FALSE
GO_BP	GO:0006694	steroid biosynthetic process	185	82	51144,1717,10613,50814,5825,7536,1718,1595,2232,2222,11001,51706,3422,3930,4597,706,1385,10682,5562,133,114883,335,3480,4598,7923,5563,51170,10162,6713,7108,11161,26031,11218,5087,10005,6307,2230,51478,114880,51422,4790,1601,5469,1080,80270,8644,9885,403313,23600,114876,79154,22937,54206,23411,1609,10948,6721,27122,79798,3490,348,11160,476,1727,3157,6647,10654,6342,84681,47,10449,2224,64746,3028,…	HSD17B12,DHCR7,ERLIN1,NSDHL,ABCD3,SF1,DHCR24,CYP51A1,FDXR,FDFT1,SLC27A2,CYB5R1,IDI1,LBR,MVD,TSPO,CREB1,EBP,PRKAA1,ADM,OSBPL9,APOA1,IGF1R,MVK,HSD17B8,PRKAA2,HSD17B11,LPCAT3,SQLE,TM7SF2,ERG28,OSBPL3,DDX20,PBX1,ACOT8,MSMO1,FDX1,HSD17B7,OSBPL6,PRKAG2,NFKB1,DAB2,MED1,CFTR,HSD3B7,AKR1C3,OSBPL2,PLPP6,AMACR,OSBPL1A,DHRS11,SCAP,ERRFI1,SIRT1,DGKQ,STARD3,SREBF2,DKK3,ARMC5,IGFBP7,APOE,ERLIN2,ATP1A1,CYB5R3,HM…	effectsize_up	0.000799576	3.35294	1	FALSE
GO_BP	GO:0015711	organic anion transport	449	141	8402,81855,94081,11230,8604,2181,6576,207,5825,291,29957,1374,9536,83733,11001,51706,23204,347734,1836,5467,5562,6515,284129,9497,6558,788,6541,4363,5663,50640,51024,10755,1376,1468,56262,4257,22930,10999,51167,376497,9197,79751,2180,8660,8036,10478,25874,25800,10227,94097,6533,215,10257,54677,55238,8671,6509,4763,9900,114789,26503,208,51228,123,1080,84062,23516,8714,5608,6198,2055,10166,121260,5…	SLC25A11,SFXN3,SFXN1,PRAF2,SLC25A12,ACSL3,SLC25A1,AKT1,ABCD3,SLC25A4,SLC25A24,CPT1A,PTGES,SLC25A18,SLC27A2,CYB5R1,ARL6IP1,SLC35B2,SLC26A2,PPARD,PRKAA1,SLC2A3,SLC26A11,SLC4A7,SLC12A2,SLC25A20,SLC7A1,ABCC1,PSEN1,PNPLA8,FIS1,GIPC1,CPT2,SLC25A10,LRRC8A,MGST1,RAB3GAP1,SLC27A4,CYB5R4,SLC27A1,SLC33A1,SLC25A22,ACSL1,IRS2,SHOC2,SLC25A17,MPC2,SLC39A6,MFSD10,SFXN5,SLC6A6,ABCD1,ABCC4,CROT,SLC38A7,SLC4A4,SLC1…	effectsize_up	0.000834345	3.34114	1	FALSE
GO_BP	GO:0032011	ARF protein signal transduction	21	13	9922,9267,28964,8729,55738,10982,9815,10565,9266,10564,23362,23096,9448	IQSEC1,CYTH1,GIT1,GBF1,ARFGAP1,MAPRE2,GIT2,ARFGEF1,CYTH2,ARFGEF2,PSD3,IQSEC2,MAP4K4	effectsize_up	0.000842961	3.33829	1	FALSE
GO_BP	GO:0032012	regulation of ARF protein signal transduction	21	13	9922,9267,28964,8729,55738,10982,9815,10565,9266,10564,23362,23096,9448	IQSEC1,CYTH1,GIT1,GBF1,ARFGAP1,MAPRE2,GIT2,ARFGEF1,CYTH2,ARFGEF2,PSD3,IQSEC2,MAP4K4	effectsize_up	0.000842961	3.33829	1	FALSE
GO_BP	GO:0006405	RNA export from nucleus	95	79	10212,55308,2332,9631,4928,57187,54888,57122,4686,23279,4927,55746,8480,26097,10482,84248,84321,79902,8021,84271,6830,55677,23636,65083,9984,11269,9972,23511,55795,79228,55421,57510,22916,91746,80145,8563,9877,9887,26993,29890,51808,26019,56943,54890,8888,23293,155435,2733,7248,23049,100101267,22794,55051,29107,29072,23381,6428,9775,5976,6741,65125,1660,1977,9688,7919,10657,7514,11052,9939,5901,4…	DDX39A,DDX19A,FMR1,NUP155,NUP98,THOC2,NSUN2,NUP107,NCBP1,NUP160,NUP88,NUP133,RAE1,CHTOP,NXF1,FYTTD1,THOC3,NUP85,NUP214,POLDIP3,SUPT6H,IWS1,NUP62,NOL6,THOC1,DDX19B,NUP153,NUP188,PCID2,THOC6,NCBP3,XPO5,NCBP2,YTHDC1,THOC7,THOC5,ZC3H11A,SMG7,AKAP8L,RBM15B,PHAX,UPF2,ENY2,ALKBH5,MCM3AP,SMG6,RBM33,GLE1,TSC1,SMG1,POM121C,CASC3,NRDE2,NXT1,SETD2,SMG5,SRSF3,EIF4A3,UPF1,SSB,WNK1,DHX9,EIF4E,NUP93,DDX39B,KHDRB…	effectsize_up	0.000865349	3.331	1	FALSE
GO_BP	GO:0006399	tRNA metabolic process	200	149	57470,207,4141,2193,51504,25940,11157,55699,283742,81627,54931,2926,55226,55157,5434,54888,10556,80755,87178,81890,23404,55140,9328,51067,23395,57570,112858,81605,10940,5393,23438,79731,9330,79587,5394,60528,54517,54938,138716,57505,79693,2975,79691,54974,80222,79042,124454,9329,80324,5188,55250,25917,23587,83707,11180,57038,23016,2976,9692,54901,24140,51002,55621,63892,10557,54920,10775,5441,113…	LRRC47,AKT1,MARS1,FARSA,TRMT112,FAM98A,LSM6,IARS2,FAM98B,TRMT1L,TRMT10C,GRSF1,NAT10,DARS2,POLR2E,NSUN2,RPP30,AARSD1,PNPT1,QTRT1,EXOSC2,ELP3,GTF3C5,YARS2,LARS2,TRMT5,TP53RK,URM1,POP1,EXOSC9,HARS2,NARS2,GTF3C3,CARS2,EXOSC10,ELAC2,PUS7,SARS2,RPP25L,AARS2,YRDC,GTF3C1,QTRT2,THG1L,TARS2,TSEN34,EARS2,GTF3C4,PUS1,GATB,ELP2,THUMPD3,ELP5,TRPT1,WDR6,RARS2,EXOSC7,GTF3C2,PRORP,CDKAL1,FTSJ1,TPRKB,TRMT1,THADA,R…	effectsize_up	0.000865987	3.33079	1	FALSE
GO_BP	GO:0009144	purine nucleoside triphosphate metabolic process	249	178	5313,9551,10632,5515,3099,51079,4508,6390,4728,4722,3614,6389,54539,55753,4704,514,5167,4723,4976,205,374291,4700,4705,4720,4716,51715,126328,402,706,28964,10845,5562,521,522,9567,4725,4538,4698,4709,5663,4621,527,441531,51024,4724,4833,4714,5563,4718,4706,131870,25939,4711,4535,55967,221937,4731,5208,8473,55669,79631,4710,2475,4536,2027,83440,55526,80201,29922,27109,4715,1716,4695,8671,4701,1147…	PKLR,ATP5MF,ATP5MG,PPP2CA,HK2,NDUFA13,MT-ATP6,SDHB,NDUFS8,NDUFS3,IMPDH1,SDHA,NDUFB11,OGDHL,NDUFA9,ATP5F1E,ENPP1,NDUFV1,OPA1,AK4,NDUFS7,NDUFA6,NDUFA10,NDUFS2,NDUFB10,RAB23,NDUFA11,ARL2,TSPO,GIT1,CLPX,PRKAA1,ATP5ME,ATP5PF,GTPBP1,NDUFS5,MT-ND4,NDUFA5,NDUFB3,PSEN1,MYH3,ATP6V0C,PGAM4,FIS1,NDUFS4,NME4,NDUFB8,PRKAA2,NDUFC2,NDUFAB1,NUDT16,SAMHD1,NDUFB5,MT-ND1,NDUFA12,FOXK1,NDUFV3,PFKFB2,OGT,MFN1,EFL1,NDU…	effectsize_up	0.000974533	3.29778	1	FALSE
GO_BP	GO:0009205	purine ribonucleoside triphosphate metabolic process	243	172	5313,9551,10632,5515,3099,51079,4508,6390,4728,4722,3614,6389,54539,55753,4704,514,5167,4723,4976,205,374291,4700,4705,4720,4716,51715,126328,402,706,28964,10845,5562,521,522,9567,4725,4538,4698,4709,5663,4621,527,441531,51024,4724,4833,4714,5563,4718,4706,4711,4535,55967,221937,4731,5208,8473,55669,79631,4710,2475,4536,2027,83440,55526,80201,29922,27109,4715,4695,8671,4701,114789,8505,51422,6480…	PKLR,ATP5MF,ATP5MG,PPP2CA,HK2,NDUFA13,MT-ATP6,SDHB,NDUFS8,NDUFS3,IMPDH1,SDHA,NDUFB11,OGDHL,NDUFA9,ATP5F1E,ENPP1,NDUFV1,OPA1,AK4,NDUFS7,NDUFA6,NDUFA10,NDUFS2,NDUFB10,RAB23,NDUFA11,ARL2,TSPO,GIT1,CLPX,PRKAA1,ATP5ME,ATP5PF,GTPBP1,NDUFS5,MT-ND4,NDUFA5,NDUFB3,PSEN1,MYH3,ATP6V0C,PGAM4,FIS1,NDUFS4,NME4,NDUFB8,PRKAA2,NDUFC2,NDUFAB1,NDUFB5,MT-ND1,NDUFA12,FOXK1,NDUFV3,PFKFB2,OGT,MFN1,EFL1,NDUFB4,MTOR,MT-ND…	effectsize_up	0.000985617	3.2946	1	FALSE
GO_BP	GO:0071702	organic substance transport	2653	1299	10212,816,83452,10642,54732,10058,488,10643,9512,8402,10644,1020,3099,81855,9513,490,81542,94081,51079,127829,11230,8604,2181,30845,10768,11231,2631,59285,55308,6576,81502,25813,207,8087,10939,55240,5825,291,5770,11196,1595,23162,9868,50999,10269,29957,83871,1374,92609,9367,27236,5167,23197,10452,55750,9536,114879,1312,80230,83733,11001,1445,51706,150684,84315,11031,23204,26958,23787,10490,79711,…	DDX39A,CAMK2B,RAB33B,IGF2BP1,TMED9,ABCB6,ATP2A2,IGF2BP3,PMPCB,SLC25A11,IGF2BP2,CDK5,HK2,SFXN3,FXR2,ATP2B1,TMX1,SFXN1,NDUFA13,ARL8A,PRAF2,SLC25A12,ACSL3,EHD3,AHCYL1,SEC63,NIPSNAP2,CACNG6,DDX19A,SLC25A1,HM13,SAMM50,AKT1,FXR1,AFG3L2,STEAP3,ABCD3,SLC25A4,PTPN1,SEC23IP,CYP51A1,MAPK8IP3,TOMM70,TMED5,ZMPSTE24,SLC25A24,RAB34,CPT1A,TIMM50,RAB9A,ARFIP1,ENPP1,FAF2,TOMM40,AGK,PTGES,OSBPL5,COMT,RUFY1,SLC25A18…	effectsize_up	0.00109308	3.26541	1	FALSE
GO_BP	GO:0006753	nucleoside phosphate metabolic process	607	385	5313,9551,10632,51144,5515,3099,5160,51079,5162,2181,8833,5631,4508,6390,4728,6576,64087,4722,8802,3614,23597,4200,6389,31,54539,55753,4704,514,8801,23530,51268,5167,79877,4723,4976,11001,2820,205,374291,4700,6240,4705,8803,4720,6470,9061,4716,1635,51715,4597,126328,402,5091,706,28964,5471,4594,1854,10845,5562,7372,521,8050,6820,522,9567,1807,9497,6241,4725,11163,102157402,2639,4538,4698,4709,737…	PKLR,ATP5MF,ATP5MG,HSD17B12,PPP2CA,HK2,PDHA1,NDUFA13,PDHB,ACSL3,GMPS,PRPS1,MT-ATP6,SDHB,NDUFS8,SLC25A1,MCCC2,NDUFS3,SUCLG1,IMPDH1,ACOT9,ME2,SDHA,ACACA,NDUFB11,OGDHL,NDUFA9,ATP5F1E,SUCLG2,NNT,PIPOX,ENPP1,DCAKD,NDUFV1,OPA1,SLC27A2,GPD2,AK4,NDUFS7,NDUFA6,RRM1,NDUFA10,SUCLA2,NDUFS2,SHMT1,PAPSS1,NDUFB10,DCTD,RAB23,MVD,NDUFA11,ARL2,PC,TSPO,GIT1,PPAT,MMUT,DUT,CLPX,PRKAA1,UMPS,ATP5ME,PDHX,SULT2B1,ATP5PF,…	effectsize_up	0.00114357	3.25259	1	FALSE
GO_BP	GO:1902001	fatty acid transmembrane transport	19	13	207,5825,1374,788,1376,376497,2180,8660,215,208,5826,7057,6513	AKT1,ABCD3,CPT1A,SLC25A20,CPT2,SLC27A1,ACSL1,IRS2,ABCD1,AKT2,ABCD4,THBS1,SLC2A1	effectsize_up	0.00114728	3.25167	1	FALSE
GO_BP	GO:0006091	generation of precursor metabolites and energy	512	331	5313,9551,10632,5515,34,3099,5160,51079,5162,8604,7386,4508,1537,6390,2631,4728,207,4697,10954,4722,8802,7385,5837,291,5447,4200,6389,54539,2232,9945,55753,4704,514,8801,23530,5167,10514,4723,83733,2820,205,374291,4700,4705,8803,4720,8659,4716,126328,402,28964,7381,5467,5562,521,8560,3155,221395,27089,522,10728,87178,2931,4725,983,3420,4436,7425,2932,4538,4698,4709,5663,441531,5634,10105,4724,223…	PKLR,ATP5MF,ATP5MG,PPP2CA,ACADM,HK2,PDHA1,NDUFA13,PDHB,SLC25A12,UQCRFS1,MT-ATP6,CYC1,SDHB,NIPSNAP2,NDUFS8,AKT1,NDUFA4,PDIA5,NDUFS3,SUCLG1,UQCRC2,PYGM,SLC25A4,POR,ME2,SDHA,NDUFB11,FDXR,GFPT2,OGDHL,NDUFA9,ATP5F1E,SUCLG2,NNT,ENPP1,MYBBP1A,NDUFV1,SLC25A18,GPD2,AK4,NDUFS7,NDUFA6,NDUFA10,SUCLA2,NDUFS2,ALDH4A1,NDUFB10,NDUFA11,ARL2,GIT1,UQCRB,PPARD,PRKAA1,ATP5ME,DEGS1,HMGCL,ADGRF5,UQCRQ,ATP5PF,PTGES3,PNP…	effectsize_up	0.00116147	3.24818	1	FALSE
GO_BP	GO:0046949	fatty-acyl-CoA biosynthetic process	27	16	51144,2181,6576,31,11001,2639,2182,2180,9374,197322,64834,201562,9200,9524,38,5538	HSD17B12,ACSL3,SLC25A1,ACACA,SLC27A2,GCDH,ACSL4,ACSL1,PPT2,ACSF3,ELOVL1,HACD2,HACD1,TECR,ACAT1,PPT1	effectsize_up	0.00128682	3.2189	1	FALSE
GO_BP	GO:0007059	chromosome segregation	421	248	127829,1104,7150,7153,701,8467,4733,23353,6599,27175,5119,3550,2801,10609,140609,8243,6602,28989,81027,55201,6732,9525,9897,23212,57132,56647,23332,6597,9031,6603,9391,10982,983,8239,51652,26073,9735,348995,26065,9319,6598,8086,51647,4361,283489,10592,9126,4085,79023,23636,9371,5885,10051,10734,64210,10426,8289,256364,56916,55795,55193,10844,8379,8881,5728,23255,10274,91782,9918,9183,25978,64151,…	ARL8A,RCC1,TOP1,TOP2A,BUB1B,SMARCA5,DRG1,SUN1,SMARCC1,TUBG2,CHMP1A,IK,GOLGA2,P3H4,NEK7,SMC1A,SMARCD1,NTMT1,TUBB1,MAP1S,SRPK1,VPS4B,WASHC5,RRS1,CHMP1B,BCCIP,CLASP1,SMARCA4,BAZ1B,SMARCD2,CIAO1,MAPRE2,CDK1,USP9X,CHMP3,POLDIP2,KNTC1,NUP43,LSM14A,TRIP13,SMARCB1,AAAS,CIAO2B,MRE11,CHAMP1,SMC2,SMC3,MAD2L1,NUP37,NUP62,KIF3B,RAD21,SMC4,STAG3,MMS19,TUBGCP3,ARID1A,EML3,SMARCAD1,PCID2,PBRM1,TUBGCP2,MAD1L1,CDC…	effectsize_up	0.00131495	3.2127	1	FALSE
GO_BP	GO:0031124	mRNA 3'-end processing	56	39	10768,79869,1477,2926,333,51692,1479,4686,170506,55197,54623,29894,79882,29101,10914,23283,22916,53981,91746,8189,55339,22828,677,123169,1025,10978,55149,25962,51585,23248,5433,64852,351,79577,11052,58490,11051,1478,26986	AHCYL1,CPSF7,CSTF1,GRSF1,APLP1,CPSF3,CSTF3,NCBP1,DHX36,RPRD1A,PAF1,CPSF1,ZC3H14,SSU72,PAPOLA,CSTF2T,NCBP2,CPSF2,YTHDC1,SYMPK,WDR33,SCAF8,ZFP36L1,LEO1,CDK9,CLP1,MTPAP,VIRMA,PCF11,RPRD2,POLR2D,TUT1,APP,CDC73,CPSF6,RPRD1B,NUDT21,CSTF2,PABPC1	effectsize_up	0.00136778	3.20136	1	FALSE
GO_BP	GO:0055085	transmembrane transport	1559	507	9551,10058,488,10632,9512,8402,3099,81855,490,94081,11230,8604,10768,7386,4508,1537,11231,2631,59285,6576,207,4697,495,10939,5825,84061,291,514,9868,23530,29957,79073,1374,92609,5167,148867,10452,83733,6560,150684,374291,23204,56993,6729,2247,347734,1729,83985,54499,492,2332,1836,7095,5467,55917,117159,5335,11261,521,6347,718,23457,563,6515,284129,522,7263,613,9804,9497,7525,90550,23471,87178,571…	ATP5MF,ABCB6,ATP2A2,ATP5MG,PMPCB,SLC25A11,HK2,SFXN3,ATP2B1,SFXN1,PRAF2,SLC25A12,AHCYL1,UQCRFS1,MT-ATP6,CYC1,SEC63,NIPSNAP2,CACNG6,SLC25A1,AKT1,NDUFA4,ATP4A,AFG3L2,ABCD3,MAGT1,SLC25A4,ATP5F1E,TOMM70,NNT,SLC25A24,TMEM109,CPT1A,TIMM50,ENPP1,SLC30A7,TOMM40,SLC25A18,SLC12A4,COMMD1,NDUFS7,ARL6IP1,TOMM22,SRP54,FGF2,SLC35B2,DIAPH1,SPNS1,TMCO1,ATP2B3,FMR1,SLC26A2,SEC62,PPARD,CTTNBP2NL,DCD,PLCG1,CHP1,ATP5M…	effectsize_up	0.00142483	3.18957	1	FALSE
GO_BP	GO:0006354	DNA-templated transcription elongation	138	106	65123,2963,80335,10102,80349,9958,23160,5434,26173,4686,27336,54623,6829,84656,6830,55677,23613,284695,2962,25920,9984,9646,55795,51497,23168,55193,51082,8812,22916,26512,54973,6827,9477,7469,8563,2068,55250,5438,9150,22828,55174,9439,9440,81488,51586,55756,123169,10025,56943,51755,54797,7936,5469,64425,81857,1025,8861,23476,2071,55726,92105,10614,9282,29079,25896,55656,80789,57508,221830,904,986…	INTS3,GTF2F2,WDR82,TSFM,SKIC8,USP15,WDR43,POLR2E,INTS1,NCBP1,HTATSF1,PAF1,SUPT5H,GLYR1,SUPT6H,IWS1,ZMYND8,ZNF326,GTF2F1,NELFB,THOC1,CTR9,PCID2,NELFCD,RTF1,PBRM1,POLR1D,CCNK,NCBP2,INTS6,INTS11,SUPT4H1,MED20,NELFA,THOC5,ERCC2,ELP2,POLR2I,CTDP1,SCAF8,INTS10,MED23,MED17,POLR2M,MED15,INTS9,LEO1,MED16,ENY2,CDK12,MED18,NELFE,MED1,POLR1E,MED25,CDK9,LDB1,BRD4,ERCC3,INTS13,INTS4,HEXIM1,MED14,MED4,INTS7,INT…	effectsize_up	0.00145478	3.18356	1	FALSE
GO_BP	GO:1903313	positive regulation of mRNA metabolic process	241	108	10642,9513,6434,10658,8087,56829,29896,26528,23019,51441,201626,4928,221662,22894,9567,10209,22938,87178,4686,1207,27257,170506,9475,23404,79068,28960,54623,6093,4343,5393,26058,56915,5394,253943,11189,57721,22916,4292,5073,4848,54542,129563,55802,27161,56339,23016,5436,23034,115024,677,123169,494115,54890,29883,219988,79670,9125,11340,23369,55571,51010,57472,25904,55095,65109,246175,79066,91875,…	IGF2BP1,FXR2,TRA2B,CELF1,FXR1,ZC3HAV1,TRA2A,DAZAP1,CNOT1,YTHDF2,PDE12,NUP98,RBM24,DIS3,GTPBP1,EIF1,SNW1,PNPT1,NCBP1,CLNS1A,LSM1,DHX36,ROCK2,EXOSC2,FTO,DCPS,PAF1,ROCK1,MOV10,EXOSC9,GIGYF2,EXOSC5,EXOSC10,YTHDF3,CELF3,METTL14,NCBP2,MLH1,PARN,CNOT2,RC3H2,DIS3L2,DCP1A,AGO2,METTL3,EXOSC7,POLR2G,SAMD4A,NT5C3B,ZFP36L1,LEO1,RBMXL1,ALKBH5,CNOT7,PATL1,TUT7,CNOT9,EXOSC8,PUM2,CNOT11,EXOSC3,CNOT6,CNOT10,SAMD4B…	effectsize_up	0.00145969	3.18258	1	FALSE
GO_BP	GO:0007008	outer mitochondrial membrane organization	15	12	25813,9868,10452,23787,56993,10651,9804,4580,23788,9141,3320,3308	SAMM50,TOMM70,TOMM40,MTCH1,TOMM22,MTX2,TOMM20,MTX1,MTCH2,PDCD5,HSP90AA1,HSPA4	effectsize_up	0.00146214	3.1821	1	FALSE
GO_BP	GO:0045040	protein insertion into mitochondrial outer membrane	15	12	25813,9868,10452,23787,56993,10651,9804,4580,23788,9141,3320,3308	SAMM50,TOMM70,TOMM40,MTCH1,TOMM22,MTX2,TOMM20,MTX1,MTCH2,PDCD5,HSP90AA1,HSPA4	effectsize_up	0.00146214	3.1821	1	FALSE
GO_BP	GO:1903825	organic acid transmembrane transport	158	62	8402,81855,94081,11230,8604,6576,207,5825,1374,83733,23204,788,6541,4363,5663,1376,1468,56262,376497,79751,2180,8660,25874,6533,215,55238,6509,26503,208,2055,10166,121260,54407,80131,1201,6535,6567,123096,8884,5826,55144,81034,153129,118980,9057,32,120103,206358,7057,6507,10165,2670,6513,10550,124565,8140,4036,6566,3688,9123,6510,6520	SLC25A11,SFXN3,SFXN1,PRAF2,SLC25A12,SLC25A1,AKT1,ABCD3,CPT1A,SLC25A18,ARL6IP1,SLC25A20,SLC7A1,ABCC1,PSEN1,CPT2,SLC25A10,LRRC8A,SLC27A1,SLC25A22,ACSL1,IRS2,MPC2,SLC6A6,ABCD1,SLC38A7,SLC1A4,SLC17A5,AKT2,CLN8,SLC25A15,SLC15A4,SLC38A2,LRRC8E,CLN3,SLC6A8,SLC16A2,SLC25A29,SLC5A6,ABCD4,LRRC8D,SLC25A32,SLC38A9,SFXN2,SLC7A6,ACACB,SLC36A4,SLC36A1,THBS1,SLC1A3,SLC25A13,GFAP,SLC2A1,ARL6IP5,SLC38A10,SLC7A5,LR…	effectsize_up	0.00149273	3.17609	1	FALSE
GO_BP	GO:1905039	carboxylic acid transmembrane transport	157	62	8402,81855,94081,11230,8604,6576,207,5825,1374,83733,23204,788,6541,4363,5663,1376,1468,56262,376497,79751,2180,8660,25874,6533,215,55238,6509,26503,208,2055,10166,121260,54407,80131,1201,6535,6567,123096,8884,5826,55144,81034,153129,118980,9057,32,120103,206358,7057,6507,10165,2670,6513,10550,124565,8140,4036,6566,3688,9123,6510,6520	SLC25A11,SFXN3,SFXN1,PRAF2,SLC25A12,SLC25A1,AKT1,ABCD3,CPT1A,SLC25A18,ARL6IP1,SLC25A20,SLC7A1,ABCC1,PSEN1,CPT2,SLC25A10,LRRC8A,SLC27A1,SLC25A22,ACSL1,IRS2,MPC2,SLC6A6,ABCD1,SLC38A7,SLC1A4,SLC17A5,AKT2,CLN8,SLC25A15,SLC15A4,SLC38A2,LRRC8E,CLN3,SLC6A8,SLC16A2,SLC25A29,SLC5A6,ABCD4,LRRC8D,SLC25A32,SLC38A9,SFXN2,SLC7A6,ACACB,SLC36A4,SLC36A1,THBS1,SLC1A3,SLC25A13,GFAP,SLC2A1,ARL6IP5,SLC38A10,SLC7A5,LR…	effectsize_up	0.00149273	3.17609	1	FALSE
GO_BP	GO:0046034	ATP metabolic process	219	155	5313,9551,10632,5515,3099,51079,4508,6390,4728,4722,6389,54539,55753,4704,514,5167,4723,205,374291,4700,4705,4720,4716,126328,402,706,28964,10845,5562,521,522,4725,4538,4698,4709,5663,4621,527,441531,51024,4724,4714,5563,4718,4706,4711,4535,55967,221937,4731,5208,8473,4710,2475,4536,2027,83440,55526,80201,27109,4715,4695,8671,4701,114789,8505,51422,64802,65990,4726,9611,57521,6391,318,572,201163,…	PKLR,ATP5MF,ATP5MG,PPP2CA,HK2,NDUFA13,MT-ATP6,SDHB,NDUFS8,NDUFS3,SDHA,NDUFB11,OGDHL,NDUFA9,ATP5F1E,ENPP1,NDUFV1,AK4,NDUFS7,NDUFA6,NDUFA10,NDUFS2,NDUFB10,NDUFA11,ARL2,TSPO,GIT1,CLPX,PRKAA1,ATP5ME,ATP5PF,NDUFS5,MT-ND4,NDUFA5,NDUFB3,PSEN1,MYH3,ATP6V0C,PGAM4,FIS1,NDUFS4,NDUFB8,PRKAA2,NDUFC2,NDUFAB1,NDUFB5,MT-ND1,NDUFA12,FOXK1,NDUFV3,PFKFB2,OGT,NDUFB4,MTOR,MT-ND2,ENO3,ADPGK,DHTKD1,HKDC1,DMAC2L,NDUFB9,…	effectsize_up	0.00151846	3.17113	1	FALSE
GO_BP	GO:0019348	dolichol metabolic process	22	14	56052,8813,85365,91869,9526,54344,79796,79087,79053,1798,79868,144245,57171,29929	ALG1,DPM1,ALG2,RFT1,MPDU1,DPM3,ALG9,ALG12,ALG8,DPAGT1,ALG13,ALG10B,DOLPP1,ALG6	effectsize_up	0.0015544	3.16433	1	FALSE
GO_BP	GO:0000244	spliceosomal tri-snRNP complex assembly	26	13	10594,10772,24148,26121,57819,9129,10421,11218,10078,7375,25980,27339,9733	PRPF8,SRSF10,PRPF6,PRPF31,LSM2,PRPF3,CD2BP2,DDX20,TSSC4,USP4,AAR2,PRPF19,SART3	effectsize_up	0.00158373	3.15889	1	FALSE
GO_BP	GO:0035384	thioester biosynthetic process	47	33	51144,5160,5162,2181,6576,31,11001,4594,8050,2639,55902,2182,2180,25874,9374,5163,5165,197322,64834,201562,23417,9200,5164,32,9524,38,1737,23181,47,5538,6622,79717,1738	HSD17B12,PDHA1,PDHB,ACSL3,SLC25A1,ACACA,SLC27A2,MMUT,PDHX,GCDH,ACSS2,ACSL4,ACSL1,MPC2,PPT2,PDK1,PDK3,ACSF3,ELOVL1,HACD2,MLYCD,HACD1,PDK2,ACACB,TECR,ACAT1,DLAT,DIP2A,ACLY,PPT1,SNCA,PPCS,DLD	effectsize_up	0.00159048	3.15765	1	FALSE
GO_BP	GO:0071616	acyl-CoA biosynthetic process	47	33	51144,5160,5162,2181,6576,31,11001,4594,8050,2639,55902,2182,2180,25874,9374,5163,5165,197322,64834,201562,23417,9200,5164,32,9524,38,1737,23181,47,5538,6622,79717,1738	HSD17B12,PDHA1,PDHB,ACSL3,SLC25A1,ACACA,SLC27A2,MMUT,PDHX,GCDH,ACSS2,ACSL4,ACSL1,MPC2,PPT2,PDK1,PDK3,ACSF3,ELOVL1,HACD2,MLYCD,HACD1,PDK2,ACACB,TECR,ACAT1,DLAT,DIP2A,ACLY,PPT1,SNCA,PPCS,DLD	effectsize_up	0.00159048	3.15765	1	FALSE
GO_BP	GO:0006890	retrograde vesicle-mediated transport, Golgi to endoplasmic reticulum	52	48	83452,57222,26958,6892,8613,91949,51614,11079,8729,57410,84084,3064,51594,10945,662,51290,51560,83548,23299,9183,25839,11070,11015,53407,64083,55850,10079,55204,374868,51272,11014,10749,60561,51226,381,10960,10972,7405,378,9554,22818,23760,1314,5870,9276,11316,372,23256	RAB33B,ERGIC1,COPG2,TAPBP,PLPP3,COG7,ERGIC3,RER1,GBF1,SCYL1,RAB6C,HTT,NBAS,KDELR1,BNIP1,ERGIC2,RAB6B,COG3,BICD2,ZW10,COG4,TMEM115,KDELR3,STX18,GOLPH3,USE1,ATP9A,GOLPH3L,ATP9B,BET1L,KDELR2,KIF1C,RINT1,COPZ2,ARF5,LMAN2,TMED10,UVRAG,ARF4,SEC22B,COPZ1,PITPNB,COPA,RAB6A,COPB2,COPE,ARCN1,SCFD1	effectsize_up	0.00159683	3.15648	1	FALSE
GO_BP	GO:0044281	small molecule metabolic process	1868	1016	5313,9551,2747,10632,8402,51144,5515,34,3099,5160,81855,94081,51079,5162,8604,1717,2181,8833,5631,10613,10768,50814,4258,2876,4508,6390,219,5832,51109,4728,6576,57470,207,2744,4141,64087,4357,4942,28976,4722,8802,5825,8879,2193,3712,3614,23597,56052,4200,4259,6389,1718,31,54539,25902,1595,2232,9945,55753,4704,514,29925,8801,23530,10269,2222,1374,51268,5167,9536,114879,51635,79877,6675,8813,587,47…	PKLR,ATP5MF,GLUD2,ATP5MG,SLC25A11,HSD17B12,PPP2CA,ACADM,HK2,PDHA1,SFXN3,SFXN1,NDUFA13,PDHB,SLC25A12,DHCR7,ACSL3,GMPS,PRPS1,ERLIN1,AHCYL1,NSDHL,MGST2,GPX1,MT-ATP6,SDHB,ALDH1B1,ALDH18A1,RDH11,NDUFS8,SLC25A1,LRRC47,AKT1,GLS,MARS1,MCCC2,MPST,OAT,ACAD9,NDUFS3,SUCLG1,ABCD3,SGPL1,FARSA,IVD,IMPDH1,ACOT9,ALG1,ME2,MGST3,SDHA,DHCR24,ACACA,NDUFB11,MTHFD1L,CYP51A1,FDXR,GFPT2,OGDHL,NDUFA9,ATP5F1E,GMPPB,SUCLG2,…	effectsize_up	0.00166399	3.14445	1	FALSE
GO_BP	GO:0071027	nuclear RNA surveillance	14	12	80335,118460,23404,5393,56915,5394,54512,54464,23016,11340,51010,23211	WDR82,EXOSC6,EXOSC2,EXOSC9,EXOSC5,EXOSC10,EXOSC4,XRN1,EXOSC7,EXOSC8,EXOSC3,ZC3H4	effectsize_up	0.00173979	3.13139	1	FALSE
GO_BP	GO:0099022	vesicle tethering	32	30	83930,10640,55770,11336,126003,23233,23265,55763,58485,157769,54536,55717,55773,51399,149371,51112,64149,51693,9321,122553,60684,83696,22878,6399,7109,80006,10948,60412,4669,27095	STARD3NL,EXOC5,EXOC2,EXOC3,TRAPPC5,EXOC6B,EXOC7,EXOC1,TRAPPC1,FAM91A1,EXOC6,WDR11,TBC1D23,TRAPPC4,EXOC8,TRAPPC12,C17ORF75,TRAPPC2L,TRIP11,TRAPPC6B,TRAPPC11,TRAPPC9,TRAPPC8,TRAPPC2,TRAPPC10,TRAPPC13,STARD3,EXOC4,NAGLU,TRAPPC3	effectsize_up	0.00181309	3.11925	1	FALSE
GO_BP	GO:0000959	mitochondrial RNA metabolic process	52	37	81892,54931,2926,7019,5562,201626,55157,87178,51067,57570,60528,54938,57505,5442,9238,80222,124454,80324,51106,9692,6832,60493,54802,22868,10352,25821,64216,130916,79736,79675,2309,55006,10128,51095,3028,6182,2617	SLIRP,TRMT10C,GRSF1,TFAM,PRKAA1,PDE12,DARS2,PNPT1,YARS2,TRMT5,ELAC2,SARS2,AARS2,POLRMT,TBRG4,TARS2,EARS2,PUS1,TFB1M,PRORP,SUPV3L1,FASTKD5,TRIT1,FASTKD2,WARS2,MTO1,TFB2M,MTERF4,TEFM,FASTKD1,FOXO3,TRMT61B,LRPPRC,TRNT1,HSD17B10,MRPL12,GARS1	effectsize_up	0.00183518	3.11568	1	FALSE
GO_BP	GO:0016075	rRNA catabolic process	21	14	22894,118460,23404,5393,56915,5394,54512,54464,53918,23016,11340,51010,54555,79002	DIS3,EXOSC6,EXOSC2,EXOSC9,EXOSC5,EXOSC10,EXOSC4,XRN1,PELO,EXOSC7,EXOSC8,EXOSC3,DDX49,TRIR	effectsize_up	0.00188395	3.10794	1	FALSE
GO_BP	GO:0034661	ncRNA catabolic process	55	35	80335,22894,54888,87178,118460,23517,23404,131870,10940,5393,56915,5394,60528,54512,5073,54464,53918,129563,23016,6832,55596,11340,51010,23053,54555,4234,79002,23211,23405,51095,10179,23318,6923,27044,6921	WDR82,DIS3,NSUN2,PNPT1,EXOSC6,MTREX,EXOSC2,NUDT16,POP1,EXOSC9,EXOSC5,EXOSC10,ELAC2,EXOSC4,PARN,XRN1,PELO,DIS3L2,EXOSC7,SUPV3L1,ZCCHC8,EXOSC8,EXOSC3,ZSWIM8,DDX49,METTL1,TRIR,ZC3H4,DICER1,TRNT1,RBM7,TUT4,ELOB,SND1,ELOC	effectsize_up	0.00191087	3.10375	1	FALSE
GO_BP	GO:0016126	sterol biosynthetic process	67	39	1717,10613,50814,1718,1595,2222,51706,3422,3930,4597,10682,5562,335,4598,5563,10162,6713,7108,11161,6307,51478,51422,1080,403313,22937,6721,348,11160,1727,3157,6647,10654,47,10449,2224,3988,4047,23541,2539	DHCR7,ERLIN1,NSDHL,DHCR24,CYP51A1,FDFT1,CYB5R1,IDI1,LBR,MVD,EBP,PRKAA1,APOA1,MVK,PRKAA2,LPCAT3,SQLE,TM7SF2,ERG28,MSMO1,HSD17B7,PRKAG2,CFTR,PLPP6,SCAP,SREBF2,APOE,ERLIN2,CYB5R3,HMGCS1,SOD1,PMVK,ACLY,ACAA2,FDPS,LIPA,LSS,SEC14L2,G6PD	effectsize_up	0.00196406	3.09561	1	FALSE
GO_BP	GO:0016093	polyprenol metabolic process	24	15	56052,8813,85365,91869,9526,54344,79796,79087,79053,8644,1798,79868,144245,57171,29929	ALG1,DPM1,ALG2,RFT1,MPDU1,DPM3,ALG9,ALG12,ALG8,AKR1C3,DPAGT1,ALG13,ALG10B,DOLPP1,ALG6	effectsize_up	0.00198976	3.09176	1	FALSE
GO_BP	GO:0032259	methylation	277	146	207,51504,4839,10269,8467,1312,25940,3054,25840,96764,283742,8731,81627,54931,345630,9219,10436,28989,54888,117246,11091,57570,23347,10322,8623,284058,8473,57721,84193,79624,64783,7172,196410,51108,1788,54496,10664,54815,1786,4548,80854,51603,51106,57412,27292,64754,79813,25917,9589,11180,23070,56339,29890,51611,55178,9070,3275,387338,24140,7298,29104,65990,55621,55471,63892,10196,56257,7468,5149…	AKT1,TRMT112,NOP2,ZMPSTE24,SMARCA5,COMT,FAM98A,HCFC1,TMT1A,TGS1,FAM98B,RNMT,TRMT1L,TRMT10C,FBLL1,MTA2,EMG1,NTMT1,NSUN2,FTSJ3,WDR5,TRMT5,SMCHD1,SMYD5,ASMTL,KANSL1,OGT,METTL14,SETD3,ARMT1,RBM15,TPMT,TMT1B,METTL9,DNMT3A,PRMT7,CTCF,GATAD2A,DNMT1,MTR,SETD7,METTL13,TFB1M,AS3MT,DIMT1,SMYD3,EHMT1,THUMPD3,WTAP,WDR6,CMTR1,METTL3,RBM15B,DPH5,MRM3,ASH2L,PRMT2,NSUN4,FTSJ1,TYMS,N6AMT1,ANTKMT,TRMT1,NDUFAF7,THAD…	effectsize_up	0.00206759	3.08035	1	FALSE
GO_BP	GO:0009199	ribonucleoside triphosphate metabolic process	250	178	5313,9551,10632,5515,3099,51079,4508,6390,4728,4722,3614,6389,54539,55753,4704,514,5167,4723,4976,205,374291,4700,4705,4720,4716,51715,126328,402,706,28964,10845,5562,521,522,9567,4725,4538,4698,4709,5663,4621,527,441531,51024,4724,4833,4714,5563,4718,4706,4711,4535,55967,221937,4731,5208,8473,55669,79631,4710,2475,4536,2027,83440,55526,80201,29922,27109,4715,4695,8671,4701,114789,8505,51422,6480…	PKLR,ATP5MF,ATP5MG,PPP2CA,HK2,NDUFA13,MT-ATP6,SDHB,NDUFS8,NDUFS3,IMPDH1,SDHA,NDUFB11,OGDHL,NDUFA9,ATP5F1E,ENPP1,NDUFV1,OPA1,AK4,NDUFS7,NDUFA6,NDUFA10,NDUFS2,NDUFB10,RAB23,NDUFA11,ARL2,TSPO,GIT1,CLPX,PRKAA1,ATP5ME,ATP5PF,GTPBP1,NDUFS5,MT-ND4,NDUFA5,NDUFB3,PSEN1,MYH3,ATP6V0C,PGAM4,FIS1,NDUFS4,NME4,NDUFB8,PRKAA2,NDUFC2,NDUFAB1,NDUFB5,MT-ND1,NDUFA12,FOXK1,NDUFV3,PFKFB2,OGT,MFN1,EFL1,NDUFB4,MTOR,MT-ND…	effectsize_up	0.00218606	3.06372	1	FALSE
GO_BP	GO:0035337	fatty-acyl-CoA metabolic process	40	22	51144,2181,6576,31,11001,2639,2182,2180,390916,84188,9374,215,197322,64834,201562,254552,9200,9524,38,3295,5538,11332	HSD17B12,ACSL3,SLC25A1,ACACA,SLC27A2,GCDH,ACSL4,ACSL1,NUDT19,FAR1,PPT2,ABCD1,ACSF3,ELOVL1,HACD2,NUDT8,HACD1,TECR,ACAT1,HSD17B4,PPT1,ACOT7	effectsize_up	0.00259942	3.01152	1	FALSE
GO_BP	GO:0051205	protein insertion into membrane	44	29	56926,57003,9694,54499,55831,10328,23471,56851,5018,51234,51608,617,1956,93380,10430,79568,284361,51016,819,9697,7485,29927,23065,65125,439,8266,7917,23420,6449	NCLN,CCDC47,EMC2,TMCO1,EMC3,EMC8,TRAM1,EMC7,OXA1L,EMC4,GET4,BCS1L,EGFR,MMGT1,TMEM147,MAIP1,EMC10,EMC9,CAMLG,TRAM2,GET1,SEC61A1,EMC1,WNK1,GET3,UBL4A,BAG6,NOMO1,SGTA	effectsize_up	0.00262455	3.0086	1	FALSE
GO_BP	GO:0009081	branched-chain amino acid metabolic process	27	24	64087,3712,587,4329,10994,3155,593,36,5096,5095,27034,1629,56922,549,10295,594,38,1892,11112,3028,26275,1738,586,113675	MCCC2,IVD,BCAT2,ALDH6A1,ILVBL,HMGCL,BCKDHA,ACADSB,PCCB,PCCA,ACAD8,DBT,MCCC1,AUH,BCKDK,BCKDHB,ACAT1,ECHS1,HIBADH,HSD17B10,HIBCH,DLD,BCAT1,SDSL	effectsize_up	0.00271098	2.99874	1	FALSE
GO_BP	GO:2000232	regulation of rRNA processing	16	11	51504,51441,23160,55127,131870,55781,84135,27292,84128,114049,83732	TRMT112,YTHDF2,WDR43,HEATR1,NUDT16,RIOK2,UTP15,DIMT1,WDR75,BUD23,RIOK1	effectsize_up	0.00275005	2.99438	1	FALSE
GO_BP	GO:0061014	positive regulation of mRNA catabolic process	202	81	10642,9513,10658,8087,56829,23019,51441,201626,221662,22894,9567,87178,27257,170506,9475,23404,79068,28960,6093,4343,5393,26058,56915,253943,57721,4292,5073,4848,54542,129563,55802,27161,56339,23016,5436,23034,115024,677,54890,29883,219988,79670,9125,11340,23369,55571,51010,57472,25904,55095,246175,79066,91875,9337,9924,23112,196513,399664,56478,27327,255967,4850,7812,3192,5976,3184,23435,10247,1…	IGF2BP1,FXR2,CELF1,FXR1,ZC3HAV1,CNOT1,YTHDF2,PDE12,RBM24,DIS3,GTPBP1,PNPT1,LSM1,DHX36,ROCK2,EXOSC2,FTO,DCPS,ROCK1,MOV10,EXOSC9,GIGYF2,EXOSC5,YTHDF3,METTL14,MLH1,PARN,CNOT2,RC3H2,DIS3L2,DCP1A,AGO2,METTL3,EXOSC7,POLR2G,SAMD4A,NT5C3B,ZFP36L1,ALKBH5,CNOT7,PATL1,TUT7,CNOT9,EXOSC8,PUM2,CNOT11,EXOSC3,CNOT6,CNOT10,SAMD4B,CNOT6L,METTL16,TTC5,CNOT8,PAN2,TNRC6B,DCP1B,MEX3D,EIF4ENIF1,TNRC6A,PAN3,CNOT4,CSDE1,…	effectsize_up	0.00279725	2.98918	1	FALSE
GO_BP	GO:0030258	lipid modification	195	104	34,79143,207,5825,3712,1374,55750,11001,22908,10903,8613,1384,8871,5467,10994,5562,22876,347,2639,57674,2583,1376,26063,10455,8310,9107,3636,10162,8660,4952,2110,1606,8776,10478,8898,10005,5728,5830,215,55198,66036,54677,55529,80724,549,35,54893,51422,208,84129,26061,83667,27349,160428,5264,90809,51763,129642,90378,403313,4534,23600,23417,3632,9896,8867,57704,8897,6662,54545,5826,8611,5194,1609,3…	ACADM,MBOAT7,AKT1,ABCD3,IVD,CPT1A,AGK,SLC27A2,SACM1L,MTMR11,PLPP3,CRAT,SYNJ2,PPARD,ILVBL,PRKAA1,INPP5F,APOD,GCDH,RNF213,B4GALNT1,CPT2,DECR2,ECI2,ACOX3,MTMR6,INPPL1,LPCAT3,IRS2,OCRL,ETFDH,DGKA,MTMR1,SLC25A17,MTMR2,ACOT8,PTEN,PEX5,ABCD1,APPL2,MTMR9,CROT,PIP4P2,ACAD10,AUH,ACADS,MTMR10,PRKAG2,AKT2,ACAD11,HACL1,SESN2,MCAT,ALDH1L2,PHYH,PIP4P1,INPP5K,MBOAT2,SAMD1,PLPP6,MTM1,AMACR,MLYCD,INPP5A,FIG4,SYNJ1…	effectsize_up	0.00283184	2.98543	1	FALSE
GO_BP	GO:0000460	maturation of 5.8S rRNA	36	34	23212,23517,117246,81887,23404,55759,5393,5394,54512,10171,79707,23246,10412,51018,84549,9875,161424,23016,27340,90459,8602,11340,51010,80135,79033,65095,29777,10799,51077,10200,5591,6227,3692,23481	RRS1,MTREX,FTSJ3,LAS1L,EXOSC2,WDR12,EXOSC9,EXOSC10,EXOSC4,RCL1,NOL9,BOP1,NSA2,RRP15,MAK16,URB1,NOP9,EXOSC7,UTP20,ERI1,NOP14,EXOSC8,EXOSC3,RPF1,ERI3,KRI1,ABT1,RPP40,FCF1,MPHOSPH6,PRKDC,RPS21,EIF6,PES1	effectsize_up	0.00283944	2.98461	1	FALSE
GO_BP	GO:0071705	nitrogen compound transport	1871	1037	10212,83452,10642,54732,10058,10643,8402,10644,1020,81855,9513,94081,51079,127829,11230,8604,2181,30845,10768,11231,55308,6576,81502,25813,207,8087,55240,291,5770,11196,1595,23162,9868,50999,29957,83871,1374,92609,9367,27236,23197,10452,55750,1312,80230,83733,6560,1445,150684,84315,11031,23204,26958,23787,10490,79711,9777,56993,5119,26130,388,6729,51715,2801,91949,51614,51014,347734,5869,10067,51…	DDX39A,RAB33B,IGF2BP1,TMED9,ABCB6,IGF2BP3,SLC25A11,IGF2BP2,CDK5,SFXN3,FXR2,SFXN1,NDUFA13,ARL8A,PRAF2,SLC25A12,ACSL3,EHD3,AHCYL1,SEC63,DDX19A,SLC25A1,HM13,SAMM50,AKT1,FXR1,STEAP3,SLC25A4,PTPN1,SEC23IP,CYP51A1,MAPK8IP3,TOMM70,TMED5,SLC25A24,RAB34,CPT1A,TIMM50,RAB9A,ARFIP1,FAF2,TOMM40,AGK,COMT,RUFY1,SLC25A18,SLC12A4,CSK,COMMD1,MON1A,RAB31,ARL6IP1,COPG2,MTCH1,VTI1B,IPO4,TM9SF4,TOMM22,CHMP1A,GAPVD1,RH…	effectsize_up	0.00286254	2.98213	1	FALSE
GO_BP	GO:0043414	macromolecule methylation	200	116	207,51504,4839,10269,8467,25940,3054,25840,96764,283742,8731,81627,54931,345630,9219,10436,28989,54888,117246,11091,57570,23347,284058,8473,57721,84193,64783,1788,54496,10664,54815,1786,80854,51106,27292,64754,79813,25917,9589,11180,23070,56339,29890,55178,9070,3275,387338,24140,29104,65990,55621,55471,63892,56257,4234,25962,23463,54737,114049,23091,55729,55798,51605,79872,29081,4152,10919,55695,…	AKT1,TRMT112,NOP2,ZMPSTE24,SMARCA5,FAM98A,HCFC1,TMT1A,TGS1,FAM98B,RNMT,TRMT1L,TRMT10C,FBLL1,MTA2,EMG1,NTMT1,NSUN2,FTSJ3,WDR5,TRMT5,SMCHD1,KANSL1,OGT,METTL14,SETD3,RBM15,DNMT3A,PRMT7,CTCF,GATAD2A,DNMT1,SETD7,TFB1M,DIMT1,SMYD3,EHMT1,THUMPD3,WTAP,WDR6,CMTR1,METTL3,RBM15B,MRM3,ASH2L,PRMT2,NSUN4,FTSJ1,N6AMT1,ANTKMT,TRMT1,NDUFAF7,THADA,MEPCE,METTL1,VIRMA,ICMT,MPHOSPH8,BUD23,ZC3H13,ATF7IP,METTL2B,TRMT6,…	effectsize_up	0.00289876	2.97827	1	FALSE
GO_BP	GO:0015909	long-chain fatty acid transport	66	25	2181,207,5825,1374,11001,788,50640,1376,10999,376497,2180,8660,215,208,123,6198,5826,5321,11000,7057,348,4282,6513,2171,2058	ACSL3,AKT1,ABCD3,CPT1A,SLC27A2,SLC25A20,PNPLA8,CPT2,SLC27A4,SLC27A1,ACSL1,IRS2,ABCD1,AKT2,PLIN2,RPS6KB1,ABCD4,PLA2G4A,SLC27A3,THBS1,APOE,MIF,SLC2A1,FABP5,EPRS1	effectsize_up	0.00291829	2.97622	1	FALSE
GO_BP	GO:0000463	maturation of LSU-rRNA from tricistronic rRNA transcript (SSU-rRNA, 5.8S rRNA, LSU-rRNA)	16	14	23560,84154,117246,8886,55759,285855,84365,79707,23246,9875,23029,6129,11224,23481	GTPBP4,RPF2,FTSJ3,DDX18,WDR12,RPL7L1,NIFK,NOL9,BOP1,URB1,RBM34,RPL7,RPL35,PES1	effectsize_up	0.00299327	2.96843	1	FALSE
GO_BP	GO:0006605	protein targeting	326	207	6745,9512,1020,51079,7323,6747,11231,25813,9789,60559,9868,6730,92609,10452,55750,23203,6734,84315,23204,23787,56993,6729,706,10953,10651,6731,7095,59286,5562,11261,90580,23303,6728,9454,9804,10531,23471,2931,55914,83955,28972,22871,56288,3265,4734,55333,27429,51024,10755,4074,11337,55823,4580,56947,51608,738,9927,25793,55275,100287932,9409,200576,9145,137492,5289,5824,9747,23255,55486,27342,7977…	SSR1,PMPCB,CDK5,NDUFA13,UBE2D3,SSR3,SEC63,SAMM50,SPCS2,SPCS3,TOMM70,SRP68,TIMM50,TOMM40,AGK,PMPCA,SRPRA,MON1A,ARL6IP1,MTCH1,TOMM22,SRP54,TSPO,TOMM34,MTX2,SRP72,SEC62,UBL5,PRKAA1,CHP1,TIMM29,KIF13B,SRP19,HOMER3,TOMM20,PITRM1,TRAM1,GSK3A,ERBIN,NACA4P,SPCS1,NLGN1,PARD3,HRAS,NEDD4,SYNJ2BP,HTRA2,FIS1,GIPC1,M6PR,GABARAP,VPS11,MTX1,MFF,GET4,VPS51,MFN2,FBXO7,VPS53,TIMM23,PEX16,PIKFYVE,SYNGR1,VPS37A,PIK3C…	effectsize_up	0.0030791	2.95973	1	FALSE
GO_BP	GO:0031440	regulation of mRNA 3'-end processing	12	11	10768,4686,170506,54623,79882,10914,22916,677,123169,1025,79577	AHCYL1,NCBP1,DHX36,PAF1,ZC3H14,PAPOLA,NCBP2,ZFP36L1,LEO1,CDK9,CDC73	effectsize_up	0.00308508	2.95913	1	FALSE
GO_BP	GO:0046856	phosphatidylinositol dephosphorylation	30	22	22908,10903,8871,22876,9107,3636,4952,8776,8898,5728,66036,55529,54893,90809,51763,4534,3632,9896,8867,8897,54545,8821	SACM1L,MTMR11,SYNJ2,INPP5F,MTMR6,INPPL1,OCRL,MTMR1,MTMR2,PTEN,MTMR9,PIP4P2,MTMR10,PIP4P1,INPP5K,MTM1,INPP5A,FIG4,SYNJ1,MTMR3,MTMR12,INPP4B	effectsize_up	0.00312902	2.95477	1	FALSE
GO_BP	GO:0015849	organic acid transport	358	106	8402,81855,94081,11230,8604,2181,6576,207,5825,1374,9536,83733,11001,23204,1836,5467,5562,284129,6558,788,6541,4363,5663,50640,51024,10755,1376,1468,56262,22930,10999,376497,79751,2180,8660,10478,25874,94097,6533,215,10257,54677,55238,6509,4763,9900,26503,208,123,84062,8714,5608,6198,2055,10166,121260,54407,80131,119559,1201,6535,6567,123096,8884,5826,5321,11000,89845,55144,81034,153129,118980,50…	SLC25A11,SFXN3,SFXN1,PRAF2,SLC25A12,ACSL3,SLC25A1,AKT1,ABCD3,CPT1A,PTGES,SLC25A18,SLC27A2,ARL6IP1,SLC26A2,PPARD,PRKAA1,SLC26A11,SLC12A2,SLC25A20,SLC7A1,ABCC1,PSEN1,PNPLA8,FIS1,GIPC1,CPT2,SLC25A10,LRRC8A,RAB3GAP1,SLC27A4,SLC27A1,SLC25A22,ACSL1,IRS2,SLC25A17,MPC2,SFXN5,SLC6A6,ABCD1,ABCC4,CROT,SLC38A7,SLC1A4,NF1,SV2A,SLC17A5,AKT2,PLIN2,DTNBP1,ABCC3,MAP2K6,RPS6KB1,CLN8,SLC25A15,SLC15A4,SLC38A2,LRRC8E…	effectsize_up	0.00320245	2.94761	1	FALSE
GO_BP	GO:0046942	carboxylic acid transport	357	106	8402,81855,94081,11230,8604,2181,6576,207,5825,1374,9536,83733,11001,23204,1836,5467,5562,284129,6558,788,6541,4363,5663,50640,51024,10755,1376,1468,56262,22930,10999,376497,79751,2180,8660,10478,25874,94097,6533,215,10257,54677,55238,6509,4763,9900,26503,208,123,84062,8714,5608,6198,2055,10166,121260,54407,80131,119559,1201,6535,6567,123096,8884,5826,5321,11000,89845,55144,81034,153129,118980,50…	SLC25A11,SFXN3,SFXN1,PRAF2,SLC25A12,ACSL3,SLC25A1,AKT1,ABCD3,CPT1A,PTGES,SLC25A18,SLC27A2,ARL6IP1,SLC26A2,PPARD,PRKAA1,SLC26A11,SLC12A2,SLC25A20,SLC7A1,ABCC1,PSEN1,PNPLA8,FIS1,GIPC1,CPT2,SLC25A10,LRRC8A,RAB3GAP1,SLC27A4,SLC27A1,SLC25A22,ACSL1,IRS2,SLC25A17,MPC2,SFXN5,SLC6A6,ABCD1,ABCC4,CROT,SLC38A7,SLC1A4,NF1,SV2A,SLC17A5,AKT2,PLIN2,DTNBP1,ABCC3,MAP2K6,RPS6KB1,CLN8,SLC25A15,SLC15A4,SLC38A2,LRRC8E…	effectsize_up	0.00320245	2.94761	1	FALSE
GO_BP	GO:0071025	RNA surveillance	17	15	80335,118460,23404,5393,56915,5394,54512,54464,53918,23016,6832,11340,51010,23211,51095	WDR82,EXOSC6,EXOSC2,EXOSC9,EXOSC5,EXOSC10,EXOSC4,XRN1,PELO,EXOSC7,SUPV3L1,EXOSC8,EXOSC3,ZC3H4,TRNT1	effectsize_up	0.00323947	2.94405	1	FALSE
GO_BP	GO:0046839	phospholipid dephosphorylation	43	26	22908,10903,8613,8871,22876,9107,3636,4952,8776,8898,5728,66036,55529,54893,90809,51763,403313,4534,3632,9896,8867,8897,54545,8611,81537,8821	SACM1L,MTMR11,PLPP3,SYNJ2,INPP5F,MTMR6,INPPL1,OCRL,MTMR1,MTMR2,PTEN,MTMR9,PIP4P2,MTMR10,PIP4P1,INPP5K,PLPP6,MTM1,INPP5A,FIG4,SYNJ1,MTMR3,MTMR12,PLPP1,SGPP1,INPP4B	effectsize_up	0.00345531	2.92403	1	FALSE
GO_BP	GO:0009141	nucleoside triphosphate metabolic process	265	191	5313,9551,10632,5515,3099,51079,4508,6390,4728,4722,3614,6389,54539,55753,4704,514,5167,4723,4976,205,374291,4700,4705,4720,4716,51715,126328,402,706,28964,1854,10845,5562,521,522,9567,4725,4538,4698,4709,5663,4621,527,441531,51024,4724,4833,4714,5563,4718,4706,131870,25939,4711,4535,55967,221937,4731,5208,8473,55669,79631,4710,2475,4536,2027,83440,55526,80201,29922,27109,4715,1716,4695,8671,4701…	PKLR,ATP5MF,ATP5MG,PPP2CA,HK2,NDUFA13,MT-ATP6,SDHB,NDUFS8,NDUFS3,IMPDH1,SDHA,NDUFB11,OGDHL,NDUFA9,ATP5F1E,ENPP1,NDUFV1,OPA1,AK4,NDUFS7,NDUFA6,NDUFA10,NDUFS2,NDUFB10,RAB23,NDUFA11,ARL2,TSPO,GIT1,DUT,CLPX,PRKAA1,ATP5ME,ATP5PF,GTPBP1,NDUFS5,MT-ND4,NDUFA5,NDUFB3,PSEN1,MYH3,ATP6V0C,PGAM4,FIS1,NDUFS4,NME4,NDUFB8,PRKAA2,NDUFC2,NDUFAB1,NUDT16,SAMHD1,NDUFB5,MT-ND1,NDUFA12,FOXK1,NDUFV3,PFKFB2,OGT,MFN1,EFL1…	effectsize_up	0.00358987	2.91212	1	FALSE
GO_BP	GO:0000956	nuclear-transcribed mRNA catabolic process	128	99	10642,1655,23708,22803,9652,23644,80349,23019,201626,22894,51154,4686,10921,118460,27257,170506,51594,23404,28960,6499,5393,56915,5394,54512,22916,10767,4292,5073,4848,80153,54542,54464,53918,129563,55802,51690,55181,27161,23016,9887,472,5436,23034,26019,115024,56006,677,29883,219988,23293,79670,9125,11340,55571,51010,57472,25904,55095,55149,65109,9811,23049,246175,9337,9924,23112,22794,196513,97…	IGF2BP1,DDX5,GSPT2,XRN2,SKIC3,EDC4,SKIC8,CNOT1,PDE12,DIS3,MRTO4,NCBP1,RNPS1,EXOSC6,LSM1,DHX36,NBAS,EXOSC2,DCPS,SKIC2,EXOSC9,EXOSC5,EXOSC10,EXOSC4,NCBP2,HBS1L,MLH1,PARN,CNOT2,EDC3,RC3H2,XRN1,PELO,DIS3L2,DCP1A,LSM7,SMG8,AGO2,EXOSC7,SMG7,ATM,POLR2G,SAMD4A,UPF2,NT5C3B,SMG9,ZFP36L1,CNOT7,PATL1,SMG6,TUT7,CNOT9,EXOSC8,CNOT11,EXOSC3,CNOT6,CNOT10,SAMD4B,MTPAP,UPF3B,CTIF,SMG1,CNOT6L,CNOT8,PAN2,TNRC6B,CASC3…	effectsize_up	0.00361656	2.9098	1	FALSE
GO_BP	GO:0006631	fatty acid metabolic process	400	192	51144,34,2181,10613,2876,207,28976,5825,8879,3712,4259,31,1374,9536,11001,6319,5577,9415,2944,1384,26090,23352,4594,5730,5467,10994,5562,718,8560,345,10728,80142,79966,36,2639,7132,5096,5095,3992,51102,50640,1376,26063,55902,7923,10999,5563,10455,376497,4706,2182,8310,1545,2180,390916,65985,8660,2110,5564,10478,284273,10005,6307,5830,215,145482,84869,5163,55198,22933,641371,5165,54677,80724,549,3…	HSD17B12,ACADM,ACSL3,ERLIN1,GPX1,AKT1,ACAD9,ABCD3,SGPL1,IVD,MGST3,ACACA,CPT1A,PTGES,SLC27A2,SCD,PRKAR2B,FADS2,GSTM1,CRAT,ABHD12,UBR4,MMUT,PTGDS,PPARD,ILVBL,PRKAA1,C3,DEGS1,APOC3,PTGES3,PTGES2,SCD5,ACADSB,GCDH,TNFRSF1A,PCCB,PCCA,FADS1,MECR,PNPLA8,CPT2,DECR2,ACSS2,HSD17B8,SLC27A4,PRKAA2,ECI2,SLC27A1,NDUFAB1,ACSL4,ACOX3,CYP1B1,ACSL1,NUDT19,AACS,IRS2,ETFDH,PRKAB1,SLC25A17,PTGR3,ACOT8,MSMO1,PEX5,ABCD1…	effectsize_up	0.00367118	2.90512	1	FALSE
GO_BP	GO:0055086	nucleobase-containing small molecule metabolic process	674	431	5313,9551,10632,51144,5515,3099,5160,51079,5162,2181,8833,5631,4508,6390,4728,6576,64087,4722,8802,3614,23597,4200,6389,31,54539,9945,55753,4704,514,29925,8801,23530,51268,5167,79877,6675,8813,4723,4976,11001,2820,205,374291,4700,6240,4705,8803,4720,6470,4329,9061,4716,1635,51715,4597,126328,402,5091,706,28964,5471,4594,1854,10845,5562,7372,27350,521,8050,6820,522,9567,1807,9497,6241,2931,4725,11…	PKLR,ATP5MF,ATP5MG,HSD17B12,PPP2CA,HK2,PDHA1,NDUFA13,PDHB,ACSL3,GMPS,PRPS1,MT-ATP6,SDHB,NDUFS8,SLC25A1,MCCC2,NDUFS3,SUCLG1,IMPDH1,ACOT9,ME2,SDHA,ACACA,NDUFB11,GFPT2,OGDHL,NDUFA9,ATP5F1E,GMPPB,SUCLG2,NNT,PIPOX,ENPP1,DCAKD,UAP1,DPM1,NDUFV1,OPA1,SLC27A2,GPD2,AK4,NDUFS7,NDUFA6,RRM1,NDUFA10,SUCLA2,NDUFS2,SHMT1,ALDH6A1,PAPSS1,NDUFB10,DCTD,RAB23,MVD,NDUFA11,ARL2,PC,TSPO,GIT1,PPAT,MMUT,DUT,CLPX,PRKAA1,UM…	effectsize_up	0.00385691	2.88963	1	FALSE
GO_BP	GO:0042790	nucleolar large rRNA transcription by RNA polymerase I	24	17	4141,55506,5434,6597,6598,55011,11137,2475,51082,2068,25926,64425,221830,29997,9555,6949,4691	MARS1,MACROH2A2,POLR2E,SMARCA4,SMARCB1,PIH1D1,PWP1,MTOR,POLR1D,ERCC2,NOL11,POLR1E,POLR1F,NOP53,MACROH2A1,TCOF1,NCL	effectsize_up	0.00390089	2.88607	1	FALSE
GO_BP	GO:0006488	dolichol-linked oligosaccharide biosynthetic process	20	13	56052,8813,85365,91869,9526,79796,79087,79053,1798,79868,144245,57171,29929	ALG1,DPM1,ALG2,RFT1,MPDU1,ALG9,ALG12,ALG8,DPAGT1,ALG13,ALG10B,DOLPP1,ALG6	effectsize_up	0.0039269	2.88398	1	FALSE
GO_BP	GO:1900077	negative regulation of cellular response to insulin stimulus	43	27	5770,5167,5562,2931,2932,5580,79837,5970,57727,10999,23189,5305,8396,55198,2887,7249,5771,6198,51763,9640,3667,23371,197,5791,9361,4690,4691	PTPN1,ENPP1,PRKAA1,GSK3A,GSK3B,PRKCD,PIP4K2C,RELA,NCOA5,SLC27A4,KANK1,PIP4K2A,PIP4K2B,APPL2,GRB10,TSC2,PTPN2,RPS6KB1,INPP5K,ZNF592,IRS1,TNS2,AHSG,PTPRE,LONP1,NCK1,NCL	effectsize_up	0.00408978	2.87115	1	FALSE
GO_BP	GO:0046907	intracellular transport	1332	913	10212,54732,488,1020,57222,51079,127829,30845,10768,11231,55308,85366,81502,25813,207,5825,84790,2319,5770,653145,11196,23162,51479,9868,50999,10269,1374,92609,6780,9367,27236,23197,10452,55750,10772,25777,4976,23353,11031,26958,23787,89941,10490,79711,9777,56993,22920,5119,388,6729,51715,2801,91949,51614,85440,51014,5869,51026,79139,124997,55666,3838,10113,10651,11018,2332,9631,3936,2810,7095,55…	DDX39A,TMED9,ATP2A2,CDK5,ERGIC1,NDUFA13,ARL8A,EHD3,AHCYL1,SEC63,DDX19A,MYLK2,HM13,SAMM50,AKT1,ABCD3,TUBA1C,FLOT2,PTPN1,ANXA8,SEC23IP,MAPK8IP3,ANKFY1,TOMM70,TMED5,ZMPSTE24,CPT1A,TIMM50,STAU1,RAB9A,ARFIP1,FAF2,TOMM40,AGK,SRSF10,SUN2,OPA1,SUN1,RAB31,COPG2,MTCH1,RHOT2,VTI1B,IPO4,TM9SF4,TOMM22,KIFAP3,CHMP1A,RHOB,SRP54,RAB23,GOLGA2,COG7,ERGIC3,DOCK7,TMED7,RAB5B,GOLT1B,DERL1,WDR81,NPLOC4,KPNA2,PREB,MTX2…	effectsize_up	0.00415523	2.86613	1	FALSE
GO_BP	GO:0006505	GPI anchor metabolic process	32	13	8813,8733,94005,10026,54344,51604,128869,54872,84720,80055,64924,23556,9091	DPM1,GPAA1,PIGS,PIGK,DPM3,PIGT,PIGU,PIGG,PIGO,PGAP1,SLC30A5,PIGN,PIGQ	effectsize_up	0.00426495	2.85787	1	FALSE
GO_BP	GO:0006506	GPI anchor biosynthetic process	31	13	8813,8733,94005,10026,54344,51604,128869,54872,84720,80055,64924,23556,9091	DPM1,GPAA1,PIGS,PIGK,DPM3,PIGT,PIGU,PIGG,PIGO,PGAP1,SLC30A5,PIGN,PIGQ	effectsize_up	0.00426495	2.85787	1	FALSE
GO_BP	GO:0043604	amide biosynthetic process	908	590	7311,10642,6144,2747,10643,6164,10644,51144,6123,5160,9513,5162,6235,2181,83759,92399,4258,6576,57470,207,2744,4141,8087,6166,2193,6170,31,6192,10985,200916,55750,4733,1917,11001,23708,3673,65993,29093,9801,10558,55699,6470,51081,29956,55037,56945,54931,3396,64976,64978,10102,9652,64965,80349,51073,28985,8891,51649,54148,23019,5610,29088,4594,9221,65008,2332,23173,6173,11222,10240,63875,55226,514…	UBA52,IGF2BP1,RPL21,GLUD2,IGF2BP3,RPL34,IGF2BP2,HSD17B12,RPL3L,PDHA1,FXR2,PDHB,RPS29,ACSL3,RBM4B,MRRF,MGST2,SLC25A1,LRRC47,AKT1,GLS,MARS1,FXR1,RPL36AL,FARSA,RPL39,ACACA,RPS4Y1,GCN1,RPL22L1,AGK,DRG1,EEF1A2,SLC27A2,GSPT2,ITGA2,MRPS34,MRPL22,MRPL19,SPTLC1,IARS2,SHMT1,MRPS7,CERS2,PTCD3,MRPS22,TRMT10C,MRPL58,MRPL40,MRPL38,TSFM,SKIC3,MRPS9,SKIC8,MRPL4,MCTS1,EIF2B3,MRPS23,MRPL39,CNOT1,EIF2AK2,MRPL15,MMU…	effectsize_up	0.00452491	2.83904	1	FALSE
GO_BP	GO:0042273	ribosomal large subunit biogenesis	75	66	26156,4839,55651,23560,23212,84154,55299,51154,117246,8886,26155,81887,22907,55759,10969,285855,84365,55027,51121,79707,23246,10412,166378,51018,84549,9875,23029,51491,54475,51388,56342,55003,6838,55052,80135,23195,55794,90441,55319,22868,51187,79029,54663,29997,115416,4931,51550,9045,6134,6154,6135,6147,6152,6129,6125,4809,11224,6165,6128,6130,55153,6175,4869,3692,23481,4736	RSL1D1,NOP2,NHP2,GTPBP4,RRS1,RPF2,BRIX1,MRTO4,FTSJ3,DDX18,NOC2L,LAS1L,DHX30,WDR12,EBNA1BP2,RPL7L1,NIFK,HEATR3,RPL26L1,NOL9,BOP1,NSA2,AFG2A,RRP15,MAK16,URB1,RBM34,NOP16,NLE1,NIP7,PPAN,PAK1IP1,SURF6,MRPL20,RPF1,MDN1,DDX28,ZNF622,TMA16,FASTKD2,RSL24D1,AFG2B,WDR74,NOP53,MALSU1,NVL,CINP,RPL14,RPL10,RPL26,RPL11,RPL23A,RPL24,RPL7,RPL5,SNU13,RPL35,RPL35A,RPL6,RPL7A,SDAD1,RPLP0,NPM1,EIF6,PES1,RPL10A	effectsize_up	0.00464991	2.83034	1	FALSE
GO_BP	GO:0032482	Rab protein signal transduction	21	15	83452,9367,10260,5867,23011,201475,27314,53916,51209,55667,116442,9909,8567,11021,2664	RAB33B,RAB9A,DENND4A,RAB4A,RAB21,RAB12,RAB30,RAB4B,RAB9B,DENND4C,RAB39B,DENND4B,MADD,RAB35,GDI1	effectsize_up	0.00480632	2.81974	1	FALSE
GO_BP	GO:0006490	oligosaccharide-lipid intermediate biosynthetic process	21	14	56052,8813,85365,91869,9526,79796,79087,79053,440138,1798,79868,144245,57171,29929	ALG1,DPM1,ALG2,RFT1,MPDU1,ALG9,ALG12,ALG8,ALG11,DPAGT1,ALG13,ALG10B,DOLPP1,ALG6	effectsize_up	0.00487536	2.81516	1	FALSE
GO_BP	GO:0070972	protein localization to endoplasmic reticulum	79	53	6747,11231,9789,207,60559,6730,6734,8733,6729,11079,689,6731,7095,8729,6728,23471,28972,10945,65992,9919,22930,51608,55973,337867,11015,54557,11014,23480,9697,130617,9709,4121,29927,6727,10952,11345,57142,58477,9218,10956,79147,287,29082,375056,8266,128866,7917,6726,10890,10134,3309,25782,6449	SSR3,SEC63,SPCS2,AKT1,SPCS3,SRP68,SRPRA,GPAA1,SRP54,RER1,BTF3,SRP72,SEC62,GBF1,SRP19,TRAM1,SPCS1,KDELR1,DDRGK1,SEC16A,RAB3GAP1,GET4,BCAP29,UBAC2,KDELR3,SGTB,KDELR2,SEC61G,TRAM2,ZFAND2B,HERPUD1,MAN1A1,SEC61A1,SRP14,SEC61B,GABARAPL2,RTN4,SRPRB,VAPA,OS9,FKRP,ANK2,CHMP4A,MIA3,UBL4A,CHMP4B,BAG6,SRP9,RAB10,BCAP31,HSPA5,RAB3GAP2,SGTA	effectsize_up	0.00488744	2.81436	1	FALSE
GO_BP	GO:1901836	regulation of transcription of nucleolar large rRNA by RNA polymerase I	15	11	4141,55506,6597,6598,55011,11137,2475,25926,29997,9555,4691	MARS1,MACROH2A2,SMARCA4,SMARCB1,PIH1D1,PWP1,MTOR,NOL11,NOP53,MACROH2A1,NCL	effectsize_up	0.00502653	2.80533	1	FALSE
GO_BP	GO:0046627	negative regulation of insulin receptor signaling pathway	42	26	5770,5167,5562,2931,2932,5580,79837,5970,57727,10999,23189,5305,8396,2887,7249,5771,6198,51763,9640,3667,23371,197,5791,9361,4690,4691	PTPN1,ENPP1,PRKAA1,GSK3A,GSK3B,PRKCD,PIP4K2C,RELA,NCOA5,SLC27A4,KANK1,PIP4K2A,PIP4K2B,GRB10,TSC2,PTPN2,RPS6KB1,INPP5K,ZNF592,IRS1,TNS2,AHSG,PTPRE,LONP1,NCK1,NCL	effectsize_up	0.00512596	2.79901	1	FALSE
GO_BP	GO:0006368	transcription elongation by RNA polymerase II	116	87	65123,2963,80349,9958,23160,26173,4686,54623,6829,84656,6830,55677,23613,2962,25920,9646,55795,51497,23168,55193,8812,22916,26512,54973,6827,9477,7469,55250,5438,9150,55174,9439,9440,81488,51586,55756,123169,10025,56943,51755,54797,7936,5469,81857,1025,8861,23476,2071,55726,92105,10614,9282,29079,25896,55656,80789,57508,904,9862,51548,81556,6924,26610,10771,8621,57117,9442,9400,6837,112950,10001,…	INTS3,GTF2F2,SKIC8,USP15,WDR43,INTS1,NCBP1,PAF1,SUPT5H,GLYR1,SUPT6H,IWS1,ZMYND8,GTF2F1,NELFB,CTR9,PCID2,NELFCD,RTF1,PBRM1,CCNK,NCBP2,INTS6,INTS11,SUPT4H1,MED20,NELFA,ELP2,POLR2I,CTDP1,INTS10,MED23,MED17,POLR2M,MED15,INTS9,LEO1,MED16,ENY2,CDK12,MED18,NELFE,MED1,MED25,CDK9,LDB1,BRD4,ERCC3,INTS13,INTS4,HEXIM1,MED14,MED4,INTS7,INTS8,INTS5,INTS2,CCNT1,MED24,SIRT6,INTS14,ELOA,ELP4,ZMYND11,CDK13,INTS12,…	effectsize_up	0.00512627	2.79899	1	FALSE
GO_BP	GO:0006122	mitochondrial electron transport, ubiquinol to cytochrome c	14	10	7386,1537,7385,7381,27089,29796,10975,7388,7384,54205	UQCRFS1,CYC1,UQCRC2,UQCRB,UQCRQ,UQCR10,UQCR11,UQCRH,UQCRC1,CYCS	effectsize_up	0.00532237	2.78685	1	FALSE
GO_BP	GO:0006614	SRP-dependent cotranslational protein targeting to membrane	27	15	6747,11231,6730,6734,6729,6731,6728,23471,9697,130617,29927,6727,10952,58477,6726	SSR3,SEC63,SRP68,SRPRA,SRP54,SRP72,SRP19,TRAM1,TRAM2,ZFAND2B,SEC61A1,SRP14,SEC61B,SRPRB,SRP9	effectsize_up	0.00534142	2.78569	1	FALSE
GO_BP	GO:0090201	negative regulation of release of cytochrome c from mitochondria	20	14	599,2876,207,4976,10105,27069,598,55486,578,2395,8996,1191,4000,5716	BCL2L2,GPX1,AKT1,OPA1,PPIF,GHITM,BCL2L1,PARL,BAK1,FXN,NOL3,CLU,LMNA,PSMD10	effectsize_up	0.00534812	2.78528	1	FALSE
GO_BP	GO:0006892	post-Golgi vesicle-mediated transport	102	86	4430,2181,30845,51479,83871,114879,1445,150684,11031,10490,10067,5877,8773,8729,10640,2803,3996,55770,79585,4644,23233,28952,9919,23041,1176,55763,10066,2580,10791,54536,23062,27032,54520,57020,149371,10133,6293,64083,51125,55204,9522,26088,10564,63971,288,1201,10239,9980,64145,6844,9179,80262,582,583,10139,8906,23163,23230,8943,60412,4905,114815,51552,23499,1785,160,6272,6102,10399,57120,2060,10…	MYO1B,ACSL3,EHD3,ANKFY1,RAB34,OSBPL5,CSK,COMMD1,RAB31,VTI1B,SCAMP3,RABIF,SNAP23,GBF1,EXOC5,GOLGA4,LLGL1,EXOC2,CORO7,MYO5A,EXOC6B,CCDC22,SEC16A,MON2,AP3S1,EXOC1,SCAMP2,GAK,VAMP5,EXOC6,GGA2,ATP2C1,CCDC93,VPS35L,EXOC8,OPTN,VPS52,GOLPH3,GOLGA7,GOLPH3L,SCAMP1,GGA1,ARFGEF2,KIF13A,ANK3,CLN3,AP3S2,DOP1B,RBSN,VAMP2,AP4M1,PHAF1,BBS1,BBS2,ARFRP1,AP1G2,GGA3,VPS13A,AP3D1,EXOC4,NSF,SORCS1,RAB14,MACF1,DNM2,AP2A…	effectsize_up	0.00535235	2.78503	1	FALSE
GO_BP	GO:0061157	mRNA destabilization	197	77	10642,9513,10658,8087,23019,51441,201626,221662,22894,87178,27257,170506,9475,23404,79068,28960,6093,4343,5393,26058,56915,253943,57721,4292,5073,4848,54542,129563,55802,27161,56339,23016,5436,23034,115024,677,54890,29883,219988,79670,9125,11340,23369,55571,51010,57472,25904,55095,246175,79066,9337,9924,23112,196513,399664,56478,27327,255967,4850,7812,3192,5976,3184,23435,10247,1660,54915,23318,8…	IGF2BP1,FXR2,CELF1,FXR1,CNOT1,YTHDF2,PDE12,RBM24,DIS3,PNPT1,LSM1,DHX36,ROCK2,EXOSC2,FTO,DCPS,ROCK1,MOV10,EXOSC9,GIGYF2,EXOSC5,YTHDF3,METTL14,MLH1,PARN,CNOT2,RC3H2,DIS3L2,DCP1A,AGO2,METTL3,EXOSC7,POLR2G,SAMD4A,NT5C3B,ZFP36L1,ALKBH5,CNOT7,PATL1,TUT7,CNOT9,EXOSC8,PUM2,CNOT11,EXOSC3,CNOT6,CNOT10,SAMD4B,CNOT6L,METTL16,CNOT8,PAN2,TNRC6B,DCP1B,MEX3D,EIF4ENIF1,TNRC6A,PAN3,CNOT4,CSDE1,HNRNPU,UPF1,HNRNPD,T…	effectsize_up	0.00543333	2.78015	1	FALSE
GO_BP	GO:0016973	poly(A)+ mRNA export from nucleus	25	15	55308,57187,55746,10482,84271,55677,11269,55795,9877,56943,8888,2733,29107,9688,84324	DDX19A,THOC2,NUP133,NXF1,POLDIP3,IWS1,DDX19B,PCID2,ZC3H11A,ENY2,MCM3AP,GLE1,NXT1,NUP93,SARNP	effectsize_up	0.0056148	2.76947	1	FALSE
GO_BP	GO:0009083	branched-chain amino acid catabolic process	21	19	64087,3712,587,4329,3155,593,36,27034,1629,56922,549,10295,594,38,1892,11112,3028,26275,1738	MCCC2,IVD,BCAT2,ALDH6A1,HMGCL,BCKDHA,ACADSB,ACAD8,DBT,MCCC1,AUH,BCKDK,BCKDHB,ACAT1,ECHS1,HIBADH,HSD17B10,HIBCH,DLD	effectsize_up	0.00579041	2.75942	1	FALSE
GO_BP	GO:0010256	endomembrane system organization	602	368	83452,1759,54732,488,55161,1104,26092,30845,79188,207,653145,11196,50999,10269,56926,25923,23204,57003,10490,5119,7443,2801,91949,51014,5869,1385,9694,55666,54499,11018,8773,163590,9631,9525,8729,57488,5873,93343,81035,9897,8560,55831,57132,10328,23332,23471,162427,8874,8934,983,5578,23271,56851,51652,23317,8976,81037,81555,3064,79585,5595,5580,9101,81671,84272,10494,399687,9144,662,527,1861,1182…	RAB33B,DNM1,TMED9,ATP2A2,TMEM33,RCC1,TOR1AIP1,EHD3,TMEM43,AKT1,ANXA8,SEC23IP,TMED5,ZMPSTE24,NCLN,ATL3,ARL6IP1,CCDC47,VTI1B,CHMP1A,VRK1,GOLGA2,COG7,TMED7,RAB5B,CREB1,EMC2,NPLOC4,TMCO1,TMED1,SNAP23,TOR1AIP2,NUP155,VPS4B,GBF1,ESYT2,RAB27A,MVB12A,COLEC12,WASHC5,DEGS1,EMC3,CHMP1B,EMC8,CLASP1,TRAM1,RETREG3,ARHGEF7,RAB29,CDK1,PRKCA,CAMSAP2,EMC7,CHMP3,DNAJC13,WASL,CLPTM1L,YIPF5,HTT,CORO7,MAPK3,PRKCD,USP8…	effectsize_up	0.00580191	2.75877	1	FALSE
GO_BP	GO:0051607	defense response to virus	307	126	55210,1665,56829,9868,10269,6675,55324,7706,5610,6773,201626,27350,29915,4686,255520,51652,170506,26065,6737,83737,2634,3661,5970,10084,10346,4343,598,25939,684,55763,56915,81570,54512,54606,83666,8772,55421,8449,25942,24138,8519,29078,23586,151636,29110,51251,85363,7726,81844,84932,9474,55054,85364,55337,6041,54920,11128,29883,26146,23515,5987,22954,11277,7268,8165,84993,10623,6895,200316,104,87…	ATAD3A,DHX15,ZC3HAV1,TOMM70,ZMPSTE24,UAP1,ABCF3,TRIM25,EIF2AK2,STAT2,PDE12,APOBEC3C,HCFC2,NCBP1,ELMOD2,CHMP3,DHX36,LSM14A,TRIM21,ITCH,GBP2,IRF3,RELA,PQBP1,TRIM22,MOV10,BCL2L1,SAMHD1,BST2,EXOC1,EXOSC5,CLPB,EXOSC4,DDX56,PARP9,FADD,NCBP3,DHX16,SIN3A,IFIT5,IFITM1,NDUFAF4,RIGI,DTX3L,TBK1,NT5C3A,TRIM5,TRIM26,TRIM56,RAB2B,ATG5,ATG16L1,ZCCHC3,SHFL,RNASEL,DUS2,POLR3A,CNOT7,TRAF3IP1,MORC3,TRIM27,TRIM32,TRE…	effectsize_up	0.00580484	2.75861	1	FALSE
GO_BP	GO:0140546	defense response to symbiont	308	126	55210,1665,56829,9868,10269,6675,55324,7706,5610,6773,201626,27350,29915,4686,255520,51652,170506,26065,6737,83737,2634,3661,5970,10084,10346,4343,598,25939,684,55763,56915,81570,54512,54606,83666,8772,55421,8449,25942,24138,8519,29078,23586,151636,29110,51251,85363,7726,81844,84932,9474,55054,85364,55337,6041,54920,11128,29883,26146,23515,5987,22954,11277,7268,8165,84993,10623,6895,200316,104,87…	ATAD3A,DHX15,ZC3HAV1,TOMM70,ZMPSTE24,UAP1,ABCF3,TRIM25,EIF2AK2,STAT2,PDE12,APOBEC3C,HCFC2,NCBP1,ELMOD2,CHMP3,DHX36,LSM14A,TRIM21,ITCH,GBP2,IRF3,RELA,PQBP1,TRIM22,MOV10,BCL2L1,SAMHD1,BST2,EXOC1,EXOSC5,CLPB,EXOSC4,DDX56,PARP9,FADD,NCBP3,DHX16,SIN3A,IFIT5,IFITM1,NDUFAF4,RIGI,DTX3L,TBK1,NT5C3A,TRIM5,TRIM26,TRIM56,RAB2B,ATG5,ATG16L1,ZCCHC3,SHFL,RNASEL,DUS2,POLR3A,CNOT7,TRAF3IP1,MORC3,TRIM27,TRIM32,TRE…	effectsize_up	0.00580484	2.75861	1	FALSE
GO_BP	GO:0072530	purine-containing compound transmembrane transport	39	13	291,29957,347734,56262,9197,8036,10478,10257,80131,8034,2030,292,293	SLC25A4,SLC25A24,SLC35B2,LRRC8A,SLC33A1,SHOC2,SLC25A17,ABCC4,LRRC8E,SLC25A16,SLC29A1,SLC25A5,SLC25A6	effectsize_up	0.00605312	2.74489	1	FALSE
GO_BP	GO:0098813	nuclear chromosome segregation	315	183	7153,701,8467,4733,23353,6599,27175,5119,3550,2801,10609,8243,6602,55201,9525,9897,23212,57132,56647,23332,6597,9031,6603,983,51652,26073,9735,26065,9319,6598,8086,4361,283489,10592,9126,4085,23636,9371,5885,10051,10734,8289,256364,55795,55193,8379,8881,5728,10274,91782,9918,9183,25978,64151,4292,81610,8697,129563,79643,81929,22933,51434,10270,51112,55706,55781,23397,147841,26993,472,9639,5925,72…	TOP2A,BUB1B,SMARCA5,DRG1,SUN1,SMARCC1,TUBG2,CHMP1A,IK,GOLGA2,P3H4,SMC1A,SMARCD1,MAP1S,VPS4B,WASHC5,RRS1,CHMP1B,BCCIP,CLASP1,SMARCA4,BAZ1B,SMARCD2,CDK1,CHMP3,POLDIP2,KNTC1,LSM14A,TRIP13,SMARCB1,AAAS,MRE11,CHAMP1,SMC2,SMC3,MAD2L1,NUP62,KIF3B,RAD21,SMC4,STAG3,ARID1A,EML3,PCID2,PBRM1,MAD1L1,CDC16,PTEN,STAG1,CHMP7,NCAPD2,ZW10,CHMP2B,NCAPG,MLH1,FAM83D,CDC23,DIS3L2,CHMP6,SEH1L,SIRT2,ANAPC7,AKAP8,TRAPPC1…	effectsize_up	0.00655465	2.71866	1	FALSE
GO_BP	GO:0098781	ncRNA transcription	144	76	1655,4141,4086,55506,4781,2247,80335,5467,183,4654,7422,5434,54862,6597,84172,4804,6598,9328,55011,26354,4088,5970,7003,11137,1956,10360,9330,84365,11189,2475,51082,2975,9329,4089,10927,2068,25926,2976,7528,64425,9611,5441,56257,9612,57591,1022,221830,57496,5435,23211,10849,5451,6662,57473,3725,29997,5080,112495,79871,55718,657,2309,6721,7702,4776,661,7042,7040,4854,51574,4853,9555,6774,284119,69…	DDX5,MARS1,SMAD1,MACROH2A2,NFIB,FGF2,WDR82,PPARD,AGT,MYOD1,VEGFA,POLR2E,CC2D1A,SMARCA4,POLR1B,NGFR,SMARCB1,GTF3C5,PIH1D1,GNL3,SMAD3,RELA,TEAD1,PWP1,EGFR,NPM3,GTF3C3,NIFK,CELF3,MTOR,POLR1D,GTF3C1,GTF3C4,SMAD4,SPIN1,ERCC2,NOL11,GTF3C2,YY1,POLR1E,NCOR1,POLR2L,MEPCE,NCOR2,MRTFA,CDK7,POLR1F,MRTFB,POLR2F,ZC3H4,POLR1G,POU2F1,SOX9,ZNF512B,JUN,NOP53,PAX6,GTF3C6,RPAP2,POLR3E,BMPR1A,FOXO3,SREBF2,ZNF143,NFAT…	effectsize_up	0.00662811	2.71497	1	FALSE
GO_BP	GO:0008286	insulin receptor signaling pathway	125	78	207,5770,5167,6599,5562,6464,2931,2932,5919,5595,5580,114882,3265,3480,2549,79837,6714,5970,57727,10999,1176,23189,8473,9564,8660,5305,5295,5286,8396,143686,8412,10458,2887,6654,8471,81565,208,5296,7249,5290,5894,5170,5771,23516,55023,9847,6198,51763,858,2241,23235,9640,5164,252983,6655,23411,3667,2308,29988,23371,197,1509,5791,9361,5786,2771,64710,4690,5781,2885,140710,10580,5594,26060,6653,3416…	AKT1,PTPN1,ENPP1,SMARCC1,PRKAA1,SHC1,GSK3A,GSK3B,RARRES2,MAPK3,PRKCD,OSBPL8,HRAS,IGF1R,GAB1,PIP4K2C,SRC,RELA,NCOA5,SLC27A4,AP3S1,KANK1,OGT,BCAR1,IRS2,PIP4K2A,PIK3R1,PIK3C2A,PIP4K2B,SESN3,BCAR3,BAIAP2,GRB10,SOS1,IRS4,NDEL1,AKT2,PIK3R2,TSC2,PIK3CA,RAF1,PDPK1,PTPN2,SLC39A14,PHIP,C2CD5,RPS6KB1,INPP5K,CAV2,FER,SIK2,ZNF592,PDK2,STXBP4,SOS2,SIRT1,IRS1,FOXO1,SLC2A8,TNS2,AHSG,CTSD,PTPRE,LONP1,PTPRA,GNAI2,…	effectsize_up	0.00686883	2.70314	1	FALSE
GO_BP	GO:0021846	cell proliferation in forebrain	27	15	10642,4781,6240,85440,9253,5108,5455,8650,84376,5454,9928,85458,5080,2737,2260	IGF2BP1,NFIB,RRM1,DOCK7,NUMBL,PCM1,POU3F3,NUMB,HOOK3,POU3F2,KIF14,DIXDC1,PAX6,GLI3,FGFR1	effectsize_up	0.00687065	2.70305	1	FALSE
GO_BP	GO:1901568	fatty acid derivative metabolic process	77	34	51144,2181,6576,31,11001,3155,7920,2639,2686,2182,2180,390916,65985,84188,9374,215,79611,197322,64834,201562,254552,55825,9200,2687,5066,9524,38,11313,224,3295,5538,11332,5019,22949	HSD17B12,ACSL3,SLC25A1,ACACA,SLC27A2,HMGCL,ABHD16A,GCDH,GGT7,ACSL4,ACSL1,NUDT19,AACS,FAR1,PPT2,ABCD1,ACSS3,ACSF3,ELOVL1,HACD2,NUDT8,PECR,HACD1,GGT5,PAM,TECR,ACAT1,LYPLA2,ALDH3A2,HSD17B4,PPT1,ACOT7,OXCT1,PTGR1	effectsize_up	0.00693448	2.69997	1	FALSE
GO_BP	GO:1901679	nucleotide transmembrane transport	30	13	291,29957,347734,56262,9197,8036,10478,10257,80131,8034,81034,292,293	SLC25A4,SLC25A24,SLC35B2,LRRC8A,SLC33A1,SHOC2,SLC25A17,ABCC4,LRRC8E,SLC25A16,SLC25A32,SLC25A5,SLC25A6	effectsize_up	0.00704762	2.69459	1	FALSE
GO_BP	GO:0045184	establishment of protein localization	1696	1040	83452,6745,54732,9512,1020,3099,51079,127829,11230,2181,7323,30845,10768,6747,11231,81502,25813,9789,207,60559,55240,5770,11196,1595,23162,9868,50999,6730,83871,1374,92609,9367,27236,55506,23197,10452,55750,23203,80230,6734,56926,84896,10391,1445,150684,84315,11031,23204,57003,26958,23787,10490,79711,9777,56993,5119,26130,388,6729,51715,2801,91949,51614,706,51014,5869,10067,51026,10953,79139,9694…	RAB33B,SSR1,TMED9,PMPCB,CDK5,HK2,NDUFA13,ARL8A,PRAF2,ACSL3,UBE2D3,EHD3,AHCYL1,SSR3,SEC63,HM13,SAMM50,SPCS2,AKT1,SPCS3,STEAP3,PTPN1,SEC23IP,CYP51A1,MAPK8IP3,TOMM70,TMED5,SRP68,RAB34,CPT1A,TIMM50,RAB9A,ARFIP1,MACROH2A2,FAF2,TOMM40,AGK,PMPCA,RUFY1,SRPRA,NCLN,ATAD1,CORO2B,CSK,COMMD1,MON1A,RAB31,ARL6IP1,CCDC47,COPG2,MTCH1,VTI1B,IPO4,TM9SF4,TOMM22,CHMP1A,GAPVD1,RHOB,SRP54,RAB23,GOLGA2,COG7,ERGIC3,TSPO,…	effectsize_up	0.00729227	2.68319	1	FALSE
GO_BP	GO:0045050	protein insertion into ER membrane by stop-transfer membrane-anchor sequence	11	10	9694,55831,10328,56851,51234,93380,284361,51016,23065,65125	EMC2,EMC3,EMC8,EMC7,EMC4,MMGT1,EMC10,EMC9,EMC1,WNK1	effectsize_up	0.00730936	2.68241	1	FALSE
GO_BP	GO:0050779	RNA destabilization	201	78	10642,9513,10658,8087,23019,51441,201626,221662,22894,87178,27257,170506,9475,23404,79068,28960,6093,4343,5393,26058,56915,253943,57721,4292,5073,4848,54542,129563,55802,27161,56339,23016,5436,23034,115024,677,54890,29883,219988,79670,9125,11340,23369,55571,51010,57472,25904,55095,246175,79066,9337,9924,23112,196513,399664,56478,27327,255967,4850,7812,3192,5976,3184,23435,10247,1660,54915,23318,8…	IGF2BP1,FXR2,CELF1,FXR1,CNOT1,YTHDF2,PDE12,RBM24,DIS3,PNPT1,LSM1,DHX36,ROCK2,EXOSC2,FTO,DCPS,ROCK1,MOV10,EXOSC9,GIGYF2,EXOSC5,YTHDF3,METTL14,MLH1,PARN,CNOT2,RC3H2,DIS3L2,DCP1A,AGO2,METTL3,EXOSC7,POLR2G,SAMD4A,NT5C3B,ZFP36L1,ALKBH5,CNOT7,PATL1,TUT7,CNOT9,EXOSC8,PUM2,CNOT11,EXOSC3,CNOT6,CNOT10,SAMD4B,CNOT6L,METTL16,CNOT8,PAN2,TNRC6B,DCP1B,MEX3D,EIF4ENIF1,TNRC6A,PAN3,CNOT4,CSDE1,HNRNPU,UPF1,HNRNPD,T…	effectsize_up	0.00740665	2.67799	1	FALSE
GO_BP	GO:0016180	snRNA processing	28	24	65123,26173,118460,23404,5393,56915,54512,26512,54973,55174,23016,55756,11340,51010,55726,92105,25896,55656,80789,57508,81556,114034,57117,64852	INTS3,INTS1,EXOSC6,EXOSC2,EXOSC9,EXOSC5,EXOSC4,INTS6,INTS11,INTS10,EXOSC7,INTS9,EXOSC8,EXOSC3,INTS13,INTS4,INTS7,INTS8,INTS5,INTS2,INTS14,TOE1,INTS12,TUT1	effectsize_up	0.00789733	2.65643	1	FALSE
GO_BP	GO:0043484	regulation of RNA splicing	184	131	6429,3188,1655,6434,10658,7536,6431,29896,92906,10772,26528,9584,4857,10137,2926,10284,55234,2332,4858,6732,23543,4654,4928,221662,10209,22938,4686,10921,4154,58517,1207,8241,6651,389677,10656,10084,10659,7009,284695,5394,11189,93624,9130,23076,5430,64783,55696,5295,9991,91746,79171,27332,10181,9589,83989,6733,29890,56943,494115,83443,57703,22927,8295,65109,54407,1859,23210,112869,58155,10629,790…	SRSF4,HNRNPH2,DDX5,TRA2B,CELF1,SF1,SRSF6,TRA2A,HNRNPLL,SRSF10,DAZAP1,RBM39,NOVA1,RBM12,GRSF1,SAP18,SMU1,FMR1,NOVA2,SRPK1,RBFOX2,MYOD1,NUP98,RBM24,EIF1,SNW1,NCBP1,RNPS1,MBNL1,RBM25,CLNS1A,RBM10,SON,RBM12B,KHDRBS3,PQBP1,CELF2,TMBIM6,ZNF326,EXOSC10,CELF3,TADA2B,FAM50A,RRP1B,POLR2A,RBM15,RBM22,PIK3R1,PTBP3,YTHDC1,RBM42,ZNF638,RBM5,WTAP,ARB2A,SRPK2,RBM15B,ENY2,RBMXL1,SF3B5,CWC22,HABP4,TRRAP,UPF3B,SLC3…	effectsize_up	0.00823101	2.64244	1	FALSE
GO_BP	GO:0044270	cellular nitrogen compound catabolic process	655	352	5313,10642,1655,10643,10644,5515,3099,9513,10658,207,4357,8087,8802,81892,56829,55753,2237,8801,5167,23708,11157,8803,4329,22803,9261,10588,402,80335,28964,9652,23644,2926,80349,23019,2332,1854,51441,5562,201626,57819,27350,221662,22894,7263,2021,9567,54888,1807,87178,2931,51154,4686,5578,10921,5317,11163,118460,4363,27257,23517,170506,8241,9475,51594,5580,7378,5663,23404,441531,79068,28960,6499,…	PKLR,IGF2BP1,DDX5,IGF2BP3,IGF2BP2,PPP2CA,HK2,FXR2,CELF1,AKT1,MPST,FXR1,SUCLG1,SLIRP,ZC3HAV1,OGDHL,FEN1,SUCLG2,ENPP1,GSPT2,LSM6,SUCLA2,ALDH6A1,XRN2,MAPKAPK2,MTHFS,ARL2,WDR82,GIT1,SKIC3,EDC4,GRSF1,SKIC8,CNOT1,FMR1,DUT,YTHDF2,PRKAA1,PDE12,LSM2,APOBEC3C,RBM24,DIS3,TST,ENDOG,GTPBP1,NSUN2,DPYS,PNPT1,GSK3A,MRTO4,NCBP1,PRKCA,RNPS1,PKP1,NUDT4,EXOSC6,ABCC1,LSM1,MTREX,DHX36,RBM10,ROCK2,NBAS,PRKCD,UPP1,PSEN1…	effectsize_up	0.00825611	2.64141	1	FALSE
GO_BP	GO:0051649	establishment of localization in cell	1919	1141	10212,1759,54732,488,1487,1020,57222,51079,127829,30845,10768,11231,55308,85366,81502,25813,207,5825,84790,2319,5770,653145,11196,23162,51479,9868,50999,10269,1374,92609,6780,9367,27236,23197,10452,55750,10772,25777,4976,84896,23353,11031,8291,26958,23787,89941,10490,79711,9777,56993,22920,5119,388,6729,51715,22848,2801,91949,51614,85440,51014,5869,28964,51026,79139,124997,55666,3838,10113,10651,…	DDX39A,DNM1,TMED9,ATP2A2,CTBP1,CDK5,ERGIC1,NDUFA13,ARL8A,EHD3,AHCYL1,SEC63,DDX19A,MYLK2,HM13,SAMM50,AKT1,ABCD3,TUBA1C,FLOT2,PTPN1,ANXA8,SEC23IP,MAPK8IP3,ANKFY1,TOMM70,TMED5,ZMPSTE24,CPT1A,TIMM50,STAU1,RAB9A,ARFIP1,FAF2,TOMM40,AGK,SRSF10,SUN2,OPA1,ATAD1,SUN1,RAB31,DYSF,COPG2,MTCH1,RHOT2,VTI1B,IPO4,TM9SF4,TOMM22,KIFAP3,CHMP1A,RHOB,SRP54,RAB23,AAK1,GOLGA2,COG7,ERGIC3,DOCK7,TMED7,RAB5B,GIT1,GOLT1B,DE…	effectsize_up	0.00829148	2.63996	1	FALSE
GO_BP	GO:0016024	CDP-diacylglycerol biosynthetic process	13	11	10554,8760,55326,132001,253558,56894,10555,56895,137964,84803,57678	AGPAT1,CDS2,AGPAT5,TAMM41,LCLAT1,AGPAT3,AGPAT2,AGPAT4,GPAT4,GPAT3,GPAM	effectsize_up	0.00841163	2.63508	1	FALSE
GO_BP	GO:0046341	CDP-diacylglycerol metabolic process	13	11	10554,8760,55326,132001,253558,56894,10555,56895,137964,84803,57678	AGPAT1,CDS2,AGPAT5,TAMM41,LCLAT1,AGPAT3,AGPAT2,AGPAT4,GPAT4,GPAT3,GPAM	effectsize_up	0.00841163	2.63508	1	FALSE
GO_BP	GO:0006575	cellular modified amino acid metabolic process	136	68	34,25902,1374,114879,60496,6470,8659,10588,8424,1384,26090,55217,7920,1158,78991,114882,9791,1376,10797,114884,376497,10162,1719,57515,2628,81490,4548,54677,54681,875,7298,5469,2356,54583,160428,254531,80025,23463,129642,4524,6535,6567,81034,283208,4552,445,10404,4522,51449,8985,8836,11315,6472,1508,471,23659,501,2593,2618,79147,5034,10491,5352,2806,1152,8974,223,5033	ACADM,MTHFD1L,CPT1A,OSBPL5,AASDHPPT,SHMT1,ALDH4A1,MTHFS,BBOX1,CRAT,ABHD12,TMLHE,ABHD16A,CKM,PCYOX1L,OSBPL8,PTDSS1,CPT2,MTHFD2,OSBPL10,SLC27A1,LPCAT3,DHFR,SERINC1,GATM,PTDSS2,MTR,CROT,P4HTM,CBS,TYMS,MED1,FPGS,EGLN1,ALDH1L2,LPCAT4,PANK2,ICMT,MBOAT2,MTHFR,SLC6A8,SLC16A2,SLC25A32,P4HA3,MTRR,ASS1,CPQ,MTHFD1,PCYOX1,PLOD3,GGH,PARK7,SHMT2,CTSB,ATIC,PLA2G15,ALDH7A1,GAMT,GART,FKRP,P4HB,CRTAP,PLOD2,GOT2,CKB…	effectsize_up	0.00852464	2.63055	1	FALSE
GO_BP	GO:0044539	long-chain fatty acid import into cell	18	12	2181,207,11001,10999,376497,2180,8660,208,6198,7057,6513,2058	ACSL3,AKT1,SLC27A2,SLC27A4,SLC27A1,ACSL1,IRS2,AKT2,RPS6KB1,THBS1,SLC2A1,EPRS1	effectsize_up	0.00862666	2.62651	1	FALSE
GO_BP	GO:0001510	RNA methylation	92	62	207,51504,4839,25840,96764,8731,81627,54931,345630,10436,54888,117246,57570,57721,64783,51106,27292,25917,9589,11180,23070,56339,29890,55178,387338,24140,55621,63892,56257,4234,25962,114049,23091,55798,51605,79872,29081,55695,79066,27037,10785,63935,25821,64216,79922,115708,196074,6894,83640,9836,221078,55006,55152,6635,2091,6632,51574,6634,3028,6628,6633,6636	AKT1,TRMT112,NOP2,TMT1A,TGS1,RNMT,TRMT1L,TRMT10C,FBLL1,EMG1,NSUN2,FTSJ3,TRMT5,METTL14,RBM15,TFB1M,DIMT1,THUMPD3,WTAP,WDR6,CMTR1,METTL3,RBM15B,MRM3,NSUN4,FTSJ1,TRMT1,THADA,MEPCE,METTL1,VIRMA,BUD23,ZC3H13,METTL2B,TRMT6,CBLL1,METTL5,NSUN5,METTL16,TRMT2A,WDR4,PCIF1,MTO1,TFB2M,MRM1,TRMT61A,METTL15,TARBP1,RAMAC,LCMT2,NSUN6,TRMT61B,DALRD3,SNRPE,FBL,SNRPD1,LARP7,SNRPD3,HSD17B10,SNRPB,SNRPD2,SNRPF	effectsize_up	0.00865785	2.62528	1	FALSE
GO_BP	GO:0072330	monocarboxylic acid biosynthetic process	225	97	5313,51144,10613,5825,31,9536,11001,6319,9415,2944,23352,347862,5730,5562,8560,345,10728,80142,79966,114883,3992,51102,50640,26063,55902,7923,63826,5563,4706,5564,26031,10005,215,2628,84869,157506,8854,22933,220,11343,114880,51422,27349,10196,197322,9926,64834,8816,80270,8644,201562,54995,9885,23600,23417,5565,2948,114876,221955,55825,5740,3995,5321,22937,9200,23038,54206,127281,23411,10464,32,40…	PKLR,HSD17B12,ERLIN1,ABCD3,ACACA,PTGES,SLC27A2,SCD,FADS2,GSTM1,UBR4,GATD1,PTGDS,PRKAA1,DEGS1,APOC3,PTGES3,PTGES2,SCD5,OSBPL9,FADS1,MECR,PNPLA8,DECR2,ACSS2,HSD17B8,SRR,PRKAA2,NDUFAB1,PRKAB1,OSBPL3,ACOT8,ABCD1,GATM,CBR4,RDH10,ALDH1A2,SIRT2,ALDH1A3,MGLL,OSBPL6,PRKAG2,MCAT,PRMT3,ACSF3,LPGAT1,ELOVL1,DCAF5,HSD3B7,AKR1C3,HACD2,OXSM,OSBPL2,AMACR,MLYCD,PRKAB2,GSTM4,OSBPL1A,DAGLB,PECR,PTGIS,FADS3,PLA2G4A,S…	effectsize_up	0.00870221	2.62354	1	FALSE
GO_BP	GO:0000381	regulation of alternative mRNA splicing, via spliceosome	53	37	1655,6434,10658,6431,4857,10284,55234,2332,4858,23543,4654,221662,10921,58517,10656,10659,11189,64783,91746,10181,9589,83989,29890,10521,3192,3191,10179,10657,27316,5725,9939,7072,4116,9967,6427,3178,22827	DDX5,TRA2B,CELF1,SRSF6,NOVA1,SAP18,SMU1,FMR1,NOVA2,RBFOX2,MYOD1,RBM24,RNPS1,RBM25,KHDRBS3,CELF2,CELF3,RBM15,YTHDC1,RBM5,WTAP,ARB2A,RBM15B,DDX17,HNRNPU,HNRNPL,RBM7,KHDRBS1,RBMX,PTBP1,RBM8A,TIA1,MAGOH,THRAP3,SRSF2,HNRNPA1,PUF60	effectsize_up	0.0087112	2.62318	1	FALSE
GO_BP	GO:0006338	chromatin remodeling	657	337	317772,3006,3015,2876,7150,51504,1108,10269,8467,55506,10432,1107,10514,201161,3054,6599,51377,79960,9416,7443,4171,8971,345630,9219,9958,6602,28989,6594,5562,64061,29915,64332,11240,6597,9112,9031,6603,2931,983,5578,29998,80218,25842,6760,8520,26155,26097,9320,11091,6598,55011,5585,83743,257218,84181,6829,84656,29086,10428,6830,55677,5563,23347,10322,10360,1017,51780,10013,9646,3066,26013,93624,…	H2AC21,H1-2,H2AZ1,GPX1,TOP1,TRMT112,CHD4,ZMPSTE24,SMARCA5,MACROH2A2,RBM14,CHD3,MYBBP1A,CENPV,HCFC1,SMARCC1,UCHL5,JADE1,DDX23,VRK1,MCM2,H1-10,FBLL1,MTA2,USP15,SMARCD1,NTMT1,SMARCA1,PRKAA1,TSPYL2,HCFC2,NFKBIZ,PADI2,SMARCA4,MTA1,BAZ1B,SMARCD2,GSK3A,CDK1,PRKCA,BICRA,NAA50,ASF1A,SS18,HAT1,NOC2L,CHTOP,TRIP12,WDR5,SMARCB1,PIH1D1,PKN1,GRWD1,SHPRH,CHD6,SUPT5H,GLYR1,BABAM1,CFDP1,SUPT6H,IWS1,PRKAA2,SMCHD1,S…	effectsize_up	0.00876554	2.62107	1	FALSE
GO_BP	GO:0051276	chromosome organization	630	362	3006,7150,7153,2237,701,10269,8467,5965,4733,201161,23353,4176,6599,51377,27175,5119,3550,4171,2801,8260,8971,6118,10609,54433,140609,5984,8243,55651,6602,4683,9631,55226,9525,4175,4928,23212,57132,10728,56647,57122,23332,6597,9031,6603,983,4436,51652,26073,80218,170506,55746,8480,9735,5595,8520,26065,22907,9319,6714,6598,5985,10111,26354,8086,4361,6672,4216,283489,4173,84164,23126,7515,10592,912…	H1-2,TOP1,TOP2A,FEN1,BUB1B,ZMPSTE24,SMARCA5,RECQL,DRG1,CENPV,SUN1,MCM7,SMARCC1,UCHL5,TUBG2,CHMP1A,IK,MCM2,GOLGA2,NAA10,H1-10,RPA2,P3H4,GAR1,NEK7,RFC4,SMC1A,NHP2,SMARCD1,NBN,NUP155,NAT10,VPS4B,MCM6,NUP98,RRS1,CHMP1B,PTGES3,BCCIP,NUP107,CLASP1,SMARCA4,BAZ1B,SMARCD2,CDK1,MSH2,CHMP3,POLDIP2,NAA50,DHX36,NUP133,RAE1,KNTC1,MAPK3,HAT1,LSM14A,DHX30,TRIP13,SRC,SMARCB1,RFC5,RAD50,GNL3,AAAS,MRE11,SP100,MAP3K…	effectsize_up	0.00894989	2.61396	1	FALSE
GO_BP	GO:0000466	maturation of 5.8S rRNA from tricistronic rRNA transcript (SSU-rRNA, 5.8S rRNA, LSU-rRNA)	25	24	23212,117246,23404,55759,5393,5394,10171,79707,23246,9875,161424,23016,27340,90459,8602,11340,51010,79033,65095,29777,10799,51077,6227,23481	RRS1,FTSJ3,EXOSC2,WDR12,EXOSC9,EXOSC10,RCL1,NOL9,BOP1,URB1,NOP9,EXOSC7,UTP20,ERI1,NOP14,EXOSC8,EXOSC3,ERI3,KRI1,ABT1,RPP40,FCF1,RPS21,PES1	effectsize_up	0.00913025	2.60714	1	FALSE
GO_BP	GO:0006893	Golgi to plasma membrane transport	57	49	2181,83871,114879,1445,150684,11031,10640,2803,3996,55770,23233,28952,9919,55763,10791,54536,23062,27032,54520,57020,149371,10133,64083,51125,55204,26088,10564,63971,288,1201,6844,80262,582,583,10139,23163,60412,4905,23499,10399,57120,10434,9341,9135,10890,6711,403,3875,9581	ACSL3,RAB34,OSBPL5,CSK,COMMD1,RAB31,EXOC5,GOLGA4,LLGL1,EXOC2,EXOC6B,CCDC22,SEC16A,EXOC1,VAMP5,EXOC6,GGA2,ATP2C1,CCDC93,VPS35L,EXOC8,OPTN,GOLPH3,GOLGA7,GOLPH3L,GGA1,ARFGEF2,KIF13A,ANK3,CLN3,VAMP2,PHAF1,BBS1,BBS2,ARFRP1,GGA3,EXOC4,NSF,MACF1,RACK1,GOPC,LYPLA1,VAMP3,RABEP1,RAB10,SPTBN1,ARL3,KRT18,PREPL	effectsize_up	0.00938635	2.59765	1	FALSE
GO_BP	GO:0006360	transcription by RNA polymerase I	73	50	4141,10269,8467,55506,10514,23160,5434,6597,9031,84172,9533,6598,55011,55127,11137,2475,51082,2068,84135,9015,25926,25885,84128,1387,64425,5441,55646,221830,5435,11176,10849,9451,29997,2064,6872,56919,2965,64431,7343,9188,7913,2316,9555,23451,284119,5437,10498,6949,23133,4691	MARS1,ZMPSTE24,SMARCA5,MACROH2A2,MYBBP1A,WDR43,POLR2E,SMARCA4,BAZ1B,POLR1B,POLR1C,SMARCB1,PIH1D1,HEATR1,PWP1,MTOR,POLR1D,ERCC2,UTP15,TAF1A,NOL11,POLR1A,WDR75,CREBBP,POLR1E,POLR2L,LYAR,POLR1F,POLR2F,BAZ2A,POLR1G,EIF2AK3,NOP53,ERBB2,TAF1,DHX33,GTF2H1,ACTR6,UBTF,DDX21,DEK,FLNA,MACROH2A1,SF3B1,CAVIN1,POLR2H,CARM1,TCOF1,PHF8,NCL	effectsize_up	0.0094472	2.59543	1	FALSE
GO_BP	GO:0038095	Fc-epsilon receptor signaling pathway	25	13	10451,5335,7410,5599,5601,3551,6654,6416,6885,5602,2241,7189,5609	VAV3,PLCG1,VAV2,MAPK8,MAPK9,IKBKB,SOS1,MAP2K4,MAP3K7,MAPK10,FER,TRAF6,MAP2K7	effectsize_up	0.00947914	2.59427	1	FALSE
GO_BP	GO:0006465	signal peptide processing	14	10	23478,81502,9789,60559,5125,28972,55486,5045,90701,1203	SEC11A,HM13,SPCS2,SPCS3,PCSK5,SPCS1,PARL,FURIN,SEC11C,CLN5	effectsize_up	0.00956665	2.59111	1	FALSE
GO_BP	GO:0043933	protein-containing complex organization	2448	1370	317772,3006,10382,3015,1759,91663,488,5515,51079,2181,30845,10658,7386,2876,10594,7150,4728,25813,2744,7111,8087,28976,4722,2193,51504,7536,1108,31,54539,10946,4839,6431,4704,56893,10269,8467,55506,10432,23197,1107,2314,79869,4733,5829,10514,57551,10772,6734,201161,56926,4976,23708,3054,374291,4700,25923,6599,6240,81611,4705,51377,96764,6341,27175,79960,4720,6470,6892,9416,9777,22920,5119,51081,2…	H2AC21,H1-2,TUBB4A,H2AZ1,DNM1,MYADM,ATP2A2,PPP2CA,NDUFA13,ACSL3,EHD3,CELF1,UQCRFS1,GPX1,PRPF8,TOP1,NDUFS8,SAMM50,GLS,TMOD1,FXR1,ACAD9,NDUFS3,FARSA,TRMT112,SF1,CHD4,ACACA,NDUFB11,SF3A3,NOP2,SRSF6,NDUFA9,UBQLN4,ZMPSTE24,SMARCA5,MACROH2A2,RBM14,FAF2,CHD3,FLII,CPSF7,DRG1,PXN,MYBBP1A,TAOK1,SRSF10,SRPRA,CENPV,NCLN,OPA1,GSPT2,HCFC1,NDUFS7,NDUFA6,ATL3,SMARCC1,RRM1,ANP32E,NDUFA10,UCHL5,TGS1,SCO1,TUBG2,JAD…	effectsize_up	0.0097593	2.58424	1	FALSE
GO_BP	GO:0006695	cholesterol biosynthetic process	60	35	1717,10613,50814,1718,1595,2222,3422,3930,4597,10682,5562,335,4598,5563,10162,7108,6307,51478,1080,403313,22937,6721,348,11160,1727,3157,6647,10654,47,10449,2224,3988,4047,23541,2539	DHCR7,ERLIN1,NSDHL,DHCR24,CYP51A1,FDFT1,IDI1,LBR,MVD,EBP,PRKAA1,APOA1,MVK,PRKAA2,LPCAT3,TM7SF2,MSMO1,HSD17B7,CFTR,PLPP6,SCAP,SREBF2,APOE,ERLIN2,CYB5R3,HMGCS1,SOD1,PMVK,ACLY,ACAA2,FDPS,LIPA,LSS,SEC14L2,G6PD	effectsize_up	0.00998392	2.57639	1	FALSE
GO_BP	GO:1902653	secondary alcohol biosynthetic process	60	35	1717,10613,50814,1718,1595,2222,3422,3930,4597,10682,5562,335,4598,5563,10162,7108,6307,51478,1080,403313,22937,6721,348,11160,1727,3157,6647,10654,47,10449,2224,3988,4047,23541,2539	DHCR7,ERLIN1,NSDHL,DHCR24,CYP51A1,FDFT1,IDI1,LBR,MVD,EBP,PRKAA1,APOA1,MVK,PRKAA2,LPCAT3,TM7SF2,MSMO1,HSD17B7,CFTR,PLPP6,SCAP,SREBF2,APOE,ERLIN2,CYB5R3,HMGCS1,SOD1,PMVK,ACLY,ACAA2,FDPS,LIPA,LSS,SEC14L2,G6PD	effectsize_up	0.00998392	2.57639	1	FALSE
GO_BP	GO:0006412	translation	739	504	7311,10642,6144,10643,6164,10644,6123,9513,6235,83759,92399,57470,207,4141,8087,6166,2193,6170,6192,10985,200916,4733,1917,23708,3673,65993,29093,9801,55699,6470,51081,55037,56945,54931,3396,64976,64978,10102,9652,64965,80349,51073,28985,8891,51649,54148,23019,5610,29088,9221,65008,2332,23173,6173,11222,10240,63875,55226,51441,7818,333,6311,4440,54505,55157,9100,221662,51021,6209,28957,64975,9567…	UBA52,IGF2BP1,RPL21,IGF2BP3,RPL34,IGF2BP2,RPL3L,FXR2,RPS29,RBM4B,MRRF,LRRC47,AKT1,MARS1,FXR1,RPL36AL,FARSA,RPL39,RPS4Y1,GCN1,RPL22L1,DRG1,EEF1A2,GSPT2,ITGA2,MRPS34,MRPL22,MRPL19,IARS2,SHMT1,MRPS7,PTCD3,MRPS22,TRMT10C,MRPL58,MRPL40,MRPL38,TSFM,SKIC3,MRPS9,SKIC8,MRPL4,MCTS1,EIF2B3,MRPS23,MRPL39,CNOT1,EIF2AK2,MRPL15,NOLC1,MRPL1,FMR1,METAP1,RPL36A,MRPL3,MRPS31,MRPL17,NAT10,YTHDF2,DAP3,APLP1,ATXN2,MSI…	effectsize_up	0.0100203	2.57513	1	FALSE
GO_BP	GO:0034389	lipid droplet organization	35	22	23197,5562,5481,57674,8760,158747,22930,5563,550,26580,6713,57146,123,23761,53349,23259,128637,5738,22931,5478,23111,10226	FAF2,PRKAA1,PPID,RNF213,CDS2,MOSPD2,RAB3GAP1,PRKAA2,AUP1,BSCL2,SQLE,LDAF1,PLIN2,PISD,ZFYVE1,DDHD2,TBC1D20,PTGFRN,RAB18,PPIA,SPART,PLIN3	effectsize_up	0.0101053	2.5722	1	FALSE
GO_BP	GO:0043928	exonucleolytic catabolism of deadenylated mRNA	13	12	22894,23404,28960,5393,56915,23016,115024,29883,11340,51010,57472,9337	DIS3,EXOSC2,DCPS,EXOSC9,EXOSC5,EXOSC7,NT5C3B,CNOT7,EXOSC8,EXOSC3,CNOT6,CNOT8	effectsize_up	0.0102842	2.56612	1	FALSE
GO_BP	GO:0000819	sister chromatid segregation	227	154	7153,701,8467,4733,6599,27175,5119,3550,2801,8243,6602,9525,23212,57132,56647,23332,6597,9031,6603,983,51652,26073,9735,26065,9319,6598,8086,283489,10592,9126,4085,23636,9371,5885,10051,8289,256364,55795,55193,8379,8881,10274,91782,9918,9183,25978,64151,8697,129563,79643,81929,51434,10270,55781,23397,147841,26993,472,9639,5925,7283,10783,10735,996,10403,29945,56984,25836,64682,9274,5977,196528,23…	TOP2A,BUB1B,SMARCA5,DRG1,SMARCC1,TUBG2,CHMP1A,IK,GOLGA2,SMC1A,SMARCD1,VPS4B,RRS1,CHMP1B,BCCIP,CLASP1,SMARCA4,BAZ1B,SMARCD2,CDK1,CHMP3,POLDIP2,KNTC1,LSM14A,TRIP13,SMARCB1,AAAS,CHAMP1,SMC2,SMC3,MAD2L1,NUP62,KIF3B,RAD21,SMC4,ARID1A,EML3,PCID2,PBRM1,MAD1L1,CDC16,STAG1,CHMP7,NCAPD2,ZW10,CHMP2B,NCAPG,CDC23,DIS3L2,CHMP6,SEH1L,ANAPC7,AKAP8,RIOK2,NCAPH,SPC24,AKAP8L,ATM,ARHGEF10,RB1,TUBG1,NEK6,STAG2,CDC27,…	effectsize_up	0.0103218	2.56486	1	FALSE
GO_BP	GO:0000154	rRNA modification	36	26	51504,4839,345630,54433,55651,10436,55226,117246,51106,27292,55178,387338,55505,114049,29081,55695,79066,64216,115939,79922,196074,92345,27079,55006,2091,1736	TRMT112,NOP2,FBLL1,GAR1,NHP2,EMG1,NAT10,FTSJ3,TFB1M,DIMT1,MRM3,NSUN4,NOP10,BUD23,METTL5,NSUN5,METTL16,TFB2M,TSR3,MRM1,METTL15,NAF1,RPUSD2,TRMT61B,FBL,DKC1	effectsize_up	0.0104586	2.56029	1	FALSE
GO_BP	GO:0006325	chromatin organization	800	411	317772,3006,3015,2876,7150,51504,1108,10269,8467,55506,10432,1107,10514,201161,3054,6599,81611,51377,79960,9416,7443,4171,8971,345630,9219,79718,9958,6602,28989,6594,6732,5562,64061,29915,64332,11240,9577,6597,9112,9031,6603,2931,983,5578,29998,80218,8019,25842,6760,8520,26155,26097,9320,11091,6598,55011,5585,83743,257218,5970,84181,6829,84656,29086,10428,6830,55677,23613,5563,23347,10322,10360,1…	H2AC21,H1-2,H2AZ1,GPX1,TOP1,TRMT112,CHD4,ZMPSTE24,SMARCA5,MACROH2A2,RBM14,CHD3,MYBBP1A,CENPV,HCFC1,SMARCC1,ANP32E,UCHL5,JADE1,DDX23,VRK1,MCM2,H1-10,FBLL1,MTA2,TBL1XR1,USP15,SMARCD1,NTMT1,SMARCA1,SRPK1,PRKAA1,TSPYL2,HCFC2,NFKBIZ,PADI2,BABAM2,SMARCA4,MTA1,BAZ1B,SMARCD2,GSK3A,CDK1,PRKCA,BICRA,NAA50,BRD3,ASF1A,SS18,HAT1,NOC2L,CHTOP,TRIP12,WDR5,SMARCB1,PIH1D1,PKN1,GRWD1,SHPRH,RELA,CHD6,SUPT5H,GLYR1,BA…	effectsize_up	0.0106516	2.55393	1	FALSE
GO_BP	GO:0008033	tRNA processing	133	91	207,51504,25940,11157,283742,81627,54931,2926,55226,54888,10556,87178,81890,55140,57570,112858,81605,10940,60528,54517,138716,79693,79691,54974,79042,80324,55250,25917,23587,83707,11180,9692,54901,24140,51002,55621,63892,10557,54920,10775,10667,11102,10978,54802,142940,51091,4234,64172,27304,55798,51605,348180,27037,10785,10248,79074,129450,339487,25821,54859,10799,112970,115708,26610,123263,6894…	AKT1,TRMT112,FAM98A,LSM6,FAM98B,TRMT1L,TRMT10C,GRSF1,NAT10,NSUN2,RPP30,PNPT1,QTRT1,ELP3,TRMT5,TP53RK,URM1,POP1,ELAC2,PUS7,RPP25L,YRDC,QTRT2,THG1L,TSEN34,PUS1,ELP2,THUMPD3,ELP5,TRPT1,WDR6,PRORP,CDKAL1,FTSJ1,TPRKB,TRMT1,THADA,RPP38,DUS2,POP4,FARS2,RPP14,CLP1,TRIT1,TRUB1,SEPSECS,METTL1,OSGEPL1,MOCS3,METTL2B,TRMT6,CTU2,TRMT2A,WDR4,POP7,C2ORF49,TYW5,ZBTB8OS,MTO1,ELP6,RPP40,KTI12,TRMT61A,ELP4,MTFMT,TAR…	effectsize_up	0.0106878	2.55274	1	FALSE
GO_BP	GO:0015813	L-glutamate transmembrane transport	29	12	11230,8604,83733,23204,5663,79751,6509,2055,6507,10165,10550,3688	PRAF2,SLC25A12,SLC25A18,ARL6IP1,PSEN1,SLC25A22,SLC1A4,CLN8,SLC1A3,SLC25A13,ARL6IP5,ITGB1	effectsize_up	0.0108505	2.54748	1	FALSE
GO_BP	GO:0048024	regulation of mRNA splicing, via spliceosome	110	83	6429,1655,6434,10658,7536,6431,29896,10772,26528,9584,4857,10284,55234,2332,4858,6732,23543,4654,4928,221662,10209,22938,4686,10921,58517,1207,8241,6651,10656,10659,5394,11189,64783,91746,79171,10181,9589,83989,6733,29890,494115,57703,65109,1859,23210,79066,6433,57060,6428,10521,3192,5976,3191,51574,9588,6625,8683,6432,10419,27339,10179,10657,708,27316,5935,5725,10250,3190,9939,1153,11338,7072,79…	SRSF4,DDX5,TRA2B,CELF1,SF1,SRSF6,TRA2A,SRSF10,DAZAP1,RBM39,NOVA1,SAP18,SMU1,FMR1,NOVA2,SRPK1,RBFOX2,MYOD1,NUP98,RBM24,EIF1,SNW1,NCBP1,RNPS1,RBM25,CLNS1A,RBM10,SON,KHDRBS3,CELF2,EXOSC10,CELF3,RBM15,YTHDC1,RBM42,RBM5,WTAP,ARB2A,SRPK2,RBM15B,RBMXL1,CWC22,UPF3B,DYRK1A,JMJD6,METTL16,SFSWAP,PCBP4,SRSF3,DDX17,HNRNPU,UPF1,HNRNPL,LARP7,PRDX6,SNRNP70,SRSF9,SRSF7,PRMT5,PRPF19,RBM7,KHDRBS1,C1QBP,RBMX,RBM3,PT…	effectsize_up	0.0108745	2.54671	1	FALSE
GO_BP	GO:0042574	retinal metabolic process	18	10	51109,1545,728635,112724,10901,157506,8854,220,8644,6121	RDH11,CYP1B1,DHRS4L1,RDH13,DHRS4,RDH10,ALDH1A2,ALDH1A3,AKR1C3,RPE65	effectsize_up	0.011023	2.54197	1	FALSE
GO_BP	GO:0006999	nuclear pore organization	15	14	8087,4928,23165,57122,55746,129401,9972,81929,55706,25909,57142,9688,53371,7175	FXR1,NUP98,NUP205,NUP107,NUP133,NUP35,NUP153,SEH1L,NDC1,AHCTF1,RTN4,NUP93,NUP54,TPR	effectsize_up	0.0110637	2.54068	1	FALSE
GO_BP	GO:0008334	histone mRNA metabolic process	20	12	51692,4686,27257,5394,54512,22916,53981,54464,472,55149,5976,6741	CPSF3,NCBP1,LSM1,EXOSC10,EXOSC4,NCBP2,CPSF2,XRN1,ATM,MTPAP,UPF1,SSB	effectsize_up	0.0111055	2.53936	1	FALSE
GO_BP	GO:0009451	RNA modification	180	117	207,51504,4839,25840,96764,8731,81627,54931,345630,54433,55651,10436,55226,27350,54888,117246,81890,55140,79068,57570,81605,57721,54517,64783,79693,79691,54974,5073,80324,51106,55250,27292,25917,9589,23587,11180,23070,56339,29890,55178,54901,387338,24140,54890,51002,55621,55505,63892,54920,56257,155435,54802,142940,51091,4234,25962,64172,114049,23091,27304,23210,55798,51605,79872,29081,348180,556…	AKT1,TRMT112,NOP2,TMT1A,TGS1,RNMT,TRMT1L,TRMT10C,FBLL1,GAR1,NHP2,EMG1,NAT10,APOBEC3C,NSUN2,FTSJ3,QTRT1,ELP3,FTO,TRMT5,URM1,METTL14,PUS7,RBM15,YRDC,QTRT2,THG1L,PARN,PUS1,TFB1M,ELP2,DIMT1,THUMPD3,WTAP,ELP5,WDR6,CMTR1,METTL3,RBM15B,MRM3,CDKAL1,NSUN4,FTSJ1,ALKBH5,TPRKB,TRMT1,NOP10,THADA,DUS2,MEPCE,RBM33,TRIT1,TRUB1,SEPSECS,METTL1,VIRMA,OSGEPL1,BUD23,ZC3H13,MOCS3,JMJD6,METTL2B,TRMT6,CBLL1,METTL5,CTU2,…	effectsize_up	0.0112035	2.53629	1	FALSE
GO_BP	GO:0045910	negative regulation of DNA recombination	50	20	3006,2187,56893,8971,4436,23347,4437,9984,2956,4292,26168,7014,54386,55183,9400,25,3008,3005,7158,3009	H1-2,FANCB,UBQLN4,H1-10,MSH2,SMCHD1,MSH3,THOC1,MSH6,MLH1,SENP3,TERF2,TERF2IP,RIF1,RECQL5,ABL1,H1-4,H1-0,TP53BP1,H1-5	effectsize_up	0.011506	2.52694	1	FALSE
GO_BP	GO:0006779	porphyrin-containing compound biosynthetic process	35	20	10058,1371,8803,706,51522,5498,22,2235,23456,3145,7390,200205,2395,4891,1355,3658,7389,93974,210,10857	ABCB6,CPOX,SUCLA2,TSPO,TMEM14C,PPOX,ABCB7,FECH,ABCB10,HMBS,UROS,IBA57,FXN,SLC11A2,COX15,IREB2,UROD,ATP5IF1,ALAD,PGRMC1	effectsize_up	0.0115393	2.52593	1	FALSE
GO_BP	GO:0033014	tetrapyrrole biosynthetic process	35	20	10058,1371,8803,706,51522,5498,22,2235,23456,3145,7390,200205,2395,4891,1355,3658,7389,93974,210,10857	ABCB6,CPOX,SUCLA2,TSPO,TMEM14C,PPOX,ABCB7,FECH,ABCB10,HMBS,UROS,IBA57,FXN,SLC11A2,COX15,IREB2,UROD,ATP5IF1,ALAD,PGRMC1	effectsize_up	0.0115393	2.52593	1	FALSE
GO_BP	GO:0006356	regulation of transcription by RNA polymerase I	48	34	4141,10269,8467,55506,10514,23160,6597,9031,6598,55011,55127,11137,2475,84135,25926,84128,1387,5441,55646,11176,9451,29997,2064,56919,64431,7343,9188,7913,2316,9555,23451,10498,23133,4691	MARS1,ZMPSTE24,SMARCA5,MACROH2A2,MYBBP1A,WDR43,SMARCA4,BAZ1B,SMARCB1,PIH1D1,HEATR1,PWP1,MTOR,UTP15,NOL11,WDR75,CREBBP,POLR2L,LYAR,BAZ2A,EIF2AK3,NOP53,ERBB2,DHX33,ACTR6,UBTF,DDX21,DEK,FLNA,MACROH2A1,SF3B1,CARM1,PHF8,NCL	effectsize_up	0.0115534	2.5255	1	FALSE
GO_BP	GO:0046700	heterocycle catabolic process	656	352	5313,10642,1655,10643,10644,5515,3099,9513,10658,207,8087,8802,81892,56829,55753,2237,8801,5167,23708,11157,8803,4329,8659,22803,9261,10588,402,80335,28964,9652,23644,2926,80349,23019,2332,1854,51441,5562,201626,57819,27350,221662,22894,2021,9567,54888,1807,87178,2931,51154,4686,5578,10921,5317,11163,118460,4363,27257,23517,170506,8241,9475,51594,5580,7378,5663,23404,441531,79068,28960,6499,6093,…	PKLR,IGF2BP1,DDX5,IGF2BP3,IGF2BP2,PPP2CA,HK2,FXR2,CELF1,AKT1,FXR1,SUCLG1,SLIRP,ZC3HAV1,OGDHL,FEN1,SUCLG2,ENPP1,GSPT2,LSM6,SUCLA2,ALDH6A1,ALDH4A1,XRN2,MAPKAPK2,MTHFS,ARL2,WDR82,GIT1,SKIC3,EDC4,GRSF1,SKIC8,CNOT1,FMR1,DUT,YTHDF2,PRKAA1,PDE12,LSM2,APOBEC3C,RBM24,DIS3,ENDOG,GTPBP1,NSUN2,DPYS,PNPT1,GSK3A,MRTO4,NCBP1,PRKCA,RNPS1,PKP1,NUDT4,EXOSC6,ABCC1,LSM1,MTREX,DHX36,RBM10,ROCK2,NBAS,PRKCD,UPP1,PSEN1,…	effectsize_up	0.0122616	2.50453	1	FALSE
GO_BP	GO:0048194	Golgi vesicle budding	10	10	54732,8729,399687,84364,26286,64083,5584,55204,10959,10972	TMED9,GBF1,MYO18A,ARFGAP2,ARFGAP3,GOLPH3,PRKCI,GOLPH3L,TMED2,TMED10	effectsize_up	0.0125889	2.49519	1	FALSE
GO_BP	GO:0046467	membrane lipid biosynthetic process	149	59	8879,51097,55750,8813,9375,10558,8733,29956,8613,94005,5562,10026,8560,7903,54344,151742,8128,2531,8702,6482,51604,5580,2583,9517,253782,55627,91012,128869,54872,23410,5587,1455,221,64834,84720,2055,201562,80055,25865,56848,8611,9200,64924,23556,29095,8869,81537,142891,20,7368,3491,51495,6609,9218,9091,9334,427,2629,5007	SGPL1,SCCPDH,AGK,DPM1,TM9SF2,SPTLC1,GPAA1,CERS2,PLPP3,PIGS,PRKAA1,PIGK,DEGS1,ST8SIA4,DPM3,PPM1L,ST8SIA2,KDSR,B4GALT4,ST3GAL1,PIGT,PRKCD,B4GALNT1,SPTLC2,CERS6,SMPD4,CERS5,PIGU,PIGG,SIRT3,PRKD1,CSNK1G2,ALDH3B1,ELOVL1,PIGO,CLN8,HACD2,PGAP1,PRKD2,SPHK2,PLPP1,HACD1,SLC30A5,PIGN,ORMDL2,ST3GAL5,SGPP1,SAMD8,ABCA2,UGT8,CCN1,HACD3,SMPD1,VAPA,PIGQ,B4GALT5,ASAH1,GBA1,OSBP	effectsize_up	0.0127554	2.49053	1	FALSE
GO_BP	GO:0000380	alternative mRNA splicing, via spliceosome	72	52	1655,6434,10658,11100,6431,4857,10284,55234,2332,4858,23543,4654,221662,4686,10921,58517,10656,10084,10659,84991,11189,23028,64783,22916,91746,10181,9589,83989,29890,6433,8621,10521,4670,3192,11171,3191,1660,8683,10179,10657,27316,5725,6426,6421,9939,7072,4116,9967,6427,3178,22827,221092	DDX5,TRA2B,CELF1,HNRNPUL1,SRSF6,NOVA1,SAP18,SMU1,FMR1,NOVA2,RBFOX2,MYOD1,RBM24,NCBP1,RNPS1,RBM25,KHDRBS3,PQBP1,CELF2,RBM17,CELF3,KDM1A,RBM15,NCBP2,YTHDC1,RBM5,WTAP,ARB2A,RBM15B,SFSWAP,CDK13,DDX17,HNRNPM,HNRNPU,STRAP,HNRNPL,DHX9,SRSF9,RBM7,KHDRBS1,RBMX,PTBP1,SRSF1,SFPQ,RBM8A,TIA1,MAGOH,THRAP3,SRSF2,HNRNPA1,PUF60,HNRNPUL2	effectsize_up	0.0129659	2.4847	1	FALSE
GO_BP	GO:0051865	protein autoubiquitination	77	32	7323,10273,7337,9577,9112,57674,6737,83737,51255,51127,267,54708,151636,79184,26046,29128,1643,115426,7186,10193,26994,7189,7320,6872,23328,55182,29089,57630,4850,8452,90678,11342	UBE2D3,STUB1,UBE3A,BABAM2,MTA1,RNF213,TRIM21,ITCH,RNF181,TRIM17,AMFR,MARCHF5,DTX3L,BRCC3,LTN1,UHRF1,DDB2,UHRF2,TRAF2,RNF41,RNF11,TRAF6,UBE2B,TAF1,SASH1,RNF220,UBE2T,SH3RF1,CNOT4,CUL3,LRSAM1,RNF13	effectsize_up	0.0132554	2.47683	1	FALSE
GO_BP	GO:0044818	mitotic G2/M transition checkpoint	53	23	65123,57551,4683,9577,983,80279,10111,4361,29086,79184,472,51347,9344,60561,29997,1111,25949,91603,1026,4998,5347,51720,8883	INTS3,TAOK1,NBN,BABAM2,CDK1,CDK5RAP3,RAD50,MRE11,BABAM1,BRCC3,ATM,TAOK3,TAOK2,RINT1,NOP53,CHEK1,SYF2,ZNF830,CDKN1A,ORC1,PLK1,UIMC1,NAE1	effectsize_up	0.0133189	2.47513	1	FALSE
GO_BP	GO:0140374	antiviral innate immune response	50	23	55210,1665,6675,7706,5610,201626,29915,81570,8449,23586,29110,54920,23515,8165,340061,7189,57337,201292,5245,11331,7334,4690,57506	ATAD3A,DHX15,UAP1,TRIM25,EIF2AK2,PDE12,HCFC2,CLPB,DHX16,RIGI,TBK1,DUS2,MORC3,AKAP1,STING1,TRAF6,SENP7,TRIM65,PHB1,PHB2,UBE2N,NCK1,MAVS	effectsize_up	0.0133251	2.47496	1	FALSE
GO_BP	GO:0051938	L-glutamate import	39	17	11230,8604,83733,23204,5663,22930,79751,6509,4763,84062,2055,54407,6507,10165,10550,6812,3688	PRAF2,SLC25A12,SLC25A18,ARL6IP1,PSEN1,RAB3GAP1,SLC25A22,SLC1A4,NF1,DTNBP1,CLN8,SLC38A2,SLC1A3,SLC25A13,ARL6IP5,STXBP1,ITGB1	effectsize_up	0.0134617	2.47131	1	FALSE
GO_BP	GO:1901361	organic cyclic compound catabolic process	704	367	5313,10642,1655,10643,10644,5515,3099,9513,10658,207,8087,8802,81892,56829,55753,2237,8801,5167,1312,23708,11157,8803,4329,8659,22803,9261,10588,402,80335,28964,9652,23644,2926,56267,80349,23019,2332,1854,51441,5562,201626,57819,27350,9784,221662,22894,2021,9567,54888,1807,87178,2931,51154,4686,5578,10921,5317,11163,118460,4363,27257,23517,170506,8241,9475,51594,5580,7378,5663,23404,441531,79068,…	PKLR,IGF2BP1,DDX5,IGF2BP3,IGF2BP2,PPP2CA,HK2,FXR2,CELF1,AKT1,FXR1,SUCLG1,SLIRP,ZC3HAV1,OGDHL,FEN1,SUCLG2,ENPP1,COMT,GSPT2,LSM6,SUCLA2,ALDH6A1,ALDH4A1,XRN2,MAPKAPK2,MTHFS,ARL2,WDR82,GIT1,SKIC3,EDC4,GRSF1,KYAT3,SKIC8,CNOT1,FMR1,DUT,YTHDF2,PRKAA1,PDE12,LSM2,APOBEC3C,SNX17,RBM24,DIS3,ENDOG,GTPBP1,NSUN2,DPYS,PNPT1,GSK3A,MRTO4,NCBP1,PRKCA,RNPS1,PKP1,NUDT4,EXOSC6,ABCC1,LSM1,MTREX,DHX36,RBM10,ROCK2,NBAS,…	effectsize_up	0.0136283	2.46691	1	FALSE
GO_BP	GO:0007076	mitotic chromosome condensation	19	14	8467,5119,9031,10592,10051,9918,64151,10270,23397,26993,29781,23310,5347,7273	SMARCA5,CHMP1A,BAZ1B,SMC2,SMC4,NCAPD2,NCAPG,AKAP8,NCAPH,AKAP8L,NCAPH2,NCAPD3,PLK1,TTN	effectsize_up	0.0136464	2.46644	1	FALSE
GO_BP	GO:0034655	nucleobase-containing compound catabolic process	617	340	5313,10642,1655,10643,10644,5515,3099,9513,10658,207,8087,8802,81892,56829,55753,2237,8801,5167,23708,11157,8803,22803,9261,402,80335,28964,9652,23644,2926,80349,23019,2332,1854,51441,5562,201626,57819,27350,221662,22894,2021,9567,54888,1807,87178,2931,51154,4686,5578,10921,5317,11163,118460,27257,23517,170506,8241,9475,51594,5580,7378,5663,23404,441531,79068,28960,6499,6093,4343,5563,131870,1094…	PKLR,IGF2BP1,DDX5,IGF2BP3,IGF2BP2,PPP2CA,HK2,FXR2,CELF1,AKT1,FXR1,SUCLG1,SLIRP,ZC3HAV1,OGDHL,FEN1,SUCLG2,ENPP1,GSPT2,LSM6,SUCLA2,XRN2,MAPKAPK2,ARL2,WDR82,GIT1,SKIC3,EDC4,GRSF1,SKIC8,CNOT1,FMR1,DUT,YTHDF2,PRKAA1,PDE12,LSM2,APOBEC3C,RBM24,DIS3,ENDOG,GTPBP1,NSUN2,DPYS,PNPT1,GSK3A,MRTO4,NCBP1,PRKCA,RNPS1,PKP1,NUDT4,EXOSC6,LSM1,MTREX,DHX36,RBM10,ROCK2,NBAS,PRKCD,UPP1,PSEN1,EXOSC2,PGAM4,FTO,DCPS,SKIC2,…	effectsize_up	0.0137509	2.46371	1	FALSE
GO_BP	GO:0034453	microtubule anchoring	25	15	55201,51199,56647,23332,2932,636,5195,23299,5108,84376,9648,11127,1605,23122,1639	MAP1S,NIN,BCCIP,CLASP1,GSK3B,BICD1,PEX14,BICD2,PCM1,HOOK3,GCC2,KIF3A,DAG1,CLASP2,DCTN1	effectsize_up	0.0138365	2.46148	1	FALSE
GO_BP	GO:0016073	snRNA metabolic process	57	39	65123,55651,4654,54862,26173,118460,23517,23404,5393,56915,5394,54512,26512,54973,55174,23016,55756,55505,55596,56257,11340,51010,55726,92105,25896,1022,55656,80789,57508,81556,79066,114034,57117,79871,64852,7702,51574,1736,10179	INTS3,NHP2,MYOD1,CC2D1A,INTS1,EXOSC6,MTREX,EXOSC2,EXOSC9,EXOSC5,EXOSC10,EXOSC4,INTS6,INTS11,INTS10,EXOSC7,INTS9,NOP10,ZCCHC8,MEPCE,EXOSC8,EXOSC3,INTS13,INTS4,INTS7,CDK7,INTS8,INTS5,INTS2,INTS14,METTL16,TOE1,INTS12,RPAP2,TUT1,ZNF143,LARP7,DKC1,RBM7	effectsize_up	0.0138513	2.4611	1	FALSE
GO_BP	GO:0046459	short-chain fatty acid metabolic process	16	10	1384,4594,5096,5095,55902,35,5264,54995,5105,5106	CRAT,MMUT,PCCB,PCCA,ACSS2,ACADS,PHYH,OXSM,PCK1,PCK2	effectsize_up	0.0139215	2.45928	1	FALSE
GO_BP	GO:0006376	mRNA splice site recognition	49	26	10658,7536,10946,6431,10772,6430,55692,51631,10659,11189,91746,51747,57461,55015,58155,6433,23064,8996,22889,11168,8683,6426,6631,10291,22827,8175	CELF1,SF1,SF3A3,SRSF6,SRSF10,SRSF5,LUC7L,LUC7L2,CELF2,CELF3,YTHDC1,LUC7L3,ISY1,PRPF39,PTBP2,SFSWAP,SETX,NOL3,KHDC4,PSIP1,SRSF9,SRSF1,SNRPC,SF3A1,PUF60,SF3A2	effectsize_up	0.0141004	2.4547	1	FALSE
GO_BP	GO:0007095	mitotic G2 DNA damage checkpoint signaling	37	18	57551,4683,9577,983,80279,4361,29086,79184,472,51347,9344,60561,29997,1111,25949,1026,5347,51720	TAOK1,NBN,BABAM2,CDK1,CDK5RAP3,MRE11,BABAM1,BRCC3,ATM,TAOK3,TAOK2,RINT1,NOP53,CHEK1,SYF2,CDKN1A,PLK1,UIMC1	effectsize_up	0.0143299	2.44889	1	FALSE
GO_BP	GO:0006851	mitochondrial calcium ion transmembrane transport	18	11	9512,10939,90550,27069,10367,79568,55013,221154,63933,3954,7416	PMPCB,AFG3L2,MCU,GHITM,MICU1,MAIP1,MCUB,MICU2,MCUR1,LETM1,VDAC1	effectsize_up	0.01455	2.44339	1	FALSE
GO_BP	GO:0007062	sister chromatid cohesion	59	34	2237,701,8260,8243,80218,4361,23126,9126,23047,5885,10734,79892,23244,10274,10664,5925,10735,25836,2959,23063,23137,23383,55869,79075,286053,3835,27127,54921,5347,546,11331,9555,5518,1499	FEN1,BUB1B,NAA10,SMC1A,NAA50,MRE11,POGZ,SMC3,PDS5B,RAD21,STAG3,MCMBP,PDS5A,STAG1,CTCF,RB1,STAG2,NIPBL,GTF2B,WAPL,SMC5,MAU2,HDAC8,DSCC1,NSMCE2,KIF22,SMC1B,CHTF8,PLK1,ATRX,PHB2,MACROH2A1,PPP2R1A,CTNNB1	effectsize_up	0.0146333	2.44133	1	FALSE
GO_BP	GO:0019439	aromatic compound catabolic process	675	360	5313,10642,1655,10643,10644,5515,3099,9513,5445,10658,207,8087,8802,81892,56829,55753,2237,8801,5167,1312,23708,11157,8803,22803,9261,10588,402,80335,28964,9652,23644,2926,56267,80349,23019,2332,1854,51441,5562,201626,57819,27350,221662,22894,2021,9567,54888,1807,87178,2931,51154,4686,5578,10921,5317,11163,118460,4363,27257,23517,170506,8241,9475,51594,5580,7378,5663,23404,441531,79068,28960,6499…	PKLR,IGF2BP1,DDX5,IGF2BP3,IGF2BP2,PPP2CA,HK2,FXR2,PON2,CELF1,AKT1,FXR1,SUCLG1,SLIRP,ZC3HAV1,OGDHL,FEN1,SUCLG2,ENPP1,COMT,GSPT2,LSM6,SUCLA2,XRN2,MAPKAPK2,MTHFS,ARL2,WDR82,GIT1,SKIC3,EDC4,GRSF1,KYAT3,SKIC8,CNOT1,FMR1,DUT,YTHDF2,PRKAA1,PDE12,LSM2,APOBEC3C,RBM24,DIS3,ENDOG,GTPBP1,NSUN2,DPYS,PNPT1,GSK3A,MRTO4,NCBP1,PRKCA,RNPS1,PKP1,NUDT4,EXOSC6,ABCC1,LSM1,MTREX,DHX36,RBM10,ROCK2,NBAS,PRKCD,UPP1,PSEN1,…	effectsize_up	0.0149595	2.43336	1	FALSE
GO_BP	GO:0016053	organic acid biosynthetic process	336	161	5313,2747,51144,10613,4258,5832,2744,4942,5825,4259,31,25902,9536,587,11001,6319,8803,60496,9415,6470,2944,5831,23352,347862,5730,10994,5562,8560,216,345,10728,80142,29920,5009,79966,114883,3992,51102,50640,10157,26063,2686,55902,7923,63826,84245,5563,4706,1806,1719,5564,26031,10005,215,2628,84869,65263,157506,8854,4548,22933,220,7390,11343,114880,51422,875,27349,10196,51074,197322,9926,64834,162…	PKLR,GLUD2,HSD17B12,ERLIN1,MGST2,ALDH18A1,GLS,OAT,ABCD3,MGST3,ACACA,MTHFD1L,PTGES,BCAT2,SLC27A2,SCD,SUCLA2,AASDHPPT,FADS2,SHMT1,GSTM1,PYCR1,UBR4,GATD1,PTGDS,ILVBL,PRKAA1,DEGS1,ALDH1A1,APOC3,PTGES3,PTGES2,PYCR2,OTC,SCD5,OSBPL9,FADS1,MECR,PNPLA8,AASS,DECR2,GGT7,ACSS2,HSD17B8,SRR,MRI1,PRKAA2,NDUFAB1,DPYD,DHFR,PRKAB1,OSBPL3,ACOT8,ABCD1,GATM,CBR4,PYCR3,RDH10,ALDH1A2,MTR,SIRT2,ALDH1A3,UROS,MGLL,OSBPL6,…	effectsize_up	0.0149684	2.43314	1	FALSE
GO_BP	GO:0046394	carboxylic acid biosynthetic process	333	161	5313,2747,51144,10613,4258,5832,2744,4942,5825,4259,31,25902,9536,587,11001,6319,8803,60496,9415,6470,2944,5831,23352,347862,5730,10994,5562,8560,216,345,10728,80142,29920,5009,79966,114883,3992,51102,50640,10157,26063,2686,55902,7923,63826,84245,5563,4706,1806,1719,5564,26031,10005,215,2628,84869,65263,157506,8854,4548,22933,220,7390,11343,114880,51422,875,27349,10196,51074,197322,9926,64834,162…	PKLR,GLUD2,HSD17B12,ERLIN1,MGST2,ALDH18A1,GLS,OAT,ABCD3,MGST3,ACACA,MTHFD1L,PTGES,BCAT2,SLC27A2,SCD,SUCLA2,AASDHPPT,FADS2,SHMT1,GSTM1,PYCR1,UBR4,GATD1,PTGDS,ILVBL,PRKAA1,DEGS1,ALDH1A1,APOC3,PTGES3,PTGES2,PYCR2,OTC,SCD5,OSBPL9,FADS1,MECR,PNPLA8,AASS,DECR2,GGT7,ACSS2,HSD17B8,SRR,MRI1,PRKAA2,NDUFAB1,DPYD,DHFR,PRKAB1,OSBPL3,ACOT8,ABCD1,GATM,CBR4,PYCR3,RDH10,ALDH1A2,MTR,SIRT2,ALDH1A3,UROS,MGLL,OSBPL6,…	effectsize_up	0.0149684	2.43314	1	FALSE
GO_BP	GO:0022402	cell cycle process	1293	663	5515,10806,127829,1104,7150,207,7153,2237,701,10269,8467,151011,10432,1107,23376,65123,4733,10514,57551,25777,55660,201161,23353,4781,988,6599,6240,27175,79960,5119,3550,388,7443,4171,402,2801,8260,6118,997,10609,28964,1019,140609,8243,6602,28989,389,4683,3624,81027,5537,55201,55226,6732,9525,51441,4175,7325,3976,22995,9897,6347,4682,51692,5526,23212,10640,51199,57132,56647,9577,54888,23332,6597,…	PPP2CA,SDCCAG8,ARL8A,RCC1,TOP1,AKT1,TOP2A,FEN1,BUB1B,ZMPSTE24,SMARCA5,SEPTIN10,RBM14,CHD3,UFL1,INTS3,DRG1,MYBBP1A,TAOK1,SUN2,PRPF40A,CENPV,SUN1,NFIB,CDC5L,SMARCC1,RRM1,TUBG2,JADE1,CHMP1A,IK,RHOB,VRK1,MCM2,ARL2,GOLGA2,NAA10,RPA2,CDC34,P3H4,GIT1,CDK4,NEK7,SMC1A,SMARCD1,NTMT1,RHOC,NBN,INHBA,TUBB1,PPP6C,MAP1S,NAT10,SRPK1,VPS4B,YTHDF2,MCM6,UBE2E2,LIF,CEP152,WASHC5,CCL2,NUBP1,CPSF3,PPP2R5B,RRS1,EXOC5,N…	effectsize_up	0.0151665	2.42838	1	FALSE
GO_BP	GO:0015908	fatty acid transport	115	38	2181,207,5825,1374,9536,11001,5467,788,50640,51024,1376,10999,376497,2180,8660,10478,215,10257,54677,208,123,5608,6198,5826,5321,11000,5025,7057,348,4282,6513,2171,2058,1381,10434,2806,5947,2173	ACSL3,AKT1,ABCD3,CPT1A,PTGES,SLC27A2,PPARD,SLC25A20,PNPLA8,FIS1,CPT2,SLC27A4,SLC27A1,ACSL1,IRS2,SLC25A17,ABCD1,ABCC4,CROT,AKT2,PLIN2,MAP2K6,RPS6KB1,ABCD4,PLA2G4A,SLC27A3,P2RX4,THBS1,APOE,MIF,SLC2A1,FABP5,EPRS1,CRABP1,LYPLA1,GOT2,RBP1,FABP7	effectsize_up	0.0154566	2.4215	1	FALSE
GO_BP	GO:0045048	protein insertion into ER membrane	31	25	56926,57003,9694,54499,55831,10328,23471,56851,51234,51608,93380,10430,284361,51016,819,9697,7485,29927,23065,65125,439,8266,7917,23420,6449	NCLN,CCDC47,EMC2,TMCO1,EMC3,EMC8,TRAM1,EMC7,EMC4,GET4,MMGT1,TMEM147,EMC10,EMC9,CAMLG,TRAM2,GET1,SEC61A1,EMC1,WNK1,GET3,UBL4A,BAG6,NOMO1,SGTA	effectsize_up	0.015574	2.41875	1	FALSE
GO_BP	GO:0038093	Fc receptor signaling pathway	54	26	10451,5335,7525,5580,2209,6714,7410,5599,5601,3551,3984,55198,6654,6416,6885,5602,2241,7189,5338,5609,25,5581,5058,2534,5747,26060	VAV3,PLCG1,YES1,PRKCD,FCGR1A,SRC,VAV2,MAPK8,MAPK9,IKBKB,LIMK1,APPL2,SOS1,MAP2K4,MAP3K7,MAPK10,FER,TRAF6,PLD2,MAP2K7,ABL1,PRKCE,PAK1,FYN,PTK2,APPL1	effectsize_up	0.0156794	2.41629	1	FALSE
GO_BP	GO:0045943	positive regulation of transcription by RNA polymerase I	35	26	4141,8467,10514,23160,6597,9031,6598,55011,55127,11137,2475,84135,25926,84128,55646,9451,2064,56919,64431,7343,9188,7913,23451,10498,23133,4691	MARS1,SMARCA5,MYBBP1A,WDR43,SMARCA4,BAZ1B,SMARCB1,PIH1D1,HEATR1,PWP1,MTOR,UTP15,NOL11,WDR75,LYAR,EIF2AK3,ERBB2,DHX33,ACTR6,UBTF,DDX21,DEK,SF3B1,CARM1,PHF8,NCL	effectsize_up	0.0158579	2.41217	1	FALSE
GO_BP	GO:0016074	sno(s)RNA metabolic process	16	12	345630,118460,23404,131870,56915,5394,54512,5073,51010,2091,51574,1736	FBLL1,EXOSC6,EXOSC2,NUDT16,EXOSC5,EXOSC10,EXOSC4,PARN,EXOSC3,FBL,LARP7,DKC1	effectsize_up	0.0161692	2.40507	1	FALSE
GO_BP	GO:0006720	isoprenoid metabolic process	135	58	51109,56052,2222,51635,8813,3422,4597,85365,91869,9526,216,5950,54344,5919,27429,4598,1545,1956,57665,54884,728635,112724,10901,79796,157506,8854,79087,79053,220,9453,10196,5264,7804,8644,403313,57107,1798,79868,55825,144245,57171,29929,9249,8228,6121,10577,224,3157,10654,4035,4036,2224,3988,4047,231,5947,128,59342	RDH11,ALG1,FDFT1,DHRS7,DPM1,IDI1,MVD,ALG2,RFT1,MPDU1,ALDH1A1,RBP4,DPM3,RARRES2,HTRA2,MVK,CYP1B1,EGFR,RDH14,RETSAT,DHRS4L1,RDH13,DHRS4,ALG9,RDH10,ALDH1A2,ALG12,ALG8,ALDH1A3,GGPS1,PRMT3,PHYH,LRP8,AKR1C3,PLPP6,PDSS2,DPAGT1,ALG13,PECR,ALG10B,DOLPP1,ALG6,DHRS3,PNPLA4,RPE65,NPC2,ALDH3A2,HMGCS1,PMVK,LRP1,LRP2,FDPS,LIPA,LSS,AKR1B1,RBP1,ADH5,SCPEP1	effectsize_up	0.0165031	2.3976	1	FALSE
GO_BP	GO:0010972	negative regulation of G2/M transition of mitotic cell cycle	66	31	65123,57551,4683,9577,55031,983,80279,10111,4361,29086,5885,84936,79184,472,51347,29933,9344,60561,57099,29997,1111,25949,91603,1026,4998,5347,51720,9212,27183,2273,8883	INTS3,TAOK1,NBN,BABAM2,USP47,CDK1,CDK5RAP3,RAD50,MRE11,BABAM1,RAD21,ZFYVE19,BRCC3,ATM,TAOK3,GPR132,TAOK2,RINT1,AVEN,NOP53,CHEK1,SYF2,ZNF830,CDKN1A,ORC1,PLK1,UIMC1,AURKB,VPS4A,FHL1,NAE1	effectsize_up	0.01673	2.39259	1	FALSE
GO_BP	GO:0007029	endoplasmic reticulum organization	100	72	55161,56926,25923,23204,57003,9694,54499,163590,57488,55831,10328,23471,162427,56851,662,51234,9919,22930,51608,55627,84522,221035,10162,2580,93380,10430,64225,5830,284361,92840,53407,79137,81488,51062,80124,63932,858,51016,23023,9980,9451,819,51308,9697,80346,7485,29927,23065,10959,22931,65125,439,23344,57142,9218,10087,27348,22872,57698,375056,8266,3998,6252,7917,9217,80856,23420,10890,7905,103…	TMEM33,NCLN,ATL3,ARL6IP1,CCDC47,EMC2,TMCO1,TOR1AIP2,ESYT2,EMC3,EMC8,TRAM1,RETREG3,EMC7,BNIP1,EMC4,SEC16A,RAB3GAP1,GET4,SMPD4,JAGN1,REEP3,LPCAT3,GAK,MMGT1,TMEM147,ATL2,PEX5,EMC10,REEP6,STX18,RETREG2,POLR2M,ATL1,VCPIP1,STEEP1,CAV2,EMC9,TMCC1,DOP1B,EIF2AK3,CAMLG,REEP2,TRAM2,REEP4,GET1,SEC61A1,EMC1,TMED2,RAB18,WNK1,GET3,ESYT1,RTN4,VAPA,CERT1,TOR1B,SEC31A,SHTN1,MIA3,UBL4A,LMAN1,RTN1,BAG6,VAPB,LNPK,NOM…	effectsize_up	0.0171968	2.38247	1	FALSE
GO_BP	GO:0046777	protein autophosphorylation	193	104	816,85366,207,5167,9748,57551,3791,2011,9261,7443,5610,4683,11261,56034,7422,5526,26585,80310,10457,2932,5595,2185,6793,10494,3480,6714,5159,10111,4361,8737,27347,1956,200576,2475,5912,57826,1613,55781,9770,472,23400,6789,10783,51347,4140,5587,29904,51755,1612,2049,4921,5170,238,23043,55364,9344,1859,10645,23049,79834,25865,2241,6790,51776,9451,7867,6794,11200,8408,814,50488,23235,25989,9262,6872…	CAMK2B,MYLK2,AKT1,ENPP1,SLK,TAOK1,KDR,MARK2,MAPKAPK2,VRK1,EIF2AK2,NBN,CHP1,PDGFC,VEGFA,PPP2R5B,GREM1,PDGFD,GPNMB,GSK3B,MAPK3,PTK2B,STK10,STK25,IGF1R,SRC,PDGFRB,RAD50,MRE11,RIPK1,STK39,EGFR,PIKFYVE,MTOR,RAP2B,RAP2C,DAPK3,RIOK2,RASSF2,ATM,ATP13A2,STK4,NEK6,TAOK3,MARK3,PRKD1,EEF2K,CDK12,DAPK1,EPHB3,DDR2,PDPK1,ALK,TNIK,IMPACT,TAOK2,DYRK1A,CAMKK2,SMG1,PEAK1,PRKD2,FER,AURKA,MAP3K20,EIF2AK3,MAPKAPK3,STK…	effectsize_up	0.0172974	2.38032	1	FALSE
GO_BP	GO:0070885	negative regulation of calcineurin-NFAT signaling cascade	15	10	2274,11261,9454,2932,9455,2475,5598,1827,5621,493	FHL2,CHP1,HOMER3,GSK3B,HOMER2,MTOR,MAPK7,RCAN1,PRNP,ATP2B4	effectsize_up	0.0173239	2.37976	1	FALSE
GO_BP	GO:0106057	negative regulation of calcineurin-mediated signaling	15	10	2274,11261,9454,2932,9455,2475,5598,1827,5621,493	FHL2,CHP1,HOMER3,GSK3B,HOMER2,MTOR,MAPK7,RCAN1,PRNP,ATP2B4	effectsize_up	0.0173239	2.37976	1	FALSE
GO_BP	GO:0070633	transepithelial transport	36	10	10768,1525,6558,4363,1186,28962,1080,3708,6507,60	AHCYL1,CXADR,SLC12A2,ABCC1,CLCN7,OSTM1,CFTR,ITPR1,SLC1A3,ACTB	effectsize_up	0.0174385	2.37733	1	FALSE
GO_BP	GO:0006884	cell volume homeostasis	35	19	6560,6558,1207,1182,56262,27347,56996,196527,3783,10723,79714,1185,80131,1201,11194,9990,65125,4869,9943	SLC12A4,SLC12A2,CLNS1A,CLCN3,LRRC8A,STK39,SLC12A9,ANO6,KCNN4,SLC12A7,CCDC51,CLCN6,LRRC8E,CLN3,ABCB8,SLC12A6,WNK1,NPM1,OXSR1	effectsize_up	0.0174426	2.37724	1	FALSE
GO_BP	GO:0015865	purine nucleotide transport	40	17	291,29957,347734,56262,9197,8036,10478,215,10257,114789,80131,8034,10237,56172,292,293,961	SLC25A4,SLC25A24,SLC35B2,LRRC8A,SLC33A1,SHOC2,SLC25A17,ABCD1,ABCC4,SLC25A25,LRRC8E,SLC25A16,SLC35B1,ANKH,SLC25A5,SLC25A6,CD47	effectsize_up	0.0174738	2.37658	1	FALSE
GO_BP	GO:0015868	purine ribonucleotide transport	35	17	291,29957,347734,56262,9197,8036,10478,215,10257,114789,80131,8034,10237,56172,292,293,961	SLC25A4,SLC25A24,SLC35B2,LRRC8A,SLC33A1,SHOC2,SLC25A17,ABCD1,ABCC4,SLC25A25,LRRC8E,SLC25A16,SLC35B1,ANKH,SLC25A5,SLC25A6,CD47	effectsize_up	0.0174738	2.37658	1	FALSE
GO_BP	GO:0051503	adenine nucleotide transport	38	17	291,29957,347734,56262,9197,8036,10478,215,10257,114789,80131,8034,10237,56172,292,293,961	SLC25A4,SLC25A24,SLC35B2,LRRC8A,SLC33A1,SHOC2,SLC25A17,ABCD1,ABCC4,SLC25A25,LRRC8E,SLC25A16,SLC35B1,ANKH,SLC25A5,SLC25A6,CD47	effectsize_up	0.0174738	2.37658	1	FALSE
GO_BP	GO:0030490	maturation of SSU-rRNA	53	48	11157,55226,23212,23160,10885,55127,28987,55272,705,5822,55720,10199,10171,9790,92856,2068,55781,84916,9277,161424,57647,25926,11056,27340,55813,79954,8602,57050,25879,65095,90121,8780,29777,115939,10799,25983,51077,27042,83732,88745,6202,6208,6227,10607,4809,6217,6234,6223	LSM6,NAT10,RRS1,WDR43,WDR3,HEATR1,NOB1,IMP3,BYSL,PWP2,TSR1,MPHOSPH10,RCL1,BMS1,IMP4,ERCC2,RIOK2,UTP4,WDR46,NOP9,DHX37,NOL11,DDX52,UTP20,UTP6,NOL10,NOP14,UTP3,DCAF13,KRI1,TSR2,RIOK3,ABT1,TSR3,RPP40,NGDN,FCF1,UTP25,RIOK1,RRP36,RPS8,RPS14,RPS21,TBL3,SNU13,RPS16,RPS28,RPS19	effectsize_up	0.0174827	2.3764	1	FALSE
GO_BP	GO:0071824	protein-DNA complex organization	898	454	317772,3006,3015,2876,7150,51504,1108,10269,8467,55506,10432,1107,10514,201161,3054,6599,81611,51377,79960,9416,7443,4171,8971,345630,9219,1810,79718,9958,6602,28989,6594,6732,5562,64061,29915,64332,11240,9577,6597,9112,9031,6603,2931,983,5578,29998,80218,8019,25842,9735,6760,8520,26155,26097,9320,11091,6598,2958,55011,5585,83743,257218,5970,84181,6829,84656,23126,29086,10428,6830,55677,23613,556…	H2AC21,H1-2,H2AZ1,GPX1,TOP1,TRMT112,CHD4,ZMPSTE24,SMARCA5,MACROH2A2,RBM14,CHD3,MYBBP1A,CENPV,HCFC1,SMARCC1,ANP32E,UCHL5,JADE1,DDX23,VRK1,MCM2,H1-10,FBLL1,MTA2,DR1,TBL1XR1,USP15,SMARCD1,NTMT1,SMARCA1,SRPK1,PRKAA1,TSPYL2,HCFC2,NFKBIZ,PADI2,BABAM2,SMARCA4,MTA1,BAZ1B,SMARCD2,GSK3A,CDK1,PRKCA,BICRA,NAA50,BRD3,ASF1A,KNTC1,SS18,HAT1,NOC2L,CHTOP,TRIP12,WDR5,SMARCB1,GTF2A2,PIH1D1,PKN1,GRWD1,SHPRH,RELA,CHD…	effectsize_up	0.0175742	2.37447	1	FALSE
GO_BP	GO:0045047	protein targeting to ER	46	30	6747,11231,9789,60559,6730,6734,6729,6731,7095,6728,23471,28972,51608,54557,23480,9697,130617,9709,4121,29927,6727,10952,58477,29082,8266,128866,7917,6726,3309,6449	SSR3,SEC63,SPCS2,SPCS3,SRP68,SRPRA,SRP54,SRP72,SEC62,SRP19,TRAM1,SPCS1,GET4,SGTB,SEC61G,TRAM2,ZFAND2B,HERPUD1,MAN1A1,SEC61A1,SRP14,SEC61B,SRPRB,CHMP4A,UBL4A,CHMP4B,BAG6,SRP9,HSPA5,SGTA	effectsize_up	0.0176332	2.37323	1	FALSE
GO_BP	GO:2001251	negative regulation of chromosome organization	92	52	7153,701,8467,3550,8260,4683,55226,9031,9735,9319,6714,10111,7515,4085,5885,5394,55795,8379,9183,54464,147841,472,10403,56984,23293,4331,23063,7014,57405,54386,55055,84861,1063,55755,2072,891,6419,83540,5347,9212,546,54552,3192,142,3183,7756,51143,9184,10923,51451,7175,3178	TOP2A,BUB1B,SMARCA5,IK,NAA10,NBN,NAT10,BAZ1B,KNTC1,TRIP13,SRC,RAD50,XRCC1,MAD2L1,RAD21,EXOSC10,PCID2,MAD1L1,ZW10,XRN1,SPC24,ATM,NDC80,PSMG2,SMG6,MNAT1,WAPL,TERF2,SPC25,TERF2IP,ZWILCH,KLHL22,CENPF,CDK5RAP2,ERCC4,CCNB1,SETMAR,NUF2,PLK1,AURKB,ATRX,GNL3L,HNRNPU,PARP1,HNRNPC,ZNF207,DYNC1LI1,BUB3,SUB1,LCMT1,TPR,HNRNPA1	effectsize_up	0.0179195	2.36728	1	FALSE
GO_BP	GO:0016078	tRNA catabolic process	16	12	54888,23404,10940,5393,5394,60528,23016,11340,51010,4234,23405,51095	NSUN2,EXOSC2,POP1,EXOSC9,EXOSC10,ELAC2,EXOSC7,EXOSC8,EXOSC3,METTL1,DICER1,TRNT1	effectsize_up	0.0179726	2.36618	1	FALSE
GO_BP	GO:0001824	blastocyst development	117	55	1603,345630,79718,10436,23019,4683,51639,57187,26173,6241,84295,6598,285855,6830,9927,56949,705,9646,23168,4848,92521,53918,4695,10443,54475,81565,7046,2551,54663,27341,6670,7004,123920,84296,1111,5045,91603,54892,9113,9837,9782,6137,5501,8452,57142,8882,10413,5704,4849,4678,9318,51119,824,100,86	DAD1,FBLL1,TBL1XR1,EMG1,CNOT1,NBN,SF3B6,THOC2,INTS1,RRM2,PHF6,SMARCB1,RPL7L1,SUPT6H,MFN2,XAB2,BYSL,CTR9,RTF1,CNOT2,SPECC1,PELO,NDUFA2,N4BP2L2,NLE1,NDEL1,TGFBR1,GABPA,WDR74,RRP7A,SP3,TEAD4,CMTM3,GINS4,CHEK1,FURIN,ZNF830,NCAPG2,LATS1,GINS1,MATR3,RPL13,PPP1CC,CUL3,RTN4,ZPR1,YAP1,PSMC4,CNOT3,NASP,COPS2,SBDS,CAPN2,ADA,ACTL6A	effectsize_up	0.0180603	2.36438	1	FALSE
GO_BP	GO:0034058	endosomal vesicle fusion	12	11	51479,55823,64601,65082,57617,23339,27072,23355,9392,54809,27183	ANKFY1,VPS11,VPS16,VPS33A,VPS18,VPS39,VPS41,VPS8,TGFBRAP1,SAMD9,VPS4A	effectsize_up	0.0180677	2.36423	1	FALSE
GO_BP	GO:0006862	nucleotide transport	46	20	291,29957,347734,4363,56262,9197,8036,10478,215,10257,114789,80131,8034,60386,81034,10237,56172,292,293,961	SLC25A4,SLC25A24,SLC35B2,ABCC1,LRRC8A,SLC33A1,SHOC2,SLC25A17,ABCD1,ABCC4,SLC25A25,LRRC8E,SLC25A16,SLC25A19,SLC25A32,SLC35B1,ANKH,SLC25A5,SLC25A6,CD47	effectsize_up	0.0181549	2.36244	1	FALSE
GO_BP	GO:0006997	nucleus organization	142	99	1104,26092,79188,8087,7536,10269,8467,25777,23353,5119,7443,10436,9221,9631,6732,9525,4928,23165,57132,57122,84172,983,5578,51652,55746,1861,129401,221035,9972,11189,91782,25978,79643,81929,22933,55706,6733,26993,23198,10783,25909,23306,6683,5253,23399,26038,22927,9519,55818,23141,51510,23175,7110,23378,11176,1111,80346,64431,23411,55135,5347,90780,80314,51280,23345,27183,5371,23435,8815,27243,57…	RCC1,TOR1AIP1,TMEM43,FXR1,SF1,ZMPSTE24,SMARCA5,SUN2,SUN1,CHMP1A,VRK1,EMG1,NOLC1,NUP155,SRPK1,VPS4B,NUP98,NUP205,CHMP1B,NUP107,POLR1B,CDK1,PRKCA,CHMP3,NUP133,TOR1A,NUP35,REEP3,NUP153,CELF3,CHMP7,CHMP2B,CHMP6,SEH1L,SIRT2,NDC1,SRPK2,AKAP8L,PSME4,NEK6,AHCTF1,NEMP1,SPAST,PHF2,CTDNEP1,CHD5,HABP4,TBPL1,KDM3A,ANKLE2,CHMP5,LPIN1,TMF1,RRP8,BAZ2A,CHEK1,REEP4,ACTR6,SIRT1,WRAP53,PLK1,PYGO2,EPC1,GOLM1,SYNE1,VP…	effectsize_up	0.018972	2.34608	1	FALSE
GO_BP	GO:0043043	peptide biosynthetic process	770	516	7311,10642,6144,10643,6164,10644,6123,9513,6235,83759,92399,4258,57470,207,4141,8087,6166,2193,6170,6192,10985,200916,4733,1917,23708,3673,65993,29093,9801,55699,6470,51081,55037,56945,54931,3396,64976,64978,10102,9652,64965,80349,51073,28985,8891,51649,54148,23019,5610,29088,9221,65008,2332,23173,6173,11222,10240,63875,55226,51441,7818,333,6311,4440,54505,55157,9100,221662,51021,6209,28957,64975…	UBA52,IGF2BP1,RPL21,IGF2BP3,RPL34,IGF2BP2,RPL3L,FXR2,RPS29,RBM4B,MRRF,MGST2,LRRC47,AKT1,MARS1,FXR1,RPL36AL,FARSA,RPL39,RPS4Y1,GCN1,RPL22L1,DRG1,EEF1A2,GSPT2,ITGA2,MRPS34,MRPL22,MRPL19,IARS2,SHMT1,MRPS7,PTCD3,MRPS22,TRMT10C,MRPL58,MRPL40,MRPL38,TSFM,SKIC3,MRPS9,SKIC8,MRPL4,MCTS1,EIF2B3,MRPS23,MRPL39,CNOT1,EIF2AK2,MRPL15,NOLC1,MRPL1,FMR1,METAP1,RPL36A,MRPL3,MRPS31,MRPL17,NAT10,YTHDF2,DAP3,APLP1,ATX…	effectsize_up	0.0189791	2.34594	1	FALSE
GO_BP	GO:0051321	meiotic cell cycle	290	97	5515,7153,25777,23353,27175,2801,10609,8243,4683,51441,3976,9897,54888,3955,9319,10111,4361,10592,9126,1017,5885,10051,2956,10734,10426,10844,8881,5728,9918,9183,4292,8697,22933,51434,10927,55706,23397,9665,56339,472,7283,10735,27229,996,10403,29945,23304,56907,64682,64848,25879,5139,440822,5000,7156,51433,10919,1060,85378,6790,11022,7320,114791,1164,29882,259266,57697,29781,24149,2072,10393,4882…	PPP2CA,TOP2A,SUN2,SUN1,TUBG2,GOLGA2,P3H4,SMC1A,NBN,YTHDF2,LIF,WASHC5,NSUN2,LFNG,TRIP13,RAD50,MRE11,SMC2,SMC3,CDK2,RAD21,SMC4,MSH6,STAG3,TUBGCP3,TUBGCP2,CDC16,PTEN,NCAPD2,ZW10,MLH1,CDC23,SIRT2,ANAPC7,SPIN1,NDC1,NCAPH,MARF1,METTL3,ATM,TUBG1,STAG2,TUBGCP4,CDC27,NDC80,ANAPC4,UBR2,SPIRE1,ANAPC1,YTHDC2,DCAF13,PDE3A,PIWIL3,ORC4,TOP3A,ANAPC5,EHMT2,CENPC,TUBGCP6,AURKA,TDRKH,UBE2B,TUBGCP5,CKS2,ANAPC2,ASPM,…	effectsize_up	0.0194214	2.33734	1	FALSE
GO_BP	GO:0051646	mitochondrion localization	50	29	4976,89941,2011,55201,23277,55860,51566,55288,55156,4139,9927,10013,55669,221927,8409,6683,4534,79594,80179,23287,10128,55154,7345,10059,4747,5819,8655,4131,3799	OPA1,RHOT2,MARK2,MAP1S,CLUH,ACTR10,ARMCX3,RHOT1,ARMC1,MARK1,MFN2,HDAC6,MFN1,BRAT1,UXT,SPAST,MTM1,MUL1,MYO19,AGTPBP1,LRPPRC,MSTO1,UCHL1,DNM1L,NEFL,NECTIN2,DYNLL1,MAP1B,KIF5B	effectsize_up	0.0197273	2.33149	1	FALSE
GO_BP	GO:0006414	translational elongation	70	53	10985,1917,3396,10102,9652,80349,9100,9567,65080,9147,85476,6499,84164,26058,60678,79631,9470,9325,10767,22980,9604,51714,53918,26046,90850,55139,64320,29904,55337,51091,138428,9728,54676,10600,23008,6059,9775,51095,6181,7284,9343,6176,1915,1937,10399,6301,1936,1938,6726,10973,1933,1984,16	GCN1,EEF1A2,MRPL58,TSFM,SKIC3,SKIC8,USP10,GTPBP1,MRPL44,NEMF,GFM1,SKIC2,ASCC2,GIGYF2,EEFSEC,EFL1,EIF4E2,TRIP4,HBS1L,TCF25,RNF14,SELENOT,PELO,LTN1,ZNF598,ANKZF1,RNF25,EEF2K,SHFL,SEPSECS,PTRH1,SECISBP2L,GTPBP2,USP16,KLHDC10,ABCE1,EIF4A3,TRNT1,RPLP2,TUFM,EFTUD2,RPLP1,EEF1A1,EEF1G,RACK1,SARS1,EEF1D,EEF2,SRP9,ASCC3,EEF1B2,EIF5A,AARS1	effectsize_up	0.0203745	2.31938	1	FALSE
GO_BP	GO:0140354	lipid import into cell	21	14	2181,207,11001,10999,376497,2180,8660,208,64220,6198,7057,6513,2058,3988	ACSL3,AKT1,SLC27A2,SLC27A4,SLC27A1,ACSL1,IRS2,AKT2,STRA6,RPS6KB1,THBS1,SLC2A1,EPRS1,LIPA	effectsize_up	0.0204976	2.31711	1	FALSE
GO_BP	GO:0043276	anoikis	34	20	207,10514,3678,7088,6714,51651,2475,166,8517,6885,4851,7249,5290,6794,4170,25855,7027,857,3688,5747	AKT1,MYBBP1A,ITGA5,TLE1,SRC,PTRH2,MTOR,TLE5,IKBKG,MAP3K7,NOTCH1,TSC2,PIK3CA,STK11,MCL1,BRMS1,TFDP1,CAV1,ITGB1,PTK2	effectsize_up	0.0205944	2.31534	1	FALSE
GO_BP	GO:0070192	chromosome organization involved in meiotic cell cycle	65	21	23353,10609,9319,10111,4361,10592,10051,10734,9918,4292,55706,23397,472,10919,7320,29781,23310,2177,29893,546,7917	SUN1,P3H4,TRIP13,RAD50,MRE11,SMC2,SMC4,STAG3,NCAPD2,MLH1,NDC1,NCAPH,ATM,EHMT2,UBE2B,NCAPH2,NCAPD3,FANCD2,PSMC3IP,ATRX,BAG6	effectsize_up	0.0212834	2.30292	1	FALSE
GO_BP	GO:0006378	mRNA polyadenylation	30	20	10768,2926,51692,54623,29894,29101,10914,53981,8189,55339,22828,123169,10978,55149,51585,64852,351,79577,11051,26986	AHCYL1,GRSF1,CPSF3,PAF1,CPSF1,SSU72,PAPOLA,CPSF2,SYMPK,WDR33,SCAF8,LEO1,CLP1,MTPAP,PCF11,TUT1,APP,CDC73,NUDT21,PABPC1	effectsize_up	0.0215725	2.29781	1	FALSE
GO_BP	GO:0006352	DNA-templated transcription initiation	189	114	51504,10269,8467,10432,2963,1810,1019,7019,6602,57106,64332,11240,6597,170506,26155,11091,6598,9328,2958,84656,2962,80227,8289,55795,2975,5442,9329,9477,51106,2960,5438,51773,4150,9439,5436,9440,51586,4790,9070,10025,9656,54797,29104,5469,64425,81857,1025,5253,2071,2961,6944,9282,29079,2959,5929,2966,9519,57492,6879,1022,55729,112869,221830,9862,10629,6908,11176,6924,6880,4221,9969,9968,56848,642…	TRMT112,ZMPSTE24,SMARCA5,RBM14,GTF2F2,DR1,CDK4,TFAM,SMARCD1,NAT14,NFKBIZ,PADI2,SMARCA4,DHX36,NOC2L,WDR5,SMARCB1,GTF3C5,GTF2A2,GLYR1,GTF2F1,PAAF1,ARID1A,PCID2,GTF3C1,POLRMT,GTF3C4,MED20,TFB1M,GTF2E1,POLR2I,RSF1,MAZ,MED23,POLR2G,MED17,MED15,NFKB1,ASH2L,MED16,MDC1,MED18,N6AMT1,MED1,POLR1E,MED25,CDK9,PHF2,ERCC3,GTF2E2,VPS72,MED14,MED4,GTF2B,RBBP5,GTF2H2,TBPL1,ARID1B,TAF7,CDK7,ATF7IP,SGF29,POLR1F,MED2…	effectsize_up	0.0223327	2.28466	1	FALSE
GO_BP	GO:0051168	nuclear export	171	132	10212,1020,10768,55308,2332,9631,2810,11261,4928,6209,57187,54888,57122,4686,2932,5903,23279,4927,9147,55746,8480,26097,10482,84248,10892,84321,79902,8021,6672,84271,6830,55677,55341,23636,65083,9984,11269,9972,23511,23325,55795,79228,55421,55696,57510,22916,91746,80145,8563,55781,161424,9877,9887,26993,29890,51808,51496,26019,5587,56943,54890,8888,51068,64328,23293,11097,155435,2733,23195,5784,5…	DDX39A,CDK5,AHCYL1,DDX19A,FMR1,NUP155,SFN,CHP1,NUP98,RPS15,THOC2,NSUN2,NUP107,NCBP1,GSK3B,RANBP2,NUP160,NUP88,NEMF,NUP133,RAE1,CHTOP,NXF1,FYTTD1,MALT1,THOC3,NUP85,NUP214,SP100,POLDIP3,SUPT6H,IWS1,LSG1,NUP62,NOL6,THOC1,DDX19B,NUP153,NUP188,WASHC4,PCID2,THOC6,NCBP3,RBM22,XPO5,NCBP2,YTHDC1,THOC7,THOC5,RIOK2,NOP9,ZC3H11A,SMG7,AKAP8L,RBM15B,PHAX,CTDSPL2,UPF2,PRKD1,ENY2,ALKBH5,MCM3AP,NMD3,XPO4,SMG6,NUP…	effectsize_up	0.0224526	2.28262	1	FALSE
GO_BP	GO:0006633	fatty acid biosynthetic process	166	72	51144,10613,5825,31,9536,6319,9415,2944,23352,5730,5562,8560,345,10728,80142,79966,3992,51102,50640,26063,55902,7923,5563,4706,5564,215,84869,22933,11343,51422,27349,197322,9926,64834,8816,8644,201562,54995,23417,5565,2948,221955,55825,5740,3995,5321,22937,9200,23038,127281,23411,10464,32,4023,9524,9388,11160,37,4282,51495,2194,2950,5571,2946,2171,47,11332,2879,873,9444,3692,972	HSD17B12,ERLIN1,ABCD3,ACACA,PTGES,SCD,FADS2,GSTM1,UBR4,PTGDS,PRKAA1,DEGS1,APOC3,PTGES3,PTGES2,SCD5,FADS1,MECR,PNPLA8,DECR2,ACSS2,HSD17B8,PRKAA2,NDUFAB1,PRKAB1,ABCD1,CBR4,SIRT2,MGLL,PRKAG2,MCAT,ACSF3,LPGAT1,ELOVL1,DCAF5,AKR1C3,HACD2,OXSM,MLYCD,PRKAB2,GSTM4,DAGLB,PECR,PTGIS,FADS3,PLA2G4A,SCAP,HACD1,WDTC1,PRXL2B,SIRT1,PIBF1,ACACB,LPL,TECR,LIPG,ERLIN2,ACADVL,MIF,HACD3,FASN,GSTP1,PRKAG1,GSTM2,FABP5,AC…	effectsize_up	0.0225148	2.28157	1	FALSE
GO_BP	GO:0043488	regulation of mRNA stability	270	117	10642,10643,10644,9513,10658,207,8087,9261,23019,2332,51441,201626,221662,22894,87178,5578,27257,170506,8241,9475,5580,23404,79068,28960,6093,4343,5393,26058,56915,253943,79882,57721,55795,9238,4292,5073,4848,54542,129563,55802,23185,27161,56339,23016,5436,23034,115024,677,54890,6041,29883,219988,79670,9125,11340,23369,60493,55571,51010,57472,25904,55095,22868,7186,246175,79066,9337,9924,23112,57…	IGF2BP1,IGF2BP3,IGF2BP2,FXR2,CELF1,AKT1,FXR1,MAPKAPK2,CNOT1,FMR1,YTHDF2,PDE12,RBM24,DIS3,PNPT1,PRKCA,LSM1,DHX36,RBM10,ROCK2,PRKCD,EXOSC2,FTO,DCPS,ROCK1,MOV10,EXOSC9,GIGYF2,EXOSC5,YTHDF3,ZC3H14,METTL14,PCID2,TBRG4,MLH1,PARN,CNOT2,RC3H2,DIS3L2,DCP1A,LARP4B,AGO2,METTL3,EXOSC7,POLR2G,SAMD4A,NT5C3B,ZFP36L1,ALKBH5,RNASEL,CNOT7,PATL1,TUT7,CNOT9,EXOSC8,PUM2,FASTKD5,CNOT11,EXOSC3,CNOT6,CNOT10,SAMD4B,FASTK…	effectsize_up	0.0233718	2.2673	1	FALSE
GO_BP	GO:0031167	rRNA methylation	27	18	51504,4839,345630,10436,117246,51106,27292,55178,387338,114049,29081,55695,79066,64216,79922,196074,55006,2091	TRMT112,NOP2,FBLL1,EMG1,FTSJ3,TFB1M,DIMT1,MRM3,NSUN4,BUD23,METTL5,NSUN5,METTL16,TFB2M,MRM1,METTL15,TRMT61B,FBL	effectsize_up	0.0239774	2.25749	1	FALSE
GO_BP	GO:0050849	negative regulation of calcium-mediated signaling	21	11	2274,11261,9454,2932,9455,2475,5598,3708,1827,5621,493	FHL2,CHP1,HOMER3,GSK3B,HOMER2,MTOR,MAPK7,ITPR1,RCAN1,PRNP,ATP2B4	effectsize_up	0.0245331	2.24868	1	FALSE
GO_BP	GO:0062098	regulation of programmed necrotic cell death	40	19	291,841,706,839,9181,83737,8737,8473,8772,329,1540,55072,10616,857,142,54936,8531,427,9131	SLC25A4,CASP8,TSPO,CASP6,ARHGEF2,ITCH,RIPK1,OGT,FADD,BIRC2,CYLD,RNF31,RBCK1,CAV1,PARP1,ADPRS,YBX3,ASAH1,AIFM1	effectsize_up	0.0245548	2.24834	1	FALSE
GO_BP	GO:0009084	glutamine family amino acid biosynthetic process	16	14	2747,5832,2744,4942,5831,29920,5009,65263,162417,1201,445,435,2752,2746	GLUD2,ALDH18A1,GLS,OAT,PYCR1,PYCR2,OTC,PYCR3,NAGS,CLN3,ASS1,ASL,GLUL,GLUD1	effectsize_up	0.0246245	2.24724	1	FALSE
GO_BP	GO:0060623	regulation of chromosome condensation	11	10	8467,9031,10592,10051,9918,64151,23397,29781,23310,54892	SMARCA5,BAZ1B,SMC2,SMC4,NCAPD2,NCAPG,NCAPH,NCAPH2,NCAPD3,NCAPG2	effectsize_up	0.0249964	2.24146	1	FALSE
GO_BP	GO:0045815	transcription initiation-coupled chromatin remodeling	38	30	51504,10269,10432,6602,11240,6597,26155,11091,6598,84656,8289,9070,29104,5253,6944,5929,57492,112869,4221,56848,4297,2033,84148,1386,29117,84661,23558,64855,9555,11143	TRMT112,ZMPSTE24,RBM14,SMARCD1,PADI2,SMARCA4,NOC2L,WDR5,SMARCB1,GLYR1,ARID1A,ASH2L,N6AMT1,PHF2,VPS72,RBBP5,ARID1B,SGF29,MEN1,SPHK2,KMT2A,EP300,KAT8,ATF2,BRD7,DPY30,WBP2,NIBAN2,MACROH2A1,KAT7	effectsize_up	0.0252779	2.23713	1	FALSE
GO_BP	GO:0034204	lipid translocation	56	18	91869,4363,81037,5580,81671,55754,196527,3783,79065,19,10079,286410,21,374868,440026,23200,23250,57048	RFT1,ABCC1,CLPTM1L,PRKCD,VMP1,TMEM30A,ANO6,KCNN4,ATG9A,ABCA1,ATP9A,ATP11C,ABCA3,ATP9B,TMEM41B,ATP11B,ATP11A,PLSCR3	effectsize_up	0.0253189	2.2365	1	FALSE
GO_BP	GO:0008333	endosome to lysosome transport	73	49	5119,388,9525,93343,57132,81609,51652,4074,55823,63894,64601,55681,65082,57617,201475,23339,80700,91782,25978,84376,151636,79643,79156,55293,27072,63971,9392,51510,4534,84067,79666,23295,54899,23274,64400,8943,27183,27243,29082,7415,6272,128866,3988,274,23557,7879,7251,6845,55207	CHMP1A,RHOB,VPS4B,MVB12A,CHMP1B,SNX27,CHMP3,M6PR,VPS11,VIPAS39,VPS16,SCYL2,VPS33A,VPS18,RAB12,VPS39,UBXN6,CHMP7,CHMP2B,HOOK3,DTX3L,CHMP6,PLEKHF1,UEVLD,VPS41,KIF13A,TGFBRAP1,CHMP5,MTM1,FHIP1B,PLEKHF2,MGRN1,PXK,CLEC16A,AKTIP,AP3D1,VPS4A,CHMP2A,CHMP4A,VCP,SORT1,CHMP4B,LIPA,BIN1,SNAPIN,RAB7A,TSG101,VAMP7,ARL8B	effectsize_up	0.0253416	2.23616	1	FALSE
GO_BP	GO:1902750	negative regulation of cell cycle G2/M phase transition	69	32	65123,57551,4683,9577,55031,983,80279,10111,4361,29086,5885,84936,79184,472,51347,29933,9344,60561,57099,29997,1111,25949,91603,1026,4998,5347,51720,9212,27183,2273,9555,8883	INTS3,TAOK1,NBN,BABAM2,USP47,CDK1,CDK5RAP3,RAD50,MRE11,BABAM1,RAD21,ZFYVE19,BRCC3,ATM,TAOK3,GPR132,TAOK2,RINT1,AVEN,NOP53,CHEK1,SYF2,ZNF830,CDKN1A,ORC1,PLK1,UIMC1,AURKB,VPS4A,FHL1,MACROH2A1,NAE1	effectsize_up	0.0254075	2.23515	1	FALSE
GO_BP	GO:0000070	mitotic sister chromatid segregation	186	124	701,8467,4733,27175,5119,3550,2801,8243,9525,23212,57132,56647,23332,9031,983,51652,26073,9735,26065,9319,8086,283489,10592,9126,4085,23636,9371,5885,10051,256364,55795,8379,8881,10274,91782,9918,9183,25978,64151,8697,129563,79643,81929,51434,10270,23397,147841,26993,472,9639,5925,7283,10735,10403,56984,25836,23063,51510,57405,25936,3832,51433,1060,55055,84861,24137,10300,11200,1063,9928,11004,22…	BUB1B,SMARCA5,DRG1,TUBG2,CHMP1A,IK,GOLGA2,SMC1A,VPS4B,RRS1,CHMP1B,BCCIP,CLASP1,BAZ1B,CDK1,CHMP3,POLDIP2,KNTC1,LSM14A,TRIP13,AAAS,CHAMP1,SMC2,SMC3,MAD2L1,NUP62,KIF3B,RAD21,SMC4,EML3,PCID2,MAD1L1,CDC16,STAG1,CHMP7,NCAPD2,ZW10,CHMP2B,NCAPG,CDC23,DIS3L2,CHMP6,SEH1L,ANAPC7,AKAP8,NCAPH,SPC24,AKAP8L,ATM,ARHGEF10,RB1,TUBG1,STAG2,NDC80,PSMG2,NIPBL,WAPL,CHMP5,SPC25,NSL1,KIF11,ANAPC5,CENPC,ZWILCH,KLHL22,KIF…	effectsize_up	0.0254359	2.23472	1	FALSE
GO_BP	GO:0007064	mitotic sister chromatid cohesion	31	20	8260,8243,80218,23126,9126,23047,5885,23244,10274,5925,10735,25836,23137,23383,55869,79075,286053,54921,546,9555	NAA10,SMC1A,NAA50,POGZ,SMC3,PDS5B,RAD21,PDS5A,STAG1,RB1,STAG2,NIPBL,SMC5,MAU2,HDAC8,DSCC1,NSMCE2,CHTF8,ATRX,MACROH2A1	effectsize_up	0.0255437	2.23308	1	FALSE
GO_BP	GO:0006656	phosphatidylcholine biosynthetic process	29	17	2181,79888,10390,5130,3931,335,23446,376497,10162,56994,1120,25979,137964,1119,2171,57153,824	ACSL3,LPCAT1,CEPT1,PCYT1A,LCAT,APOA1,SLC44A1,SLC27A1,LPCAT3,CHPT1,CHKB,DHRS7B,GPAT4,CHKA,FABP5,SLC44A2,CAPN2	effectsize_up	0.025608	2.23211	1	FALSE
GO_BP	GO:0009130	pyrimidine nucleoside monophosphate biosynthetic process	15	12	6470,1854,7372,7378,1633,1723,7298,7371,54963,139596,790,51727	SHMT1,DUT,UMPS,UPP1,DCK,DHODH,TYMS,UCK2,UCKL1,UPRT,CAD,CMPK1	effectsize_up	0.0261994	2.22324	1	FALSE
GO_BP	GO:0006099	tricarboxylic acid cycle	33	29	5160,5162,6390,8802,6389,55753,8801,23530,8803,3420,3421,55526,92259,6391,6392,3658,3419,3418,1737,4967,50,48,1431,4190,47,4191,1743,2271,3417	PDHA1,PDHB,SDHB,SUCLG1,SDHA,OGDHL,SUCLG2,NNT,SUCLA2,IDH3B,IDH3G,DHTKD1,KGD4,SDHC,SDHD,IREB2,IDH3A,IDH2,DLAT,OGDH,ACO2,ACO1,CS,MDH1,ACLY,MDH2,DLST,FH,IDH1	effectsize_up	0.0269442	2.21233	1	FALSE
GO_BP	GO:0034472	snRNA 3'-end processing	23	19	26173,118460,23404,5393,56915,54512,26512,23016,55756,11340,51010,25896,55656,80789,57508,81556,114034,57117,64852	INTS1,EXOSC6,EXOSC2,EXOSC9,EXOSC5,EXOSC4,INTS6,EXOSC7,INTS9,EXOSC8,EXOSC3,INTS7,INTS8,INTS5,INTS2,INTS14,TOE1,INTS12,TUT1	effectsize_up	0.0269888	2.21168	1	FALSE
GO_BP	GO:0043603	amide metabolic process	1204	743	7311,10642,6144,2747,10643,6164,10644,51144,5515,6123,5160,9513,5162,6235,2181,23478,83759,92399,4258,5832,6576,81502,9789,57470,207,2744,4141,60559,8087,4942,6166,8802,8879,2193,6170,23597,31,6192,10985,8801,200916,51268,55750,4733,4012,1917,9375,11001,23708,3673,65993,29093,9801,10558,1889,8803,60496,55699,6470,6892,8659,10588,51081,29956,8613,4597,55037,56945,54931,3396,64976,64978,10102,9652,…	UBA52,IGF2BP1,RPL21,GLUD2,IGF2BP3,RPL34,IGF2BP2,HSD17B12,PPP2CA,RPL3L,PDHA1,FXR2,PDHB,RPS29,ACSL3,SEC11A,RBM4B,MRRF,MGST2,ALDH18A1,SLC25A1,HM13,SPCS2,LRRC47,AKT1,GLS,MARS1,SPCS3,FXR1,OAT,RPL36AL,SUCLG1,SGPL1,FARSA,RPL39,ACOT9,ACACA,RPS4Y1,GCN1,SUCLG2,RPL22L1,PIPOX,AGK,DRG1,LNPEP,EEF1A2,TM9SF2,SLC27A2,GSPT2,ITGA2,MRPS34,MRPL22,MRPL19,SPTLC1,ECE1,SUCLA2,AASDHPPT,IARS2,SHMT1,TAPBP,ALDH4A1,MTHFS,MRPS…	effectsize_up	0.0271242	2.20973	1	FALSE
GO_BP	GO:0070266	necroptotic process	49	24	291,192111,841,839,9181,83737,10105,8737,8473,8772,3705,329,1540,55072,355,10616,7098,857,10059,5836,142,54936,8531,9131	SLC25A4,PGAM5,CASP8,CASP6,ARHGEF2,ITCH,PPIF,RIPK1,OGT,FADD,ITPK1,BIRC2,CYLD,RNF31,FAS,RBCK1,TLR3,CAV1,DNM1L,PYGL,PARP1,ADPRS,YBX3,AIFM1	effectsize_up	0.0272355	2.20813	1	FALSE
GO_BP	GO:0043487	regulation of RNA stability	282	125	10642,10643,10644,9513,10658,207,8087,9261,23019,2332,51441,201626,221662,22894,54888,87178,5578,27257,170506,8241,9475,5580,23404,79068,28960,6093,4343,5393,26058,56915,253943,79882,57721,55795,9238,4292,5073,4848,54542,129563,55802,23185,27161,56339,23016,51808,5436,23034,115024,677,54890,6041,29883,219988,79670,9125,11340,23369,60493,55571,51010,57472,25904,55095,54555,4234,22868,7186,246175,7…	IGF2BP1,IGF2BP3,IGF2BP2,FXR2,CELF1,AKT1,FXR1,MAPKAPK2,CNOT1,FMR1,YTHDF2,PDE12,RBM24,DIS3,NSUN2,PNPT1,PRKCA,LSM1,DHX36,RBM10,ROCK2,PRKCD,EXOSC2,FTO,DCPS,ROCK1,MOV10,EXOSC9,GIGYF2,EXOSC5,YTHDF3,ZC3H14,METTL14,PCID2,TBRG4,MLH1,PARN,CNOT2,RC3H2,DIS3L2,DCP1A,LARP4B,AGO2,METTL3,EXOSC7,PHAX,POLR2G,SAMD4A,NT5C3B,ZFP36L1,ALKBH5,RNASEL,CNOT7,PATL1,TUT7,CNOT9,EXOSC8,PUM2,FASTKD5,CNOT11,EXOSC3,CNOT6,CNOT10,S…	effectsize_up	0.0273001	2.2072	1	FALSE
GO_BP	GO:0006901	vesicle coating	40	33	54732,10113,5537,8729,126003,9919,84364,26286,1176,51128,58485,1453,51399,51112,51693,122553,10947,60684,83696,22878,10239,6399,7109,80006,8943,10959,56681,10972,8452,10342,10016,553115,27095	TMED9,PREB,PPP6C,GBF1,TRAPPC5,SEC16A,ARFGAP2,ARFGAP3,AP3S1,SAR1B,TRAPPC1,CSNK1D,TRAPPC4,TRAPPC12,TRAPPC2L,TRAPPC6B,AP3M2,TRAPPC11,TRAPPC9,TRAPPC8,AP3S2,TRAPPC2,TRAPPC10,TRAPPC13,AP3D1,TMED2,SAR1A,TMED10,CUL3,TFG,PDCD6,PEF1,TRAPPC3	effectsize_up	0.0278866	2.19888	1	FALSE
GO_BP	GO:0032784	regulation of DNA-templated transcription elongation	104	77	65123,80335,10102,23160,26173,4686,27336,6829,6830,23613,284695,2962,25920,9984,51497,8812,22916,26512,54973,6827,9477,7469,8563,22828,55174,9439,9440,51586,55756,123169,10025,51755,54797,7936,5469,81857,1025,8861,23476,55726,92105,10614,9282,29079,25896,55656,80789,57508,904,9862,51548,81556,23211,10771,8621,57117,9442,9400,6837,112950,10001,90390,80306,55588,114825,3150,79577,3192,51574,7919,14…	INTS3,WDR82,TSFM,WDR43,INTS1,NCBP1,HTATSF1,SUPT5H,SUPT6H,ZMYND8,ZNF326,GTF2F1,NELFB,THOC1,NELFCD,CCNK,NCBP2,INTS6,INTS11,SUPT4H1,MED20,NELFA,THOC5,SCAF8,INTS10,MED23,MED17,MED15,INTS9,LEO1,MED16,CDK12,MED18,NELFE,MED1,MED25,CDK9,LDB1,BRD4,INTS13,INTS4,HEXIM1,MED14,MED4,INTS7,INTS8,INTS5,INTS2,CCNT1,MED24,SIRT6,INTS14,ZC3H4,ZMYND11,CDK13,INTS12,MED27,RECQL5,MED22,MED8,MED6,MED30,MED28,MED29,PWWP2A…	effectsize_up	0.0279834	2.19752	1	FALSE
GO_BP	GO:0006636	unsaturated fatty acid biosynthetic process	51	25	9536,6319,9415,5730,8560,10728,80142,79966,3992,50640,26063,215,64834,8644,221955,5740,3995,5321,127281,23411,10464,4282,2171,873,972	PTGES,SCD,FADS2,PTGDS,DEGS1,PTGES3,PTGES2,SCD5,FADS1,PNPLA8,DECR2,ABCD1,ELOVL1,AKR1C3,DAGLB,PTGIS,FADS3,PLA2G4A,PRXL2B,SIRT1,PIBF1,MIF,FABP5,CBR1,CD74	effectsize_up	0.0281263	2.19552	1	FALSE
GO_BP	GO:0099171	presynaptic modulation of chemical synaptic transmission	35	15	9513,8087,28964,2332,2932,4804,10755,3092,84961,321,2898,23621,5864,7533,5217	FXR2,FXR1,GIT1,FMR1,GSK3B,NGFR,GIPC1,HIP1,FBXL20,APBA2,GRIK2,BACE1,RAB3A,YWHAH,PFN2	effectsize_up	0.0281974	2.19453	1	FALSE
GO_BP	GO:0006474	N-terminal protein amino acid acetylation	16	10	80155,8260,79612,80218,60560,1387,122830,51126,2033,80018	NAA15,NAA10,NAA16,NAA50,NAA35,CREBBP,NAA30,NAA20,EP300,NAA25	effectsize_up	0.0282743	2.19346	1	FALSE
GO_BP	GO:0006260	DNA replication	278	160	5515,7150,5424,2237,10269,8467,5965,4781,4176,6240,51377,79960,4171,6118,997,5937,5984,57418,1854,4683,4175,64061,23560,2021,6241,983,25842,26057,5985,10111,83743,4361,9093,4173,9126,25939,1956,1017,5001,3980,9984,79892,7126,5982,64318,23244,27000,5442,25942,11284,58525,55218,6416,7528,55704,116447,92667,5423,1025,5983,23595,4784,51507,5425,4782,23063,11201,7014,3978,11277,5558,56897,64785,4999,5…	PPP2CA,TOP1,POLD1,FEN1,ZMPSTE24,SMARCA5,RECQL,NFIB,MCM7,RRM1,UCHL5,JADE1,MCM2,RPA2,CDC34,RBMS1,RFC4,WDR18,DUT,NBN,MCM6,TSPYL2,GTPBP4,ENDOG,RRM2,CDK1,ASF1A,ANKRD17,RFC5,RAD50,GRWD1,MRE11,DNAJA3,MCM4,SMC3,SAMHD1,EGFR,CDK2,ORC5,LIG3,THOC1,MCMBP,TNFAIP1,RFC2,NOC3L,PDS5A,DNAJC2,POLRMT,SIN3A,PNKP,WIZ,EXD2,MAP2K4,YY1,CCDC88A,TOP1MT,MGME1,POLB,CDK9,RFC3,ORC3,NFIX,RTF2,POLD2,NFIC,WAPL,POLI,TERF2,LIG1,TREX…	effectsize_up	0.0285964	2.18901	1	FALSE
GO_BP	GO:0140056	organelle localization by membrane tethering	82	57	488,10768,10490,1488,57488,5899,10640,55770,11336,23233,81671,23265,55823,6810,57617,9342,55763,201475,6811,54536,118987,10244,149371,55014,10228,1080,6857,11149,8675,65009,858,1201,23241,2054,8677,10497,112755,9545,127262,6813,5872,6814,51762,60412,23344,4218,10652,9218,5864,6812,8417,23673,9217,9341,9482,8615,801	ATP2A2,AHCYL1,VTI1B,CTBP2,ESYT2,RALB,EXOC5,EXOC2,EXOC3,EXOC6B,VMP1,EXOC7,VPS11,STX4,VPS18,SNAP29,EXOC1,RAB12,STX5,EXOC6,PDZD8,RABEPK,EXOC8,STX17,STX6,CFTR,SYT1,BVES,STX16,NDRG4,CAV2,CLN3,PACS2,STX2,STX10,UNC13B,STX1B,RAB3D,TPRG1L,STXBP2,RAB13,STXBP3,RAB8B,EXOC4,ESYT1,RAB8A,YKT6,VAPA,RAB3A,STXBP1,STX7,STX12,VAPB,VAMP3,STX8,USO1,CALM1	effectsize_up	0.0288529	2.18549	1	FALSE
GO_BP	GO:0031126	sno(s)RNA 3'-end processing	12	11	345630,118460,23404,56915,5394,54512,5073,51010,2091,51574,1736	FBLL1,EXOSC6,EXOSC2,EXOSC5,EXOSC10,EXOSC4,PARN,EXOSC3,FBL,LARP7,DKC1	effectsize_up	0.0288617	2.18537	1	FALSE
GO_BP	GO:0043144	sno(s)RNA processing	14	11	345630,118460,23404,56915,5394,54512,5073,51010,2091,51574,1736	FBLL1,EXOSC6,EXOSC2,EXOSC5,EXOSC10,EXOSC4,PARN,EXOSC3,FBL,LARP7,DKC1	effectsize_up	0.0288617	2.18537	1	FALSE
GO_BP	GO:0043628	regulatory ncRNA 3'-end processing	12	11	345630,118460,23404,56915,5394,54512,5073,51010,2091,51574,1736	FBLL1,EXOSC6,EXOSC2,EXOSC5,EXOSC10,EXOSC4,PARN,EXOSC3,FBL,LARP7,DKC1	effectsize_up	0.0288617	2.18537	1	FALSE
GO_BP	GO:1901990	regulation of mitotic cell cycle phase transition	355	176	5515,207,701,65123,57551,6599,6240,79960,3550,6118,1019,6602,4683,3624,9525,7325,6347,51692,9577,6597,6603,55031,10457,6241,983,80279,9735,9319,26057,6598,10111,4361,29086,5356,4085,25793,1956,1017,26058,5885,84936,8289,55795,5087,55193,8379,8881,5728,9183,25942,8697,637,84687,55198,22933,5311,79184,51434,2068,55781,25959,147841,472,5925,10783,51347,10403,3275,677,29945,56984,23476,7508,4921,2071…	PPP2CA,AKT1,BUB1B,INTS3,TAOK1,SMARCC1,RRM1,JADE1,IK,RPA2,CDK4,SMARCD1,NBN,INHBA,VPS4B,UBE2E2,CCL2,CPSF3,BABAM2,SMARCA4,SMARCD2,USP47,GPNMB,RRM2,CDK1,CDK5RAP3,KNTC1,TRIP13,ANKRD17,SMARCB1,RAD50,MRE11,BABAM1,PLRG1,MAD2L1,FBXO7,EGFR,CDK2,GIGYF2,RAD21,ZFYVE19,ARID1A,PCID2,PBX1,PBRM1,MAD1L1,CDC16,PTEN,ZW10,SIN3A,CDC23,BID,PPP1R9B,APPL2,SIRT2,PKD2,BRCC3,ANAPC7,ERCC2,RIOK2,KANK2,SPC24,ATM,RB1,NEK6,TAOK3…	effectsize_up	0.0290852	2.18233	1	FALSE
GO_BP	GO:0072599	establishment of protein localization to endoplasmic reticulum	50	33	6747,11231,9789,60559,6730,6734,6729,6731,7095,6728,23471,28972,22930,51608,54557,23480,9697,130617,9709,4121,29927,6727,10952,58477,29082,8266,128866,7917,6726,10890,3309,25782,6449	SSR3,SEC63,SPCS2,SPCS3,SRP68,SRPRA,SRP54,SRP72,SEC62,SRP19,TRAM1,SPCS1,RAB3GAP1,GET4,SGTB,SEC61G,TRAM2,ZFAND2B,HERPUD1,MAN1A1,SEC61A1,SRP14,SEC61B,SRPRB,CHMP4A,UBL4A,CHMP4B,BAG6,SRP9,RAB10,HSPA5,RAB3GAP2,SGTA	effectsize_up	0.0292795	2.1797	1	FALSE
GO_BP	GO:0015800	acidic amino acid transport	66	24	11230,8604,83733,23204,6558,5663,10755,22930,79751,6533,6509,4763,84062,2055,54407,6507,10165,10550,9368,18,6812,3688,6622,2697	PRAF2,SLC25A12,SLC25A18,ARL6IP1,SLC12A2,PSEN1,GIPC1,RAB3GAP1,SLC25A22,SLC6A6,SLC1A4,NF1,DTNBP1,CLN8,SLC38A2,SLC1A3,SLC25A13,ARL6IP5,NHERF1,ABAT,STXBP1,ITGB1,SNCA,GJA1	effectsize_up	0.0292935	2.17951	1	FALSE
GO_BP	GO:0033194	response to hydroperoxide	19	10	2876,2878,5580,4257,7515,4535,5587,1612,1147,55074	GPX1,GPX3,PRKCD,MGST1,XRCC1,MT-ND1,PRKD1,DAPK1,CHUK,OXR1	effectsize_up	0.0296401	2.17487	1	FALSE
GO_BP	GO:0060544	regulation of necroptotic process	35	17	291,841,839,9181,83737,8737,8473,8772,329,1540,55072,10616,857,142,54936,8531,9131	SLC25A4,CASP8,CASP6,ARHGEF2,ITCH,RIPK1,OGT,FADD,BIRC2,CYLD,RNF31,RBCK1,CAV1,PARP1,ADPRS,YBX3,AIFM1	effectsize_up	0.0297442	2.17348	1	FALSE
GO_BP	GO:0010389	regulation of G2/M transition of mitotic cell cycle	102	52	65123,57551,6240,1019,4683,9525,9577,55031,983,80279,10111,4361,29086,1017,5885,84936,5087,25942,79184,472,51347,23476,57504,29933,9344,595,6604,60561,6790,57099,29997,1063,9928,1111,25949,91603,891,1026,8766,4998,79621,5347,51720,9212,1021,351,27183,2273,55920,50484,8883,3306	INTS3,TAOK1,RRM1,CDK4,NBN,VPS4B,BABAM2,USP47,CDK1,CDK5RAP3,RAD50,MRE11,BABAM1,CDK2,RAD21,ZFYVE19,PBX1,SIN3A,BRCC3,ATM,TAOK3,BRD4,MTA3,GPR132,TAOK2,CCND1,SMARCD3,RINT1,AURKA,AVEN,NOP53,CENPF,KIF14,CHEK1,SYF2,ZNF830,CCNB1,CDKN1A,RAB11A,ORC1,RNASEH2B,PLK1,UIMC1,AURKB,CDK6,APP,VPS4A,FHL1,RCC2,RRM2B,NAE1,HSPA2	effectsize_up	0.0300249	2.16976	1	FALSE
GO_BP	GO:0071459	protein localization to chromosome, centromeric region	40	15	701,3550,983,9735,283489,9183,10664,51112,5925,23137,55055,9212,55920,9184,121504	BUB1B,IK,CDK1,KNTC1,CHAMP1,ZW10,CTCF,TRAPPC12,RB1,SMC5,ZWILCH,AURKB,RCC2,BUB3,H4C16	effectsize_up	0.0300938	2.16885	1	FALSE
GO_BP	GO:0062125	regulation of mitochondrial gene expression	30	16	54931,10102,5562,23107,51204,55005,84300,28958,81554,92170,22868,115416,84769,10128,6472,708	TRMT10C,TSFM,PRKAA1,MRPS27,TACO1,RMND1,UQCC2,COA3,RCC1L,MTG1,FASTKD2,MALSU1,MPV17L2,LRPPRC,SHMT2,C1QBP	effectsize_up	0.0301101	2.16864	1	FALSE
GO_BP	GO:0018105	peptidyl-serine phosphorylation	283	148	816,1020,140469,7150,207,2011,9261,7443,85440,140609,6732,6423,5562,7422,3976,156,22876,6197,2931,983,5578,2932,9475,5580,5585,5586,4139,8737,6093,8440,27347,369,11137,1956,1017,10013,200576,23171,53944,2475,5599,9647,5601,3551,5728,1453,8986,8412,29110,5165,9770,64754,6733,472,9874,578,6789,10783,208,4140,55872,7046,5587,5584,79109,11329,1147,5894,9125,5170,57521,23515,1455,23012,6198,6199,1859,…	CAMK2B,CDK5,MYO3B,TOP1,AKT1,MARK2,MAPKAPK2,VRK1,DOCK7,NEK7,SRPK1,SFRP2,PRKAA1,VEGFA,LIF,GRK2,INPP5F,RPS6KA3,GSK3A,CDK1,PRKCA,GSK3B,ROCK2,PRKCD,PKN1,PKN2,MARK1,RIPK1,ROCK1,NCK2,STK39,ARAF,PWP1,EGFR,CDK2,HDAC6,PIKFYVE,GPD1L,CSNK1G1,MTOR,MAPK8,PPM1F,MAPK9,IKBKB,PTEN,CSNK1D,RPS6KA4,BCAR3,TBK1,PDK3,RASSF2,SMYD3,SRPK2,ATM,TLK1,BAK1,STK4,NEK6,AKT2,MARK3,PBK,TGFBR1,PRKD1,PRKCI,MAPKAP1,STK38,CHUK,RAF1,CNO…	effectsize_up	0.030447	2.16423	1	FALSE
GO_BP	GO:0010824	regulation of centrosome duplication	47	22	10432,5119,55226,9525,4682,57132,51652,84084,9475,23636,25978,51510,55755,22994,23411,7840,27243,7514,26973,128866,4869,10015	RBM14,CHMP1A,NAT10,VPS4B,NUBP1,CHMP1B,CHMP3,RAB6C,ROCK2,NUP62,CHMP2B,CHMP5,CDK5RAP2,CEP131,SIRT1,ALMS1,CHMP2A,XPO1,CHORDC1,CHMP4B,NPM1,PDCD6IP	effectsize_up	0.030598	2.16226	1	FALSE
GO_BP	GO:0018209	peptidyl-serine modification	296	158	816,1020,140469,7150,207,2011,9261,7443,85440,140609,28989,6732,6423,5562,7422,3976,79625,156,22876,56983,6197,2931,983,5578,2932,9475,5580,5585,5586,4139,8737,6093,8440,27347,369,11137,1956,1017,143888,10013,200576,23171,79070,53944,2475,5599,9647,5601,3551,5728,1453,8986,8412,29110,5165,9770,64754,6733,472,9874,578,6789,10783,208,4140,55872,7046,5587,5584,79109,11329,1147,5894,9125,5170,57521,2…	CAMK2B,CDK5,MYO3B,TOP1,AKT1,MARK2,MAPKAPK2,VRK1,DOCK7,NEK7,NTMT1,SRPK1,SFRP2,PRKAA1,VEGFA,LIF,NDNF,GRK2,INPP5F,POGLUT1,RPS6KA3,GSK3A,CDK1,PRKCA,GSK3B,ROCK2,PRKCD,PKN1,PKN2,MARK1,RIPK1,ROCK1,NCK2,STK39,ARAF,PWP1,EGFR,CDK2,POGLUT3,HDAC6,PIKFYVE,GPD1L,POGLUT2,CSNK1G1,MTOR,MAPK8,PPM1F,MAPK9,IKBKB,PTEN,CSNK1D,RPS6KA4,BCAR3,TBK1,PDK3,RASSF2,SMYD3,SRPK2,ATM,TLK1,BAK1,STK4,NEK6,AKT2,MARK3,PBK,TGFBR1,PRKD…	effectsize_up	0.0307224	2.16065	1	FALSE
GO_BP	GO:0031122	cytoplasmic microtubule organization	59	36	83473,9748,27175,11261,23332,23271,7461,11104,1855,5108,10426,10844,84376,55704,7283,57606,122060,27229,79187,26160,84056,3985,283234,85378,10300,114791,8766,1155,6249,7430,4926,1778,387,5048,3837,1739	KATNAL2,SLK,TUBG2,CHP1,CLASP1,CAMSAP2,CLIP2,KATNA1,DVL1,PCM1,TUBGCP3,TUBGCP2,HOOK3,CCDC88A,TUBG1,SLAIN2,SLAIN1,TUBGCP4,FSD1,IFT172,KATNAL1,LIMK2,CCDC88B,TUBGCP6,KATNB1,TUBGCP5,RAB11A,TBCB,CLIP1,EZR,NUMA1,DYNC1H1,RHOA,PAFAH1B1,KPNB1,DLG1	effectsize_up	0.0308839	2.15857	1	FALSE
GO_BP	GO:0061013	regulation of mRNA catabolic process	287	128	10642,10643,10644,9513,10658,207,8087,56829,9261,23019,2332,51441,201626,221662,22894,9567,87178,5578,5317,27257,170506,8241,9475,51594,5580,23404,79068,28960,6093,4343,5393,26058,56915,253943,79882,57721,55795,9238,4292,5073,4848,54542,129563,55802,23185,27161,56339,23016,5436,23034,115024,677,54890,6041,29883,219988,79670,9125,11340,23369,60493,55571,51010,57472,25904,55095,22868,7186,246175,79…	IGF2BP1,IGF2BP3,IGF2BP2,FXR2,CELF1,AKT1,FXR1,ZC3HAV1,MAPKAPK2,CNOT1,FMR1,YTHDF2,PDE12,RBM24,DIS3,GTPBP1,PNPT1,PRKCA,PKP1,LSM1,DHX36,RBM10,ROCK2,NBAS,PRKCD,EXOSC2,FTO,DCPS,ROCK1,MOV10,EXOSC9,GIGYF2,EXOSC5,YTHDF3,ZC3H14,METTL14,PCID2,TBRG4,MLH1,PARN,CNOT2,RC3H2,DIS3L2,DCP1A,LARP4B,AGO2,METTL3,EXOSC7,POLR2G,SAMD4A,NT5C3B,ZFP36L1,ALKBH5,RNASEL,CNOT7,PATL1,TUT7,CNOT9,EXOSC8,PUM2,FASTKD5,CNOT11,EXOSC3,…	effectsize_up	0.0313358	2.15278	1	FALSE
GO_BP	GO:0097035	regulation of membrane lipid distribution	61	19	91869,4363,81037,5580,81671,55754,196527,3783,79065,19,10079,286410,21,374868,57704,440026,23200,23250,57048	RFT1,ABCC1,CLPTM1L,PRKCD,VMP1,TMEM30A,ANO6,KCNN4,ATG9A,ABCA1,ATP9A,ATP11C,ABCA3,ATP9B,GBA2,TMEM41B,ATP11B,ATP11A,PLSCR3	effectsize_up	0.0315068	2.15061	1	FALSE
GO_BP	GO:0048285	organelle fission	491	237	1104,7153,701,8467,4733,4976,23353,4781,3791,192111,27175,5119,3550,2801,10609,8243,6773,9525,3976,9897,23212,57132,56647,23332,9031,90550,983,55844,51652,26073,9735,26065,9319,51024,5159,10111,8086,4361,283489,56947,80821,10592,9126,4085,64423,23636,9371,5885,10051,221035,10734,26013,256364,55795,10005,8379,5824,8881,5728,10274,2059,91782,9918,9183,25978,64151,8799,4292,54708,8697,1613,84687,129…	RCC1,TOP2A,BUB1B,SMARCA5,DRG1,OPA1,SUN1,NFIB,KDR,PGAM5,TUBG2,CHMP1A,IK,GOLGA2,P3H4,SMC1A,STAT2,VPS4B,LIF,WASHC5,RRS1,CHMP1B,BCCIP,CLASP1,BAZ1B,MCU,CDK1,PPP2R2D,CHMP3,POLDIP2,KNTC1,LSM14A,TRIP13,FIS1,PDGFRB,RAD50,AAAS,MRE11,CHAMP1,MFF,DDHD1,SMC2,SMC3,MAD2L1,INF2,NUP62,KIF3B,RAD21,SMC4,REEP3,STAG3,L3MBTL1,EML3,PCID2,ACOT8,MAD1L1,PEX19,CDC16,PTEN,STAG1,EPS8,CHMP7,NCAPD2,ZW10,CHMP2B,NCAPG,PEX11B,MLH1…	effectsize_up	0.0318018	2.14689	1	FALSE
GO_BP	GO:0070306	lens fiber cell differentiation	37	11	7111,2247,10152,4771,4088,10765,128637,23424,399473,1969,7431	TMOD1,FGF2,ABI2,NF2,SMAD3,KDM5B,TBC1D20,TDRD7,SPRED3,EPHA2,VIM	effectsize_up	0.0323269	2.14034	1	FALSE
GO_BP	GO:0030520	intracellular estrogen receptor signaling pathway	54	30	1655,23376,23019,23543,11240,65992,6714,55823,55325,57617,8289,79039,9325,4848,25959,5469,9125,6879,9113,11331,10521,5058,6294,23558,142,51569,79876,29966,10413,10498	DDX5,UFL1,CNOT1,RBFOX2,PADI2,DDRGK1,SRC,VPS11,UFSP2,VPS18,ARID1A,DDX54,TRIP4,CNOT2,KANK2,MED1,CNOT9,TAF7,LATS1,PHB2,DDX17,PAK1,SAFB,WBP2,PARP1,UFM1,UBA5,STRN3,YAP1,CARM1	effectsize_up	0.0323707	2.1398	1	FALSE
GO_BP	GO:0042407	cristae formation	18	11	25813,10939,79135,55735,84303,139322,125988,91137,3954,54927,10989	SAMM50,AFG3L2,APOO,DNAJC11,CHCHD6,APOOL,MICOS13,SLC25A46,LETM1,CHCHD3,IMMT	effectsize_up	0.0328544	2.13386	1	FALSE
GO_BP	GO:0140029	exocytic process	82	45	10490,8773,1488,5899,10640,8723,55770,11336,22871,23233,5663,23513,23265,55823,57617,9342,55763,201475,54536,10244,149371,9900,1080,6857,5413,8867,2054,10497,112755,9545,127262,6813,5872,6814,51762,60412,4218,10652,5864,6812,6622,8775,9341,23557,6845	VTI1B,SNAP23,CTBP2,RALB,EXOC5,SNX4,EXOC2,EXOC3,NLGN1,EXOC6B,PSEN1,SCRIB,EXOC7,VPS11,VPS18,SNAP29,EXOC1,RAB12,EXOC6,RABEPK,EXOC8,SV2A,CFTR,SYT1,SEPTIN5,SYNJ1,STX2,UNC13B,STX1B,RAB3D,TPRG1L,STXBP2,RAB13,STXBP3,RAB8B,EXOC4,RAB8A,YKT6,RAB3A,STXBP1,SNCA,NAPA,VAMP3,SNAPIN,VAMP7	effectsize_up	0.0332513	2.12904	1	FALSE
GO_BP	GO:1901137	carbohydrate derivative biosynthetic process	670	389	9551,3703,10632,51144,5160,1603,51079,5162,7841,2181,8833,5631,4508,6390,4728,6576,201595,4722,84061,3614,56052,6389,31,54539,9945,4704,514,29925,51097,79877,6675,8813,4723,9375,11001,205,374291,4700,6240,4705,4720,6470,9061,4716,8733,1635,126328,9653,2801,91949,347734,85365,91869,5471,4594,1854,94005,5562,11261,9526,7372,10026,521,8050,84620,7903,56983,522,51363,6241,4725,54344,64131,2650,3340,1…	ATP5MF,STT3A,ATP5MG,HSD17B12,PDHA1,DAD1,NDUFA13,PDHB,MOGS,ACSL3,GMPS,PRPS1,MT-ATP6,SDHB,NDUFS8,SLC25A1,STT3B,NDUFS3,MAGT1,IMPDH1,ALG1,SDHA,ACACA,NDUFB11,GFPT2,NDUFA9,ATP5F1E,GMPPB,SCCPDH,DCAKD,UAP1,DPM1,NDUFV1,TM9SF2,SLC27A2,AK4,NDUFS7,NDUFA6,RRM1,NDUFA10,NDUFS2,SHMT1,PAPSS1,NDUFB10,GPAA1,DCTD,NDUFA11,HS2ST1,GOLGA2,COG7,SLC35B2,ALG2,RFT1,PPAT,MMUT,DUT,PIGS,PRKAA1,CHP1,MPDU1,UMPS,PIGK,ATP5ME,PDHX,…	effectsize_up	0.0334966	2.12608	1	FALSE
GO_BP	GO:0048199	vesicle targeting, to, from or within Golgi	34	26	54732,10113,5537,8729,126003,9919,84364,26286,51128,58485,1453,51399,51112,51693,60684,22878,6399,10959,56681,10972,8452,10342,10016,553115,27095,55062	TMED9,PREB,PPP6C,GBF1,TRAPPC5,SEC16A,ARFGAP2,ARFGAP3,SAR1B,TRAPPC1,CSNK1D,TRAPPC4,TRAPPC12,TRAPPC2L,TRAPPC11,TRAPPC8,TRAPPC2,TMED2,SAR1A,TMED10,CUL3,TFG,PDCD6,PEF1,TRAPPC3,WIPI1	effectsize_up	0.0336713	2.12399	1	FALSE
GO_BP	GO:0015718	monocarboxylic acid transport	179	49	2181,207,5825,1374,9536,11001,5467,5562,788,50640,51024,1376,10999,376497,2180,8660,10478,25874,215,10257,54677,26503,208,123,8714,5608,6198,6535,6567,8884,5826,5321,11000,5025,32,7057,348,4282,6513,9368,6566,2171,2058,1381,9123,10434,2806,5947,2173	ACSL3,AKT1,ABCD3,CPT1A,PTGES,SLC27A2,PPARD,PRKAA1,SLC25A20,PNPLA8,FIS1,CPT2,SLC27A4,SLC27A1,ACSL1,IRS2,SLC25A17,MPC2,ABCD1,ABCC4,CROT,SLC17A5,AKT2,PLIN2,ABCC3,MAP2K6,RPS6KB1,SLC6A8,SLC16A2,SLC5A6,ABCD4,PLA2G4A,SLC27A3,P2RX4,ACACB,THBS1,APOE,MIF,SLC2A1,NHERF1,SLC16A1,FABP5,EPRS1,CRABP1,SLC16A3,LYPLA1,GOT2,RBP1,FABP7	effectsize_up	0.0342374	2.11726	1	FALSE
GO_BP	GO:0033013	tetrapyrrole metabolic process	62	32	10058,1371,8803,706,3263,326625,4363,51522,5498,22,2235,3162,23456,3145,4548,7390,200205,171425,166785,2395,4891,5826,1355,3658,7389,93974,3163,645,210,56898,10857,644	ABCB6,CPOX,SUCLA2,TSPO,HPX,MMAB,ABCC1,TMEM14C,PPOX,ABCB7,FECH,HMOX1,ABCB10,HMBS,MTR,UROS,IBA57,CLYBL,MMAA,FXN,SLC11A2,ABCD4,COX15,IREB2,UROD,ATP5IF1,HMOX2,BLVRB,ALAD,BDH2,PGRMC1,BLVRA	effectsize_up	0.0345804	2.11324	1	FALSE
GO_BP	GO:0097300	programmed necrotic cell death	60	32	291,192111,841,706,839,9181,83737,10105,3661,8737,8473,8772,3705,329,79065,1540,55072,7186,355,10616,4217,7098,84266,857,10059,5836,142,54936,581,8531,427,9131	SLC25A4,PGAM5,CASP8,TSPO,CASP6,ARHGEF2,ITCH,PPIF,IRF3,RIPK1,OGT,FADD,ITPK1,BIRC2,ATG9A,CYLD,RNF31,TRAF2,FAS,RBCK1,MAP3K5,TLR3,ALKBH7,CAV1,DNM1L,PYGL,PARP1,ADPRS,BAX,YBX3,ASAH1,AIFM1	effectsize_up	0.0349268	2.10921	1	FALSE
GO_BP	GO:0006730	one-carbon metabolic process	40	23	81855,94081,10768,25902,6470,10588,770,10797,1719,771,7298,2356,10840,160428,23382,4524,377677,4522,6472,760,4144,191,27430	SFXN3,SFXN1,AHCYL1,MTHFD1L,SHMT1,MTHFS,CA11,MTHFD2,DHFR,CA12,TYMS,FPGS,ALDH1L1,ALDH1L2,AHCYL2,MTHFR,CA13,MTHFD1,SHMT2,CA2,MAT2A,AHCY,MAT2B	effectsize_up	0.03519	2.10617	1	FALSE
GO_BP	GO:0006281	DNA repair	607	326	7323,2187,5424,1108,2237,56893,10269,8467,23376,65123,5965,22909,57551,988,150684,4176,6599,6240,51377,4171,6118,143,5984,8243,6602,10273,2332,4683,5531,4175,9100,56647,9577,6597,9112,6603,55031,983,4436,26073,25842,9320,27336,9319,79068,6598,5985,10111,4361,257218,4173,84164,23126,29086,7515,9126,23613,25939,23347,1956,56949,1017,4437,23047,3980,5885,4350,2956,64210,93624,23028,8289,5982,56916,8…	UBE2D3,FANCB,POLD1,CHD4,FEN1,UBQLN4,ZMPSTE24,SMARCA5,UFL1,INTS3,RECQL,FAN1,TAOK1,CDC5L,COMMD1,MCM7,SMARCC1,RRM1,UCHL5,MCM2,RPA2,PARP4,RFC4,SMC1A,SMARCD1,STUB1,FMR1,NBN,PPP4C,MCM6,USP10,BCCIP,BABAM2,SMARCA4,MTA1,SMARCD2,USP47,CDK1,MSH2,POLDIP2,ASF1A,TRIP12,HTATSF1,TRIP13,FTO,SMARCB1,RFC5,RAD50,MRE11,SHPRH,MCM4,ASCC2,POGZ,BABAM1,XRCC1,SMC3,ZMYND8,SAMHD1,SMCHD1,EGFR,XAB2,CDK2,MSH3,PDS5B,LIG3,RAD21,M…	effectsize_up	0.035364	2.10417	1	FALSE
GO_BP	GO:0010508	positive regulation of autophagy	150	96	23677,291,23376,3791,10558,5562,5899,2021,8723,2931,2932,3064,5595,6737,9517,79837,6829,22930,6093,10346,5563,25793,5305,79443,5127,219771,3162,5286,8396,143686,29110,79156,8517,85363,10133,6885,51375,55054,5587,83667,7249,1612,26086,22954,572,201163,55072,10645,8131,258010,51322,60592,340061,140775,207063,6794,8408,9821,55187,10241,9776,401548,5291,8678,55626,23411,201292,2309,2308,664,9681,2032…	SH3BP4,SLC25A4,UFL1,KDR,SPTLC1,PRKAA1,RALB,ENDOG,SNX4,GSK3A,GSK3B,HTT,MAPK3,TRIM21,SPTLC2,PIP4K2C,SUPT5H,RAB3GAP1,ROCK1,TRIM22,PRKAA2,FBXO7,PIP4K2A,FYCO1,CDK16,CCNY,HMOX1,PIK3C2A,PIP4K2B,SESN3,TBK1,PLEKHF1,IKBKG,TRIM5,OPTN,MAP3K7,SNX7,ATG16L1,PRKD1,SESN2,TSC2,DAPK1,GPSM1,TRIM32,BAD,FLCN,RNF31,CAMKK2,NPRL3,SVIP,WAC,SCOC,STING1,SMCR8,DHRSX,STK11,ULK1,RB1CC1,VPS13D,CALCOCO2,ATG13,SNX30,PIK3CB,BECN1,…	effectsize_up	0.0355812	2.10168	1	FALSE
GO_BP	GO:0032527	protein exit from endoplasmic reticulum	48	36	81502,23197,9777,79139,55666,10113,27248,6400,9919,51128,550,55754,337867,7327,51009,9648,55829,51465,84236,9895,84447,258010,55741,29098,92305,9709,56681,10952,10956,7415,7184,6396,975,6653,10134,7353	HM13,FAF2,TM9SF4,DERL1,NPLOC4,PREB,ERLEC1,SEL1L,SEC16A,SAR1B,AUP1,TMEM30A,UBAC2,UBE2G2,DERL2,GCC2,SELENOS,UBE2J1,RHBDD1,TECPR2,SYVN1,SVIP,EDEM2,RANGRF,TMEM129,HERPUD1,SAR1A,SEC61B,OS9,VCP,HSP90B1,SEC13,CD81,SORL1,BCAP31,UFD1	effectsize_up	0.0356297	2.10113	1	FALSE
GO_BP	GO:0019752	carboxylic acid metabolic process	957	515	5313,2747,51144,5515,34,3099,5160,5162,8604,2181,8833,10613,4258,2876,5832,57470,207,2744,4141,64087,4357,4942,28976,5825,8879,2193,3712,4200,4259,6389,31,25902,9945,55753,8801,1374,51268,9536,587,11001,6319,8803,5577,60496,9415,55699,6470,4329,8659,2944,9261,10588,402,5091,1384,26090,5831,28964,23352,56267,5471,347862,4594,5730,5467,10994,5562,686,23042,718,8560,8050,55157,3155,216,6515,345,593,…	PKLR,GLUD2,HSD17B12,PPP2CA,ACADM,HK2,PDHA1,PDHB,SLC25A12,ACSL3,GMPS,ERLIN1,MGST2,GPX1,ALDH18A1,LRRC47,AKT1,GLS,MARS1,MCCC2,MPST,OAT,ACAD9,ABCD3,SGPL1,FARSA,IVD,ME2,MGST3,SDHA,ACACA,MTHFD1L,GFPT2,OGDHL,SUCLG2,CPT1A,PIPOX,PTGES,BCAT2,SLC27A2,SCD,SUCLA2,PRKAR2B,AASDHPPT,FADS2,IARS2,SHMT1,ALDH6A1,ALDH4A1,GSTM1,MAPKAPK2,MTHFS,ARL2,PC,CRAT,ABHD12,PYCR1,GIT1,UBR4,KYAT3,PPAT,GATD1,MMUT,PTGDS,PPARD,ILVBL,…	effectsize_up	0.0357389	2.09989	1	FALSE
GO_BP	GO:0010564	regulation of cell cycle process	747	369	5515,1104,207,2237,701,10269,8467,10432,23376,65123,4733,10514,57551,55660,201161,988,6599,6240,79960,5119,3550,8260,6118,28964,1019,6602,4683,3624,55226,9525,51441,7325,3976,6347,4682,51692,5526,57132,9577,54888,6597,9031,6603,55031,10457,6241,983,4436,51652,26073,84084,9475,8480,80279,9735,3480,9319,26057,65992,6598,10755,2770,5159,10111,5586,4361,54623,29086,10592,5356,4085,598,131870,25793,19…	PPP2CA,RCC1,AKT1,FEN1,BUB1B,ZMPSTE24,SMARCA5,RBM14,UFL1,INTS3,DRG1,MYBBP1A,TAOK1,PRPF40A,CENPV,CDC5L,SMARCC1,RRM1,JADE1,CHMP1A,IK,NAA10,RPA2,GIT1,CDK4,SMARCD1,NBN,INHBA,NAT10,VPS4B,YTHDF2,UBE2E2,LIF,CCL2,NUBP1,CPSF3,PPP2R5B,CHMP1B,BABAM2,NSUN2,SMARCA4,BAZ1B,SMARCD2,USP47,GPNMB,RRM2,CDK1,MSH2,CHMP3,POLDIP2,RAB6C,ROCK2,RAE1,CDK5RAP3,KNTC1,IGF1R,TRIP13,ANKRD17,DDRGK1,SMARCB1,GIPC1,GNAI1,PDGFRB,RAD50…	effectsize_up	0.0360157	2.09675	1	FALSE
GO_BP	GO:0046605	regulation of centrosome cycle	54	23	10432,5119,55226,9525,4682,57132,51652,84084,9475,23636,25978,51510,6790,55755,22994,23411,7840,27243,7514,26973,128866,4869,10015	RBM14,CHMP1A,NAT10,VPS4B,NUBP1,CHMP1B,CHMP3,RAB6C,ROCK2,NUP62,CHMP2B,CHMP5,AURKA,CDK5RAP2,CEP131,SIRT1,ALMS1,CHMP2A,XPO1,CHORDC1,CHMP4B,NPM1,PDCD6IP	effectsize_up	0.0364806	2.09153	1	FALSE
GO_BP	GO:0030150	protein import into mitochondrial matrix	20	12	9868,92609,10452,9804,100287932,29090,131118,728489,10245,84134,80273,10469	TOMM70,TIMM50,TOMM40,TOMM20,TIMM23,TIMM21,DNAJC19,DNLZ,TIMM17B,TOMM40L,GRPEL1,TIMM44	effectsize_up	0.0365655	2.09058	1	FALSE
GO_BP	GO:0006082	organic acid metabolic process	986	527	5313,2747,51144,5515,34,3099,5160,5162,8604,2181,8833,10613,4258,2876,5832,57470,207,2744,4141,64087,4357,4942,28976,5825,8879,2193,3712,4200,4259,6389,31,25902,9945,55753,8801,1374,51268,5167,9536,587,11001,6319,8803,5577,60496,9415,55699,6470,4329,8659,2944,9261,10588,9061,402,5091,1384,26090,5831,28964,23352,56267,5471,347862,4594,5730,5467,10994,5562,686,23042,718,8560,8050,55157,3155,216,651…	PKLR,GLUD2,HSD17B12,PPP2CA,ACADM,HK2,PDHA1,PDHB,SLC25A12,ACSL3,GMPS,ERLIN1,MGST2,GPX1,ALDH18A1,LRRC47,AKT1,GLS,MARS1,MCCC2,MPST,OAT,ACAD9,ABCD3,SGPL1,FARSA,IVD,ME2,MGST3,SDHA,ACACA,MTHFD1L,GFPT2,OGDHL,SUCLG2,CPT1A,PIPOX,ENPP1,PTGES,BCAT2,SLC27A2,SCD,SUCLA2,PRKAR2B,AASDHPPT,FADS2,IARS2,SHMT1,ALDH6A1,ALDH4A1,GSTM1,MAPKAPK2,MTHFS,PAPSS1,ARL2,PC,CRAT,ABHD12,PYCR1,GIT1,UBR4,KYAT3,PPAT,GATD1,MMUT,PTGDS…	effectsize_up	0.0366906	2.08919	1	FALSE
GO_BP	GO:0071806	protein transmembrane transport	66	46	11231,9868,92609,10452,56993,6729,7095,563,613,9804,23471,8239,5195,100287932,9409,5830,29928,29090,19,131118,9847,5190,5189,23480,388552,10855,5193,9179,9697,728489,55670,130617,5194,10245,4170,84134,5192,29927,10972,83752,10952,80273,10469,3329,9131,3309	SEC63,TOMM70,TIMM50,TOMM40,TOMM22,SRP54,SEC62,AZGP1,BCR,TOMM20,TRAM1,USP9X,PEX14,TIMM23,PEX16,PEX5,TIMM22,TIMM21,ABCA1,DNAJC19,C2CD5,PEX6,PEX1,SEC61G,BLOC1S3,HPSE,PEX12,AP4M1,TRAM2,DNLZ,PEX26,ZFAND2B,PEX13,TIMM17B,MCL1,TOMM40L,PEX10,SEC61A1,TMED10,LONP2,SEC61B,GRPEL1,TIMM44,HSPD1,AIFM1,HSPA5	effectsize_up	0.0369125	2.08673	1	FALSE
GO_BP	GO:0033539	fatty acid beta-oxidation using acyl-CoA dehydrogenase	12	10	34,3712,2639,2110,80724,35,84129,2108,37,2109	ACADM,IVD,GCDH,ETFDH,ACAD10,ACADS,ACAD11,ETFA,ACADVL,ETFB	effectsize_up	0.0370582	2.08512	1	FALSE
GO_BP	GO:0120254	olefinic compound metabolic process	162	52	2876,51109,4259,51635,9415,26090,1385,5730,216,10728,80142,5950,133,174,3992,50640,1545,57665,54884,728635,6777,112724,10901,10005,215,157506,8854,220,11343,1601,64834,8644,113612,57406,221955,5740,5321,1609,9249,10948,27122,8228,6121,30,2950,6342,2946,2879,873,9563,2052,231	GPX1,RDH11,MGST3,DHRS7,FADS2,ABHD12,CREB1,PTGDS,ALDH1A1,PTGES3,PTGES2,RBP4,ADM,AFP,FADS1,PNPLA8,CYP1B1,RDH14,RETSAT,DHRS4L1,STAT5B,RDH13,DHRS4,ACOT8,ABCD1,RDH10,ALDH1A2,ALDH1A3,MGLL,DAB2,ELOVL1,AKR1C3,CYP2U1,ABHD6,DAGLB,PTGIS,PLA2G4A,DGKQ,DHRS3,STARD3,DKK3,PNPLA4,RPE65,ACAA1,GSTP1,SCP2,GSTM2,GPX4,CBR1,H6PD,EPHX1,AKR1B1	effectsize_up	0.0377427	2.07764	1	FALSE
GO_BP	GO:0071276	cellular response to cadmium ion	37	14	10058,207,5595,1956,5599,5601,3162,1147,1616,3297,3725,538,7341,5594	ABCB6,AKT1,MAPK3,EGFR,MAPK8,MAPK9,HMOX1,CHUK,DAXX,HSF1,JUN,ATP7A,SUMO1,MAPK1	effectsize_up	0.0379477	2.07542	1	FALSE
GO_BP	GO:0032510	endosome to lysosome transport via multivesicular body sorting pathway	17	15	5119,9525,93343,57132,51652,80700,91782,25978,79643,51510,27183,27243,29082,7415,128866	CHMP1A,VPS4B,MVB12A,CHMP1B,CHMP3,UBXN6,CHMP7,CHMP2B,CHMP6,CHMP5,VPS4A,CHMP2A,CHMP4A,VCP,CHMP4B	effectsize_up	0.0381056	2.07372	1	FALSE
GO_BP	GO:0016125	sterol metabolic process	155	74	1717,10613,50814,1718,1595,2232,2222,114879,51706,3422,3930,4597,10682,5467,5562,9784,6820,3931,335,2235,4598,23780,158219,5563,6646,1545,10162,6713,7108,11161,6307,2230,51478,51422,19,1080,25987,2055,90809,403313,949,54982,114876,57704,22937,54206,26119,1609,10948,6721,348,351,10577,11160,3069,7436,37,1727,3157,51474,847,4864,6647,10654,6609,47,10449,2224,3988,2629,3949,4047,23541,2539	DHCR7,ERLIN1,NSDHL,DHCR24,CYP51A1,FDXR,FDFT1,OSBPL5,CYB5R1,IDI1,LBR,MVD,EBP,PPARD,PRKAA1,SNX17,SULT2B1,LCAT,APOA1,FECH,MVK,APOL2,TTC39B,PRKAA2,SOAT1,CYP1B1,LPCAT3,SQLE,TM7SF2,ERG28,MSMO1,FDX1,HSD17B7,PRKAG2,ABCA1,CFTR,TSKU,CLN8,PIP4P1,PLPP6,SCARB1,CLN6,OSBPL1A,GBA2,SCAP,ERRFI1,LDLRAP1,DGKQ,STARD3,SREBF2,APOE,APP,NPC2,ERLIN2,HDLBP,VLDLR,ACADVL,CYB5R3,HMGCS1,LIMA1,CAT,NPC1,SOD1,PMVK,SMPD1,ACLY,ACAA…	effectsize_up	0.0383023	2.0716	1	FALSE
GO_BP	GO:0034643	establishment of mitochondrion localization, microtubule-mediated	26	15	4976,89941,55201,55860,51566,55288,10013,8409,6683,23287,10128,7345,4747,4131,3799	OPA1,RHOT2,MAP1S,ACTR10,ARMCX3,RHOT1,HDAC6,UXT,SPAST,AGTPBP1,LRPPRC,UCHL1,NEFL,MAP1B,KIF5B	effectsize_up	0.0383098	2.07152	1	FALSE
GO_BP	GO:0047497	mitochondrion transport along microtubule	26	15	4976,89941,55201,55860,51566,55288,10013,8409,6683,23287,10128,7345,4747,4131,3799	OPA1,RHOT2,MAP1S,ACTR10,ARMCX3,RHOT1,HDAC6,UXT,SPAST,AGTPBP1,LRPPRC,UCHL1,NEFL,MAP1B,KIF5B	effectsize_up	0.0383098	2.07152	1	FALSE
GO_BP	GO:0006612	protein targeting to membrane	128	71	6745,1020,6747,11231,6730,6734,23204,6729,6731,7095,11261,6728,23471,83955,56288,3265,51024,56947,51608,200576,137492,9747,23255,27342,54557,90522,51125,253832,208,5584,55048,85377,51304,9847,23148,285966,9344,23463,288,51763,23480,9697,2064,55625,130617,1121,84885,340481,84100,29927,6727,5621,57214,10952,4641,6386,64374,58477,2534,4666,29082,2040,8266,128866,7917,2664,79720,64422,6726,3309,6449	SSR1,CDK5,SSR3,SEC63,SRP68,SRPRA,ARL6IP1,SRP54,SRP72,SEC62,CHP1,SRP19,TRAM1,NACA4P,PARD3,HRAS,FIS1,MFF,GET4,PIKFYVE,VPS37A,TCAF1,MTCL1,RABGEF1,SGTB,YIF1B,GOLGA7,ZDHHC20,AKT2,PRKCI,VPS37C,MICALL1,ZDHHC3,C2CD5,NACAD,TCAF2,TAOK2,ICMT,ANK3,INPP5K,SEC61G,TRAM2,ERBB2,ZDHHC7,ZFAND2B,CHM,ZDHHC12,ZDHHC21,ARL6,SEC61A1,SRP14,PRNP,CEMIP,SEC61B,MYO1C,SDCBP,SIL1,SRPRB,FYN,NACA,CHMP4A,STOM,UBL4A,CHMP4B,BAG6,GDI…	effectsize_up	0.0397502	2.05634	1	FALSE
GO_BP	GO:0017004	cytochrome complex assembly	40	23	7386,6341,51204,617,116228,6834,3052,84300,9997,55245,54902,28958,29090,90624,389203,79064,100131801,55744,91137,1355,4514,51241,10063	UQCRFS1,SCO1,TACO1,BCS1L,COX20,SURF1,HCCS,UQCC2,SCO2,UQCC1,TTC19,COA3,TIMM21,LYRM7,SMIM20,TMEM223,PET100,COA1,SLC25A46,COX15,MT-CO3,COX16,COX17	effectsize_up	0.0401191	2.05252	1	FALSE
GO_BP	GO:0043436	oxoacid metabolic process	980	526	5313,2747,51144,5515,34,3099,5160,5162,8604,2181,8833,10613,4258,2876,5832,57470,207,2744,4141,64087,4357,4942,28976,5825,8879,2193,3712,4200,4259,6389,31,25902,9945,55753,8801,1374,51268,5167,9536,587,11001,6319,8803,5577,60496,9415,55699,6470,4329,8659,2944,9261,10588,9061,402,5091,1384,26090,5831,28964,23352,56267,5471,347862,4594,5730,5467,10994,5562,686,23042,718,8560,8050,55157,3155,216,651…	PKLR,GLUD2,HSD17B12,PPP2CA,ACADM,HK2,PDHA1,PDHB,SLC25A12,ACSL3,GMPS,ERLIN1,MGST2,GPX1,ALDH18A1,LRRC47,AKT1,GLS,MARS1,MCCC2,MPST,OAT,ACAD9,ABCD3,SGPL1,FARSA,IVD,ME2,MGST3,SDHA,ACACA,MTHFD1L,GFPT2,OGDHL,SUCLG2,CPT1A,PIPOX,ENPP1,PTGES,BCAT2,SLC27A2,SCD,SUCLA2,PRKAR2B,AASDHPPT,FADS2,IARS2,SHMT1,ALDH6A1,ALDH4A1,GSTM1,MAPKAPK2,MTHFS,PAPSS1,ARL2,PC,CRAT,ABHD12,PYCR1,GIT1,UBR4,KYAT3,PPAT,GATD1,MMUT,PTGDS…	effectsize_up	0.0402659	2.05101	1	FALSE
GO_BP	GO:0006835	dicarboxylic acid transport	99	34	8402,11230,8604,83733,23204,1836,284129,6558,5663,10755,1468,56262,22930,79751,6509,4763,84062,2055,54407,80131,55144,81034,6507,10165,2670,10550,4036,18,6566,6812,3688,6622,6510,2697	SLC25A11,PRAF2,SLC25A12,SLC25A18,ARL6IP1,SLC26A2,SLC26A11,SLC12A2,PSEN1,GIPC1,SLC25A10,LRRC8A,RAB3GAP1,SLC25A22,SLC1A4,NF1,DTNBP1,CLN8,SLC38A2,LRRC8E,LRRC8D,SLC25A32,SLC1A3,SLC25A13,GFAP,ARL6IP5,LRP2,ABAT,SLC16A1,STXBP1,ITGB1,SNCA,SLC1A5,GJA1	effectsize_up	0.0403985	2.04965	1	FALSE
GO_BP	GO:0006904	vesicle docking involved in exocytosis	42	30	10490,1488,5899,10640,55770,11336,23233,23265,55823,57617,55763,201475,54536,10244,149371,1080,10497,112755,9545,127262,6813,5872,6814,51762,60412,4218,10652,5864,6812,9341	VTI1B,CTBP2,RALB,EXOC5,EXOC2,EXOC3,EXOC6B,EXOC7,VPS11,VPS18,EXOC1,RAB12,EXOC6,RABEPK,EXOC8,CFTR,UNC13B,STX1B,RAB3D,TPRG1L,STXBP2,RAB13,STXBP3,RAB8B,EXOC4,RAB8A,YKT6,RAB3A,STXBP1,VAMP3	effectsize_up	0.0404195	2.04944	1	FALSE
GO_BP	GO:0034243	regulation of transcription elongation by RNA polymerase II	86	63	65123,23160,26173,4686,6829,6830,23613,2962,25920,51497,8812,22916,26512,54973,6827,9477,7469,55174,9439,9440,51586,55756,123169,10025,51755,54797,7936,5469,81857,1025,8861,23476,55726,92105,10614,9282,29079,25896,55656,80789,57508,904,9862,51548,81556,10771,8621,57117,9442,9400,6837,112950,10001,90390,80306,55588,114825,79577,3192,51574,142,1499,10915	INTS3,WDR43,INTS1,NCBP1,SUPT5H,SUPT6H,ZMYND8,GTF2F1,NELFB,NELFCD,CCNK,NCBP2,INTS6,INTS11,SUPT4H1,MED20,NELFA,INTS10,MED23,MED17,MED15,INTS9,LEO1,MED16,CDK12,MED18,NELFE,MED1,MED25,CDK9,LDB1,BRD4,INTS13,INTS4,HEXIM1,MED14,MED4,INTS7,INTS8,INTS5,INTS2,CCNT1,MED24,SIRT6,INTS14,ZMYND11,CDK13,INTS12,MED27,RECQL5,MED22,MED8,MED6,MED30,MED28,MED29,PWWP2A,CDC73,HNRNPU,LARP7,PARP1,CTNNB1,TCERG1	effectsize_up	0.0408082	2.04547	1	FALSE
GO_BP	GO:0006312	mitotic recombination	25	13	4436,10111,4361,7515,4437,4292,2068,7014,23137,79677,7011,286053,2072	MSH2,RAD50,MRE11,XRCC1,MSH3,MLH1,ERCC2,TERF2,SMC5,SMC6,TEP1,NSMCE2,ERCC4	effectsize_up	0.0413515	2.03999	1	FALSE
GO_BP	GO:0051154	negative regulation of striated muscle cell differentiation	42	14	6123,9868,4856,2931,8324,4089,8841,9150,7528,4851,27086,9759,2539,4904	RPL3L,TOMM70,CCN3,GSK3A,FZD7,SMAD4,HDAC3,CTDP1,YY1,NOTCH1,FOXP1,HDAC4,G6PD,YBX1	effectsize_up	0.0417294	2.03621	1	FALSE
GO_BP	GO:0007129	homologous chromosome pairing at meiosis	53	12	23353,10609,9319,4361,10734,4292,55706,10919,7320,2177,29893,7917	SUN1,P3H4,TRIP13,MRE11,STAG3,MLH1,NDC1,EHMT2,UBE2B,FANCD2,PSMC3IP,BAG6	effectsize_up	0.0422374	2.03117	1	FALSE
GO_BP	GO:0046470	phosphatidylcholine metabolic process	76	33	2181,79143,79888,54947,10390,5130,5168,10908,3931,335,23446,50640,376497,10162,56994,1120,25979,137964,1119,9926,254531,63874,129642,21,949,5321,1622,23659,2171,57153,3949,4204,824	ACSL3,MBOAT7,LPCAT1,LPCAT2,CEPT1,PCYT1A,ENPP2,PNPLA6,LCAT,APOA1,SLC44A1,PNPLA8,SLC27A1,LPCAT3,CHPT1,CHKB,DHRS7B,GPAT4,CHKA,LPGAT1,LPCAT4,ABHD4,MBOAT2,ABCA3,SCARB1,PLA2G4A,DBI,PLA2G15,FABP5,SLC44A2,LDLR,MECP2,CAPN2	effectsize_up	0.0423161	2.0304	1	FALSE
GO_BP	GO:0046323	glucose import	78	37	3099,207,5167,6515,2931,114882,8218,10999,376497,8660,5295,53916,55198,2887,51422,55829,208,83667,79058,5584,6041,6198,51548,7248,55625,6443,3667,32,10776,6814,6513,5781,8682,6272,10580,26060,1432	HK2,AKT1,ENPP1,SLC2A3,GSK3A,OSBPL8,CLTCL1,SLC27A4,SLC27A1,IRS2,PIK3R1,RAB4B,APPL2,GRB10,PRKAG2,SELENOS,AKT2,SESN2,ASPSCR1,PRKCI,RNASEL,RPS6KB1,SIRT6,TSC1,ZDHHC7,SGCB,IRS1,ACACB,ARPP19,STXBP3,SLC2A1,PTPN11,PEA15,SORT1,SORBS1,APPL1,MAPK14	effectsize_up	0.0427061	2.02657	1	FALSE
GO_BP	GO:0006974	DNA damage response	891	474	1655,599,7323,2187,10451,5424,1108,7153,2237,56893,10269,79073,8467,23376,65123,5965,22909,57551,988,150684,4176,6599,6240,51377,9261,7443,4171,6118,143,28985,5984,8243,6602,10273,2332,4683,5531,2810,867,6423,4175,7325,9100,221662,2021,56647,9577,6597,9112,9031,6603,22938,55031,983,4436,26073,23517,7132,80279,25842,5595,5580,9320,5663,4734,27336,9319,27429,2794,79068,6598,5985,10111,4361,3661,667…	DDX5,BCL2L2,UBE2D3,FANCB,VAV3,POLD1,CHD4,TOP2A,FEN1,UBQLN4,ZMPSTE24,TMEM109,SMARCA5,UFL1,INTS3,RECQL,FAN1,TAOK1,CDC5L,COMMD1,MCM7,SMARCC1,RRM1,UCHL5,MAPKAPK2,VRK1,MCM2,RPA2,PARP4,MCTS1,RFC4,SMC1A,SMARCD1,STUB1,FMR1,NBN,PPP4C,SFN,CBL,SFRP2,MCM6,UBE2E2,USP10,RBM24,ENDOG,BCCIP,BABAM2,SMARCA4,MTA1,BAZ1B,SMARCD2,SNW1,USP47,CDK1,MSH2,POLDIP2,MTREX,TNFRSF1A,CDK5RAP3,ASF1A,MAPK3,PRKCD,TRIP12,PSEN1,NEDD4,…	effectsize_up	0.0428275	2.02539	1	FALSE
GO_BP	GO:0035336	long-chain fatty-acyl-CoA metabolic process	25	11	51144,2181,2182,2180,84188,197322,64834,201562,9200,9524,11332	HSD17B12,ACSL3,ACSL4,ACSL1,FAR1,ACSF3,ELOVL1,HACD2,HACD1,TECR,ACOT7	effectsize_up	0.0428364	2.0253	1	FALSE
GO_BP	GO:0080009	mRNA methylation	18	15	25840,54931,54888,57721,9589,23070,56339,25962,23091,51605,79872,79066,63935,115708,55006	TMT1A,TRMT10C,NSUN2,METTL14,WTAP,CMTR1,METTL3,VIRMA,ZC3H13,TRMT6,CBLL1,METTL16,PCIF1,TRMT61A,TRMT61B	effectsize_up	0.0430377	2.02334	1	FALSE
GO_BP	GO:0072348	sulfur compound transport	54	18	8402,347734,1836,284129,1468,56262,376497,9197,6533,215,6509,8884,60386,55144,29127,206358,8140,6520	SLC25A11,SLC35B2,SLC26A2,SLC26A11,SLC25A10,LRRC8A,SLC27A1,SLC33A1,SLC6A6,ABCD1,SLC1A4,SLC5A6,SLC25A19,LRRC8D,RACGAP1,SLC36A1,SLC7A5,SLC3A2	effectsize_up	0.043084	2.02289	1	FALSE
GO_BP	GO:0043648	dicarboxylic acid metabolic process	93	59	2747,5832,2744,4942,4200,6389,25902,55753,8801,8803,60496,6470,8659,10588,56267,7915,10797,1719,122622,10005,79944,92259,2356,10840,197322,160428,162417,5264,728294,80017,5105,84706,81034,51166,4552,445,23475,4522,5106,3418,4967,2805,435,4199,4190,471,47,2752,2729,4191,2746,2806,56954,1743,9380,159,2271,3417,2730	GLUD2,ALDH18A1,GLS,OAT,ME2,SDHA,MTHFD1L,OGDHL,SUCLG2,SUCLA2,AASDHPPT,SHMT1,ALDH4A1,MTHFS,KYAT3,ALDH5A1,MTHFD2,DHFR,ADSS1,ACOT8,L2HGDH,KGD4,FPGS,ALDH1L1,ACSF3,ALDH1L2,NAGS,PHYH,D2HGDH,DGLUCY,PCK1,GPT2,SLC25A32,AADAT,MTRR,ASS1,QPRT,MTHFD1,PCK2,IDH2,OGDH,GOT1,ASL,ME1,MDH1,ATIC,ACLY,GLUL,GCLC,MDH2,GLUD1,GOT2,NIT2,DLST,GRHPR,ADSS2,FH,IDH1,GCLM	effectsize_up	0.0435827	2.01808	1	FALSE
GO_BP	GO:0090148	membrane fission	43	41	1759,5119,9525,93343,10640,57132,51652,55770,11336,23233,23265,55763,11267,54536,137492,91782,25978,79643,51271,149371,55048,6683,51510,23023,91137,27183,60412,10059,27243,51100,10254,84313,29082,51160,8027,128866,79720,51028,7251,23603,9146	DNM1,CHMP1A,VPS4B,MVB12A,EXOC5,CHMP1B,CHMP3,EXOC2,EXOC3,EXOC6B,EXOC7,EXOC1,SNF8,EXOC6,VPS37A,CHMP7,CHMP2B,CHMP6,UBAP1,EXOC8,VPS37C,SPAST,CHMP5,TMCC1,SLC25A46,VPS4A,EXOC4,DNM1L,CHMP2A,SH3GLB1,STAM2,VPS25,CHMP4A,VPS28,STAM,CHMP4B,VPS37B,VPS36,TSG101,CORO1C,HGS	effectsize_up	0.0436436	2.0175	1	FALSE
GO_BP	GO:0048169	regulation of long-term neuronal synaptic plasticity	25	16	816,9513,8087,27020,2332,3265,9145,4763,1742,2898,351,4218,2048,5868,6622,3845	CAMK2B,FXR2,FXR1,NPTN,FMR1,HRAS,SYNGR1,NF1,DLG4,GRIK2,APP,RAB8A,EPHB2,RAB5A,SNCA,KRAS	effectsize_up	0.0440114	2.01398	1	FALSE
GO_BP	GO:1903047	mitotic cell cycle process	759	428	5515,1104,207,701,10269,8467,65123,4733,57551,25777,4781,6599,6240,27175,79960,5119,3550,388,7443,4171,2801,6118,997,1019,8243,6602,389,4683,3624,5537,55201,9525,4175,7325,6347,51692,23212,10640,57132,56647,9577,23332,6597,9031,6603,55031,10457,6241,983,5578,4436,55844,51652,26073,80218,55770,11336,6651,9475,8480,3064,80279,9735,23233,9101,26065,2029,9319,26057,6598,8065,2770,23265,5159,10111,808…	PPP2CA,RCC1,AKT1,BUB1B,ZMPSTE24,SMARCA5,INTS3,DRG1,TAOK1,SUN2,NFIB,SMARCC1,RRM1,TUBG2,JADE1,CHMP1A,IK,RHOB,VRK1,MCM2,GOLGA2,RPA2,CDC34,CDK4,SMC1A,SMARCD1,RHOC,NBN,INHBA,PPP6C,MAP1S,VPS4B,MCM6,UBE2E2,CCL2,CPSF3,RRS1,EXOC5,CHMP1B,BCCIP,BABAM2,CLASP1,SMARCA4,BAZ1B,SMARCD2,USP47,GPNMB,RRM2,CDK1,PRKCA,MSH2,PPP2R2D,CHMP3,POLDIP2,NAA50,EXOC2,EXOC3,SON,ROCK2,RAE1,HTT,CDK5RAP3,KNTC1,EXOC6B,USP8,LSM14A,ENS…	effectsize_up	0.0440288	2.01382	1	FALSE
GO_BP	GO:0006353	DNA-templated transcription termination	30	18	10269,22803,80335,57466,29101,5430,6607,22828,4150,54797,51585,23211,23064,8458,65125,1660,10419,284119	ZMPSTE24,XRN2,WDR82,SCAF4,SSU72,POLR2A,SMN2,SCAF8,MAZ,MED18,PCF11,ZC3H4,SETX,TTF2,WNK1,DHX9,PRMT5,CAVIN1	effectsize_up	0.0440425	2.01369	1	FALSE
GO_BP	GO:0030261	chromosome condensation	45	28	3006,7153,8467,5119,8971,9031,983,10592,10051,9918,64151,10270,23397,26993,23137,9682,29781,1677,23310,54892,5347,3008,22985,8091,3005,3009,7273,9131	H1-2,TOP2A,SMARCA5,CHMP1A,H1-10,BAZ1B,CDK1,SMC2,SMC4,NCAPD2,NCAPG,AKAP8,NCAPH,AKAP8L,SMC5,KDM4A,NCAPH2,DFFB,NCAPD3,NCAPG2,PLK1,H1-4,ACIN1,HMGA2,H1-0,H1-5,TTN,AIFM1	effectsize_up	0.0440721	2.0134	1	FALSE
GO_BP	GO:0006691	leukotriene metabolic process	34	10	4258,4259,9261,4363,2686,5321,2687,89845,4048,22949	MGST2,MGST3,MAPKAPK2,ABCC1,GGT7,PLA2G4A,GGT5,ABCC10,LTA4H,PTGR1	effectsize_up	0.0443378	2.01088	1	FALSE
GO_BP	GO:1901532	regulation of hematopoietic progenitor cell differentiation	40	23	3791,5610,51441,170506,83737,57721,54517,55795,6654,10443,56339,4851,5977,201163,9739,5134,25,6655,96459,1021,5591,3313,11051	KDR,EIF2AK2,YTHDF2,DHX36,ITCH,METTL14,PUS7,PCID2,SOS1,N4BP2L2,METTL3,NOTCH1,DPF2,FLCN,SETD1A,PDCD2,ABL1,SOS2,FNIP1,CDK6,PRKDC,HSPA9,NUDT21	effectsize_up	0.044521	2.00915	1	FALSE
GO_BP	GO:0046324	regulation of glucose import	60	26	3099,207,5167,2931,114882,8218,8660,5295,55198,2887,51422,55829,208,79058,5584,6041,6198,51548,3667,10776,6814,5781,8682,10580,26060,1432	HK2,AKT1,ENPP1,GSK3A,OSBPL8,CLTCL1,IRS2,PIK3R1,APPL2,GRB10,PRKAG2,SELENOS,AKT2,ASPSCR1,PRKCI,RNASEL,RPS6KB1,SIRT6,IRS1,ARPP19,STXBP3,PTPN11,PEA15,SORBS1,APPL1,MAPK14	effectsize_up	0.0446855	2.0076	1	FALSE
GO_BP	GO:0019369	arachidonic acid metabolic process	58	18	2876,4259,26090,5730,10728,80142,50640,1545,11343,8644,113612,57406,221955,5740,5321,2879,873,2052	GPX1,MGST3,ABHD12,PTGDS,PTGES3,PTGES2,PNPLA8,CYP1B1,MGLL,AKR1C3,CYP2U1,ABHD6,DAGLB,PTGIS,PLA2G4A,GPX4,CBR1,EPHX1	effectsize_up	0.0451838	2.00294	1	FALSE
GO_BP	GO:0048284	organelle fusion	158	106	10939,10451,51479,83871,4976,10490,5119,8773,57132,983,51652,81555,84272,662,51024,55823,6810,56947,63894,64601,65082,9927,57617,9342,201475,6811,200576,5305,23339,55669,26276,55486,91782,54974,25978,8396,79643,11151,55014,10282,23400,81554,578,27072,84749,54332,80124,9066,10228,6857,80208,9847,23355,9392,8675,51510,858,1201,9882,2054,9527,6844,8677,112755,79594,374986,8674,4170,664,81624,54809,3…	AFG3L2,VAV3,ANKFY1,RAB34,OPA1,VTI1B,CHMP1A,SNAP23,CHMP1B,CDK1,CHMP3,YIPF5,YIPF4,BNIP1,FIS1,VPS11,STX4,MFF,VIPAS39,VPS16,VPS33A,MFN2,VPS18,SNAP29,RAB12,STX5,PIKFYVE,PIP4K2A,VPS39,MFN1,VPS33B,PARL,CHMP7,THG1L,CHMP2B,PIP4K2B,CHMP6,CORO1A,STX17,BET1,ATP13A2,RCC1L,BAK1,VPS41,USP30,GDAP1,VCPIP1,SYT7,STX6,SYT1,SPG11,C2CD5,VPS8,TGFBRAP1,STX16,CHMP5,CAV2,CLN3,TBC1D4,STX2,GOSR1,VAMP2,STX10,STX1B,MUL1,MIGA1…	effectsize_up	0.0457175	1.99799	1	FALSE
GO_BP	GO:0006796	phosphate-containing compound metabolic process	2568	1297	5313,816,9551,91663,10632,51144,5515,1487,1020,3099,140469,5160,51079,5162,2181,8833,5631,4508,6390,7150,5832,85366,79143,4728,6576,5600,207,64087,4722,8802,3614,23597,4200,6389,5770,31,54539,9945,55753,5527,4704,514,8801,23530,701,2222,92609,51268,2444,5167,55750,9748,114879,79877,57551,8813,4723,79888,1917,4976,11001,9989,2820,205,1445,3791,4176,374291,4700,6240,3678,4705,22908,3422,10558,8803,…	PKLR,CAMK2B,ATP5MF,MYADM,ATP5MG,HSD17B12,PPP2CA,CTBP1,CDK5,HK2,MYO3B,PDHA1,NDUFA13,PDHB,ACSL3,GMPS,PRPS1,MT-ATP6,SDHB,TOP1,ALDH18A1,MYLK2,MBOAT7,NDUFS8,SLC25A1,MAPK11,AKT1,MCCC2,NDUFS3,SUCLG1,IMPDH1,ACOT9,ME2,SDHA,PTPN1,ACACA,NDUFB11,GFPT2,OGDHL,PPP2R5C,NDUFA9,ATP5F1E,SUCLG2,NNT,BUB1B,FDFT1,TIMM50,PIPOX,FRK,ENPP1,AGK,SLK,OSBPL5,DCAKD,TAOK1,DPM1,NDUFV1,LPCAT1,EEF1A2,OPA1,SLC27A2,PPP4R1,GPD2,AK4,CS…	effectsize_up	0.0458412	1.99685	1	FALSE
GO_BP	GO:1901991	negative regulation of mitotic cell cycle phase transition	194	88	701,65123,57551,79960,3550,6118,4683,3624,6347,9577,55031,10457,983,80279,9735,9319,10111,4361,29086,4085,25793,1017,26058,5885,84936,55795,8379,5728,9183,5311,79184,25959,147841,472,5925,51347,10403,3275,677,56984,51379,29933,9344,11277,595,57405,123879,55055,51322,90,84861,60561,8738,57099,29997,11200,1063,7465,1111,58190,25949,835,91603,55755,891,83540,1026,4998,163859,5347,51720,9212,29117,59…	BUB1B,INTS3,TAOK1,JADE1,IK,RPA2,NBN,INHBA,CCL2,BABAM2,USP47,GPNMB,CDK1,CDK5RAP3,KNTC1,TRIP13,RAD50,MRE11,BABAM1,MAD2L1,FBXO7,CDK2,GIGYF2,RAD21,ZFYVE19,PCID2,MAD1L1,PTEN,ZW10,PKD2,BRCC3,KANK2,SPC24,ATM,RB1,TAOK3,NDC80,PRMT2,ZFP36L1,PSMG2,CRLF3,GPR132,TAOK2,TREX1,CCND1,SPC25,DCUN1D3,ZWILCH,WAC,ACVR1,KLHL22,RINT1,CRADD,AVEN,NOP53,CHEK2,CENPF,WEE1,CHEK1,CTDSP1,SYF2,CASP2,ZNF830,CDK5RAP2,CCNB1,NUF2,CD…	effectsize_up	0.0458715	1.99657	1	FALSE
GO_BP	GO:0030488	tRNA methylation	42	24	207,51504,81627,54931,54888,57570,25917,11180,24140,55621,63892,4234,55798,51605,27037,10785,25821,115708,6894,9836,221078,55006,55152,3028	AKT1,TRMT112,TRMT1L,TRMT10C,NSUN2,TRMT5,THUMPD3,WDR6,FTSJ1,TRMT1,THADA,METTL1,METTL2B,TRMT6,TRMT2A,WDR4,MTO1,TRMT61A,TARBP1,LCMT2,NSUN6,TRMT61B,DALRD3,HSD17B10	effectsize_up	0.0458801	1.9965	1	FALSE
GO_BP	GO:0030174	regulation of DNA-templated DNA replication initiation	15	12	4176,4171,4683,4175,4173,1017,56897,25792,51053,4174,4172,11143	MCM7,MCM2,NBN,MCM6,MCM4,CDK2,WRNIP1,CIZ1,GMNN,MCM5,MCM3,KAT7	effectsize_up	0.0459698	1.99567	1	FALSE
GO_BP	GO:0032869	cellular response to insulin stimulus	205	118	5313,490,207,5770,5167,6599,11031,5562,6464,2931,2932,3625,5919,5595,4644,5580,114882,3265,94056,3480,2549,79837,6714,5970,57727,10999,376497,1176,23189,8473,9564,8660,5305,2475,5295,5286,8396,143686,8412,10458,55198,2887,6654,8471,5925,81565,55829,208,5296,677,29904,7249,5584,5290,5894,5170,5771,23516,55667,55023,9847,6198,51763,858,23175,2241,9882,6844,5105,23235,9640,10499,6548,5164,55625,2529…	PKLR,ATP2B1,AKT1,PTPN1,ENPP1,SMARCC1,RAB31,PRKAA1,SHC1,GSK3A,GSK3B,INHBB,RARRES2,MAPK3,MYO5A,PRKCD,OSBPL8,HRAS,SYAP1,IGF1R,GAB1,PIP4K2C,SRC,RELA,NCOA5,SLC27A4,SLC27A1,AP3S1,KANK1,OGT,BCAR1,IRS2,PIP4K2A,MTOR,PIK3R1,PIK3C2A,PIP4K2B,SESN3,BCAR3,BAIAP2,APPL2,GRB10,SOS1,IRS4,RB1,NDEL1,SELENOS,AKT2,PIK3R2,ZFP36L1,EEF2K,TSC2,PRKCI,PIK3CA,RAF1,PDPK1,PTPN2,SLC39A14,DENND4C,PHIP,C2CD5,RPS6KB1,INPP5K,CAV2,L…	effectsize_up	0.0463819	1.9919	1	FALSE
GO_BP	GO:0016445	somatic diversification of immunoglobulins	67	32	56259,4683,64332,4436,118460,6830,25939,4437,9984,2956,4292,7518,7528,6778,5423,8888,51010,7468,121260,5395,7374,3981,55183,79840,22976,7040,5591,3329,7037,7158,56941,23075	CTNNBL1,NBN,NFKBIZ,MSH2,EXOSC6,SUPT6H,SAMHD1,MSH3,THOC1,MSH6,MLH1,XRCC4,YY1,STAT6,POLB,MCM3AP,EXOSC3,NSD2,SLC15A4,PMS2,UNG,LIG4,RIF1,NHEJ1,PAXIP1,TGFB1,PRKDC,HSPD1,TFRC,TP53BP1,HMCES,SWAP70	effectsize_up	0.046577	1.99013	1	FALSE
GO_BP	GO:0000226	microtubule cytoskeleton organization	645	322	10382,83473,1020,10806,1104,84790,10432,9748,1107,4733,57551,25777,23353,27175,2011,5119,402,2801,85440,28964,140609,8243,28989,2622,81027,55201,55226,9525,5562,11261,10190,85452,22995,9897,9181,4682,51199,57132,56647,23332,6904,8874,2931,10982,983,23271,3996,2932,51652,26073,84084,6651,9475,8480,3064,6760,26128,56288,26065,636,5195,23224,1767,2770,89796,11337,8086,4139,7461,10048,6093,11104,9126…	TUBB4A,KATNAL2,CDK5,SDCCAG8,RCC1,TUBA1C,RBM14,SLK,CHD3,DRG1,TAOK1,SUN2,SUN1,TUBG2,MARK2,CHMP1A,ARL2,GOLGA2,DOCK7,GIT1,NEK7,SMC1A,NTMT1,GAS8,TUBB1,MAP1S,NAT10,VPS4B,PRKAA1,CHP1,TXNDC9,CFAP74,CEP152,WASHC5,ARHGEF2,NUBP1,NIN,CHMP1B,BCCIP,CLASP1,TBCD,ARHGEF7,GSK3A,MAPRE2,CDK1,CAMSAP2,LLGL1,GSK3B,CHMP3,POLDIP2,RAB6C,SON,ROCK2,RAE1,HTT,SS18,KIFBP,PARD3,LSM14A,BICD1,PEX14,SYNE2,DNAH5,GNAI1,NAV1,GABARAP,…	effectsize_up	0.0471087	1.98532	1	FALSE
GO_BP	GO:0097576	vacuole fusion	12	11	5119,57132,51652,64601,91782,25978,79643,51510,27243,29082,128866	CHMP1A,CHMP1B,CHMP3,VPS16,CHMP7,CHMP2B,CHMP6,CHMP5,CHMP2A,CHMP4A,CHMP4B	effectsize_up	0.0473121	1.9835	1	FALSE
GO_BP	GO:0032787	monocarboxylic acid metabolic process	632	312	5313,51144,5515,34,3099,5160,5162,2181,10613,2876,207,28976,5825,8879,3712,4200,4259,31,25902,55753,1374,9536,11001,6319,5577,60496,9415,2944,10588,402,5091,1384,26090,28964,23352,347862,4594,5730,5467,10994,5562,686,718,8560,8050,216,345,10728,80142,79966,7915,36,55347,2639,114883,7132,5096,5095,5663,3992,51102,441531,50640,1376,26063,55902,7923,10999,63826,5563,10455,376497,4706,2182,8310,1545,…	PKLR,HSD17B12,PPP2CA,ACADM,HK2,PDHA1,PDHB,ACSL3,ERLIN1,GPX1,AKT1,ACAD9,ABCD3,SGPL1,IVD,ME2,MGST3,ACACA,MTHFD1L,OGDHL,CPT1A,PTGES,SLC27A2,SCD,PRKAR2B,AASDHPPT,FADS2,GSTM1,MTHFS,ARL2,PC,CRAT,ABHD12,GIT1,UBR4,GATD1,MMUT,PTGDS,PPARD,ILVBL,PRKAA1,BTD,C3,DEGS1,PDHX,ALDH1A1,APOC3,PTGES3,PTGES2,SCD5,ALDH5A1,ACADSB,ABHD10,GCDH,OSBPL9,TNFRSF1A,PCCB,PCCA,PSEN1,FADS1,MECR,PGAM4,PNPLA8,CPT2,DECR2,ACSS2,HSD17B…	effectsize_up	0.04758	1.9811	1	FALSE
GO_BP	GO:0046653	tetrahydrofolate metabolic process	16	12	25902,6470,10588,10797,1719,4548,7298,4524,4522,6472,471,2618	MTHFD1L,SHMT1,MTHFS,MTHFD2,DHFR,MTR,TYMS,MTHFR,MTHFD1,SHMT2,ATIC,GART	effectsize_up	0.0482992	1.97473	1	FALSE
GO_BP	GO:0007093	mitotic cell cycle checkpoint signaling	143	73	701,65123,57551,3550,6118,4683,9577,983,4436,80279,9735,9319,10111,4361,29086,4085,1017,26058,84936,55795,8379,9183,79184,147841,472,51347,10403,9656,56984,7508,5514,9344,11277,595,57405,55055,51322,84861,60561,8738,51776,29997,11200,1063,1111,25949,835,91603,55755,891,6419,83540,1026,4998,65975,163859,1386,5347,51720,9212,2177,80198,5591,27183,6154,5371,7756,51143,9184,51065,51451,7175,8883	BUB1B,INTS3,TAOK1,IK,RPA2,NBN,BABAM2,CDK1,MSH2,CDK5RAP3,KNTC1,TRIP13,RAD50,MRE11,BABAM1,MAD2L1,CDK2,GIGYF2,ZFYVE19,PCID2,MAD1L1,ZW10,BRCC3,SPC24,ATM,TAOK3,NDC80,MDC1,PSMG2,XPC,PPP1R10,TAOK2,TREX1,CCND1,SPC25,ZWILCH,WAC,KLHL22,RINT1,CRADD,MAP3K20,NOP53,CHEK2,CENPF,CHEK1,SYF2,CASP2,ZNF830,CDK5RAP2,CCNB1,SETMAR,NUF2,CDKN1A,ORC1,STK33,SDE2,ATF2,PLK1,UIMC1,AURKB,FANCD2,MUS81,PRKDC,VPS4A,RPL26,PML,ZNF2…	effectsize_up	0.048802	1.97032	1	FALSE
GO_BP	GO:0051640	organelle localization	603	390	1759,54732,488,1487,1020,10768,83871,25940,25777,4976,23353,26958,89941,10490,2011,22920,5119,85440,10113,8773,5730,83930,5537,55201,9525,1488,867,8729,57488,5873,5899,23277,4928,6209,23212,10640,57132,55860,8723,23332,3996,51652,4927,8976,55770,11336,51566,3064,9735,126003,4644,22871,23233,56288,81671,5663,636,10494,5195,23513,23224,55288,55156,1861,23265,55823,6810,4139,283489,8825,9919,84364,2…	DNM1,TMED9,ATP2A2,CTBP1,CDK5,AHCYL1,RAB34,FAM98A,SUN2,OPA1,SUN1,COPG2,RHOT2,VTI1B,MARK2,KIFAP3,CHMP1A,DOCK7,PREB,SNAP23,PTGDS,STARD3NL,PPP6C,MAP1S,VPS4B,CTBP2,CBL,GBF1,ESYT2,RAB27A,RALB,CLUH,NUP98,RPS15,RRS1,EXOC5,CHMP1B,ACTR10,SNX4,CLASP1,LLGL1,CHMP3,NUP88,WASL,EXOC2,EXOC3,ARMCX3,HTT,KNTC1,TRAPPC5,MYO5A,NLGN1,EXOC6B,PARD3,VMP1,PSEN1,BICD1,STK25,PEX14,SCRIB,SYNE2,RHOT1,ARMC1,TOR1A,EXOC7,VPS11,STX…	effectsize_up	0.0491048	1.96768	1	FALSE
GO_BP	GO:0072594	establishment of protein localization to organelle	452	301	9512,3099,51079,7323,6747,11231,25813,9789,207,60559,9868,6730,92609,55506,10452,55750,23203,6734,84315,23787,79711,56993,6729,51715,706,10953,3838,10651,9631,6731,7095,59286,867,5562,11261,90580,93343,4928,6728,10628,347,57122,9804,10531,23471,2931,983,6788,8239,5903,4927,28972,55746,5580,5663,4734,5195,23513,27429,51024,79902,8021,4074,55823,4088,5018,4580,56947,22930,51608,30000,617,9927,25793…	PMPCB,HK2,NDUFA13,UBE2D3,SSR3,SEC63,SAMM50,SPCS2,AKT1,SPCS3,TOMM70,SRP68,TIMM50,MACROH2A2,TOMM40,AGK,PMPCA,SRPRA,MON1A,MTCH1,IPO4,TOMM22,SRP54,RAB23,TSPO,TOMM34,KPNA2,MTX2,NUP155,SRP72,SEC62,UBL5,CBL,PRKAA1,CHP1,TIMM29,MVB12A,NUP98,SRP19,TXNIP,APOD,NUP107,TOMM20,PITRM1,TRAM1,GSK3A,CDK1,STK3,USP9X,RANBP2,NUP88,SPCS1,NUP133,PRKCD,PSEN1,NEDD4,PEX14,SCRIB,HTRA2,FIS1,NUP85,NUP214,M6PR,VPS11,SMAD3,OXA1…	effectsize_up	0.0491362	1.96741	1	FALSE
GO_BP	GO:0045332	phospholipid translocation	52	16	4363,81037,5580,81671,55754,196527,3783,79065,19,10079,286410,374868,440026,23200,23250,57048	ABCC1,CLPTM1L,PRKCD,VMP1,TMEM30A,ANO6,KCNN4,ATG9A,ABCA1,ATP9A,ATP11C,ATP9B,TMEM41B,ATP11B,ATP11A,PLSCR3	effectsize_up	0.0493862	1.96524	1	FALSE
GO_BP	GO:0000724	double-strand break repair via homologous recombination	176	87	2187,1108,2237,56893,65123,5965,22909,4176,4171,6118,4683,5531,4175,27336,4361,4173,23126,7515,23613,25939,23347,3980,5885,23028,10933,57599,151987,55218,472,7528,29128,26168,25836,196528,6944,8295,55257,23137,51548,7156,54386,10902,57634,55929,9907,79677,84296,55183,8914,197370,1111,54780,2073,9400,64769,57697,286053,25,2072,8089,54617,51444,55135,55317,7486,29072,56160,80314,80198,4174,7334,647…	FANCB,CHD4,FEN1,UBQLN4,INTS3,RECQL,FAN1,MCM7,MCM2,RPA2,NBN,PPP4C,MCM6,HTATSF1,MRE11,MCM4,POGZ,XRCC1,ZMYND8,SAMHD1,SMCHD1,LIG3,RAD21,KDM1A,MORF4L1,WDR48,PPP4R2,EXD2,ATM,YY1,UHRF1,SENP3,NIPBL,ARID2,VPS72,TRRAP,MRGBP,SMC5,SIRT6,TOP3A,TERF2IP,BRD8,EP400,DMAP1,AP5Z1,SMC6,GINS4,RIF1,TIMELESS,NSMCE1,CHEK1,NSMCE4A,ERCC5,RECQL5,MEAF6,FANCM,NSMCE2,ABL1,ERCC4,YEATS4,INO80,RNF138,WRAP53,AP5S1,WRN,SETD2,NSMCE…	effectsize_up	0.0495989	1.96341	1	FALSE
GO_BP	GO:0090329	regulation of DNA-templated DNA replication	48	30	10269,4176,4171,5984,4683,4175,2021,5985,4173,1017,3980,5982,58525,5983,56897,8914,63922,79075,54617,25792,54921,11232,51053,546,4174,2260,5111,4172,6742,11143	ZMPSTE24,MCM7,MCM2,RFC4,NBN,MCM6,ENDOG,RFC5,MCM4,CDK2,LIG3,RFC2,WIZ,RFC3,WRNIP1,TIMELESS,CHTF18,DSCC1,INO80,CIZ1,CHTF8,POLG2,GMNN,ATRX,MCM5,FGFR1,PCNA,MCM3,SSBP1,KAT7	effectsize_up	0.0499137	1.9607	1	FALSE
GO_BP	GO:0070873	regulation of glycogen metabolic process	37	14	207,5167,2931,2932,8660,5261,55829,208,7262,51763,3667,9852,10580,5499	AKT1,ENPP1,GSK3A,GSK3B,IRS2,PHKG2,SELENOS,AKT2,PHLDA2,INPP5K,IRS1,EPM2AIP1,SORBS1,PPP1CA	effectsize_up	0.0499243	1.96061	1	FALSE
GO_BP	GO:0032886	regulation of microtubule-based process	258	134	10382,10432,4733,57551,2011,5119,402,28964,1729,55201,55226,9525,5562,9181,4682,29105,57132,23332,6904,8874,2931,10982,23271,2932,51652,84084,9475,8480,636,441531,51072,2770,6093,5563,23636,23299,10013,3476,256364,91782,25978,58497,79643,54801,79969,2042,56683,9659,118426,79809,57606,122060,79187,22911,6683,26146,90102,1540,57542,1859,23354,51510,93323,4281,54930,6790,57704,26054,10300,6794,15792…	TUBB4A,RBM14,DRG1,TAOK1,MARK2,CHMP1A,ARL2,GIT1,DIAPH1,MAP1S,NAT10,VPS4B,PRKAA1,ARHGEF2,NUBP1,CFAP20,CHMP1B,CLASP1,TBCD,ARHGEF7,GSK3A,MAPRE2,CAMSAP2,GSK3B,CHMP3,RAB6C,ROCK2,RAE1,BICD1,PGAM4,MEMO1,GNAI1,ROCK1,PRKAA2,NUP62,BICD2,HDAC6,IGBP1,EML3,CHMP7,CHMP2B,PRUNE1,CHMP6,HAUS6,ATAT1,EPHA3,CFAP298,PDE4DIP,BORCS5,TTC21B,SLAIN2,SLAIN1,FSD1,WDR47,SPAST,TRAF3IP1,PHLDB2,CYLD,KLHL42,DYRK1A,HAUS5,CHMP5,HAUS…	effectsize_up	0.0503476	1.957	1	FALSE
GO_BP	GO:0006084	acetyl-CoA metabolic process	33	26	5160,5162,31,51268,4597,8050,10157,4598,55902,25874,5163,5165,23417,254552,5164,51166,32,38,3157,1737,23181,10654,47,1743,79717,1738	PDHA1,PDHB,ACACA,PIPOX,MVD,PDHX,AASS,MVK,ACSS2,MPC2,PDK1,PDK3,MLYCD,NUDT8,PDK2,AADAT,ACACB,ACAT1,HMGCS1,DLAT,DIP2A,PMVK,ACLY,DLST,PPCS,DLD	effectsize_up	0.0508364	1.95286	1	FALSE
GO_BP	GO:0006259	DNA metabolic process	1040	550	3006,5515,7323,2187,7150,207,5424,1108,7153,2237,56893,10269,8467,23376,65123,5965,22909,57551,4781,988,150684,4176,6599,6240,25840,51377,79960,4171,2247,8971,6118,997,9219,5937,54433,143,140609,3838,5984,8243,57418,55651,6602,10273,2332,1854,4683,5531,55226,4175,27350,64061,23560,64332,9100,26585,10728,2021,64094,56647,9577,6597,9112,6603,55031,6241,983,4436,8239,118460,3575,26073,170506,25842,5…	H1-2,PPP2CA,UBE2D3,FANCB,TOP1,AKT1,POLD1,CHD4,TOP2A,FEN1,UBQLN4,ZMPSTE24,SMARCA5,UFL1,INTS3,RECQL,FAN1,TAOK1,NFIB,CDC5L,COMMD1,MCM7,SMARCC1,RRM1,TMT1A,UCHL5,JADE1,MCM2,FGF2,H1-10,RPA2,CDC34,MTA2,RBMS1,GAR1,PARP4,NEK7,KPNA2,RFC4,SMC1A,WDR18,NHP2,SMARCD1,STUB1,FMR1,DUT,NBN,PPP4C,NAT10,MCM6,APOBEC3C,TSPYL2,GTPBP4,NFKBIZ,USP10,GREM1,PTGES3,ENDOG,SMOC2,BCCIP,BABAM2,SMARCA4,MTA1,SMARCD2,USP47,RRM2,CDK1…	effectsize_up	0.0510916	1.95071	1	FALSE
GO_BP	GO:0006654	phosphatidic acid biosynthetic process	32	22	79888,10554,55326,253558,376497,1606,56894,8443,10555,56895,137964,254531,63874,84803,23175,51205,5338,57678,5337,51099,1609,8525	LPCAT1,AGPAT1,AGPAT5,LCLAT1,SLC27A1,DGKA,AGPAT3,GNPAT,AGPAT2,AGPAT4,GPAT4,LPCAT4,ABHD4,GPAT3,LPIN1,ACP6,PLD2,GPAM,PLD1,ABHD5,DGKQ,DGKZ	effectsize_up	0.0512994	1.94897	1	FALSE
GO_BP	GO:0046473	phosphatidic acid metabolic process	36	22	79888,10554,55326,253558,376497,1606,56894,8443,10555,56895,137964,254531,63874,84803,23175,51205,5338,57678,5337,51099,1609,8525	LPCAT1,AGPAT1,AGPAT5,LCLAT1,SLC27A1,DGKA,AGPAT3,GNPAT,AGPAT2,AGPAT4,GPAT4,LPCAT4,ABHD4,GPAT3,LPIN1,ACP6,PLD2,GPAM,PLD1,ABHD5,DGKQ,DGKZ	effectsize_up	0.0512994	1.94897	1	FALSE
GO_BP	GO:0000966	RNA 5'-end processing	22	19	54931,10556,87178,10940,138716,54974,161424,27340,9692,10557,8602,10775,11102,10248,29777,10799,6741,10607,3028	TRMT10C,RPP30,PNPT1,POP1,RPP25L,THG1L,NOP9,UTP20,PRORP,RPP38,NOP14,POP4,RPP14,POP7,ABT1,RPP40,SSB,TBL3,HSD17B10	effectsize_up	0.0513179	1.94881	1	FALSE
GO_BP	GO:0015740	C4-dicarboxylate transport	28	16	8402,8604,83733,6558,1468,56262,79751,6509,80131,55144,6507,10165,2670,18,6566,6510	SLC25A11,SLC25A12,SLC25A18,SLC12A2,SLC25A10,LRRC8A,SLC25A22,SLC1A4,LRRC8E,LRRC8D,SLC1A3,SLC25A13,GFAP,ABAT,SLC16A1,SLC1A5	effectsize_up	0.0521268	1.94209	1	FALSE
GO_BP	GO:0006261	DNA-templated DNA replication	162	94	5424,2237,10269,5965,4176,6240,4171,997,5984,57418,4683,4175,2021,25842,5985,10111,4361,9093,4173,25939,1017,5001,3980,9984,79892,5982,64318,5442,11284,58525,55218,92667,5423,1025,5983,23595,51507,5425,7014,3978,5558,56897,64785,4999,5000,222229,5981,11169,11177,10714,5428,84296,8914,63922,79075,9400,5422,50485,57697,91603,5557,259282,6419,54617,23649,25792,4998,54108,545,54921,7486,1763,11232,51…	POLD1,FEN1,ZMPSTE24,RECQL,MCM7,RRM1,MCM2,CDC34,RFC4,WDR18,NBN,MCM6,ENDOG,ASF1A,RFC5,RAD50,MRE11,DNAJA3,MCM4,SAMHD1,CDK2,ORC5,LIG3,THOC1,MCMBP,RFC2,NOC3L,POLRMT,PNKP,WIZ,EXD2,MGME1,POLB,CDK9,RFC3,ORC3,RTF2,POLD2,TERF2,LIG1,PRIM2,WRNIP1,GINS3,ORC2,ORC4,LRWD1,RFC1,WDHD1,BAZ1A,POLD3,POLG,GINS4,TIMELESS,CHTF18,DSCC1,RECQL5,POLA1,SMARCAL1,FANCM,ZNF830,PRIM1,BOD1L1,SETMAR,INO80,POLA2,CIZ1,ORC1,CHRAC1,AT…	effectsize_up	0.0522002	1.94148	1	FALSE
GO_BP	GO:0046854	phosphatidylinositol phosphate biosynthetic process	66	40	266971,8871,5297,8394,79837,55361,200576,5305,4952,5289,5295,5286,8396,472,3628,23396,5296,30849,3631,3707,5290,9807,23167,84668,5298,23049,9896,8867,145567,5293,5291,80271,8678,55300,8821,22979,7405,3612,10380,54928	PIPSL,SYNJ2,PI4KA,PIP5K1A,PIP4K2C,PI4K2A,PIKFYVE,PIP4K2A,OCRL,PIK3C3,PIK3R1,PIK3C2A,PIP4K2B,ATM,INPP1,PIP5K1C,PIK3R2,PIK3R4,INPP4A,ITPKB,PIK3CA,IP6K1,EFR3A,HYCC1,PI4KB,SMG1,FIG4,SYNJ1,TTC7B,PIK3CD,PIK3CB,ITPKC,BECN1,PI4K2B,INPP4B,EFR3B,UVRAG,IMPA1,BPNT1,BPNT2	effectsize_up	0.0522324	1.94121	1	FALSE
GO_BP	GO:0140115	export across plasma membrane	83	23	490,495,492,4363,127700,376497,5002,7779,196527,10257,10928,8671,19,65266,6548,482,483,476,7531,481,801,1739,2697	ATP2B1,ATP4A,ATP2B3,ABCC1,OSCP1,SLC27A1,SLC22A18,SLC30A1,ANO6,ABCC4,RALBP1,SLC4A4,ABCA1,WNK4,SLC9A1,ATP1B2,ATP1B3,ATP1A1,YWHAE,ATP1B1,CALM1,DLG1,GJA1	effectsize_up	0.0531356	1.93382	1	FALSE
GO_BP	GO:0046626	regulation of insulin receptor signaling pathway	70	39	5770,5167,5562,2931,2932,5580,114882,79837,6714,5970,57727,10999,23189,8473,5305,8396,143686,2887,7249,5771,6198,51763,23235,9640,23411,3667,23371,197,1509,5791,9361,2771,64710,4690,5781,10580,6653,4691,27131	PTPN1,ENPP1,PRKAA1,GSK3A,GSK3B,PRKCD,OSBPL8,PIP4K2C,SRC,RELA,NCOA5,SLC27A4,KANK1,OGT,PIP4K2A,PIP4K2B,SESN3,GRB10,TSC2,PTPN2,RPS6KB1,INPP5K,SIK2,ZNF592,SIRT1,IRS1,TNS2,AHSG,CTSD,PTPRE,LONP1,GNAI2,NUCKS1,NCK1,PTPN11,SORBS1,SORL1,NCL,SNX5	effectsize_up	0.0532228	1.93311	1	FALSE
GO_BP	GO:1902808	positive regulation of cell cycle G1/S phase transition	68	26	207,6240,7325,51692,6241,26057,65992,54623,5356,1956,81610,4921,56257,57521,595,252983,23236,7027,1654,11331,79577,6868,5962,8450,1981,8451	AKT1,RRM1,UBE2E2,CPSF3,RRM2,ANKRD17,DDRGK1,PAF1,PLRG1,EGFR,FAM83D,DDR2,MEPCE,RPTOR,CCND1,STXBP4,PLCB1,TFDP1,DDX3X,PHB2,CDC73,ADAM17,RDX,CUL4B,EIF4G1,CUL4A	effectsize_up	0.0535159	1.93073	1	FALSE
GO_BP	GO:0098655	monoatomic cation transmembrane transport	850	267	9551,10058,488,10632,9512,490,8604,7386,4508,1537,2631,59285,4697,495,10939,84061,291,514,23530,79073,148867,83733,6560,150684,374291,2247,1729,54499,492,2332,5335,11261,521,522,9497,90550,57130,3690,6558,773,23007,3709,4538,3064,2185,57113,84959,81671,5663,4734,22,662,527,8065,3748,1182,10105,55858,29796,27069,7009,4512,27347,55129,10523,79751,56996,7991,23171,7779,93380,6834,10367,25800,7402,19…	ATP5MF,ABCB6,ATP2A2,ATP5MG,PMPCB,ATP2B1,SLC25A12,UQCRFS1,MT-ATP6,CYC1,NIPSNAP2,CACNG6,NDUFA4,ATP4A,AFG3L2,MAGT1,SLC25A4,ATP5F1E,NNT,TMEM109,SLC30A7,SLC25A18,SLC12A4,COMMD1,NDUFS7,FGF2,DIAPH1,TMCO1,ATP2B3,FMR1,PLCG1,CHP1,ATP5ME,ATP5PF,SLC4A7,MCU,ATP13A1,ITGB3,SLC12A2,CACNA1A,PLCH1,ITPR2,MT-ND4,HTT,PTK2B,TRPC7,UBASH3B,VMP1,PSEN1,NEDD4,ABCB7,BNIP1,ATP6V0C,CUL5,KCNC3,CLCN3,PPIF,TMEM165,UQCR10,GHITM,T…	effectsize_up	0.0535202	1.9307	1	FALSE
GO_BP	GO:0009247	glycolipid biosynthetic process	73	24	51097,8813,9375,8733,94005,5562,10026,7903,54344,8128,8702,6482,51604,2583,128869,54872,84720,80055,64924,23556,8869,7368,9091,9334	SCCPDH,DPM1,TM9SF2,GPAA1,PIGS,PRKAA1,PIGK,ST8SIA4,DPM3,ST8SIA2,B4GALT4,ST3GAL1,PIGT,B4GALNT1,PIGU,PIGG,PIGO,PGAP1,SLC30A5,PIGN,ST3GAL5,UGT8,PIGQ,B4GALT5	effectsize_up	0.0540568	1.92638	1	FALSE
GO_BP	GO:0006275	regulation of DNA replication	123	69	5515,10269,8467,4176,51377,79960,4171,5984,4683,4175,64061,23560,2021,983,26057,5985,4173,9126,1956,1017,5001,3980,7126,5982,23244,58525,6416,7528,5983,23595,23063,56897,23175,10919,11177,8914,5930,63922,79075,64769,10445,93973,54617,25792,84289,79913,54108,545,54921,1763,11232,51053,29844,546,4174,2260,1660,5111,6282,64710,11124,4172,8607,5518,6742,10856,11143,998,86	PPP2CA,ZMPSTE24,SMARCA5,MCM7,UCHL5,JADE1,MCM2,RFC4,NBN,MCM6,TSPYL2,GTPBP4,ENDOG,CDK1,ANKRD17,RFC5,MCM4,SMC3,EGFR,CDK2,ORC5,LIG3,TNFAIP1,RFC2,PDS5A,WIZ,MAP2K4,YY1,RFC3,ORC3,WAPL,WRNIP1,LPIN1,EHMT2,BAZ1A,TIMELESS,RBBP6,CHTF18,DSCC1,MEAF6,MCRS1,ACTR8,INO80,CIZ1,ING5,ACTR5,CHRAC1,ATR,CHTF8,DNA2,POLG2,GMNN,TFPT,ATRX,MCM5,FGFR1,DHX9,PCNA,S100A11,NUCKS1,FAF1,MCM3,RUVBL1,PPP2R1A,SSBP1,RUVBL2,KAT7,CDC42,A…	effectsize_up	0.0542266	1.92502	1	FALSE
GO_BP	GO:0008298	intracellular mRNA localization	14	11	8939,6780,170506,636,27067,677,23369,22794,399664,9444,3800	FUBP3,STAU1,DHX36,BICD1,STAU2,ZFP36L1,PUM2,CASC3,MEX3D,QKI,KIF5C	effectsize_up	0.0542747	1.92464	1	FALSE
GO_BP	GO:0065002	intracellular protein transmembrane transport	31	23	11231,6729,7095,613,23471,8239,5195,9409,5830,9847,5190,5189,23480,5193,9697,55670,130617,5194,5192,29927,83752,10952,3309	SEC63,SRP54,SEC62,BCR,TRAM1,USP9X,PEX14,PEX16,PEX5,C2CD5,PEX6,PEX1,SEC61G,PEX12,TRAM2,PEX26,ZFAND2B,PEX13,PEX10,SEC61A1,LONP2,SEC61B,HSPA5	effectsize_up	0.0546023	1.92203	1	FALSE
GO_BP	GO:0005979	regulation of glycogen biosynthetic process	30	12	207,5167,2931,2932,8660,55829,208,51763,3667,9852,10580,5499	AKT1,ENPP1,GSK3A,GSK3B,IRS2,SELENOS,AKT2,INPP5K,IRS1,EPM2AIP1,SORBS1,PPP1CA	effectsize_up	0.0547764	1.92065	1	FALSE
GO_BP	GO:0010962	regulation of glucan biosynthetic process	30	12	207,5167,2931,2932,8660,55829,208,51763,3667,9852,10580,5499	AKT1,ENPP1,GSK3A,GSK3B,IRS2,SELENOS,AKT2,INPP5K,IRS1,EPM2AIP1,SORBS1,PPP1CA	effectsize_up	0.0547764	1.92065	1	FALSE
GO_BP	GO:0008202	steroid metabolic process	329	131	51144,1717,10613,50814,5825,8879,7536,1718,1595,2232,2222,114879,11001,51706,3422,3930,4597,706,1385,10682,10273,5467,5562,9784,6820,133,174,2638,3931,9486,114883,335,3480,2235,4598,23780,7923,158219,5563,6646,1545,51170,10162,6713,6777,7108,11161,26031,10901,11218,5087,10005,6307,2230,51478,622,114880,51422,4790,19,1601,5469,1080,25987,80025,2055,80270,8644,90809,9885,403313,23600,949,54982,1148…	HSD17B12,DHCR7,ERLIN1,NSDHL,ABCD3,SGPL1,SF1,DHCR24,CYP51A1,FDXR,FDFT1,OSBPL5,SLC27A2,CYB5R1,IDI1,LBR,MVD,TSPO,CREB1,EBP,STUB1,PPARD,PRKAA1,SNX17,SULT2B1,ADM,AFP,GC,LCAT,CHST10,OSBPL9,APOA1,IGF1R,FECH,MVK,APOL2,HSD17B8,TTC39B,PRKAA2,SOAT1,CYP1B1,HSD17B11,LPCAT3,SQLE,STAT5B,TM7SF2,ERG28,OSBPL3,DHRS4,DDX20,PBX1,ACOT8,MSMO1,FDX1,HSD17B7,BDH1,OSBPL6,PRKAG2,NFKB1,ABCA1,DAB2,MED1,CFTR,TSKU,PANK2,CLN8,HS…	effectsize_up	0.0549833	1.91901	1	FALSE
GO_BP	GO:0090140	regulation of mitochondrial fission	30	21	3791,192111,6773,90550,51024,56947,80821,64423,54708,10928,56907,23259,6790,79594,80179,664,1634,10059,5898,55737,51571	KDR,PGAM5,STAT2,MCU,FIS1,MFF,DDHD1,INF2,MARCHF5,RALBP1,SPIRE1,DDHD2,AURKA,MUL1,MYO19,BNIP3,DCN,DNM1L,RALA,VPS35,CYRIB	effectsize_up	0.055177	1.91748	1	FALSE
GO_BP	GO:0007031	peroxisome organization	37	25	5825,8239,5195,51024,56947,9409,10005,5824,5830,215,8799,26061,8504,5190,5189,54469,5193,5826,55670,5194,5192,51762,83752,10059,57506	ABCD3,USP9X,PEX14,FIS1,MFF,PEX16,ACOT8,PEX19,PEX5,ABCD1,PEX11B,HACL1,PEX3,PEX6,PEX1,ZFAND6,PEX12,ABCD4,PEX26,PEX13,PEX10,RAB8B,LONP2,DNM1L,MAVS	effectsize_up	0.0552608	1.91682	1	FALSE
GO_BP	GO:1901987	regulation of cell cycle phase transition	456	221	5515,207,701,23376,65123,57551,988,6599,6240,79960,3550,6118,1019,6602,4683,3624,9525,7325,6347,51692,9577,54888,6597,6603,55031,10457,6241,983,4436,80279,9735,9319,26057,65992,6598,10111,4361,54623,29086,5356,4085,25793,1956,1017,26058,5885,9984,84936,8289,55795,83666,5087,55193,8379,8881,5728,9183,25942,81610,8697,637,151636,84687,9894,55198,22933,5311,79184,51434,51603,8563,2068,55781,25959,14…	PPP2CA,AKT1,BUB1B,UFL1,INTS3,TAOK1,CDC5L,SMARCC1,RRM1,JADE1,IK,RPA2,CDK4,SMARCD1,NBN,INHBA,VPS4B,UBE2E2,CCL2,CPSF3,BABAM2,NSUN2,SMARCA4,SMARCD2,USP47,GPNMB,RRM2,CDK1,MSH2,CDK5RAP3,KNTC1,TRIP13,ANKRD17,DDRGK1,SMARCB1,RAD50,MRE11,PAF1,BABAM1,PLRG1,MAD2L1,FBXO7,EGFR,CDK2,GIGYF2,RAD21,THOC1,ZFYVE19,ARID1A,PCID2,PARP9,PBX1,PBRM1,MAD1L1,CDC16,PTEN,ZW10,SIN3A,FAM83D,CDC23,BID,DTX3L,PPP1R9B,TELO2,APPL2,S…	effectsize_up	0.0552807	1.91666	1	FALSE
GO_BP	GO:0051290	protein heterotetramerization	15	12	2193,79869,6240,6241,7923,84869,5311,3848,3858,10056,11052,11051	FARSA,CPSF7,RRM1,RRM2,HSD17B8,CBR4,PKD2,KRT1,KRT10,FARSB,CPSF6,NUDT21	effectsize_up	0.0553302	1.91627	1	FALSE
GO_BP	GO:0000266	mitochondrial fission	40	28	4976,3791,192111,6773,90550,51024,56947,80821,64423,54708,10928,56181,54332,51537,56907,23259,6790,79594,80179,91137,664,9650,1634,10059,5898,8546,55737,51571	OPA1,KDR,PGAM5,STAT2,MCU,FIS1,MFF,DDHD1,INF2,MARCHF5,RALBP1,MTFR1L,GDAP1,MTFP1,SPIRE1,DDHD2,AURKA,MUL1,MYO19,SLC25A46,BNIP3,MTFR1,DCN,DNM1L,RALA,AP3B1,VPS35,CYRIB	effectsize_up	0.0553314	1.91626	1	FALSE
GO_BP	GO:0090630	activation of GTPase activity	100	44	85440,391,613,25771,29,8394,23513,93627,10999,64786,79735,54662,23061,9639,26037,9712,9779,26000,116988,143872,115704,9411,253959,57148,7248,54885,7813,23102,23216,85360,9882,83874,57186,7074,25791,4916,4943,51256,55357,51291,1969,5905,30851,23603	DOCK7,RHOG,BCR,TBC1D22A,ABR,PIP5K1A,SCRIB,TBCK,SLC27A4,TBC1D15,TBC1D17,TBC1D13,TBC1D9B,ARHGEF10,SIPA1L1,USP6NL,TBC1D5,TBC1D10B,AGAP3,ARHGAP42,EVI5L,ARHGAP29,RALGAPA1,RALGAPB,TSC1,TBC1D8B,EVI5,TBC1D2B,TBC1D1,SYDE1,TBC1D4,TBC1D10A,RALGAPA2,TIAM1,NGEF,NTRK3,TBC1D25,TBC1D7,TBC1D2,GMIP,EPHA2,RANGAP1,TAX1BP3,CORO1C	effectsize_up	0.0554371	1.91543	1	FALSE
GO_BP	GO:0009615	response to virus	409	175	55210,1665,5600,11100,56829,9868,10269,6675,55324,7706,5610,6773,2332,8575,8729,201626,27350,29915,4686,255520,51652,1687,170506,26065,6737,83737,2634,3661,4088,5970,10084,10346,4343,598,2962,25939,684,55763,10625,56915,81570,550,54512,54606,23076,83666,8772,55421,3551,8449,25942,24138,8519,29078,23586,151636,29110,8517,51251,85363,7726,81844,84932,29115,9474,55054,4790,1147,85364,55337,6041,5492…	ATAD3A,DHX15,MAPK11,HNRNPUL1,ZC3HAV1,TOMM70,ZMPSTE24,UAP1,ABCF3,TRIM25,EIF2AK2,STAT2,FMR1,PRKRA,GBF1,PDE12,APOBEC3C,HCFC2,NCBP1,ELMOD2,CHMP3,GSDME,DHX36,LSM14A,TRIM21,ITCH,GBP2,IRF3,SMAD3,RELA,PQBP1,TRIM22,MOV10,BCL2L1,GTF2F1,SAMHD1,BST2,EXOC1,IVNS1ABP,EXOSC5,CLPB,AUP1,EXOSC4,DDX56,RRP1B,PARP9,FADD,NCBP3,IKBKB,DHX16,SIN3A,IFIT5,IFITM1,NDUFAF4,RIGI,DTX3L,TBK1,IKBKG,NT5C3A,TRIM5,TRIM26,TRIM56,RAB2B…	effectsize_up	0.0557215	1.91321	1	FALSE
GO_BP	GO:0042659	regulation of cell fate specification	25	18	1108,1107,2247,9219,6423,9112,8324,3066,54815,57459,57504,53615,5080,657,5931,2260,3065,5928	CHD4,CHD3,FGF2,MTA2,SFRP2,MTA1,FZD7,HDAC2,GATAD2A,GATAD2B,MTA3,MBD3,PAX6,BMPR1A,RBBP7,FGFR1,HDAC1,RBBP4	effectsize_up	0.0563089	1.90864	1	FALSE
GO_BP	GO:0034501	protein localization to kinetochore	15	10	3550,983,9735,283489,9183,51112,55055,9212,55920,9184	IK,CDK1,KNTC1,CHAMP1,ZW10,TRAPPC12,ZWILCH,AURKB,RCC2,BUB3	effectsize_up	0.0563338	1.90844	1	FALSE
GO_BP	GO:1903083	protein localization to condensed chromosome	15	10	3550,983,9735,283489,9183,51112,55055,9212,55920,9184	IK,CDK1,KNTC1,CHAMP1,ZW10,TRAPPC12,ZWILCH,AURKB,RCC2,BUB3	effectsize_up	0.0563338	1.90844	1	FALSE
GO_BP	GO:0048308	organelle inheritance	15	14	7443,2801,8729,983,5595,10494,6811,80124,5347,7534,5605,5604,11235,5594	VRK1,GOLGA2,GBF1,CDK1,MAPK3,STK25,STX5,VCPIP1,PLK1,YWHAZ,MAP2K2,MAP2K1,PDCD10,MAPK1	effectsize_up	0.0568308	1.90461	1	FALSE
GO_BP	GO:0048313	Golgi inheritance	15	14	7443,2801,8729,983,5595,10494,6811,80124,5347,7534,5605,5604,11235,5594	VRK1,GOLGA2,GBF1,CDK1,MAPK3,STK25,STX5,VCPIP1,PLK1,YWHAZ,MAP2K2,MAP2K1,PDCD10,MAPK1	effectsize_up	0.0568308	1.90461	1	FALSE
GO_BP	GO:0006473	protein acetylation	81	47	8467,10514,57551,80155,8260,55226,5562,51200,79612,9031,2932,80218,8520,5563,10013,3066,93624,79969,4802,60560,1387,122830,2959,201163,2647,51126,55274,79075,23411,2033,84289,2308,84148,1654,5371,9188,23181,7913,57609,11315,84681,23451,7917,11143,80018,4801,6418	SMARCA5,MYBBP1A,TAOK1,NAA15,NAA10,NAT10,PRKAA1,CPA4,NAA16,BAZ1B,GSK3B,NAA50,HAT1,PRKAA2,HDAC6,HDAC2,TADA2B,ATAT1,NFYC,NAA35,CREBBP,NAA30,GTF2B,FLCN,BLOC1S1,NAA20,PHF10,DSCC1,SIRT1,EP300,ING5,FOXO1,KAT8,DDX3X,PML,DDX21,DIP2A,DEK,DIP2B,PARK7,HINT2,SF3B1,BAG6,KAT7,NAA25,NFYB,SET	effectsize_up	0.0569736	1.90351	1	FALSE
GO_BP	GO:0060546	negative regulation of necroptotic process	22	11	291,841,9181,8737,8772,329,55072,10616,857,54936,8531	SLC25A4,CASP8,ARHGEF2,RIPK1,FADD,BIRC2,RNF31,RBCK1,CAV1,ADPRS,YBX3	effectsize_up	0.057057	1.90287	1	FALSE
GO_BP	GO:0062099	negative regulation of programmed necrotic cell death	23	11	291,841,9181,8737,8772,329,55072,10616,857,54936,8531	SLC25A4,CASP8,ARHGEF2,RIPK1,FADD,BIRC2,RNF31,RBCK1,CAV1,ADPRS,YBX3	effectsize_up	0.057057	1.90287	1	FALSE
GO_BP	GO:0141087	positive regulation of inflammasome-mediated signaling pathway	21	11	5515,140609,2634,5599,79184,79969,5587,4615,56919,1654,57506	PPP2CA,NEK7,GBP2,MAPK8,BRCC3,ATAT1,PRKD1,MYD88,DHX33,DDX3X,MAVS	effectsize_up	0.0577769	1.89739	1	FALSE
GO_BP	GO:0046931	pore complex assembly	19	16	8087,4928,23165,57122,9972,196527,55706,51248,25909,572,144100,79792,4301,102,57142,9688	FXR1,NUP98,NUP205,NUP107,NUP153,ANO6,NDC1,PDZD11,AHCTF1,BAD,PLEKHA7,GSDMD,AFDN,ADAM10,RTN4,NUP93	effectsize_up	0.0578574	1.89678	1	FALSE
GO_BP	GO:0006662	glycerol ether metabolic process	21	11	8540,57552,54947,84188,56994,8443,25979,5321,387521,2194,5048	AGPS,NCEH1,LPCAT2,FAR1,CHPT1,GNPAT,DHRS7B,PLA2G4A,PEDS1,FASN,PAFAH1B1	effectsize_up	0.0583082	1.89337	1	FALSE
GO_BP	GO:0046485	ether lipid metabolic process	21	11	8540,57552,54947,84188,56994,8443,25979,5321,387521,2194,5048	AGPS,NCEH1,LPCAT2,FAR1,CHPT1,GNPAT,DHRS7B,PLA2G4A,PEDS1,FASN,PAFAH1B1	effectsize_up	0.0583082	1.89337	1	FALSE
GO_BP	GO:0033559	unsaturated fatty acid metabolic process	114	48	2876,4259,9536,6319,9415,2944,26090,5730,8560,10728,80142,79966,7132,3992,50640,26063,1545,284273,10005,215,145482,11343,64834,8644,113612,57406,221955,5740,3995,5321,127281,8824,23411,10464,30,4282,2950,51,6342,2946,2171,2879,873,22949,2052,9373,972,231	GPX1,MGST3,PTGES,SCD,FADS2,GSTM1,ABHD12,PTGDS,DEGS1,PTGES3,PTGES2,SCD5,TNFRSF1A,FADS1,PNPLA8,DECR2,CYP1B1,PTGR3,ACOT8,ABCD1,PTGR2,MGLL,ELOVL1,AKR1C3,CYP2U1,ABHD6,DAGLB,PTGIS,FADS3,PLA2G4A,PRXL2B,CES2,SIRT1,PIBF1,ACAA1,MIF,GSTP1,ACOX1,SCP2,GSTM2,FABP5,GPX4,CBR1,PTGR1,EPHX1,PLAA,CD74,AKR1B1	effectsize_up	0.0588184	1.88955	1	FALSE
GO_BP	GO:0031365	N-terminal protein amino acid modification	28	17	80155,8260,28989,23173,79612,80218,9397,60560,1387,122830,51126,2033,5495,4836,5494,80018,10988	NAA15,NAA10,NTMT1,METAP1,NAA16,NAA50,NMT2,NAA35,CREBBP,NAA30,NAA20,EP300,PPM1B,NMT1,PPM1A,NAA25,METAP2	effectsize_up	0.0593169	1.88584	1	FALSE
GO_BP	GO:0002431	Fc receptor mediated stimulatory signaling pathway	31	18	10451,1445,7525,5580,6714,7410,5795,3984,27342,55198,5338,25,5581,5058,2534,5747,961,26060	VAV3,CSK,YES1,PRKCD,SRC,VAV2,PTPRJ,LIMK1,RABGEF1,APPL2,PLD2,ABL1,PRKCE,PAK1,FYN,PTK2,CD47,APPL1	effectsize_up	0.0593803	1.88537	1	FALSE
GO_BP	GO:0046621	negative regulation of organ growth	37	14	5600,9868,5950,2931,6788,5728,9150,7528,6789,27086,2395,9686,55841,2539	MAPK11,TOMM70,RBP4,GSK3A,STK3,PTEN,CTDP1,YY1,STK4,FOXP1,FXN,VGLL4,WWC3,G6PD	effectsize_up	0.0593886	1.88531	1	FALSE
GO_BP	GO:0046039	GTP metabolic process	24	17	3614,4976,205,51715,9567,4833,55669,79631,29922,10201,4832,2773,4831,4830,3615,5901,50808	IMPDH1,OPA1,AK4,RAB23,GTPBP1,NME4,MFN1,EFL1,NME7,NME6,NME3,GNAI3,NME2,NME1,IMPDH2,RAN,AK3	effectsize_up	0.0597348	1.88275	1	FALSE
GO_BP	GO:0010821	regulation of mitochondrion organization	148	91	599,2876,207,291,4976,3791,192111,706,6773,23770,2021,90550,2931,2932,3064,54978,55288,27429,51024,10105,56947,27069,80821,598,64423,25793,10013,55486,10463,54708,637,10928,23400,64083,10962,578,10456,84749,7249,56907,23761,572,201163,10645,10193,23259,2395,55170,6790,55187,5329,8996,79594,80179,55626,2033,664,6721,1634,1191,23788,292,7416,293,10059,1459,11315,9141,93974,57103,8878,7037,581,10449…	BCL2L2,GPX1,AKT1,SLC25A4,OPA1,KDR,PGAM5,TSPO,STAT2,FKBP8,ENDOG,MCU,GSK3A,GSK3B,HTT,SLC35F6,RHOT1,HTRA2,FIS1,PPIF,MFF,GHITM,DDHD1,BCL2L1,INF2,FBXO7,HDAC6,PARL,SLC30A9,MARCHF5,BID,RALBP1,ATP13A2,GOLPH3,MLLT11,BAK1,HAX1,USP30,TSC2,SPIRE1,PISD,BAD,FLCN,CAMKK2,RNF41,DDHD2,FXN,PRMT6,AURKA,VPS13D,PLAUR,NOL3,MUL1,MYO19,AMBRA1,EP300,BNIP3,SREBF2,DCN,CLU,MTCH2,SLC25A5,VDAC1,SLC25A6,DNM1L,CSNK2A2,PARK7,PDCD…	effectsize_up	0.0607793	1.8751	1	FALSE
GO_BP	GO:0097194	execution phase of apoptosis	90	36	207,7153,57551,841,839,64332,2021,80279,27429,662,598,7159,840,22933,64802,9941,317,3297,23405,5740,9682,835,8567,4882,117584,81858,1677,1676,1777,2191,22985,581,8428,9131,836,5062	AKT1,TOP2A,TAOK1,CASP8,CASP6,NFKBIZ,ENDOG,CDK5RAP3,HTRA2,BNIP1,BCL2L1,TP53BP2,CASP7,SIRT2,NMNAT1,EXOG,APAF1,HSF1,DICER1,PTGIS,KDM4A,CASP2,MADD,NPR2,RFFL,SHARPIN,DFFB,DFFA,DNASE2,FAP,ACIN1,BAX,STK24,AIFM1,CASP3,PAK2	effectsize_up	0.0610012	1.87349	1	FALSE
GO_BP	GO:0006536	glutamate metabolic process	33	18	2747,5832,2744,4942,8659,10588,7915,2356,162417,80017,51166,2805,435,2752,2729,2746,2806,2730	GLUD2,ALDH18A1,GLS,OAT,ALDH4A1,MTHFS,ALDH5A1,FPGS,NAGS,DGLUCY,AADAT,GOT1,ASL,GLUL,GCLC,GLUD1,GOT2,GCLM	effectsize_up	0.0610197	1.87335	1	FALSE
GO_BP	GO:0006304	DNA modification	103	54	10269,8467,25840,9219,27350,8239,118460,79068,84164,23347,1545,56915,4350,54512,1788,10664,54815,1786,51008,79813,29104,51010,6996,54737,55729,11277,4152,7374,10919,200316,11176,51742,53615,54726,54784,252969,9582,10038,3070,5080,4297,4913,4552,6018,23583,546,3182,10155,10419,142,10973,4204,7874,328	ZMPSTE24,SMARCA5,TMT1A,MTA2,APOBEC3C,USP9X,EXOSC6,FTO,ASCC2,SMCHD1,CYP1B1,EXOSC5,MPG,EXOSC4,DNMT3A,CTCF,GATAD2A,DNMT1,ASCC1,EHMT1,N6AMT1,EXOSC3,TDG,MPHOSPH8,ATF7IP,TREX1,MBD1,UNG,EHMT2,APOBEC3F,BAZ2A,ARID4B,MBD3,OTUD4,ALKBH4,NEIL2,APOBEC3B,PARP2,HELLS,PAX6,KMT2A,NTHL1,MTRR,RLF,SMUG1,ATRX,HNRNPAB,TRIM28,PRMT5,PARP1,ASCC3,MECP2,USP7,APEX1	effectsize_up	0.0615762	1.86934	1	FALSE
GO_BP	GO:0030970	retrograde protein transport, ER to cytosol	29	24	81502,23197,79139,55666,27248,6400,550,337867,7327,51009,55829,51465,84236,84447,258010,55741,92305,9709,10952,10956,7415,7184,10134,7353	HM13,FAF2,DERL1,NPLOC4,ERLEC1,SEL1L,AUP1,UBAC2,UBE2G2,DERL2,SELENOS,UBE2J1,RHBDD1,SYVN1,SVIP,EDEM2,TMEM129,HERPUD1,SEC61B,OS9,VCP,HSP90B1,BCAP31,UFD1	effectsize_up	0.0615832	1.86928	1	FALSE
GO_BP	GO:1903513	endoplasmic reticulum to cytosol transport	29	24	81502,23197,79139,55666,27248,6400,550,337867,7327,51009,55829,51465,84236,84447,258010,55741,92305,9709,10952,10956,7415,7184,10134,7353	HM13,FAF2,DERL1,NPLOC4,ERLEC1,SEL1L,AUP1,UBAC2,UBE2G2,DERL2,SELENOS,UBE2J1,RHBDD1,SYVN1,SVIP,EDEM2,TMEM129,HERPUD1,SEC61B,OS9,VCP,HSP90B1,BCAP31,UFD1	effectsize_up	0.0615832	1.86928	1	FALSE
GO_BP	GO:0090382	phagosome maturation	30	18	83871,11031,9497,10981,63894,200576,26276,11151,339122,9066,80208,1201,57192,8406,51552,23208,7879,55207	RAB34,RAB31,SLC4A7,RAB32,VIPAS39,PIKFYVE,VPS33B,CORO1A,RAB43,SYT7,SPG11,CLN3,MCOLN1,SRPX,RAB14,SYT11,RAB7A,ARL8B	effectsize_up	0.0617253	1.86826	1	FALSE
GO_BP	GO:2000209	regulation of anoikis	24	13	10514,3678,7088,6714,51651,166,4851,5290,4170,25855,857,3688,5747	MYBBP1A,ITGA5,TLE1,SRC,PTRH2,TLE5,NOTCH1,PIK3CA,MCL1,BRMS1,CAV1,ITGB1,PTK2	effectsize_up	0.0618436	1.86742	1	FALSE
GO_BP	GO:0046761	viral budding from plasma membrane	14	12	5119,9525,57132,51652,91782,25978,79643,51510,27183,27243,29082,128866	CHMP1A,VPS4B,CHMP1B,CHMP3,CHMP7,CHMP2B,CHMP6,CHMP5,VPS4A,CHMP2A,CHMP4A,CHMP4B	effectsize_up	0.0620638	1.86584	1	FALSE
GO_BP	GO:0051298	centrosome duplication	75	35	10432,5119,55226,9525,22995,4682,57132,51652,84084,9475,1017,23636,116840,25978,5311,54820,9639,10403,80817,51510,29901,55125,55755,22994,23411,7840,23032,1069,27243,7514,26973,9793,128866,4869,10015	RBM14,CHMP1A,NAT10,VPS4B,CEP152,NUBP1,CHMP1B,CHMP3,RAB6C,ROCK2,CDK2,NUP62,CNTROB,CHMP2B,PKD2,NDE1,ARHGEF10,NDC80,CEP44,CHMP5,SAC3D1,CEP192,CDK5RAP2,CEP131,SIRT1,ALMS1,USP33,CETN2,CHMP2A,XPO1,CHORDC1,CKAP5,CHMP4B,NPM1,PDCD6IP	effectsize_up	0.0625078	1.86268	1	FALSE
GO_BP	GO:0007049	cell cycle	1814	926	10382,5515,1487,1020,10806,127829,1104,7150,207,55240,84790,7153,2237,701,10269,8467,151011,10432,1107,23376,65123,4733,10514,57551,25777,55660,201161,23708,23353,4781,988,3054,4176,6599,6240,51377,27175,79960,5119,3550,388,7443,4171,402,2801,8260,2247,6118,997,10609,28964,1810,28985,1019,140609,8243,6602,9039,28989,389,9221,4683,2810,3624,81027,5537,55201,55226,6732,9525,51441,8729,4175,5899,640…	TUBB4A,PPP2CA,CTBP1,CDK5,SDCCAG8,ARL8A,RCC1,TOP1,AKT1,STEAP3,TUBA1C,TOP2A,FEN1,BUB1B,ZMPSTE24,SMARCA5,SEPTIN10,RBM14,CHD3,UFL1,INTS3,DRG1,MYBBP1A,TAOK1,SUN2,PRPF40A,CENPV,GSPT2,SUN1,NFIB,CDC5L,HCFC1,MCM7,SMARCC1,RRM1,UCHL5,TUBG2,JADE1,CHMP1A,IK,RHOB,VRK1,MCM2,ARL2,GOLGA2,NAA10,FGF2,RPA2,CDC34,P3H4,GIT1,DR1,MCTS1,CDK4,NEK7,SMC1A,SMARCD1,UBA3,NTMT1,RHOC,NOLC1,NBN,SFN,INHBA,TUBB1,PPP6C,MAP1S,NAT10,S…	effectsize_up	0.0625278	1.86253	1	FALSE
GO_BP	GO:0009129	pyrimidine nucleoside monophosphate metabolic process	21	15	6470,1854,7372,1807,7378,1633,1806,1723,7298,7371,54963,139596,790,30833,51727	SHMT1,DUT,UMPS,DPYS,UPP1,DCK,DPYD,DHODH,TYMS,UCK2,UCKL1,UPRT,CAD,NT5C,CMPK1	effectsize_up	0.0627119	1.86123	1	FALSE
GO_BP	GO:0032890	regulation of organic acid transport	77	26	207,9536,23204,5562,6558,5663,51024,22930,2180,8660,9900,208,84062,5608,54407,5321,5025,7057,4282,10550,8140,18,6812,3688,2058,6622	AKT1,PTGES,ARL6IP1,PRKAA1,SLC12A2,PSEN1,FIS1,RAB3GAP1,ACSL1,IRS2,SV2A,AKT2,DTNBP1,MAP2K6,SLC38A2,PLA2G4A,P2RX4,THBS1,MIF,ARL6IP5,SLC7A5,ABAT,STXBP1,ITGB1,EPRS1,SNCA	effectsize_up	0.0629752	1.85937	1	FALSE
GO_BP	GO:0046337	phosphatidylethanolamine metabolic process	28	11	10390,5833,50640,376497,1120,1119,63874,23761,55500,85465,23659	CEPT1,PCYT2,PNPLA8,SLC27A1,CHKB,CHKA,ABHD4,PISD,ETNK1,SELENOI,PLA2G15	effectsize_up	0.0637339	1.85404	1	FALSE
GO_BP	GO:0030522	intracellular receptor signaling pathway	364	178	1655,5515,207,9667,23376,140609,55666,9958,7706,23019,5610,5467,5537,1488,23543,7337,81035,29915,11240,10728,6597,22938,55914,57590,26065,4734,83737,26057,65992,6714,55823,2634,5585,55325,3661,5970,10626,2063,3164,57617,81570,10013,23028,8289,5599,90268,79039,3551,9325,9604,8854,4848,84498,23586,29110,22933,79184,196,79969,57178,5165,6885,25959,10612,329,51366,79671,3275,5587,1601,8805,5469,85364…	DDX5,PPP2CA,AKT1,SAFB2,UFL1,NEK7,NPLOC4,USP15,TRIM25,CNOT1,EIF2AK2,PPARD,PPP6C,CTBP2,RBFOX2,UBE3A,COLEC12,HCFC2,PADI2,PTGES3,SMARCA4,SNW1,ERBIN,WDFY1,LSM14A,NEDD4,ITCH,ANKRD17,DDRGK1,SRC,VPS11,GBP2,PKN1,UFSP2,IRF3,RELA,TRIM16,NR2F6,NR4A1,VPS18,CLPB,HDAC6,KDM1A,ARID1A,MAPK8,OTULIN,DDX54,IKBKB,TRIP4,RNF14,ALDH1A2,CNOT2,FAM120B,RIGI,TBK1,SIRT2,BRCC3,AHR,ATAT1,ZMIZ1,PDK3,MAP3K7,KANK2,TRIM3,BIRC2,UBR5…	effectsize_up	0.0637468	1.85395	1	FALSE
GO_BP	GO:0006778	porphyrin-containing compound metabolic process	53	27	10058,1371,8803,706,3263,4363,51522,5498,22,2235,3162,23456,3145,7390,200205,2395,4891,1355,3658,7389,93974,3163,645,210,56898,10857,644	ABCB6,CPOX,SUCLA2,TSPO,HPX,ABCC1,TMEM14C,PPOX,ABCB7,FECH,HMOX1,ABCB10,HMBS,UROS,IBA57,FXN,SLC11A2,COX15,IREB2,UROD,ATP5IF1,HMOX2,BLVRB,ALAD,BDH2,PGRMC1,BLVRA	effectsize_up	0.0638275	1.85338	1	FALSE
GO_BP	GO:0070129	regulation of mitochondrial translation	25	15	54931,10102,23107,51204,55005,84300,28958,81554,92170,22868,115416,84769,10128,6472,708	TRMT10C,TSFM,MRPS27,TACO1,RMND1,UQCC2,COA3,RCC1L,MTG1,FASTKD2,MALSU1,MPV17L2,LRPPRC,SHMT2,C1QBP	effectsize_up	0.0638377	1.85331	1	FALSE
GO_BP	GO:1904353	regulation of telomere capping	26	16	140609,4683,5595,10111,4216,7515,11284,472,23293,7014,5609,2072,9212,3184,5594,7874	NEK7,NBN,MAPK3,RAD50,MAP3K4,XRCC1,PNKP,ATM,SMG6,TERF2,MAP2K7,ERCC4,AURKB,HNRNPD,MAPK1,USP7	effectsize_up	0.0643356	1.84985	1	FALSE
GO_BP	GO:0006984	ER-nucleus signaling pathway	47	25	488,55161,10613,5770,57003,54499,2932,8440,267,54870,55829,5771,9451,22937,79871,6721,11160,10959,83939,7466,22926,4690,1965,1388,3309	ATP2A2,TMEM33,ERLIN1,PTPN1,CCDC47,TMCO1,GSK3B,NCK2,AMFR,QRICH1,SELENOS,PTPN2,EIF2AK3,SCAP,RPAP2,SREBF2,ERLIN2,TMED2,EIF2A,WFS1,ATF6,NCK1,EIF2S1,ATF6B,HSPA5	effectsize_up	0.0643522	1.84973	1	FALSE
GO_BP	GO:0043923	positive regulation by host of viral transcription	17	11	6597,22938,6598,23076,1105,9150,1025,904,3725,2033,64710	SMARCA4,SNW1,SMARCB1,RRP1B,CHD1,CTDP1,CDK9,CCNT1,JUN,EP300,NUCKS1	effectsize_up	0.0644904	1.84877	1	FALSE
GO_BP	GO:0030071	regulation of mitotic metaphase/anaphase transition	90	60	701,6599,3550,6602,6597,6603,9735,9319,6598,4085,5885,8289,55795,55193,8379,8881,9183,8697,51434,55781,147841,472,5925,10783,10403,29945,56984,9274,5977,196528,57492,6604,57405,51433,55055,84861,51776,55274,1063,8110,286053,55755,891,11065,83540,5347,9787,9212,29117,6595,8452,7756,51143,9184,60,6601,51451,7175,86,6605	BUB1B,SMARCC1,IK,SMARCD1,SMARCA4,SMARCD2,KNTC1,TRIP13,SMARCB1,MAD2L1,RAD21,ARID1A,PCID2,PBRM1,MAD1L1,CDC16,ZW10,CDC23,ANAPC7,RIOK2,SPC24,ATM,RB1,NEK6,NDC80,ANAPC4,PSMG2,BCL7C,DPF2,ARID2,ARID1B,SMARCD3,SPC25,ANAPC5,ZWILCH,KLHL22,MAP3K20,PHF10,CENPF,DPF3,NSMCE2,CDK5RAP2,CCNB1,UBE2C,NUF2,PLK1,DLGAP5,AURKB,BRD7,SMARCA2,CUL3,ZNF207,DYNC1LI1,BUB3,ACTB,SMARCC2,LCMT1,TPR,ACTL6A,SMARCE1	effectsize_up	0.0644927	1.84876	1	FALSE
GO_BP	GO:1902099	regulation of metaphase/anaphase transition of cell cycle	93	60	701,6599,3550,6602,6597,6603,9735,9319,6598,4085,5885,8289,55795,55193,8379,8881,9183,8697,51434,55781,147841,472,5925,10783,10403,29945,56984,9274,5977,196528,57492,6604,57405,51433,55055,84861,51776,55274,1063,8110,286053,55755,891,11065,83540,5347,9787,9212,29117,6595,8452,7756,51143,9184,60,6601,51451,7175,86,6605	BUB1B,SMARCC1,IK,SMARCD1,SMARCA4,SMARCD2,KNTC1,TRIP13,SMARCB1,MAD2L1,RAD21,ARID1A,PCID2,PBRM1,MAD1L1,CDC16,ZW10,CDC23,ANAPC7,RIOK2,SPC24,ATM,RB1,NEK6,NDC80,ANAPC4,PSMG2,BCL7C,DPF2,ARID2,ARID1B,SMARCD3,SPC25,ANAPC5,ZWILCH,KLHL22,MAP3K20,PHF10,CENPF,DPF3,NSMCE2,CDK5RAP2,CCNB1,UBE2C,NUF2,PLK1,DLGAP5,AURKB,BRD7,SMARCA2,CUL3,ZNF207,DYNC1LI1,BUB3,ACTB,SMARCC2,LCMT1,TPR,ACTL6A,SMARCE1	effectsize_up	0.0644927	1.84876	1	FALSE
GO_BP	GO:0015031	protein transport	1367	843	83452,54732,1020,51079,127829,11230,2181,30845,10768,11231,81502,25813,207,55240,5770,11196,1595,23162,9868,50999,83871,1374,92609,9367,27236,23197,10452,55750,80230,1445,150684,84315,11031,26958,23787,10490,79711,9777,56993,5119,26130,388,6729,51715,2801,91949,51614,51014,5869,10067,51026,79139,55666,3838,10113,10651,11018,5877,8773,689,9631,3936,2810,7095,9525,867,8729,2244,11261,1311,2266,9058…	RAB33B,TMED9,CDK5,NDUFA13,ARL8A,PRAF2,ACSL3,EHD3,AHCYL1,SEC63,HM13,SAMM50,AKT1,STEAP3,PTPN1,SEC23IP,CYP51A1,MAPK8IP3,TOMM70,TMED5,RAB34,CPT1A,TIMM50,RAB9A,ARFIP1,FAF2,TOMM40,AGK,RUFY1,CSK,COMMD1,MON1A,RAB31,COPG2,MTCH1,VTI1B,IPO4,TM9SF4,TOMM22,CHMP1A,GAPVD1,RHOB,SRP54,RAB23,GOLGA2,COG7,ERGIC3,TMED7,RAB5B,SCAMP3,GOLT1B,DERL1,NPLOC4,KPNA2,PREB,MTX2,TMED1,RABIF,SNAP23,BTF3,NUP155,LCP1,SFN,SEC62,VPS4…	effectsize_up	0.0646267	1.84783	1	FALSE
GO_BP	GO:2000736	regulation of stem cell differentiation	83	50	1108,1107,2247,9219,5610,51441,5764,221662,54888,9112,2932,170506,83737,11137,25920,10322,3066,54517,54815,10443,56339,6660,51755,4851,57459,57504,55818,51548,9739,53615,6662,7048,8621,8321,25,182,7042,23788,4054,1021,5591,5931,3192,54940,3065,3313,5928,6774,10413,11051	CHD4,CHD3,FGF2,MTA2,EIF2AK2,YTHDF2,PTN,RBM24,NSUN2,MTA1,GSK3B,DHX36,ITCH,PWP1,NELFB,SMYD5,HDAC2,PUS7,GATAD2A,N4BP2L2,METTL3,SOX5,CDK12,NOTCH1,GATAD2B,MTA3,KDM3A,SIRT6,SETD1A,MBD3,SOX9,TGFBR2,CDK13,FZD1,ABL1,JAG1,TGFB2,MTCH2,LTBP3,CDK6,PRKDC,RBBP7,HNRNPU,OCIAD1,HDAC1,HSPA9,RBBP4,STAT3,YAP1,NUDT21	effectsize_up	0.0647169	1.84721	1	FALSE
GO_BP	GO:0001659	temperature homeostasis	183	71	10644,2876,9536,4012,6319,192111,4857,85440,4237,4858,56034,7422,216,6597,4883,6009,3480,79068,1376,9927,2180,26580,8473,23028,5564,94097,2628,7090,55198,2887,8841,79813,5925,25979,6778,3606,4851,5608,9807,201163,3516,55818,51548,23175,5565,57406,3297,25875,6794,63976,249,2308,7840,3910,37,857,1666,18,3033,55856,6868,2171,8878,6774,1778,2778,4849,9444,4898,2271,2697	IGF2BP2,GPX1,PTGES,LNPEP,SCD,PGAM5,NOVA1,DOCK7,MFAP2,NOVA2,PDGFC,VEGFA,ALDH1A1,SMARCA4,NPR3,RHEB,IGF1R,FTO,CPT2,MFN2,ACSL1,BSCL2,OGT,KDM1A,PRKAB1,SFXN5,GATM,TLE3,APPL2,GRB10,HDAC3,EHMT1,RB1,DHRS7B,STAT6,IL18,NOTCH1,MAP2K6,IP6K1,FLCN,RBPJ,KDM3A,SIRT6,LPIN1,PRKAB2,ABHD6,HSF1,LETMD1,STK11,PRDM16,ALPL,FOXO1,ALMS1,LAMA4,ACADVL,CAV1,DECR1,ABAT,HADH,ACOT13,ADAM17,FABP5,SQSTM1,STAT3,DYNC1H1,GNAS,CNOT3,QK…	effectsize_up	0.0648121	1.84655	1	FALSE
GO_BP	GO:0072595	maintenance of protein localization in organelle	42	29	1020,3099,207,25777,23353,8733,402,706,11079,10945,6672,11015,23515,11014,25792,9913,23345,10959,5371,7295,3192,5905,11315,6500,10956,79147,23568,3098,3309	CDK5,HK2,AKT1,SUN2,SUN1,GPAA1,ARL2,TSPO,RER1,KDELR1,SP100,KDELR3,MORC3,KDELR2,CIZ1,SUPT7L,SYNE1,TMED2,PML,TXN,HNRNPU,RANGAP1,PARK7,SKP1,OS9,FKRP,ARL2BP,HK1,HSPA5	effectsize_up	0.0648997	1.84595	1	FALSE
GO_BP	GO:0016233	telomere capping	39	20	140609,4683,5595,10111,4361,4216,7515,11284,472,23293,24144,7014,54386,5609,2072,9212,5591,3184,5594,7874	NEK7,NBN,MAPK3,RAD50,MRE11,MAP3K4,XRCC1,PNKP,ATM,SMG6,TFIP11,TERF2,TERF2IP,MAP2K7,ERCC4,AURKB,PRKDC,HNRNPD,MAPK1,USP7	effectsize_up	0.0652589	1.84348	1	FALSE
GO_BP	GO:0015701	bicarbonate transport	35	12	51706,1836,9497,51167,25800,8671,1080,23516,6522,9498,57282,57181	CYB5R1,SLC26A2,SLC4A7,CYB5R4,SLC39A6,SLC4A4,CFTR,SLC39A14,SLC4A2,SLC4A8,SLC4A10,SLC39A10	effectsize_up	0.0652896	1.84327	1	FALSE
GO_BP	GO:1902749	regulation of cell cycle G2/M phase transition	114	55	65123,57551,6240,1019,4683,9525,9577,55031,983,80279,10111,4361,29086,1017,5885,84936,5087,25942,79184,472,51347,23476,57504,29933,9344,595,6604,60561,6790,57099,29997,1063,9928,1111,25949,91603,891,1026,8766,4998,79621,5347,51720,9212,22976,1021,351,27183,2273,55920,50484,9555,4869,8883,3306	INTS3,TAOK1,RRM1,CDK4,NBN,VPS4B,BABAM2,USP47,CDK1,CDK5RAP3,RAD50,MRE11,BABAM1,CDK2,RAD21,ZFYVE19,PBX1,SIN3A,BRCC3,ATM,TAOK3,BRD4,MTA3,GPR132,TAOK2,CCND1,SMARCD3,RINT1,AURKA,AVEN,NOP53,CENPF,KIF14,CHEK1,SYF2,ZNF830,CCNB1,CDKN1A,RAB11A,ORC1,RNASEH2B,PLK1,UIMC1,AURKB,PAXIP1,CDK6,APP,VPS4A,FHL1,RCC2,RRM2B,MACROH2A1,NPM1,NAE1,HSPA2	effectsize_up	0.0654547	1.84214	1	FALSE
GO_BP	GO:0007091	metaphase/anaphase transition of mitotic cell cycle	94	63	701,6599,3550,6602,6597,6603,9735,9319,6598,4085,5885,8289,55795,55193,8379,8881,9183,8697,51434,55781,147841,472,5925,10783,996,10403,29945,56984,64682,9274,5977,196528,57492,6604,57405,51433,55055,84861,51776,55274,1063,8110,29882,286053,55755,891,11065,83540,5347,9787,9212,29117,6595,8452,7756,51143,9184,60,6601,51451,7175,86,6605	BUB1B,SMARCC1,IK,SMARCD1,SMARCA4,SMARCD2,KNTC1,TRIP13,SMARCB1,MAD2L1,RAD21,ARID1A,PCID2,PBRM1,MAD1L1,CDC16,ZW10,CDC23,ANAPC7,RIOK2,SPC24,ATM,RB1,NEK6,CDC27,NDC80,ANAPC4,PSMG2,ANAPC1,BCL7C,DPF2,ARID2,ARID1B,SMARCD3,SPC25,ANAPC5,ZWILCH,KLHL22,MAP3K20,PHF10,CENPF,DPF3,ANAPC2,NSMCE2,CDK5RAP2,CCNB1,UBE2C,NUF2,PLK1,DLGAP5,AURKB,BRD7,SMARCA2,CUL3,ZNF207,DYNC1LI1,BUB3,ACTB,SMARCC2,LCMT1,TPR,ACTL6A,SMARCE1	effectsize_up	0.0655821	1.84127	1	FALSE
GO_BP	GO:0044784	metaphase/anaphase transition of cell cycle	97	63	701,6599,3550,6602,6597,6603,9735,9319,6598,4085,5885,8289,55795,55193,8379,8881,9183,8697,51434,55781,147841,472,5925,10783,996,10403,29945,56984,64682,9274,5977,196528,57492,6604,57405,51433,55055,84861,51776,55274,1063,8110,29882,286053,55755,891,11065,83540,5347,9787,9212,29117,6595,8452,7756,51143,9184,60,6601,51451,7175,86,6605	BUB1B,SMARCC1,IK,SMARCD1,SMARCA4,SMARCD2,KNTC1,TRIP13,SMARCB1,MAD2L1,RAD21,ARID1A,PCID2,PBRM1,MAD1L1,CDC16,ZW10,CDC23,ANAPC7,RIOK2,SPC24,ATM,RB1,NEK6,CDC27,NDC80,ANAPC4,PSMG2,ANAPC1,BCL7C,DPF2,ARID2,ARID1B,SMARCD3,SPC25,ANAPC5,ZWILCH,KLHL22,MAP3K20,PHF10,CENPF,DPF3,ANAPC2,NSMCE2,CDK5RAP2,CCNB1,UBE2C,NUF2,PLK1,DLGAP5,AURKB,BRD7,SMARCA2,CUL3,ZNF207,DYNC1LI1,BUB3,ACTB,SMARCC2,LCMT1,TPR,ACTL6A,SMARCE1	effectsize_up	0.0655821	1.84127	1	FALSE
GO_BP	GO:0015698	inorganic anion transport	170	47	8402,5167,6560,706,1836,6424,284129,9497,6558,1207,1468,1182,56262,1186,55129,56996,196527,8671,28962,10723,6509,1185,1080,6574,55248,9213,6575,2542,144453,8884,65266,6522,29127,256471,56172,9990,9498,5250,6507,2260,57282,439,23155,760,1192,80727,25932	SLC25A11,ENPP1,SLC12A4,TSPO,SLC26A2,SFRP4,SLC26A11,SLC4A7,SLC12A2,CLNS1A,SLC25A10,CLCN3,LRRC8A,CLCN7,ANO10,SLC12A9,ANO6,SLC4A4,OSTM1,SLC12A7,SLC1A4,CLCN6,CFTR,SLC20A1,PACC1,XPR1,SLC20A2,SLC37A4,BEST3,SLC5A6,WNK4,SLC4A2,RACGAP1,MFSD8,ANKH,SLC12A6,SLC4A8,SLC25A3,SLC1A3,FGFR1,SLC4A10,GET3,CLCC1,CA2,CLIC1,TTYH3,CLIC4	effectsize_up	0.0662443	1.83677	1	FALSE
GO_BP	GO:0070918	regulatory ncRNA processing	80	49	1655,4086,10269,345630,9631,8575,4686,118460,23404,4088,8737,56915,5394,54512,22916,23264,5073,27161,56339,29066,79670,23369,51010,51490,142940,4087,440822,6895,11022,23405,79753,192669,23424,29102,7040,6428,103,51593,2091,51574,1736,7257,23318,7247,6774,26523,9698,4204,3181	DDX5,SMAD1,ZMPSTE24,FBLL1,NUP155,PRKRA,NCBP1,EXOSC6,EXOSC2,SMAD3,RIPK1,EXOSC5,EXOSC10,EXOSC4,NCBP2,ZC3H7B,PARN,AGO2,METTL3,ZC3H7A,TUT7,PUM2,EXOSC3,SPOUT1,TRUB1,SMAD2,PIWIL3,TARBP2,TDRKH,DICER1,SNIP1,AGO3,TDRD7,DROSHA,TGFB1,SRSF3,ADAR,SRRT,FBL,LARP7,DKC1,TSNAX,TUT4,TSN,STAT3,AGO1,PUM1,MECP2,HNRNPA2B1	effectsize_up	0.0666755	1.83386	1	FALSE
GO_BP	GO:1900087	positive regulation of G1/S transition of mitotic cell cycle	55	20	207,6240,7325,51692,6241,26057,5356,1956,4921,56257,57521,595,23236,7027,1654,6868,5962,8450,1981,8451	AKT1,RRM1,UBE2E2,CPSF3,RRM2,ANKRD17,PLRG1,EGFR,DDR2,MEPCE,RPTOR,CCND1,PLCB1,TFDP1,DDX3X,ADAM17,RDX,CUL4B,EIF4G1,CUL4A	effectsize_up	0.0667919	1.83307	1	FALSE
GO_BP	GO:0098660	inorganic ion transmembrane transport	922	281	9551,10058,488,10632,9512,8402,490,8604,7386,4508,1537,2631,59285,4697,495,10939,84061,291,514,23530,148867,83733,6560,150684,374291,2247,1729,54499,492,2332,1836,5335,11261,521,284129,522,9497,90550,57130,3690,6558,773,23007,3709,4538,3064,2185,57113,84959,81671,5663,4734,22,662,527,8065,3748,1468,1182,10105,56262,1186,55858,29796,27069,7009,4512,27347,55129,10523,79751,56996,7991,23171,7779,933…	ATP5MF,ABCB6,ATP2A2,ATP5MG,PMPCB,SLC25A11,ATP2B1,SLC25A12,UQCRFS1,MT-ATP6,CYC1,NIPSNAP2,CACNG6,NDUFA4,ATP4A,AFG3L2,MAGT1,SLC25A4,ATP5F1E,NNT,SLC30A7,SLC25A18,SLC12A4,COMMD1,NDUFS7,FGF2,DIAPH1,TMCO1,ATP2B3,FMR1,SLC26A2,PLCG1,CHP1,ATP5ME,SLC26A11,ATP5PF,SLC4A7,MCU,ATP13A1,ITGB3,SLC12A2,CACNA1A,PLCH1,ITPR2,MT-ND4,HTT,PTK2B,TRPC7,UBASH3B,VMP1,PSEN1,NEDD4,ABCB7,BNIP1,ATP6V0C,CUL5,KCNC3,SLC25A10,CLCN3,…	effectsize_up	0.0668645	1.83258	1	FALSE
GO_BP	GO:0045143	homologous chromosome segregation	67	15	23353,10609,9319,4361,10734,4292,55706,472,10919,1060,7320,5347,2177,29893,7917	SUN1,P3H4,TRIP13,MRE11,STAG3,MLH1,NDC1,ATM,EHMT2,CENPC,UBE2B,PLK1,FANCD2,PSMC3IP,BAG6	effectsize_up	0.0671504	1.83067	1	FALSE
GO_BP	GO:0099149	regulation of postsynaptic neurotransmitter receptor internalization	16	10	84896,3690,23513,55697,3092,8650,23345,5534,5898,1948	ATAD1,ITGB3,SCRIB,VAC14,HIP1,NUMB,SYNE1,PPP3R1,RALA,EFNB2	effectsize_up	0.0671611	1.83059	1	FALSE
GO_BP	GO:0042572	retinol metabolic process	52	17	51109,51635,216,5950,1545,57665,54884,112724,10901,157506,8854,220,8644,9249,8228,6121,231	RDH11,DHRS7,ALDH1A1,RBP4,CYP1B1,RDH14,RETSAT,RDH13,DHRS4,RDH10,ALDH1A2,ALDH1A3,AKR1C3,DHRS3,PNPLA4,RPE65,AKR1B1	effectsize_up	0.0676519	1.82732	1	FALSE
GO_BP	GO:0072384	organelle transport along microtubule	89	66	25777,4976,23353,26958,89941,22920,55201,55860,51566,3064,636,5195,23224,55288,1176,9371,23299,10013,79443,199953,3798,54820,8409,81565,118426,6683,10947,11127,84062,63971,2647,23291,729991,57584,1201,10239,10749,388552,119032,6794,80128,30850,63915,54785,23287,79036,282991,55330,10128,8943,7345,4747,7846,26985,5861,22820,4133,3916,5870,998,23557,5048,4131,8546,4204,3799	SUN2,OPA1,SUN1,COPG2,RHOT2,KIFAP3,MAP1S,ACTR10,ARMCX3,HTT,BICD1,PEX14,SYNE2,RHOT1,AP3S1,KIF3B,BICD2,HDAC6,FYCO1,TMEM201,KIF5A,NDE1,UXT,NDEL1,BORCS5,SPAST,AP3M2,KIF3A,DTNBP1,KIF13A,BLOC1S1,FBXW11,BORCS8,ARHGAP21,CLN3,AP3S2,KIF1C,BLOC1S3,BORCS7,STK11,TRIM46,CDR2L,BLOC1S5,BORCS6,AGTPBP1,KXD1,BLOC1S2,BLOC1S4,LRPPRC,AP3D1,UCHL1,NEFL,TUBA1A,AP3M1,RAB1A,COPG1,MAP2,LAMP1,RAB6A,CDC42,SNAPIN,PAFAH1B1,MAP1B…	effectsize_up	0.0692348	1.81688	1	FALSE
GO_BP	GO:0010948	negative regulation of cell cycle process	318	146	701,8467,10432,23376,65123,57551,988,79960,3550,8260,6118,4683,3624,3976,6347,4682,5526,9577,54888,9031,55031,10457,983,4436,80279,9735,9319,10111,4361,29086,4085,25793,1017,26058,5885,9984,84936,55795,83666,8379,5728,9183,151636,9894,5311,79184,51603,8563,25959,147841,472,5925,51347,10403,3275,677,9656,56984,7508,322,54998,51379,10116,5514,29933,9344,23063,7014,25896,11277,595,57405,9675,123879,…	BUB1B,SMARCA5,RBM14,UFL1,INTS3,TAOK1,CDC5L,JADE1,IK,NAA10,RPA2,NBN,INHBA,LIF,CCL2,NUBP1,PPP2R5B,BABAM2,NSUN2,BAZ1B,USP47,GPNMB,CDK1,MSH2,CDK5RAP3,KNTC1,TRIP13,RAD50,MRE11,BABAM1,MAD2L1,FBXO7,CDK2,GIGYF2,RAD21,THOC1,ZFYVE19,PCID2,PARP9,MAD1L1,PTEN,ZW10,DTX3L,TELO2,PKD2,BRCC3,METTL13,THOC5,KANK2,SPC24,ATM,RB1,TAOK3,NDC80,PRMT2,ZFP36L1,MDC1,PSMG2,XPC,APBB1,AURKAIP1,CRLF3,FEM1B,PPP1R10,GPR132,TAOK2,W…	effectsize_up	0.0692417	1.81684	1	FALSE
GO_BP	GO:0045132	meiotic chromosome segregation	93	31	23353,2801,10609,9897,9319,4361,10592,10051,10734,5728,4292,55706,23397,472,10403,25879,10919,1060,6790,7320,259266,29781,83540,5347,2177,29893,5518,7917,10096,1642,10097	SUN1,GOLGA2,P3H4,WASHC5,TRIP13,MRE11,SMC2,SMC4,STAG3,PTEN,MLH1,NDC1,NCAPH,ATM,NDC80,DCAF13,EHMT2,CENPC,AURKA,UBE2B,ASPM,NCAPH2,NUF2,PLK1,FANCD2,PSMC3IP,PPP2R1A,BAG6,ACTR3,DDB1,ACTR2	effectsize_up	0.0695664	1.81472	1	FALSE
GO_BP	GO:0006783	heme biosynthetic process	31	18	1371,706,51522,5498,22,2235,23456,3145,7390,200205,2395,4891,1355,3658,7389,93974,210,10857	CPOX,TSPO,TMEM14C,PPOX,ABCB7,FECH,ABCB10,HMBS,UROS,IBA57,FXN,SLC11A2,COX15,IREB2,UROD,ATP5IF1,ALAD,PGRMC1	effectsize_up	0.0697997	1.81321	1	FALSE
GO_BP	GO:0099116	tRNA 5'-end processing	16	13	54931,10556,10940,138716,54974,9692,10557,10775,11102,10248,10799,6741,3028	TRMT10C,RPP30,POP1,RPP25L,THG1L,PRORP,RPP38,POP4,RPP14,POP7,RPP40,SSB,HSD17B10	effectsize_up	0.0704778	1.80883	1	FALSE
GO_BP	GO:1900076	regulation of cellular response to insulin stimulus	72	41	490,5770,5167,5562,2931,2932,5580,114882,79837,6714,5970,57727,10999,23189,5305,8396,55198,2887,7249,5771,6198,51763,9640,10499,23411,3667,23371,197,1509,4641,5791,9361,2771,64710,4690,5781,10580,6653,8615,4691,27131	ATP2B1,PTPN1,ENPP1,PRKAA1,GSK3A,GSK3B,PRKCD,OSBPL8,PIP4K2C,SRC,RELA,NCOA5,SLC27A4,KANK1,PIP4K2A,PIP4K2B,APPL2,GRB10,TSC2,PTPN2,RPS6KB1,INPP5K,ZNF592,NCOA2,SIRT1,IRS1,TNS2,AHSG,CTSD,MYO1C,PTPRE,LONP1,GNAI2,NUCKS1,NCK1,PTPN11,SORBS1,SORL1,USO1,NCL,SNX5	effectsize_up	0.0704919	1.80874	1	FALSE
GO_BP	GO:0097284	hepatocyte apoptotic process	20	16	839,5562,6788,3480,5563,598,1788,637,5925,6789,1386,103,2934,382,3856,3875	CASP6,PRKAA1,STK3,IGF1R,PRKAA2,BCL2L1,DNMT3A,BID,RB1,STK4,ATF2,ADAR,GSN,ARF6,KRT8,KRT18	effectsize_up	0.0707039	1.80737	1	FALSE
GO_BP	GO:0007041	lysosomal transport	115	75	30845,51479,5119,388,9525,93343,57132,81609,51652,4734,4074,55823,63894,64601,55681,738,65082,57617,55275,201475,2580,23339,80700,91782,25978,84376,151636,79643,79156,138050,6293,23400,55293,27072,55850,57679,63971,9392,51510,1201,4534,84067,79666,23295,64145,9179,54899,23274,64400,203228,5660,2896,8943,27183,411,4864,27243,4035,29082,7415,6272,128866,54664,3988,3916,274,3482,23557,3303,55737,787…	EHD3,ANKFY1,CHMP1A,RHOB,VPS4B,MVB12A,CHMP1B,SNX27,CHMP3,NEDD4,M6PR,VPS11,VIPAS39,VPS16,SCYL2,VPS51,VPS33A,VPS18,VPS53,RAB12,GAK,VPS39,UBXN6,CHMP7,CHMP2B,HOOK3,DTX3L,CHMP6,PLEKHF1,HGSNAT,VPS52,ATP13A2,UEVLD,VPS41,USE1,ALS2,KIF13A,TGFBRAP1,CHMP5,CLN3,MTM1,FHIP1B,PLEKHF2,MGRN1,RBSN,AP4M1,PXK,CLEC16A,AKTIP,C9ORF72,PSAP,GRN,AP3D1,VPS4A,ARSB,NPC1,CHMP2A,LRP1,CHMP4A,VCP,SORT1,CHMP4B,TMEM106B,LIPA,LAMP1,…	effectsize_up	0.0709258	1.80595	1	FALSE
GO_BP	GO:0140747	regulation of ncRNA transcription	97	50	4141,4086,55506,4781,2247,80335,5467,183,4654,7422,54862,6597,4804,6598,55011,26354,4088,5970,7003,11137,1956,2475,4089,25926,7528,9611,56257,9612,57591,57496,23211,5451,6662,57473,3725,29997,5080,657,2309,6721,7702,4776,7042,7040,4854,51574,4853,9555,6774,4691	MARS1,SMAD1,MACROH2A2,NFIB,FGF2,WDR82,PPARD,AGT,MYOD1,VEGFA,CC2D1A,SMARCA4,NGFR,SMARCB1,PIH1D1,GNL3,SMAD3,RELA,TEAD1,PWP1,EGFR,MTOR,SMAD4,NOL11,YY1,NCOR1,MEPCE,NCOR2,MRTFA,MRTFB,ZC3H4,POU2F1,SOX9,ZNF512B,JUN,NOP53,PAX6,BMPR1A,FOXO3,SREBF2,ZNF143,NFATC4,TGFB2,TGFB1,NOTCH3,LARP7,NOTCH2,MACROH2A1,STAT3,NCL	effectsize_up	0.0710083	1.80542	1	FALSE
GO_BP	GO:0008210	estrogen metabolic process	40	11	51144,8879,9486,7923,1545,51170,51478,79154,59338,3295,3028	HSD17B12,SGPL1,CHST10,HSD17B8,CYP1B1,HSD17B11,HSD17B7,DHRS11,PLEKHA1,HSD17B4,HSD17B10	effectsize_up	0.0710551	1.80513	1	FALSE
GO_BP	GO:0071763	nuclear membrane organization	45	39	1104,26092,79188,5119,7443,9525,57132,5578,51652,1861,221035,91782,25978,79643,22933,26993,10783,23306,6683,23399,23141,51510,23175,80346,5347,27183,23435,8815,27243,55968,148362,27348,29082,128866,1639,5048,7329,2010,221496	RCC1,TOR1AIP1,TMEM43,CHMP1A,VRK1,VPS4B,CHMP1B,PRKCA,CHMP3,TOR1A,REEP3,CHMP7,CHMP2B,CHMP6,SIRT2,AKAP8L,NEK6,NEMP1,SPAST,CTDNEP1,ANKLE2,CHMP5,LPIN1,REEP4,PLK1,VPS4A,TARDBP,BANF1,CHMP2A,NSFL1C,BROX,TOR1B,CHMP4A,CHMP4B,DCTN1,PAFAH1B1,UBE2I,EMD,LEMD2	effectsize_up	0.071384	1.80303	1	FALSE
GO_BP	GO:0000725	recombinational repair	181	89	2187,1108,2237,56893,65123,5965,22909,4176,4171,6118,4683,5531,4175,27336,4361,4173,23126,7515,23613,25939,23347,3980,5885,23028,10933,57599,151987,55218,472,7528,29128,26168,25836,196528,6944,8295,55257,23137,51548,7156,54386,10902,57634,55929,9907,79677,84296,55183,8914,197370,1111,54780,2073,9400,64769,57697,286053,25,2072,8089,54617,51444,55135,55317,7486,29072,56160,80314,80198,4174,7520,733…	FANCB,CHD4,FEN1,UBQLN4,INTS3,RECQL,FAN1,MCM7,MCM2,RPA2,NBN,PPP4C,MCM6,HTATSF1,MRE11,MCM4,POGZ,XRCC1,ZMYND8,SAMHD1,SMCHD1,LIG3,RAD21,KDM1A,MORF4L1,WDR48,PPP4R2,EXD2,ATM,YY1,UHRF1,SENP3,NIPBL,ARID2,VPS72,TRRAP,MRGBP,SMC5,SIRT6,TOP3A,TERF2IP,BRD8,EP400,DMAP1,AP5Z1,SMC6,GINS4,RIF1,TIMELESS,NSMCE1,CHEK1,NSMCE4A,ERCC5,RECQL5,MEAF6,FANCM,NSMCE2,ABL1,ERCC4,YEATS4,INO80,RNF138,WRAP53,AP5S1,WRN,SETD2,NSMCE…	effectsize_up	0.07151	1.80222	1	FALSE
GO_BP	GO:0140014	mitotic nuclear division	275	168	1104,701,8467,4733,4781,27175,5119,3550,2801,8243,9525,23212,57132,56647,23332,9031,983,55844,51652,26073,9735,26065,9319,5159,8086,283489,10592,9126,4085,23636,9371,5885,10051,221035,26013,256364,55795,8379,8881,10274,2059,91782,9918,9183,25978,64151,8697,1613,84687,129563,79643,81929,22933,51434,10270,54820,9150,23397,147841,26993,472,9639,5925,7283,81565,10735,10403,4288,56984,6683,25836,54998…	RCC1,BUB1B,SMARCA5,DRG1,NFIB,TUBG2,CHMP1A,IK,GOLGA2,SMC1A,VPS4B,RRS1,CHMP1B,BCCIP,CLASP1,BAZ1B,CDK1,PPP2R2D,CHMP3,POLDIP2,KNTC1,LSM14A,TRIP13,PDGFRB,AAAS,CHAMP1,SMC2,SMC3,MAD2L1,NUP62,KIF3B,RAD21,SMC4,REEP3,L3MBTL1,EML3,PCID2,MAD1L1,CDC16,STAG1,EPS8,CHMP7,NCAPD2,ZW10,CHMP2B,NCAPG,CDC23,DAPK3,PPP1R9B,DIS3L2,CHMP6,SEH1L,SIRT2,ANAPC7,AKAP8,NDE1,CTDP1,NCAPH,SPC24,AKAP8L,ATM,ARHGEF10,RB1,TUBG1,NDEL1,S…	effectsize_up	0.0717704	1.80057	1	FALSE
GO_BP	GO:1903725	regulation of phospholipid metabolic process	34	17	2181,79888,11261,221395,5580,376497,8776,8898,66036,131118,21,949,8897,11331,3949,3417,824	ACSL3,LPCAT1,CHP1,ADGRF5,PRKCD,SLC27A1,MTMR1,MTMR2,MTMR9,DNAJC19,ABCA3,SCARB1,MTMR3,PHB2,LDLR,IDH1,CAPN2	effectsize_up	0.0718421	1.80012	1	FALSE
GO_BP	GO:0031060	regulation of histone methylation	15	10	8467,3054,11091,284058,8473,11176,10445,84148,54934,4204	SMARCA5,HCFC1,WDR5,KANSL1,OGT,BAZ2A,MCRS1,KAT8,KANSL2,MECP2	effectsize_up	0.0718919	1.7998	1	FALSE
GO_BP	GO:0022406	membrane docking	92	67	488,10768,10490,1488,11261,57488,5899,10640,55770,11336,23233,81671,23265,55823,6810,6093,57617,9342,55763,201475,6811,9409,54536,118987,10244,149371,55014,10228,1080,6857,11149,8675,65009,858,1201,23241,2054,8677,10497,112755,55670,9545,127262,6813,5872,6814,7412,51762,60412,3383,4478,23344,4218,10652,9218,5864,7430,6812,8724,8417,23673,9217,9341,9482,7879,8615,801	ATP2A2,AHCYL1,VTI1B,CTBP2,CHP1,ESYT2,RALB,EXOC5,EXOC2,EXOC3,EXOC6B,VMP1,EXOC7,VPS11,STX4,ROCK1,VPS18,SNAP29,EXOC1,RAB12,STX5,PEX16,EXOC6,PDZD8,RABEPK,EXOC8,STX17,STX6,CFTR,SYT1,BVES,STX16,NDRG4,CAV2,CLN3,PACS2,STX2,STX10,UNC13B,STX1B,PEX26,RAB3D,TPRG1L,STXBP2,RAB13,STXBP3,VCAM1,RAB8B,EXOC4,ICAM1,MSN,ESYT1,RAB8A,YKT6,VAPA,RAB3A,EZR,STXBP1,SNX3,STX7,STX12,VAPB,VAMP3,STX8,RAB7A,USO1,CALM1	effectsize_up	0.0721674	1.79806	1	FALSE
GO_BP	GO:0006310	DNA recombination	341	153	3006,2187,1108,7153,2237,56893,65123,5965,22909,4176,51377,4171,8971,6118,3838,4683,5531,4175,64332,2021,4436,118460,3575,27336,9319,10111,4361,4173,23126,6830,7515,23613,25939,23347,4437,3980,5885,9984,2956,23028,56916,10933,57599,4292,151987,7518,55218,2068,472,7528,29128,26168,6832,6778,5423,23304,25836,51010,7468,196528,6944,8295,55257,121260,7014,11277,23137,5395,51548,7156,54386,10902,7374,…	H1-2,FANCB,CHD4,TOP2A,FEN1,UBQLN4,INTS3,RECQL,FAN1,MCM7,UCHL5,MCM2,H1-10,RPA2,KPNA2,NBN,PPP4C,MCM6,NFKBIZ,ENDOG,MSH2,EXOSC6,IL7R,HTATSF1,TRIP13,RAD50,MRE11,MCM4,POGZ,SUPT6H,XRCC1,ZMYND8,SAMHD1,SMCHD1,MSH3,LIG3,RAD21,THOC1,MSH6,KDM1A,SMARCAD1,MORF4L1,WDR48,MLH1,PPP4R2,XRCC4,EXD2,ERCC2,ATM,YY1,UHRF1,SENP3,SUPV3L1,STAT6,POLB,UBR2,NIPBL,EXOSC3,NSD2,ARID2,VPS72,TRRAP,MRGBP,SLC15A4,TERF2,TREX1,SMC5,PMS…	effectsize_up	0.0723046	1.7972	1	FALSE
GO_BP	GO:0042274	ribosomal small subunit biogenesis	103	94	10528,11157,51081,10436,55226,6209,23212,23160,9136,10885,55127,28987,55272,705,5822,65083,5394,134430,55720,10199,10171,51096,56902,30836,9790,11103,92856,2068,55781,84916,84135,9277,27292,161424,57647,25926,11056,27340,84128,55813,6838,26284,79954,8602,57050,51406,25879,65095,26574,27341,90121,84946,8780,91582,29777,51118,115939,10799,25983,51077,27042,83732,64434,88745,5591,6229,6191,6228,6193…	NOP56,LSM6,MRPS7,EMG1,NAT10,RPS15,RRS1,WDR43,RRP9,WDR3,HEATR1,NOB1,IMP3,BYSL,PWP2,NOL6,EXOSC10,WDR36,TSR1,MPHOSPH10,RCL1,UTP18,PNO1,DNTTIP2,BMS1,KRR1,IMP4,ERCC2,RIOK2,UTP4,UTP15,WDR46,DIMT1,NOP9,DHX37,NOL11,DDX52,UTP20,WDR75,UTP6,SURF6,ERAL1,NOL10,NOP14,UTP3,NOL7,DCAF13,KRI1,AATF,RRP7A,TSR2,LTV1,RIOK3,RPS19BP1,ABT1,UTP11,TSR3,RPP40,NGDN,FCF1,UTP25,RIOK1,NOM1,RRP36,PRKDC,RPS24,RPS4X,RPS23,RPS5,RPS…	effectsize_up	0.0725511	1.79564	1	FALSE
GO_BP	GO:0009896	positive regulation of catabolic process	626	323	10642,9513,81542,51079,10658,207,23677,8087,291,5770,56829,7041,23530,1374,8975,23376,79888,3791,10558,2926,10273,23019,2332,51441,5562,201626,5899,221662,22894,2021,9567,8723,87178,2931,2932,27257,170506,9475,3064,5595,2185,5580,5663,6737,4734,83737,160418,23404,65992,9517,79837,79068,28960,11337,55823,28952,25831,6829,22930,6093,10346,4343,5563,5393,25793,1855,26058,56915,26263,11267,6811,25394…	IGF2BP1,FXR2,TMX1,NDUFA13,CELF1,AKT1,SH3BP4,FXR1,SLC25A4,PTPN1,ZC3HAV1,TGFB1I1,NNT,CPT1A,USP13,UFL1,LPCAT1,KDR,SPTLC1,GRSF1,STUB1,CNOT1,FMR1,YTHDF2,PRKAA1,PDE12,RALB,RBM24,DIS3,ENDOG,GTPBP1,SNX4,PNPT1,GSK3A,GSK3B,LSM1,DHX36,ROCK2,HTT,MAPK3,PTK2B,PRKCD,PSEN1,TRIM21,NEDD4,ITCH,TMTC3,EXOSC2,DDRGK1,SPTLC2,PIP4K2C,FTO,DCPS,GABARAP,VPS11,CCDC22,HECTD1,SUPT5H,RAB3GAP1,ROCK1,TRIM22,MOV10,PRKAA2,EXOSC9,FB…	effectsize_up	0.0731812	1.7917	1	FALSE
GO_BP	GO:0006400	tRNA modification	93	60	207,51504,81627,54931,55226,54888,81890,55140,57570,81605,54517,79693,79691,54974,80324,55250,25917,23587,11180,54901,24140,51002,55621,63892,54920,54802,142940,51091,4234,64172,27304,55798,51605,348180,27037,10785,129450,25821,54859,112970,115708,26610,123263,6894,56931,55687,9836,55253,221078,83480,55006,55152,126789,6741,8518,55644,3028,6301,55623,16	AKT1,TRMT112,TRMT1L,TRMT10C,NAT10,NSUN2,QTRT1,ELP3,TRMT5,URM1,PUS7,YRDC,QTRT2,THG1L,PUS1,ELP2,THUMPD3,ELP5,WDR6,CDKAL1,FTSJ1,TPRKB,TRMT1,THADA,DUS2,TRIT1,TRUB1,SEPSECS,METTL1,OSGEPL1,MOCS3,METTL2B,TRMT6,CTU2,TRMT2A,WDR4,TYW5,MTO1,ELP6,KTI12,TRMT61A,ELP4,MTFMT,TARBP1,DUS3L,TRMU,LCMT2,TYW1,NSUN6,PUS3,TRMT61B,DALRD3,PUSL1,SSB,ELP1,OSGEP,HSD17B10,SARS1,THUMPD1,AARS1	effectsize_up	0.0734088	1.79028	1	FALSE
GO_BP	GO:0033365	protein localization to organelle	957	609	83452,9512,1020,3099,51079,7323,26092,6747,11231,25813,9789,207,23677,60559,9868,701,6730,92609,55506,10452,55750,23203,6734,55690,25777,56926,23353,84315,57003,23787,79711,56993,3550,8733,6729,51715,7443,402,91949,706,11079,6118,1729,10953,9694,3838,54499,10651,163590,689,9631,6731,2622,7095,1363,59286,867,5562,8729,11261,90580,23770,93343,4928,55831,6728,23212,10628,347,57122,10328,84154,9804,1…	RAB33B,PMPCB,CDK5,HK2,NDUFA13,UBE2D3,TOR1AIP1,SSR3,SEC63,SAMM50,SPCS2,AKT1,SH3BP4,SPCS3,TOMM70,BUB1B,SRP68,TIMM50,MACROH2A2,TOMM40,AGK,PMPCA,SRPRA,PACS1,SUN2,NCLN,SUN1,MON1A,CCDC47,MTCH1,IPO4,TOMM22,IK,GPAA1,SRP54,RAB23,VRK1,ARL2,COG7,TSPO,RER1,RPA2,DIAPH1,TOMM34,EMC2,KPNA2,TMCO1,MTX2,TOR1AIP2,BTF3,NUP155,SRP72,GAS8,SEC62,CPE,UBL5,CBL,PRKAA1,GBF1,CHP1,TIMM29,FKBP8,MVB12A,NUP98,EMC3,SRP19,RRS1,TXN…	effectsize_up	0.0742016	1.78537	1	FALSE
GO_BP	GO:0045124	regulation of bone resorption	43	12	1445,7018,3690,5578,84959,6714,1956,4763,6522,6696,4054,7037	CSK,TF,ITGB3,PRKCA,UBASH3B,SRC,EGFR,NF1,SLC4A2,SPP1,LTBP3,TFRC	effectsize_up	0.0744712	1.78371	1	FALSE
GO_BP	GO:0009263	deoxyribonucleotide biosynthetic process	14	13	6240,6470,1854,6241,1633,1716,7298,9519,26289,1841,50484,2987,132	RRM1,SHMT1,DUT,RRM2,DCK,DGUOK,TYMS,TBPL1,AK5,DTYMK,RRM2B,GUK1,ADK	effectsize_up	0.0744768	1.78367	1	FALSE
GO_BP	GO:0009265	2'-deoxyribonucleotide biosynthetic process	14	13	6240,6470,1854,6241,1633,1716,7298,9519,26289,1841,50484,2987,132	RRM1,SHMT1,DUT,RRM2,DCK,DGUOK,TYMS,TBPL1,AK5,DTYMK,RRM2B,GUK1,ADK	effectsize_up	0.0744768	1.78367	1	FALSE
GO_BP	GO:0046385	deoxyribose phosphate biosynthetic process	14	13	6240,6470,1854,6241,1633,1716,7298,9519,26289,1841,50484,2987,132	RRM1,SHMT1,DUT,RRM2,DCK,DGUOK,TYMS,TBPL1,AK5,DTYMK,RRM2B,GUK1,ADK	effectsize_up	0.0744768	1.78367	1	FALSE
GO_BP	GO:0006913	nucleocytoplasmic transport	333	230	10212,1020,10768,55308,207,79711,51715,3838,2332,9631,2810,11261,4928,6209,57187,23165,10628,347,54888,57122,983,4686,6788,2932,5903,23279,23225,4927,9147,55746,8480,348995,5580,26097,5663,4734,10482,84248,10892,84321,79902,8021,8086,6672,4088,84271,6830,55677,55341,30000,79023,9818,23636,65083,129401,26263,10762,9984,11269,10526,9972,23511,55027,23325,55795,79228,55421,55696,57510,5295,22916,917…	DDX39A,CDK5,AHCYL1,DDX19A,AKT1,IPO4,RAB23,KPNA2,FMR1,NUP155,SFN,CHP1,NUP98,RPS15,THOC2,NUP205,TXNIP,APOD,NSUN2,NUP107,CDK1,NCBP1,STK3,GSK3B,RANBP2,NUP160,NUP210,NUP88,NEMF,NUP133,RAE1,NUP43,PRKCD,CHTOP,PSEN1,NEDD4,NXF1,FYTTD1,MALT1,THOC3,NUP85,NUP214,AAAS,SP100,SMAD3,POLDIP3,SUPT6H,IWS1,LSG1,TNPO2,NUP37,NUP58,NUP62,NOL6,NUP35,FBXO22,NUP50,THOC1,DDX19B,IPO8,NUP153,NUP188,HEATR3,WASHC4,PCID2,THOC6,…	effectsize_up	0.075717	1.7761	1	FALSE
GO_BP	GO:0051169	nuclear transport	333	230	10212,1020,10768,55308,207,79711,51715,3838,2332,9631,2810,11261,4928,6209,57187,23165,10628,347,54888,57122,983,4686,6788,2932,5903,23279,23225,4927,9147,55746,8480,348995,5580,26097,5663,4734,10482,84248,10892,84321,79902,8021,8086,6672,4088,84271,6830,55677,55341,30000,79023,9818,23636,65083,129401,26263,10762,9984,11269,10526,9972,23511,55027,23325,55795,79228,55421,55696,57510,5295,22916,917…	DDX39A,CDK5,AHCYL1,DDX19A,AKT1,IPO4,RAB23,KPNA2,FMR1,NUP155,SFN,CHP1,NUP98,RPS15,THOC2,NUP205,TXNIP,APOD,NSUN2,NUP107,CDK1,NCBP1,STK3,GSK3B,RANBP2,NUP160,NUP210,NUP88,NEMF,NUP133,RAE1,NUP43,PRKCD,CHTOP,PSEN1,NEDD4,NXF1,FYTTD1,MALT1,THOC3,NUP85,NUP214,AAAS,SP100,SMAD3,POLDIP3,SUPT6H,IWS1,LSG1,TNPO2,NUP37,NUP58,NUP62,NOL6,NUP35,FBXO22,NUP50,THOC1,DDX19B,IPO8,NUP153,NUP188,HEATR3,WASHC4,PCID2,THOC6,…	effectsize_up	0.075717	1.7761	1	FALSE
GO_BP	GO:0033617	mitochondrial cytochrome c oxidase assembly	25	14	6341,51204,617,116228,6834,9997,28958,29090,389203,79064,100131801,55744,51241,10063	SCO1,TACO1,BCS1L,COX20,SURF1,SCO2,COA3,TIMM21,SMIM20,TMEM223,PET100,COA1,COX16,COX17	effectsize_up	0.0771127	1.76769	1	FALSE
GO_BP	GO:0034067	protein localization to Golgi apparatus	30	23	83452,55690,91949,8729,51560,23299,2580,79567,1453,10133,64083,9648,23363,55187,10139,221079,90410,23230,10972,400,5870,6653,54832	RAB33B,PACS1,COG7,GBF1,RAB6B,BICD2,GAK,RIPOR1,CSNK1D,OPTN,GOLPH3,GCC2,OBSL1,VPS13D,ARFRP1,ARL5B,IFT20,VPS13A,TMED10,ARL1,RAB6A,SORL1,VPS13C	effectsize_up	0.0771246	1.76762	1	FALSE
GO_BP	GO:0030518	intracellular steroid hormone receptor signaling pathway	123	67	1655,9667,23376,23019,23543,7337,11240,10728,6597,4734,65992,6714,55823,5585,55325,57617,10013,23028,8289,79039,9325,9604,4848,57178,25959,51366,3275,1601,5469,9611,9125,9612,27086,6879,55818,7110,1616,9063,57658,8611,55625,54206,23411,2033,9113,6422,5245,11331,10521,3301,5058,6294,23558,3065,11315,142,51569,79876,29966,811,10413,7533,5594,387,10498,2288,51389	DDX5,SAFB2,UFL1,CNOT1,RBFOX2,UBE3A,PADI2,PTGES3,SMARCA4,NEDD4,DDRGK1,SRC,VPS11,PKN1,UFSP2,VPS18,HDAC6,KDM1A,ARID1A,DDX54,TRIP4,RNF14,CNOT2,ZMIZ1,KANK2,UBR5,PRMT2,DAB2,MED1,NCOR1,CNOT9,NCOR2,FOXP1,TAF7,KDM3A,TMF1,DAXX,PIAS2,CALCOCO1,PLPP1,ZDHHC7,ERRFI1,SIRT1,EP300,LATS1,SFRP1,PHB1,PHB2,DDX17,DNAJA1,PAK1,SAFB,WBP2,HDAC1,PARK7,PARP1,UFM1,UBA5,STRN3,CALR,YAP1,YWHAH,MAPK1,RHOA,CARM1,FKBP4,RWDD1	effectsize_up	0.0771492	1.76747	1	FALSE
GO_BP	GO:0007143	female meiotic nuclear division	39	17	7153,9897,9319,5728,4292,23397,9665,472,10403,56907,25879,5000,6790,29781,5347,5518,1642	TOP2A,WASHC5,TRIP13,PTEN,MLH1,NCAPH,MARF1,ATM,NDC80,SPIRE1,DCAF13,ORC4,AURKA,NCAPH2,PLK1,PPP2R1A,DDB1	effectsize_up	0.077562	1.76501	1	FALSE
GO_BP	GO:0046889	positive regulation of lipid biosynthetic process	88	35	2181,207,1385,5562,11261,221395,133,5580,3480,376497,8473,2475,215,157506,22933,23410,1601,57521,23399,9926,26137,949,57406,64223,56848,5105,255919,22937,6721,3491,348,10580,3949,972,824	ACSL3,AKT1,CREB1,PRKAA1,CHP1,ADGRF5,ADM,PRKCD,IGF1R,SLC27A1,OGT,MTOR,ABCD1,RDH10,SIRT2,SIRT3,DAB2,RPTOR,CTDNEP1,LPGAT1,ZBTB20,SCARB1,ABHD6,MLST8,SPHK2,PCK1,CNEP1R1,SCAP,SREBF2,CCN1,APOE,SORBS1,LDLR,CD74,CAPN2	effectsize_up	0.0778737	1.76316	1	FALSE
GO_BP	GO:0006793	phosphorus metabolic process	2594	1317	5313,816,9551,91663,10632,51144,5515,1487,1020,3099,140469,5160,51079,5162,2181,8833,5631,4508,6390,7150,5832,85366,79143,4728,6576,5600,207,64087,4722,8802,3614,23597,4200,6389,5770,31,54539,9945,55753,5527,4704,514,8801,23530,701,2222,92609,51268,2444,5167,55750,9748,114879,79877,6675,57551,8813,4723,79888,1917,4976,11001,9989,2820,205,1445,3791,4176,374291,4700,6240,3678,4705,22908,3422,10558,…	PKLR,CAMK2B,ATP5MF,MYADM,ATP5MG,HSD17B12,PPP2CA,CTBP1,CDK5,HK2,MYO3B,PDHA1,NDUFA13,PDHB,ACSL3,GMPS,PRPS1,MT-ATP6,SDHB,TOP1,ALDH18A1,MYLK2,MBOAT7,NDUFS8,SLC25A1,MAPK11,AKT1,MCCC2,NDUFS3,SUCLG1,IMPDH1,ACOT9,ME2,SDHA,PTPN1,ACACA,NDUFB11,GFPT2,OGDHL,PPP2R5C,NDUFA9,ATP5F1E,SUCLG2,NNT,BUB1B,FDFT1,TIMM50,PIPOX,FRK,ENPP1,AGK,SLK,OSBPL5,DCAKD,UAP1,TAOK1,DPM1,NDUFV1,LPCAT1,EEF1A2,OPA1,SLC27A2,PPP4R1,GPD2,A…	effectsize_up	0.0786216	1.75874	1	FALSE
GO_BP	GO:0060765	regulation of androgen receptor signaling pathway	29	19	1655,9667,6597,5585,10013,23028,9604,3275,1601,9611,9612,27086,9063,23411,2033,6422,5245,3065,11315	DDX5,SAFB2,SMARCA4,PKN1,HDAC6,KDM1A,RNF14,PRMT2,DAB2,NCOR1,NCOR2,FOXP1,PIAS2,SIRT1,EP300,SFRP1,PHB1,HDAC1,PARK7	effectsize_up	0.0788615	1.75733	1	FALSE
GO_BP	GO:0090141	positive regulation of mitochondrial fission	21	17	3791,192111,90550,51024,56947,80821,54708,10928,56907,23259,6790,79594,664,1634,10059,5898,55737	KDR,PGAM5,MCU,FIS1,MFF,DDHD1,MARCHF5,RALBP1,SPIRE1,DDHD2,AURKA,MUL1,BNIP3,DCN,DNM1L,RALA,VPS35	effectsize_up	0.0792096	1.75529	1	FALSE
GO_BP	GO:0010822	positive regulation of mitochondrion organization	71	41	291,3791,192111,2021,90550,2931,2932,3064,27429,51024,56947,80821,25793,54708,637,10928,10962,578,56907,572,10645,23259,6790,55187,5329,79594,55626,664,1634,292,7416,10059,11315,9141,93974,581,6742,26355,9026,5898,55737	SLC25A4,KDR,PGAM5,ENDOG,MCU,GSK3A,GSK3B,HTT,HTRA2,FIS1,MFF,DDHD1,FBXO7,MARCHF5,BID,RALBP1,MLLT11,BAK1,SPIRE1,BAD,CAMKK2,DDHD2,AURKA,VPS13D,PLAUR,MUL1,AMBRA1,BNIP3,DCN,SLC25A5,VDAC1,DNM1L,PARK7,PDCD5,ATP5IF1,BAX,SSBP1,FAM162A,HIP1R,RALA,VPS35	effectsize_up	0.0797621	1.75207	1	FALSE
GO_BP	GO:0019395	fatty acid oxidation	107	65	34,207,5825,3712,1374,11001,1384,5467,10994,5562,2639,1376,26063,10455,8310,8660,2110,10478,10005,5830,215,55198,54677,80724,549,35,51422,208,84129,26061,83667,27349,160428,5264,23600,23417,6662,5826,5194,3667,219743,32,38,2108,30,3030,3032,37,83752,3295,1666,1892,3033,51,6342,2109,10449,1891,3028,55862,39,128,56898,1432,1632	ACADM,AKT1,ABCD3,IVD,CPT1A,SLC27A2,CRAT,PPARD,ILVBL,PRKAA1,GCDH,CPT2,DECR2,ECI2,ACOX3,IRS2,ETFDH,SLC25A17,ACOT8,PEX5,ABCD1,APPL2,CROT,ACAD10,AUH,ACADS,PRKAG2,AKT2,ACAD11,HACL1,SESN2,MCAT,ALDH1L2,PHYH,AMACR,MLYCD,SOX9,ABCD4,PEX13,IRS1,TYSND1,ACACB,ACAT1,ETFA,ACAA1,HADHA,HADHB,ACADVL,LONP2,HSD17B4,DECR1,ECHS1,HADH,ACOX1,SCP2,ETFB,ACAA2,ECH1,HSD17B10,ECHDC1,ACAT2,ADH5,BDH2,MAPK14,ECI1	effectsize_up	0.0800983	1.75012	1	FALSE
GO_BP	GO:0106106	cold-induced thermogenesis	152	63	10644,4012,6319,192111,4857,85440,4237,4858,56034,7422,216,6597,4883,6009,3480,1376,9927,2180,26580,8473,23028,5564,94097,2628,7090,55198,2887,8841,79813,5925,25979,6778,3606,4851,5608,9807,201163,3516,55818,51548,23175,5565,57406,3297,25875,6794,63976,249,7840,3910,857,1666,3033,55856,6868,2171,1778,2778,4849,9444,4898,2271,2697	IGF2BP2,LNPEP,SCD,PGAM5,NOVA1,DOCK7,MFAP2,NOVA2,PDGFC,VEGFA,ALDH1A1,SMARCA4,NPR3,RHEB,IGF1R,CPT2,MFN2,ACSL1,BSCL2,OGT,KDM1A,PRKAB1,SFXN5,GATM,TLE3,APPL2,GRB10,HDAC3,EHMT1,RB1,DHRS7B,STAT6,IL18,NOTCH1,MAP2K6,IP6K1,FLCN,RBPJ,KDM3A,SIRT6,LPIN1,PRKAB2,ABHD6,HSF1,LETMD1,STK11,PRDM16,ALPL,ALMS1,LAMA4,CAV1,DECR1,HADH,ACOT13,ADAM17,FABP5,DYNC1H1,GNAS,CNOT3,QKI,NRDC,FH,GJA1	effectsize_up	0.08046	1.74802	1	FALSE
GO_BP	GO:0055070	copper ion homeostasis	19	11	10058,150684,6341,28952,9997,51076,331,538,351,5621,475	ABCB6,COMMD1,SCO1,CCDC22,SCO2,CUTC,XIAP,ATP7A,APP,PRNP,ATOX1	effectsize_up	0.0804675	1.74798	1	FALSE
GO_BP	GO:0033045	regulation of sister chromatid segregation	104	67	701,6599,3550,6602,6597,6603,983,9735,9319,6598,4085,5885,8289,55795,55193,8379,8881,9183,8697,51434,55781,147841,472,5925,10783,996,10403,29945,56984,64682,9274,5977,196528,57492,6604,57405,51433,55055,84861,51776,55274,1063,8110,29882,286053,55755,8678,891,11065,83540,5347,9787,9212,29117,3192,6595,8452,7756,51143,9184,4926,60,6601,51451,7175,86,6605	BUB1B,SMARCC1,IK,SMARCD1,SMARCA4,SMARCD2,CDK1,KNTC1,TRIP13,SMARCB1,MAD2L1,RAD21,ARID1A,PCID2,PBRM1,MAD1L1,CDC16,ZW10,CDC23,ANAPC7,RIOK2,SPC24,ATM,RB1,NEK6,CDC27,NDC80,ANAPC4,PSMG2,ANAPC1,BCL7C,DPF2,ARID2,ARID1B,SMARCD3,SPC25,ANAPC5,ZWILCH,KLHL22,MAP3K20,PHF10,CENPF,DPF3,ANAPC2,NSMCE2,CDK5RAP2,BECN1,CCNB1,UBE2C,NUF2,PLK1,DLGAP5,AURKB,BRD7,HNRNPU,SMARCA2,CUL3,ZNF207,DYNC1LI1,BUB3,NUMA1,ACTB,SMARCC2…	effectsize_up	0.080471	1.74796	1	FALSE
GO_BP	GO:0098661	inorganic anion transmembrane transport	131	34	8402,6560,1836,284129,6558,1468,1182,56262,1186,55129,56996,196527,10723,6509,1185,1080,6574,55248,9213,6575,2542,144453,8884,6522,256471,56172,9990,9498,5250,6507,23155,1192,80727,25932	SLC25A11,SLC12A4,SLC26A2,SLC26A11,SLC12A2,SLC25A10,CLCN3,LRRC8A,CLCN7,ANO10,SLC12A9,ANO6,SLC12A7,SLC1A4,CLCN6,CFTR,SLC20A1,PACC1,XPR1,SLC20A2,SLC37A4,BEST3,SLC5A6,SLC4A2,MFSD8,ANKH,SLC12A6,SLC4A8,SLC25A3,SLC1A3,CLCC1,CLIC1,TTYH3,CLIC4	effectsize_up	0.080571	1.74738	1	FALSE
GO_BP	GO:0045023	G0 to G1 transition	40	26	6599,6240,6602,5526,6597,6603,6598,8289,55193,5469,9274,5977,196528,57492,6604,153090,55274,1111,8110,29117,6595,50484,60,6601,86,6605	SMARCC1,RRM1,SMARCD1,PPP2R5B,SMARCA4,SMARCD2,SMARCB1,ARID1A,PBRM1,MED1,BCL7C,DPF2,ARID2,ARID1B,SMARCD3,DAB2IP,PHF10,CHEK1,DPF3,BRD7,SMARCA2,RRM2B,ACTB,SMARCC2,ACTL6A,SMARCE1	effectsize_up	0.0808112	1.746	1	FALSE
GO_BP	GO:0070316	regulation of G0 to G1 transition	38	26	6599,6240,6602,5526,6597,6603,6598,8289,55193,5469,9274,5977,196528,57492,6604,153090,55274,1111,8110,29117,6595,50484,60,6601,86,6605	SMARCC1,RRM1,SMARCD1,PPP2R5B,SMARCA4,SMARCD2,SMARCB1,ARID1A,PBRM1,MED1,BCL7C,DPF2,ARID2,ARID1B,SMARCD3,DAB2IP,PHF10,CHEK1,DPF3,BRD7,SMARCA2,RRM2B,ACTB,SMARCC2,ACTL6A,SMARCE1	effectsize_up	0.0808112	1.746	1	FALSE
GO_BP	GO:0010458	exit from mitosis	31	20	4781,23332,55844,9735,2059,91782,9183,8697,84687,22933,9150,6683,27338,11065,54443,23122,11331,6152,27243,128866	NFIB,CLASP1,PPP2R2D,KNTC1,EPS8,CHMP7,ZW10,CDC23,PPP1R9B,SIRT2,CTDP1,SPAST,UBE2S,UBE2C,ANLN,CLASP2,PHB2,RPL24,CHMP2A,CHMP4B	effectsize_up	0.0808901	1.74554	1	FALSE
GO_BP	GO:0006888	endoplasmic reticulum to Golgi vesicle-mediated transport	132	104	54732,57222,11196,50999,26958,2801,51614,51014,51026,10113,11018,5537,8729,10802,81555,126003,84272,10945,10897,81562,10427,51290,9919,83548,51124,51128,58485,55973,6811,9183,1453,51399,4253,29097,11015,55014,51112,10282,90522,53407,51693,9321,286,122553,23423,6683,60684,83696,286451,26984,63932,22878,6399,80055,11014,60561,7109,80006,128637,9527,22937,29098,64693,81876,10960,10959,56681,10972,84…	TMED9,ERGIC1,SEC23IP,TMED5,COPG2,GOLGA2,ERGIC3,TMED7,GOLT1B,PREB,TMED1,PPP6C,GBF1,SEC24A,YIPF5,TRAPPC5,YIPF4,KDELR1,YIF1A,LMAN2L,SEC24B,ERGIC2,SEC16A,COG3,IER3IP1,SAR1B,TRAPPC1,BCAP29,STX5,ZW10,CSNK1D,TRAPPC4,MIA2,CNIH4,KDELR3,STX17,TRAPPC12,BET1,YIF1B,STX18,TRAPPC2L,TRIP11,ANK1,TRAPPC6B,TMED3,SPAST,TRAPPC11,TRAPPC9,YIPF6,SEC22A,STEEP1,TRAPPC8,TRAPPC2,PGAP1,KDELR2,RINT1,TRAPPC10,TRAPPC13,TBC1D20,…	effectsize_up	0.0809049	1.74546	1	FALSE
GO_BP	GO:0006270	DNA replication initiation	37	26	4176,4171,997,4683,4175,4173,1017,5001,64318,23595,5558,56897,64785,4999,5000,222229,5422,5557,23649,25792,4998,51053,4174,4172,5813,11143	MCM7,MCM2,CDC34,NBN,MCM6,MCM4,CDK2,ORC5,NOC3L,ORC3,PRIM2,WRNIP1,GINS3,ORC2,ORC4,LRWD1,POLA1,PRIM1,POLA2,CIZ1,ORC1,GMNN,MCM5,MCM3,PURA,KAT7	effectsize_up	0.0809629	1.74513	1	FALSE
GO_BP	GO:0010827	regulation of glucose transmembrane transport	78	32	3099,207,5167,718,7525,2931,114882,8218,8660,5295,55198,2887,51422,55829,208,79058,5584,6041,9847,6198,51763,51548,252983,3667,10776,6814,5781,2171,8682,10580,26060,1432	HK2,AKT1,ENPP1,C3,YES1,GSK3A,OSBPL8,CLTCL1,IRS2,PIK3R1,APPL2,GRB10,PRKAG2,SELENOS,AKT2,ASPSCR1,PRKCI,RNASEL,C2CD5,RPS6KB1,INPP5K,SIRT6,STXBP4,IRS1,ARPP19,STXBP3,PTPN11,FABP5,PEA15,SORBS1,APPL1,MAPK14	effectsize_up	0.0810989	1.74435	1	FALSE
GO_BP	GO:0006820	monoatomic anion transport	172	54	10768,6560,706,1836,284129,9497,6558,1207,6781,4363,1182,56262,1186,8737,55129,56996,9747,196527,10257,8671,28962,10723,6509,26503,653519,1185,1080,23516,8714,285966,55248,80131,144453,8884,65266,6522,89845,55144,256471,9990,9498,7419,7416,6507,7417,5621,57282,23155,760,57120,1192,80727,25932,9230	AHCYL1,SLC12A4,TSPO,SLC26A2,SLC26A11,SLC4A7,SLC12A2,CLNS1A,STC1,ABCC1,CLCN3,LRRC8A,CLCN7,RIPK1,ANO10,SLC12A9,TCAF1,ANO6,ABCC4,SLC4A4,OSTM1,SLC12A7,SLC1A4,SLC17A5,GPR89A,CLCN6,CFTR,SLC39A14,ABCC3,TCAF2,PACC1,LRRC8E,BEST3,SLC5A6,WNK4,SLC4A2,ABCC10,LRRC8D,MFSD8,SLC12A6,SLC4A8,VDAC3,VDAC1,SLC1A3,VDAC2,PRNP,SLC4A10,CLCC1,CA2,GOPC,CLIC1,TTYH3,CLIC4,RAB11B	effectsize_up	0.0813406	1.74296	1	FALSE
GO_BP	GO:0006369	termination of RNA polymerase II transcription	16	10	22803,57466,29101,22828,4150,54797,51585,23064,8458,65125	XRN2,SCAF4,SSU72,SCAF8,MAZ,MED18,PCF11,SETX,TTF2,WNK1	effectsize_up	0.0816853	1.74099	1	FALSE
GO_BP	GO:0051148	negative regulation of muscle cell differentiation	72	23	6123,4086,9868,4856,2931,26057,8324,1786,4089,8841,9150,7528,4851,27086,9759,659,80306,657,27250,5725,4204,2539,4904	RPL3L,SMAD1,TOMM70,CCN3,GSK3A,ANKRD17,FZD7,DNMT1,SMAD4,HDAC3,CTDP1,YY1,NOTCH1,FOXP1,HDAC4,BMPR2,MED28,BMPR1A,PDCD4,PTBP1,MECP2,G6PD,YBX1	effectsize_up	0.0820803	1.73874	1	FALSE
GO_BP	GO:0031047	regulatory ncRNA-mediated gene silencing	711	91	1655,10658,8087,4086,10269,6780,345630,23019,2332,9631,8575,4686,118460,23404,4088,8737,4343,56915,5394,54512,9470,55421,57510,22916,23264,5073,4848,8994,27161,83989,56339,90459,29883,29066,79670,9125,23369,10978,55571,51010,57472,23053,25904,51490,142940,9931,4087,440822,6895,246175,9337,11022,23405,23112,79753,57169,192669,23424,55051,56478,27327,27136,29102,7040,6428,103,51593,10521,2091,1656,…	DDX5,CELF1,FXR1,SMAD1,ZMPSTE24,STAU1,FBLL1,CNOT1,FMR1,NUP155,PRKRA,NCBP1,EXOSC6,EXOSC2,SMAD3,RIPK1,MOV10,EXOSC5,EXOSC10,EXOSC4,EIF4E2,NCBP3,XPO5,NCBP2,ZC3H7B,PARN,CNOT2,LIMD1,AGO2,ARB2A,METTL3,ERI1,CNOT7,ZC3H7A,TUT7,CNOT9,PUM2,CLP1,CNOT11,EXOSC3,CNOT6,ZSWIM8,CNOT10,SPOUT1,TRUB1,HELZ,SMAD2,PIWIL3,TARBP2,CNOT6L,CNOT8,TDRKH,DICER1,TNRC6B,SNIP1,ZNFX1,AGO3,TDRD7,NRDE2,EIF4ENIF1,TNRC6A,MORC1,DROSHA,TGF…	effectsize_up	0.0820824	1.73873	1	FALSE
GO_BP	GO:0007000	nucleolus organization	17	12	8467,10436,9221,84172,22933,5253,23378,11176,64431,23411,6223,23133	SMARCA5,EMG1,NOLC1,POLR1B,SIRT2,PHF2,RRP8,BAZ2A,ACTR6,SIRT1,RPS19,PHF8	effectsize_up	0.0821048	1.7386	1	FALSE
GO_BP	GO:0090199	regulation of release of cytochrome c from mitochondria	44	25	599,2876,207,4976,10105,56947,27069,598,55486,637,10962,578,572,2395,5329,8996,664,1191,10059,9141,581,4000,57048,26355,5716	BCL2L2,GPX1,AKT1,OPA1,PPIF,MFF,GHITM,BCL2L1,PARL,BID,MLLT11,BAK1,BAD,FXN,PLAUR,NOL3,BNIP3,CLU,DNM1L,PDCD5,BAX,LMNA,PLSCR3,FAM162A,PSMD10	effectsize_up	0.0821252	1.73849	1	FALSE
GO_BP	GO:0038094	Fc-gamma receptor signaling pathway	30	15	10451,7525,5580,2209,6714,7410,3984,55198,5338,25,5581,5058,2534,5747,26060	VAV3,YES1,PRKCD,FCGR1A,SRC,VAV2,LIMK1,APPL2,PLD2,ABL1,PRKCE,PAK1,FYN,PTK2,APPL1	effectsize_up	0.0826406	1.73557	1	FALSE
GO_BP	GO:0009062	fatty acid catabolic process	107	68	34,207,5825,3712,1374,11001,1384,5467,10994,2639,5096,5095,1376,26063,10455,8310,390916,8660,2110,10478,10005,5830,215,54677,80724,549,35,208,84129,26061,83667,27349,160428,5264,23175,23600,23417,254552,5826,5105,5194,3667,219743,32,38,2108,30,3030,3032,5106,37,83752,3295,1666,1892,3033,51,6342,23659,2109,10449,11332,1891,3028,55862,39,56898,1632	ACADM,AKT1,ABCD3,IVD,CPT1A,SLC27A2,CRAT,PPARD,ILVBL,GCDH,PCCB,PCCA,CPT2,DECR2,ECI2,ACOX3,NUDT19,IRS2,ETFDH,SLC25A17,ACOT8,PEX5,ABCD1,CROT,ACAD10,AUH,ACADS,AKT2,ACAD11,HACL1,SESN2,MCAT,ALDH1L2,PHYH,LPIN1,AMACR,MLYCD,NUDT8,ABCD4,PCK1,PEX13,IRS1,TYSND1,ACACB,ACAT1,ETFA,ACAA1,HADHA,HADHB,PCK2,ACADVL,LONP2,HSD17B4,DECR1,ECHS1,HADH,ACOX1,SCP2,PLA2G15,ETFB,ACAA2,ACOT7,ECH1,HSD17B10,ECHDC1,ACAT2,BDH2,ECI1	effectsize_up	0.0829302	1.73393	1	FALSE
GO_BP	GO:0006865	amino acid transport	156	51	81855,94081,11230,8604,83733,23204,6558,6541,5663,10755,56262,22930,79751,94097,6533,55238,6509,4763,9900,26503,84062,2055,10166,121260,54407,80131,119559,1201,6535,6567,123096,55144,153129,118980,9057,120103,206358,6507,10165,2670,10550,124565,8140,9368,18,6812,3688,6622,6510,6520,2697	SFXN3,SFXN1,PRAF2,SLC25A12,SLC25A18,ARL6IP1,SLC12A2,SLC7A1,PSEN1,GIPC1,LRRC8A,RAB3GAP1,SLC25A22,SFXN5,SLC6A6,SLC38A7,SLC1A4,NF1,SV2A,SLC17A5,DTNBP1,CLN8,SLC25A15,SLC15A4,SLC38A2,LRRC8E,SFXN4,CLN3,SLC6A8,SLC16A2,SLC25A29,LRRC8D,SLC38A9,SFXN2,SLC7A6,SLC36A4,SLC36A1,SLC1A3,SLC25A13,GFAP,ARL6IP5,SLC38A10,SLC7A5,NHERF1,ABAT,STXBP1,ITGB1,SNCA,SLC1A5,SLC3A2,GJA1	effectsize_up	0.0829604	1.73376	1	FALSE
GO_BP	GO:0051954	positive regulation of amine transport	41	11	23204,156,6558,5663,22930,84062,6857,8140,18,6812,3688	ARL6IP1,GRK2,SLC12A2,PSEN1,RAB3GAP1,DTNBP1,SYT1,SLC7A5,ABAT,STXBP1,ITGB1	effectsize_up	0.0831467	1.73271	1	FALSE
GO_BP	GO:0033044	regulation of chromosome organization	245	163	7153,2237,701,8467,201161,6599,51377,3550,8260,140609,6602,4683,55226,6597,9031,6603,983,170506,9735,5595,9319,6714,6598,10111,26354,4361,4216,7515,10592,4085,1017,5885,10051,5394,8289,55795,55193,8379,8881,9918,9183,11284,64151,10664,8697,5073,54464,51434,51112,55781,23397,147841,472,7528,5925,10783,996,10403,29945,56984,23293,4331,64682,9274,5977,5514,196528,22880,2966,23063,57492,54737,23272,7…	TOP2A,FEN1,BUB1B,SMARCA5,CENPV,SMARCC1,UCHL5,IK,NAA10,NEK7,SMARCD1,NBN,NAT10,SMARCA4,BAZ1B,SMARCD2,CDK1,DHX36,KNTC1,MAPK3,TRIP13,SRC,SMARCB1,RAD50,GNL3,MRE11,MAP3K4,XRCC1,SMC2,MAD2L1,CDK2,RAD21,SMC4,EXOSC10,ARID1A,PCID2,PBRM1,MAD1L1,CDC16,NCAPD2,ZW10,PNKP,NCAPG,CTCF,CDC23,PARN,XRN1,ANAPC7,TRAPPC12,RIOK2,NCAPH,SPC24,ATM,YY1,RB1,NEK6,CDC27,NDC80,ANAPC4,PSMG2,SMG6,MNAT1,ANAPC1,BCL7C,DPF2,PPP1R10,ARI…	effectsize_up	0.083177	1.73254	1	FALSE
GO_BP	GO:0051469	vesicle fusion with vacuole	11	10	5119,57132,51652,91782,25978,79643,51510,27243,29082,128866	CHMP1A,CHMP1B,CHMP3,CHMP7,CHMP2B,CHMP6,CHMP5,CHMP2A,CHMP4A,CHMP4B	effectsize_up	0.0833267	1.7317	1	FALSE
GO_BP	GO:0061763	multivesicular body-lysosome fusion	11	10	5119,57132,51652,91782,25978,79643,51510,27243,29082,128866	CHMP1A,CHMP1B,CHMP3,CHMP7,CHMP2B,CHMP6,CHMP5,CHMP2A,CHMP4A,CHMP4B	effectsize_up	0.0833267	1.7317	1	FALSE
GO_BP	GO:0097212	lysosomal membrane organization	14	10	5119,57132,51652,91782,25978,79643,51510,27243,29082,128866	CHMP1A,CHMP1B,CHMP3,CHMP7,CHMP2B,CHMP6,CHMP5,CHMP2A,CHMP4A,CHMP4B	effectsize_up	0.0833267	1.7317	1	FALSE
GO_BP	GO:0006487	protein N-linked glycosylation	72	48	3703,1603,7841,201595,84061,56052,9945,8813,85365,91869,9526,6482,55858,7991,29880,79796,200185,79087,79053,11285,51465,440138,746,5372,1798,79868,144245,58505,57171,29929,957,2683,57134,4249,2132,4247,6184,1650,6185,11282,5373,4245,9761,2530,5238,56886,2673,55757	STT3A,DAD1,MOGS,STT3B,MAGT1,ALG1,GFPT2,DPM1,ALG2,RFT1,MPDU1,ST3GAL1,TMEM165,TUSC3,ALG5,ALG9,KRTCAP2,ALG12,ALG8,B4GALT7,UBE2J1,ALG11,TMEM258,PMM1,DPAGT1,ALG13,ALG10B,OSTC,DOLPP1,ALG6,ENTPD5,B4GALT1,MAN1C1,MGAT5,EXT2,MGAT2,RPN1,DDOST,RPN2,MGAT4B,PMM2,MGAT1,MLEC,FUT8,PGM3,UGGT1,GFPT1,UGGT2	effectsize_up	0.0839823	1.72803	1	FALSE
GO_BP	GO:1901264	carbohydrate derivative transport	87	35	291,29957,347734,83985,91869,56262,9197,8036,10478,215,10257,10928,114789,51228,113829,8714,121260,80131,8034,1201,2542,7355,949,2030,60386,10559,5360,10237,56172,5660,292,10577,293,7436,961	SLC25A4,SLC25A24,SLC35B2,SPNS1,RFT1,LRRC8A,SLC33A1,SHOC2,SLC25A17,ABCD1,ABCC4,RALBP1,SLC25A25,GLTP,SLC35A4,ABCC3,SLC15A4,LRRC8E,SLC25A16,CLN3,SLC37A4,SLC35A2,SCARB1,SLC29A1,SLC25A19,SLC35A1,PLTP,SLC35B1,ANKH,PSAP,SLC25A5,NPC2,SLC25A6,VLDLR,CD47	effectsize_up	0.0844241	1.72557	1	FALSE
GO_BP	GO:0000462	maturation of SSU-rRNA from tricistronic rRNA transcript (SSU-rRNA, 5.8S rRNA, LSU-rRNA)	36	32	23212,23160,55127,705,5822,55720,10171,9790,2068,84916,9277,161424,57647,27340,55813,79954,8602,57050,25879,65095,90121,29777,10799,25983,51077,27042,88745,6202,6227,10607,6217,6223	RRS1,WDR43,HEATR1,BYSL,PWP2,TSR1,RCL1,BMS1,ERCC2,UTP4,WDR46,NOP9,DHX37,UTP20,UTP6,NOL10,NOP14,UTP3,DCAF13,KRI1,TSR2,ABT1,RPP40,NGDN,FCF1,UTP25,RRP36,RPS8,RPS21,TBL3,RPS16,RPS19	effectsize_up	0.0846872	1.72411	1	FALSE
GO_BP	GO:0006821	chloride transport	125	31	6560,706,1836,284129,6558,1207,1182,56262,1186,55129,56996,196527,28962,10723,6509,1185,1080,55248,144453,65266,6522,256471,9990,9498,6507,57282,23155,760,1192,80727,25932	SLC12A4,TSPO,SLC26A2,SLC26A11,SLC12A2,CLNS1A,CLCN3,LRRC8A,CLCN7,ANO10,SLC12A9,ANO6,OSTM1,SLC12A7,SLC1A4,CLCN6,CFTR,PACC1,BEST3,WNK4,SLC4A2,MFSD8,SLC12A6,SLC4A8,SLC1A3,SLC4A10,CLCC1,CA2,CLIC1,TTYH3,CLIC4	effectsize_up	0.0847791	1.72361	1	FALSE
GO_BP	GO:0071816	tail-anchored membrane protein insertion into ER membrane	17	16	9694,55831,10328,56851,51234,51608,93380,284361,51016,819,7485,23065,439,8266,7917,6449	EMC2,EMC3,EMC8,EMC7,EMC4,GET4,MMGT1,EMC10,EMC9,CAMLG,GET1,EMC1,GET3,UBL4A,BAG6,SGTA	effectsize_up	0.0848199	1.72338	1	FALSE
GO_BP	GO:0006367	transcription initiation at RNA polymerase II promoter	149	93	51504,10269,10432,2963,1810,1019,6602,11240,6597,170506,26155,11091,6598,2958,84656,2962,80227,8289,55795,9477,2960,5438,4150,9439,5436,9440,51586,4790,9070,10025,9656,54797,29104,5469,81857,1025,5253,2071,2961,6944,9282,29079,2959,5929,2966,57492,6879,1022,55729,112869,9862,10629,6908,6924,6880,4221,9969,9968,56848,9442,6872,4297,6877,6837,112950,6878,10001,5433,90390,6883,80306,2033,6874,84148,…	TRMT112,ZMPSTE24,RBM14,GTF2F2,DR1,CDK4,SMARCD1,PADI2,SMARCA4,DHX36,NOC2L,WDR5,SMARCB1,GTF2A2,GLYR1,GTF2F1,PAAF1,ARID1A,PCID2,MED20,GTF2E1,POLR2I,MAZ,MED23,POLR2G,MED17,MED15,NFKB1,ASH2L,MED16,MDC1,MED18,N6AMT1,MED1,MED25,CDK9,PHF2,ERCC3,GTF2E2,VPS72,MED14,MED4,GTF2B,RBBP5,GTF2H2,ARID1B,TAF7,CDK7,ATF7IP,SGF29,MED24,TAF6L,TBP,ELOA,TAF9,MEN1,MED13,MED12,SPHK2,MED27,TAF1,KMT2A,TAF5,MED22,MED8,TAF6,ME…	effectsize_up	0.0850567	1.72207	1	FALSE
GO_BP	GO:0051656	establishment of organelle localization	469	300	1759,54732,1020,25777,4976,23353,26958,89941,22920,5119,85440,10113,8773,5730,83930,5537,55201,9525,867,8729,5873,6209,23212,10640,57132,55860,8723,23332,3996,51652,4927,8976,55770,11336,51566,3064,9735,126003,4644,22871,23233,56288,5663,636,10494,5195,23513,23224,55288,1861,23265,4139,283489,8825,9919,84364,26286,55341,4085,1176,9342,55763,23636,51128,9371,58485,9696,11267,23299,10013,5108,79567…	DNM1,TMED9,CDK5,SUN2,OPA1,SUN1,COPG2,RHOT2,KIFAP3,CHMP1A,DOCK7,PREB,SNAP23,PTGDS,STARD3NL,PPP6C,MAP1S,VPS4B,CBL,GBF1,RAB27A,RPS15,RRS1,EXOC5,CHMP1B,ACTR10,SNX4,CLASP1,LLGL1,CHMP3,NUP88,WASL,EXOC2,EXOC3,ARMCX3,HTT,KNTC1,TRAPPC5,MYO5A,NLGN1,EXOC6B,PARD3,PSEN1,BICD1,STK25,PEX14,SCRIB,SYNE2,RHOT1,TOR1A,EXOC7,MARK1,CHAMP1,LIN7A,SEC16A,ARFGAP2,ARFGAP3,LSG1,MAD2L1,AP3S1,SNAP29,EXOC1,NUP62,SAR1B,KIF3B,TR…	effectsize_up	0.0851572	1.72152	1	FALSE
GO_BP	GO:0006998	nuclear envelope organization	54	45	1104,26092,79188,10269,5119,7443,9631,9525,57132,5578,51652,1861,221035,91782,25978,79643,22933,26993,10783,23306,6683,23399,23141,51510,23175,80346,5347,27183,23435,8815,27243,9688,55968,148362,27348,4001,29082,128866,4000,1639,5048,84823,7329,2010,221496	RCC1,TOR1AIP1,TMEM43,ZMPSTE24,CHMP1A,VRK1,NUP155,VPS4B,CHMP1B,PRKCA,CHMP3,TOR1A,REEP3,CHMP7,CHMP2B,CHMP6,SIRT2,AKAP8L,NEK6,NEMP1,SPAST,CTDNEP1,ANKLE2,CHMP5,LPIN1,REEP4,PLK1,VPS4A,TARDBP,BANF1,CHMP2A,NUP93,NSFL1C,BROX,TOR1B,LMNB1,CHMP4A,CHMP4B,LMNA,DCTN1,PAFAH1B1,LMNB2,UBE2I,EMD,LEMD2	effectsize_up	0.0854455	1.71993	1	FALSE
GO_BP	GO:1901985	positive regulation of protein acetylation	24	13	8467,10514,57551,5562,9031,5563,1654,5371,9188,23181,7913,57609,23451	SMARCA5,MYBBP1A,TAOK1,PRKAA1,BAZ1B,PRKAA2,DDX3X,PML,DDX21,DIP2A,DEK,DIP2B,SF3B1	effectsize_up	0.0856552	1.71878	1	FALSE
GO_BP	GO:0006911	phagocytosis, engulfment	49	22	5881,3673,11031,718,9844,2209,1182,94134,196527,51454,1793,55198,23616,19,8678,7057,84466,2934,998,5879,4627,6845	RAC3,ITGA2,RAB31,C3,ELMO1,FCGR1A,CLCN3,ARHGAP12,ANO6,GULP1,DOCK1,APPL2,SH3BP1,ABCA1,BECN1,THBS1,MEGF10,GSN,CDC42,RAC1,MYH9,VAMP7	effectsize_up	0.086601	1.71361	1	FALSE
GO_BP	GO:0018022	peptidyl-lysine methylation	43	16	3054,11091,284058,8473,84193,80854,64754,79813,9070,65990,10919,10445,84148,29072,54934,4204	HCFC1,WDR5,KANSL1,OGT,SETD3,SETD7,SMYD3,EHMT1,ASH2L,ANTKMT,EHMT2,MCRS1,KAT8,SETD2,KANSL2,MECP2	effectsize_up	0.0868003	1.71252	1	FALSE
GO_BP	GO:0090068	positive regulation of cell cycle process	266	117	207,2237,201161,6240,1019,9525,7325,51692,6241,983,51652,26073,9475,3480,26057,65992,10755,5159,5586,54623,10592,5356,4085,131870,1956,23636,9371,5885,10051,9984,55795,5087,8379,8881,9918,25942,64151,58525,81610,8697,22933,51434,8563,23397,5925,10403,5469,6683,23476,4921,56257,57521,5514,55023,57504,595,23137,6604,51433,6790,51776,79677,9928,7320,25970,252983,29781,286053,8678,891,54617,11065,488…	AKT1,FEN1,CENPV,RRM1,CDK4,VPS4B,UBE2E2,CPSF3,RRM2,CDK1,CHMP3,POLDIP2,ROCK2,IGF1R,ANKRD17,DDRGK1,GIPC1,PDGFRB,PKN2,PAF1,SMC2,PLRG1,MAD2L1,NUDT16,EGFR,NUP62,KIF3B,RAD21,SMC4,THOC1,PCID2,PBX1,MAD1L1,CDC16,NCAPD2,SIN3A,NCAPG,WIZ,FAM83D,CDC23,SIRT2,ANAPC7,THOC5,NCAPH,RB1,NDC80,MED1,SPAST,BRD4,DDR2,MEPCE,RPTOR,PPP1R10,PHIP,MTA3,CCND1,SMC5,SMARCD3,ANAPC5,AURKA,MAP3K20,SMC6,KIF14,UBE2B,SH2B1,STXBP4,NCAPH…	effectsize_up	0.0868194	1.71242	1	FALSE
GO_BP	GO:0009304	tRNA transcription	12	11	5434,9328,9330,2975,9329,2976,5441,5435,112495,55718,661	POLR2E,GTF3C5,GTF3C3,GTF3C1,GTF3C4,GTF3C2,POLR2L,POLR2F,GTF3C6,POLR3E,POLR3D	effectsize_up	0.0871992	1.71036	1	FALSE
GO_BP	GO:0042797	tRNA transcription by RNA polymerase III	11	11	5434,9328,9330,2975,9329,2976,5441,5435,112495,55718,661	POLR2E,GTF3C5,GTF3C3,GTF3C1,GTF3C4,GTF3C2,POLR2L,POLR2F,GTF3C6,POLR3E,POLR3D	effectsize_up	0.0871992	1.71036	1	FALSE
GO_BP	GO:0000963	mitochondrial RNA processing	21	16	54931,87178,57570,60528,9238,80324,9692,6832,60493,54802,22868,25821,79675,55006,51095,3028	TRMT10C,PNPT1,TRMT5,ELAC2,TBRG4,PUS1,PRORP,SUPV3L1,FASTKD5,TRIT1,FASTKD2,MTO1,FASTKD1,TRMT61B,TRNT1,HSD17B10	effectsize_up	0.0872871	1.70989	1	FALSE
GO_BP	GO:0060339	negative regulation of type I interferon-mediated signaling pathway	22	15	6773,51441,25939,26058,253943,9470,56339,29883,5771,11277,79594,58509,23170,103,9636	STAT2,YTHDF2,SAMHD1,GIGYF2,YTHDF3,EIF4E2,METTL3,CNOT7,PTPN2,TREX1,MUL1,CACTIN,TTLL12,ADAR,ISG15	effectsize_up	0.0885594	1.70305	1	FALSE
GO_BP	GO:0006221	pyrimidine nucleotide biosynthetic process	32	25	5631,6470,1854,7372,9497,7378,4833,1633,29922,1723,7298,7371,9519,54963,139596,10201,26289,1841,1503,790,56474,4832,4831,4830,51727	PRPS1,SHMT1,DUT,UMPS,SLC4A7,UPP1,NME4,DCK,NME7,DHODH,TYMS,UCK2,TBPL1,UCKL1,UPRT,NME6,AK5,DTYMK,CTPS1,CAD,CTPS2,NME3,NME2,NME1,CMPK1	effectsize_up	0.0892192	1.69953	1	FALSE
GO_BP	GO:1901989	positive regulation of cell cycle phase transition	120	55	207,6240,1019,9525,7325,51692,6241,983,26057,65992,54623,5356,1956,9984,5087,8881,25942,81610,8697,51434,8563,5925,23476,4921,56257,57521,5514,57504,595,6604,51433,252983,286053,891,11065,8766,23236,7027,9787,1654,351,11331,79577,8452,55920,7919,6868,50484,5962,8450,1981,8451,4869,29766,3306	AKT1,RRM1,CDK4,VPS4B,UBE2E2,CPSF3,RRM2,CDK1,ANKRD17,DDRGK1,PAF1,PLRG1,EGFR,THOC1,PBX1,CDC16,SIN3A,FAM83D,CDC23,ANAPC7,THOC5,RB1,BRD4,DDR2,MEPCE,RPTOR,PPP1R10,MTA3,CCND1,SMARCD3,ANAPC5,STXBP4,NSMCE2,CCNB1,UBE2C,RAB11A,PLCB1,TFDP1,DLGAP5,DDX3X,APP,PHB2,CDC73,CUL3,RCC2,DDX39B,ADAM17,RRM2B,RDX,CUL4B,EIF4G1,CUL4A,NPM1,TMOD3,HSPA2	effectsize_up	0.0892207	1.69952	1	FALSE
GO_BP	GO:0061635	regulation of protein complex stability	14	10	56926,6892,11267,5108,60684,51295,11277,60592,8878,3312	NCLN,TAPBP,SNF8,PCM1,TRAPPC11,ECSIT,TREX1,SCOC,SQSTM1,HSPA8	effectsize_up	0.0899752	1.69553	1	FALSE
GO_BP	GO:0044743	protein transmembrane import into intracellular organelle	38	25	9868,92609,10452,9804,8239,5195,100287932,9409,5830,29090,131118,5190,5189,5193,728489,55670,5194,10245,84134,5192,83752,80273,10469,3329,9131	TOMM70,TIMM50,TOMM40,TOMM20,USP9X,PEX14,TIMM23,PEX16,PEX5,TIMM21,DNAJC19,PEX6,PEX1,PEX12,DNLZ,PEX26,PEX13,TIMM17B,TOMM40L,PEX10,LONP2,GRPEL1,TIMM44,HSPD1,AIFM1	effectsize_up	0.0900226	1.69528	1	FALSE
GO_BP	GO:1901606	alpha-amino acid catabolic process	90	46	2747,2744,64087,4942,3712,51268,587,6470,4329,8659,56267,3155,5009,36,10157,27034,56922,23464,549,875,883,51540,2731,84706,51166,4552,383,38,2954,10247,2653,2805,642,23576,2752,11112,3028,2746,2184,2806,1743,26275,5860,493,113675,80150	GLUD2,GLS,MCCC2,OAT,IVD,PIPOX,BCAT2,SHMT1,ALDH6A1,ALDH4A1,KYAT3,HMGCL,OTC,ACADSB,AASS,ACAD8,MCCC1,GCAT,AUH,CBS,KYAT1,SCLY,GLDC,GPT2,AADAT,MTRR,ARG1,ACAT1,GSTZ1,RIDA,GCSH,GOT1,BLMH,DDAH1,GLUL,HIBADH,HSD17B10,GLUD1,FAH,GOT2,DLST,HIBCH,QDPR,ATP2B4,SDSL,ASRGL1	effectsize_up	0.0903387	1.69361	1	FALSE
GO_BP	GO:0065003	protein-containing complex assembly	1663	941	3006,10382,1759,91663,5515,51079,2181,30845,10658,7386,10594,4728,25813,2744,7111,8087,28976,4722,2193,7536,31,54539,10946,4839,6431,4704,8467,55506,2314,79869,4733,5829,10772,6734,201161,56926,4976,3054,374291,4700,25923,6240,4705,96764,6341,27175,4720,6470,6892,9416,9777,22920,51081,24148,4716,8733,6729,126328,4171,402,2801,1460,8971,28964,1729,1810,26121,28985,6430,140609,203547,23392,7019,101…	H1-2,TUBB4A,DNM1,MYADM,PPP2CA,NDUFA13,ACSL3,EHD3,CELF1,UQCRFS1,PRPF8,NDUFS8,SAMM50,GLS,TMOD1,FXR1,ACAD9,NDUFS3,FARSA,SF1,ACACA,NDUFB11,SF3A3,NOP2,SRSF6,NDUFA9,SMARCA5,MACROH2A2,FLII,CPSF7,DRG1,PXN,SRSF10,SRPRA,CENPV,NCLN,OPA1,HCFC1,NDUFS7,NDUFA6,ATL3,RRM1,NDUFA10,TGS1,SCO1,TUBG2,NDUFS2,SHMT1,TAPBP,DDX23,TM9SF4,KIFAP3,MRPS7,PRPF6,NDUFB10,GPAA1,SRP54,NDUFA11,MCM2,ARL2,GOLGA2,CSNK2B,H1-10,GIT1,DIAPH…	effectsize_up	0.090428	1.69314	1	FALSE
GO_BP	GO:0110156	methylguanosine-cap decapping	16	11	23644,27257,28960,80153,55802,29883,219988,83594,196513,56478,4076	EDC4,LSM1,DCPS,EDC3,DCP1A,CNOT7,PATL1,NUDT12,DCP1B,EIF4ENIF1,CAPRIN1	effectsize_up	0.0912002	1.6891	1	FALSE
GO_BP	GO:0003333	amino acid transmembrane transport	102	36	81855,94081,11230,8604,83733,23204,6541,5663,56262,79751,6533,55238,6509,2055,10166,121260,54407,80131,1201,6567,123096,55144,153129,118980,9057,120103,206358,6507,10165,2670,10550,124565,8140,3688,6510,6520	SFXN3,SFXN1,PRAF2,SLC25A12,SLC25A18,ARL6IP1,SLC7A1,PSEN1,LRRC8A,SLC25A22,SLC6A6,SLC38A7,SLC1A4,CLN8,SLC25A15,SLC15A4,SLC38A2,LRRC8E,CLN3,SLC16A2,SLC25A29,LRRC8D,SLC38A9,SFXN2,SLC7A6,SLC36A4,SLC36A1,SLC1A3,SLC25A13,GFAP,ARL6IP5,SLC38A10,SLC7A5,ITGB1,SLC1A5,SLC3A2	effectsize_up	0.0916147	1.68694	1	FALSE
GO_BP	GO:0000288	nuclear-transcribed mRNA catabolic process, deadenylation-dependent decay	69	52	10642,23019,201626,22894,27257,170506,23404,28960,5393,56915,4292,5073,4848,54542,55802,27161,23016,5436,23034,115024,677,29883,219988,79670,9125,11340,55571,51010,57472,25904,55095,246175,9337,9924,23112,196513,56478,27327,255967,4850,7812,3192,3184,1660,23318,4076,4849,10492,85456,10605,4904,26986	IGF2BP1,CNOT1,PDE12,DIS3,LSM1,DHX36,EXOSC2,DCPS,EXOSC9,EXOSC5,MLH1,PARN,CNOT2,RC3H2,DCP1A,AGO2,EXOSC7,POLR2G,SAMD4A,NT5C3B,ZFP36L1,CNOT7,PATL1,TUT7,CNOT9,EXOSC8,CNOT11,EXOSC3,CNOT6,CNOT10,SAMD4B,CNOT6L,CNOT8,PAN2,TNRC6B,DCP1B,EIF4ENIF1,TNRC6A,PAN3,CNOT4,CSDE1,HNRNPU,HNRNPD,DHX9,TUT4,CAPRIN1,CNOT3,SYNCRIP,TNKS1BP1,PAIP1,YBX1,PABPC1	effectsize_up	0.0916175	1.68693	1	FALSE
GO_BP	GO:0090646	mitochondrial tRNA processing	14	11	54931,87178,57570,60528,80324,9692,54802,25821,55006,51095,3028	TRMT10C,PNPT1,TRMT5,ELAC2,PUS1,PRORP,TRIT1,MTO1,TRMT61B,TRNT1,HSD17B10	effectsize_up	0.0922875	1.68345	1	FALSE
GO_BP	GO:0035825	homologous recombination	68	18	7153,4683,9319,10111,4361,5885,4292,472,29128,23304,7320,57697,2072,2177,80198,29893,64710,7155	TOP2A,NBN,TRIP13,RAD50,MRE11,RAD21,MLH1,ATM,UHRF1,UBR2,UBE2B,FANCM,ERCC4,FANCD2,MUS81,PSMC3IP,NUCKS1,TOP2B	effectsize_up	0.0923395	1.68318	1	FALSE
GO_BP	GO:0070071	proton-transporting two-sector ATPase complex assembly	16	11	9777,203547,5018,54968,64756,147007,91647,90809,84317,154791,513	TM9SF4,VMA21,OXA1L,TMEM70,ATPAF1,TMEM199,ATPAF2,PIP4P1,CCDC115,FMC1,ATP5F1D	effectsize_up	0.092553	1.68208	1	FALSE
GO_BP	GO:0006513	protein monoubiquitination	53	26	7323,2187,10273,7706,6737,83737,54926,63893,57599,81844,90850,329,55658,84861,5193,23295,25827,57697,55182,29089,8452,6500,10075,8454,10016,553115	UBE2D3,FANCB,STUB1,TRIM25,TRIM21,ITCH,UBE2R2,UBE2O,WDR48,TRIM56,ZNF598,BIRC2,RNF126,KLHL22,PEX12,MGRN1,FBXL2,FANCM,RNF220,UBE2T,CUL3,SKP1,HUWE1,CUL1,PDCD6,PEF1	effectsize_up	0.0925742	1.68197	1	FALSE
GO_BP	GO:0030813	positive regulation of nucleotide catabolic process	20	10	5562,5663,5563,2475,8671,57521,26137,64223,195827,351	PRKAA1,PSEN1,PRKAA2,MTOR,SLC4A4,RPTOR,ZBTB20,MLST8,PRXL2C,APP	effectsize_up	0.0925939	1.68187	1	FALSE
GO_BP	GO:0033123	positive regulation of purine nucleotide catabolic process	20	10	5562,5663,5563,2475,8671,57521,26137,64223,195827,351	PRKAA1,PSEN1,PRKAA2,MTOR,SLC4A4,RPTOR,ZBTB20,MLST8,PRXL2C,APP	effectsize_up	0.0925939	1.68187	1	FALSE
GO_BP	GO:0045821	positive regulation of glycolytic process	20	10	5562,5663,5563,2475,8671,57521,26137,64223,195827,351	PRKAA1,PSEN1,PRKAA2,MTOR,SLC4A4,RPTOR,ZBTB20,MLST8,PRXL2C,APP	effectsize_up	0.0925939	1.68187	1	FALSE
GO_BP	GO:0098876	vesicle-mediated transport to the plasma membrane	151	111	2181,30845,83871,114879,1445,150684,11031,9784,22876,10640,8723,2803,50619,81609,3996,55770,23233,23513,28952,9919,23527,738,56850,55763,55275,201475,11267,10791,7260,23339,54536,23062,27032,54520,57020,79778,10311,149371,10133,6293,64083,51375,51125,10079,85377,55204,10228,26088,10564,63971,11149,8675,288,55610,10123,65009,54918,1201,57554,6844,112755,253725,80262,582,401548,583,8674,10139,57182…	ACSL3,EHD3,RAB34,OSBPL5,CSK,COMMD1,RAB31,SNX17,INPP5F,EXOC5,SNX4,GOLGA4,DEF6,SNX27,LLGL1,EXOC2,EXOC6B,SCRIB,CCDC22,SEC16A,ACAP2,VPS51,GRIPAP1,EXOC1,VPS53,RAB12,SNF8,VAMP5,EIPR1,VPS39,EXOC6,GGA2,ATP2C1,CCDC93,VPS35L,MICALL2,VPS26C,EXOC8,OPTN,VPS52,GOLPH3,SNX7,GOLGA7,ATP9A,MICALL1,GOLPH3L,STX6,GGA1,ARFGEF2,KIF13A,BVES,STX16,ANK3,VPS50,ARL4C,NDRG4,CMTM6,CLN3,LRRC7,VAMP2,STX1B,WASHC2C,PHAF1,BBS1,SNX3…	effectsize_up	0.0927962	1.68083	1	FALSE
GO_BP	GO:0045834	positive regulation of lipid metabolic process	121	47	2181,207,1374,1917,1385,5467,5562,11261,221395,133,335,5580,3480,376497,8473,8660,2475,215,157506,22933,23410,208,1601,57521,23399,9926,26137,23417,949,57406,64223,56848,221955,5105,255919,22937,26119,51099,3667,5581,6721,3491,348,10580,3949,972,824	ACSL3,AKT1,CPT1A,EEF1A2,CREB1,PPARD,PRKAA1,CHP1,ADGRF5,ADM,APOA1,PRKCD,IGF1R,SLC27A1,OGT,IRS2,MTOR,ABCD1,RDH10,SIRT2,SIRT3,AKT2,DAB2,RPTOR,CTDNEP1,LPGAT1,ZBTB20,MLYCD,SCARB1,ABHD6,MLST8,SPHK2,DAGLB,PCK1,CNEP1R1,SCAP,LDLRAP1,ABHD5,IRS1,PRKCE,SREBF2,CCN1,APOE,SORBS1,LDLR,CD74,CAPN2	effectsize_up	0.0928035	1.68079	1	FALSE
GO_BP	GO:0061982	meiosis I cell cycle process	139	29	7153,23353,10609,9319,10111,4361,5885,2956,10734,4292,55706,472,10403,23304,10919,1060,6790,7320,1164,57697,2072,5347,2177,80198,29893,7155,7917,5719,3306	TOP2A,SUN1,P3H4,TRIP13,RAD50,MRE11,RAD21,MSH6,STAG3,MLH1,NDC1,ATM,NDC80,UBR2,EHMT2,CENPC,AURKA,UBE2B,CKS2,FANCM,ERCC4,PLK1,FANCD2,MUS81,PSMC3IP,TOP2B,BAG6,PSMD13,HSPA2	effectsize_up	0.092955	1.68001	1	FALSE
GO_BP	GO:0034471	ncRNA 5'-end processing	21	18	54931,10556,10940,138716,54974,161424,27340,9692,10557,8602,10775,11102,10248,29777,10799,6741,10607,3028	TRMT10C,RPP30,POP1,RPP25L,THG1L,NOP9,UTP20,PRORP,RPP38,NOP14,POP4,RPP14,POP7,ABT1,RPP40,SSB,TBL3,HSD17B10	effectsize_up	0.0931663	1.67893	1	FALSE
GO_BP	GO:0098662	inorganic cation transmembrane transport	829	260	9551,10058,488,10632,9512,490,8604,7386,4508,1537,2631,59285,4697,495,10939,84061,291,514,23530,148867,83733,6560,150684,374291,2247,1729,54499,492,2332,5335,11261,521,522,9497,90550,57130,3690,6558,773,23007,3709,4538,3064,2185,57113,84959,81671,5663,4734,22,662,527,8065,3748,1182,10105,55858,29796,27069,7009,4512,27347,10523,79751,56996,7991,23171,7779,93380,6834,10367,25800,7402,196527,27032,6…	ATP5MF,ABCB6,ATP2A2,ATP5MG,PMPCB,ATP2B1,SLC25A12,UQCRFS1,MT-ATP6,CYC1,NIPSNAP2,CACNG6,NDUFA4,ATP4A,AFG3L2,MAGT1,SLC25A4,ATP5F1E,NNT,SLC30A7,SLC25A18,SLC12A4,COMMD1,NDUFS7,FGF2,DIAPH1,TMCO1,ATP2B3,FMR1,PLCG1,CHP1,ATP5ME,ATP5PF,SLC4A7,MCU,ATP13A1,ITGB3,SLC12A2,CACNA1A,PLCH1,ITPR2,MT-ND4,HTT,PTK2B,TRPC7,UBASH3B,VMP1,PSEN1,NEDD4,ABCB7,BNIP1,ATP6V0C,CUL5,KCNC3,CLCN3,PPIF,TMEM165,UQCR10,GHITM,TMBIM6,MT…	effectsize_up	0.0937107	1.67614	1	FALSE
GO_BP	GO:0006337	nucleosome disassembly	19	15	6599,6602,6597,6603,6598,83743,8289,196528,6604,3159,6749,11198,6601,6605,6418	SMARCC1,SMARCD1,SMARCA4,SMARCD2,SMARCB1,GRWD1,ARID1A,ARID2,SMARCD3,HMGA1,SSRP1,SUPT16H,SMARCC2,SMARCE1,SET	effectsize_up	0.0940364	1.67448	1	FALSE
GO_BP	GO:0060338	regulation of type I interferon-mediated signaling pathway	44	27	5770,6773,51441,26065,3661,25939,26058,253943,8772,9470,29110,81844,56339,29883,5771,11277,340061,79594,58509,7474,23170,103,5781,3093,9636,11140,57506	PTPN1,STAT2,YTHDF2,LSM14A,IRF3,SAMHD1,GIGYF2,YTHDF3,FADD,EIF4E2,TBK1,TRIM56,METTL3,CNOT7,PTPN2,TREX1,STING1,MUL1,CACTIN,WNT5A,TTLL12,ADAR,PTPN11,UBE2K,ISG15,CDC37,MAVS	effectsize_up	0.0948905	1.67015	1	FALSE
GO_BP	GO:0010453	regulation of cell fate commitment	41	19	1108,1107,2247,9219,6423,84695,9112,8324,3066,54815,57459,57504,53615,5080,657,5931,2260,3065,5928	CHD4,CHD3,FGF2,MTA2,SFRP2,LOXL3,MTA1,FZD7,HDAC2,GATAD2A,GATAD2B,MTA3,MBD3,PAX6,BMPR1A,RBBP7,FGFR1,HDAC1,RBBP4	effectsize_up	0.0957163	1.66599	1	FALSE
GO_BP	GO:1903046	meiotic cell cycle process	218	62	7153,23353,27175,2801,10609,51441,3976,9897,54888,9319,10111,4361,10592,5885,10051,2956,10734,5728,9918,4292,22933,55706,23397,9665,472,7283,10403,23304,56907,25879,5139,5000,10919,1060,6790,11022,7320,1164,259266,57697,29781,2072,4882,83540,23236,23310,5347,2177,80198,29893,7474,546,7155,811,5518,7917,10096,1642,5719,10097,4627,3306	TOP2A,SUN1,TUBG2,GOLGA2,P3H4,YTHDF2,LIF,WASHC5,NSUN2,TRIP13,RAD50,MRE11,SMC2,RAD21,SMC4,MSH6,STAG3,PTEN,NCAPD2,MLH1,SIRT2,NDC1,NCAPH,MARF1,ATM,TUBG1,NDC80,UBR2,SPIRE1,DCAF13,PDE3A,ORC4,EHMT2,CENPC,AURKA,TDRKH,UBE2B,CKS2,ASPM,FANCM,NCAPH2,ERCC4,NPR2,NUF2,PLCB1,NCAPD3,PLK1,FANCD2,MUS81,PSMC3IP,WNT5A,ATRX,TOP2B,CALR,PPP2R1A,BAG6,ACTR3,DDB1,PSMD13,ACTR2,MYH9,HSPA2	effectsize_up	0.0959788	1.66467	1	FALSE
GO_BP	GO:0006383	transcription by RNA polymerase III	61	35	8467,10514,3624,5434,9031,9533,170506,9328,10625,9330,2475,51082,2975,9329,2976,11128,5441,57521,10623,5435,6908,10621,57680,55703,112495,55718,10178,7702,661,9188,7913,23451,25824,5437,6738	SMARCA5,MYBBP1A,INHBA,POLR2E,BAZ1B,POLR1C,DHX36,GTF3C5,IVNS1ABP,GTF3C3,MTOR,POLR1D,GTF3C1,GTF3C4,GTF3C2,POLR3A,POLR2L,RPTOR,POLR3C,POLR2F,TBP,POLR3F,CHD8,POLR3B,GTF3C6,POLR3E,TENM1,ZNF143,POLR3D,DDX21,DEK,SF3B1,PRDX5,POLR2H,RO60	effectsize_up	0.0963393	1.66287	1	FALSE
GO_BP	GO:0090314	positive regulation of protein targeting to membrane	28	17	1020,11261,3265,51024,56947,9747,23255,208,9847,285966,288,2064,5621,57214,4641,2534,2040	CDK5,CHP1,HRAS,FIS1,MFF,TCAF1,MTCL1,AKT2,C2CD5,TCAF2,ANK3,ERBB2,PRNP,CEMIP,MYO1C,FYN,STOM	effectsize_up	0.096563	1.66175	1	FALSE
GO_BP	GO:0030705	cytoskeleton-dependent intracellular transport	200	132	127829,84790,2319,23162,6780,25777,4976,23353,26958,89941,22920,55201,23303,23095,55860,11020,23011,8976,51566,3064,4644,636,5195,23224,55288,1176,9742,9371,23299,10013,5108,79443,79659,199953,27342,84376,5874,3798,27067,26115,54820,8409,55704,81565,118426,79809,23059,4645,6683,11158,10947,11127,26160,84062,26146,80208,63971,6687,7014,2647,23291,729991,474384,57584,1201,10239,283234,10749,24137,5…	ARL8A,TUBA1C,FLOT2,MAPK8IP3,STAU1,SUN2,OPA1,SUN1,COPG2,RHOT2,KIFAP3,MAP1S,KIF13B,KIF1B,ACTR10,IFT27,RAB21,WASL,ARMCX3,HTT,MYO5A,BICD1,PEX14,SYNE2,RHOT1,AP3S1,IFT140,KIF3B,BICD2,HDAC6,PCM1,FYCO1,DYNC2H1,TMEM201,RABGEF1,HOOK3,RAB27B,KIF5A,STAU2,TANC2,NDE1,UXT,CCDC88A,NDEL1,BORCS5,TTC21B,CLUAP1,MYO5B,SPAST,RABL2B,AP3M2,KIF3A,IFT172,DTNBP1,TRAF3IP1,SPG11,KIF13A,SPG7,TERF2,BLOC1S1,FBXW11,BORCS8,F8A3,A…	effectsize_up	0.0969628	1.65976	1	FALSE
GO_BP	GO:0071380	cellular response to prostaglandin E stimulus	16	10	207,31,5562,5563,10270,5080,112,5581,6422,2782	AKT1,ACACA,PRKAA1,PRKAA2,AKAP8,PAX6,ADCY6,PRKCE,SFRP1,GNB1	effectsize_up	0.0972366	1.6584	1	FALSE
GO_BP	GO:0008203	cholesterol metabolic process	141	70	1717,10613,50814,1718,1595,2232,2222,114879,3422,3930,4597,10682,5467,5562,9784,6820,3931,335,2235,4598,23780,158219,5563,6646,10162,6713,7108,6307,2230,51478,19,1080,25987,2055,90809,403313,949,54982,114876,57704,22937,54206,26119,1609,10948,6721,348,351,10577,11160,3069,7436,37,1727,3157,51474,847,4864,6647,10654,6609,47,10449,2224,3988,2629,3949,4047,23541,2539	DHCR7,ERLIN1,NSDHL,DHCR24,CYP51A1,FDXR,FDFT1,OSBPL5,IDI1,LBR,MVD,EBP,PPARD,PRKAA1,SNX17,SULT2B1,LCAT,APOA1,FECH,MVK,APOL2,TTC39B,PRKAA2,SOAT1,LPCAT3,SQLE,TM7SF2,MSMO1,FDX1,HSD17B7,ABCA1,CFTR,TSKU,CLN8,PIP4P1,PLPP6,SCARB1,CLN6,OSBPL1A,GBA2,SCAP,ERRFI1,LDLRAP1,DGKQ,STARD3,SREBF2,APOE,APP,NPC2,ERLIN2,HDLBP,VLDLR,ACADVL,CYB5R3,HMGCS1,LIMA1,CAT,NPC1,SOD1,PMVK,SMPD1,ACLY,ACAA2,FDPS,LIPA,GBA1,LDLR,LSS,S…	effectsize_up	0.0978867	1.65519	1	FALSE
GO_BP	GO:0000075	cell cycle checkpoint signaling	193	99	701,23376,65123,57551,988,3550,6118,4683,9577,54888,983,4436,80279,9735,9319,10111,4361,29086,4085,1017,26058,9984,84936,55795,83666,8379,9183,151636,9894,79184,8563,147841,472,51347,10403,9656,56984,7508,10116,5514,9344,25896,11277,595,57405,9675,55055,51322,84861,60561,8738,51776,29997,80185,11200,1063,8914,1111,57646,25949,835,91603,55755,891,6419,83540,1026,4998,65975,545,163859,1386,79621,53…	BUB1B,UFL1,INTS3,TAOK1,CDC5L,IK,RPA2,NBN,BABAM2,NSUN2,CDK1,MSH2,CDK5RAP3,KNTC1,TRIP13,RAD50,MRE11,BABAM1,MAD2L1,CDK2,GIGYF2,THOC1,ZFYVE19,PCID2,PARP9,MAD1L1,ZW10,DTX3L,TELO2,BRCC3,THOC5,SPC24,ATM,TAOK3,NDC80,MDC1,PSMG2,XPC,FEM1B,PPP1R10,TAOK2,INTS7,TREX1,CCND1,SPC25,TTI1,ZWILCH,WAC,KLHL22,RINT1,CRADD,MAP3K20,NOP53,TTI2,CHEK2,CENPF,TIMELESS,CHEK1,USP28,SYF2,CASP2,ZNF830,CDK5RAP2,CCNB1,SETMAR,NUF2,…	effectsize_up	0.0982498	1.6534	1	FALSE
GO_BP	GO:0048536	spleen development	38	13	64332,5585,55795,64783,8772,5087,54542,5423,4791,4297,25,6868,3988	NFKBIZ,PKN1,PCID2,RBM15,FADD,PBX1,RC3H2,POLB,NFKB2,KMT2A,ABL1,ADAM17,LIPA	effectsize_up	0.0985727	1.65181	1	FALSE
GO_BP	GO:0048278	vesicle docking	64	46	10490,1488,5899,10640,55770,11336,23233,23265,55823,6810,57617,55763,201475,6811,54536,10244,149371,55014,10228,1080,6857,11149,8675,65009,858,1201,2054,8677,10497,112755,9545,127262,6813,5872,6814,51762,60412,4218,10652,5864,6812,8417,23673,9341,9482,8615	VTI1B,CTBP2,RALB,EXOC5,EXOC2,EXOC3,EXOC6B,EXOC7,VPS11,STX4,VPS18,EXOC1,RAB12,STX5,EXOC6,RABEPK,EXOC8,STX17,STX6,CFTR,SYT1,BVES,STX16,NDRG4,CAV2,CLN3,STX2,STX10,UNC13B,STX1B,RAB3D,TPRG1L,STXBP2,RAB13,STXBP3,RAB8B,EXOC4,RAB8A,YKT6,RAB3A,STXBP1,STX7,STX12,VAMP3,STX8,USO1	effectsize_up	0.0985786	1.65178	1	FALSE
GO_BP	GO:0070727	cellular macromolecule localization	2508	1472	83452,6745,54732,91663,9512,1020,3099,51079,127829,11230,2181,7323,26092,30845,10768,6747,11231,81502,25813,9789,207,26156,23677,60559,55240,2319,8939,1718,5770,11196,1595,23162,9868,50999,701,6730,83871,1374,92609,6780,9367,27236,55506,23197,10452,55750,23203,23376,80230,6734,55690,25777,56926,84896,9375,10391,23353,1445,150684,84315,11031,23204,57003,26958,23787,10490,79711,9777,56993,22920,511…	RAB33B,SSR1,TMED9,MYADM,PMPCB,CDK5,HK2,NDUFA13,ARL8A,PRAF2,ACSL3,UBE2D3,TOR1AIP1,EHD3,AHCYL1,SSR3,SEC63,HM13,SAMM50,SPCS2,AKT1,RSL1D1,SH3BP4,SPCS3,STEAP3,FLOT2,FUBP3,DHCR24,PTPN1,SEC23IP,CYP51A1,MAPK8IP3,TOMM70,TMED5,BUB1B,SRP68,RAB34,CPT1A,TIMM50,STAU1,RAB9A,ARFIP1,MACROH2A2,FAF2,TOMM40,AGK,PMPCA,UFL1,RUFY1,SRPRA,PACS1,SUN2,NCLN,ATAD1,TM9SF2,CORO2B,SUN1,CSK,COMMD1,MON1A,RAB31,ARL6IP1,CCDC47,COPG…	effectsize_up	0.098683	1.65127	1	FALSE
GO_BP	GO:0060996	dendritic spine development	96	57	816,1020,55236,9922,10152,2332,7337,1942,8976,170506,22871,5663,8440,23613,10298,1855,10013,1501,3066,5728,23380,50807,10458,27067,9231,26115,26037,29904,2049,84062,84298,7804,1742,65981,7074,25791,5063,23316,348,2043,5802,23181,1982,2048,378,57555,10611,382,4076,1072,221935,998,5048,8536,4204,1627,5062	CAMK2B,CDK5,UBA6,IQSEC1,ABI2,FMR1,UBE3A,EFNA1,WASL,DHX36,NLGN1,PSEN1,NCK2,ZMYND8,PAK4,DVL1,HDAC6,CTNND2,HDAC2,PTEN,SRGAP2,ASAP1,BAIAP2,STAU2,DLG5,TANC2,SIPA1L1,EEF2K,EPHB3,DTNBP1,LLPH,LRP8,DLG4,CAPRIN2,TIAM1,NGEF,PAK3,CUX2,APOE,EPHA4,PTPRS,DIP2A,EIF4G2,EPHB2,ARF4,NLGN2,PDLIM5,ARF6,CAPRIN1,CFL1,SDK1,CDC42,PAFAH1B1,CAMK1,MECP2,DBN1,PAK2	effectsize_up	0.0992942	1.64828	1	FALSE
GO_BP	GO:0000280	nuclear division	444	206	1104,7153,701,8467,4733,23353,4781,27175,5119,3550,2801,10609,8243,9525,3976,9897,23212,57132,56647,23332,9031,983,55844,51652,26073,9735,26065,9319,5159,10111,8086,4361,283489,10592,9126,4085,23636,9371,5885,10051,221035,10734,26013,256364,55795,8379,8881,5728,10274,2059,91782,9918,9183,25978,64151,4292,8697,1613,84687,129563,79643,81929,22933,51434,10270,55706,54820,9150,23397,9665,147841,26993…	RCC1,TOP2A,BUB1B,SMARCA5,DRG1,SUN1,NFIB,TUBG2,CHMP1A,IK,GOLGA2,P3H4,SMC1A,VPS4B,LIF,WASHC5,RRS1,CHMP1B,BCCIP,CLASP1,BAZ1B,CDK1,PPP2R2D,CHMP3,POLDIP2,KNTC1,LSM14A,TRIP13,PDGFRB,RAD50,AAAS,MRE11,CHAMP1,SMC2,SMC3,MAD2L1,NUP62,KIF3B,RAD21,SMC4,REEP3,STAG3,L3MBTL1,EML3,PCID2,MAD1L1,CDC16,PTEN,STAG1,EPS8,CHMP7,NCAPD2,ZW10,CHMP2B,NCAPG,MLH1,CDC23,DAPK3,PPP1R9B,DIS3L2,CHMP6,SEH1L,SIRT2,ANAPC7,AKAP8,NDC1,…	effectsize_up	0.0993181	1.64817	1	FALSE
GO_BP	GO:2000191	regulation of fatty acid transport	31	12	207,9536,51024,2180,8660,208,5608,5321,5025,7057,4282,2058	AKT1,PTGES,FIS1,ACSL1,IRS2,AKT2,MAP2K6,PLA2G4A,P2RX4,THBS1,MIF,EPRS1	effectsize_up	0.0993223	1.64815	1	FALSE
GO_BP	GO:0042398	cellular modified amino acid biosynthetic process	28	20	34,10588,8424,55217,1158,9791,376497,1719,2628,81490,2356,8985,11315,471,501,2593,2618,5352,1152,223	ACADM,MTHFS,BBOX1,TMLHE,CKM,PTDSS1,SLC27A1,DHFR,GATM,PTDSS2,FPGS,PLOD3,PARK7,ATIC,ALDH7A1,GAMT,GART,PLOD2,CKB,ALDH9A1	effectsize_up	0.099346	1.64803	1	FALSE
GO_BP	GO:0006479	protein methylation	70	38	51504,8467,25940,3054,283742,28989,11091,284058,8473,84193,54496,80854,64754,79813,9070,3275,29104,65990,55471,23463,10919,11176,55170,10445,84148,29072,54934,2935,10419,3276,5110,6634,2107,6628,5870,10498,51451,4204	TRMT112,SMARCA5,FAM98A,HCFC1,FAM98B,NTMT1,WDR5,KANSL1,OGT,SETD3,PRMT7,SETD7,SMYD3,EHMT1,ASH2L,PRMT2,N6AMT1,ANTKMT,NDUFAF7,ICMT,EHMT2,BAZ2A,PRMT6,MCRS1,KAT8,SETD2,KANSL2,GSPT1,PRMT5,PRMT1,PCMT1,SNRPD3,ETF1,SNRPB,RAB6A,CARM1,LCMT1,MECP2	effectsize_up	0.100195	1.64391	1	FALSE
GO_BP	GO:0008213	protein alkylation	70	38	51504,8467,25940,3054,283742,28989,11091,284058,8473,84193,54496,80854,64754,79813,9070,3275,29104,65990,55471,23463,10919,11176,55170,10445,84148,29072,54934,2935,10419,3276,5110,6634,2107,6628,5870,10498,51451,4204	TRMT112,SMARCA5,FAM98A,HCFC1,FAM98B,NTMT1,WDR5,KANSL1,OGT,SETD3,PRMT7,SETD7,SMYD3,EHMT1,ASH2L,PRMT2,N6AMT1,ANTKMT,NDUFAF7,ICMT,EHMT2,BAZ2A,PRMT6,MCRS1,KAT8,SETD2,KANSL2,GSPT1,PRMT5,PRMT1,PCMT1,SNRPD3,ETF1,SNRPB,RAB6A,CARM1,LCMT1,MECP2	effectsize_up	0.100195	1.64391	1	FALSE
GO_BP	GO:1903358	regulation of Golgi organization	16	15	83452,30845,23271,5595,6811,53407,9659,9712,79591,64145,5605,5604,11235,5594,10142	RAB33B,EHD3,CAMSAP2,MAPK3,STX5,STX18,PDE4DIP,USP6NL,ARMH3,RBSN,MAP2K2,MAP2K1,PDCD10,MAPK1,AKAP9	effectsize_up	0.100429	1.64278	1	FALSE
GO_BP	GO:0051983	regulation of chromosome segregation	131	85	701,6599,3550,6602,6597,6603,983,9735,9319,6598,10592,4085,5885,10051,8289,55795,55193,8379,8881,9918,9183,64151,8697,22933,51434,55781,23397,147841,472,5925,10783,996,10403,4288,29945,56984,64682,9274,23369,5977,196528,57492,23137,6604,57405,51433,55055,84861,51776,55274,79677,1063,11004,8110,29882,29781,286053,55755,8678,891,11065,83540,23310,54892,5347,9787,9212,29117,1457,3192,6595,8452,1459,…	BUB1B,SMARCC1,IK,SMARCD1,SMARCA4,SMARCD2,CDK1,KNTC1,TRIP13,SMARCB1,SMC2,MAD2L1,RAD21,SMC4,ARID1A,PCID2,PBRM1,MAD1L1,CDC16,NCAPD2,ZW10,NCAPG,CDC23,SIRT2,ANAPC7,RIOK2,NCAPH,SPC24,ATM,RB1,NEK6,CDC27,NDC80,MKI67,ANAPC4,PSMG2,ANAPC1,BCL7C,PUM2,DPF2,ARID2,ARID1B,SMC5,SMARCD3,SPC25,ANAPC5,ZWILCH,KLHL22,MAP3K20,PHF10,SMC6,CENPF,KIF2C,DPF3,ANAPC2,NCAPH2,NSMCE2,CDK5RAP2,BECN1,CCNB1,UBE2C,NUF2,NCAPD3,NCAPG2…	effectsize_up	0.100541	1.64224	1	FALSE
GO_BP	GO:0010823	negative regulation of mitochondrion organization	52	32	599,2876,207,291,4976,706,54978,10105,27069,598,55486,578,84749,7249,201163,10193,2395,8996,79594,664,1191,292,293,57103,7037,10449,2729,10075,4000,3303,5716,10493	BCL2L2,GPX1,AKT1,SLC25A4,OPA1,TSPO,SLC35F6,PPIF,GHITM,BCL2L1,PARL,BAK1,USP30,TSC2,FLCN,RNF41,FXN,NOL3,MUL1,BNIP3,CLU,SLC25A5,SLC25A6,TIGAR,TFRC,ACAA2,GCLC,HUWE1,LMNA,HSPA1A,PSMD10,VAT1	effectsize_up	0.102085	1.63483	1	FALSE
GO_BP	GO:0070507	regulation of microtubule cytoskeleton organization	160	103	10382,4733,57551,2011,5119,402,28964,55201,9525,5562,9181,57132,23332,6904,8874,2931,10982,23271,2932,51652,8480,636,2770,6093,5563,23636,23299,10013,256364,91782,25978,58497,79643,54801,79969,2042,9659,57606,122060,79187,22911,6683,26146,90102,1540,1859,23354,51510,93323,4281,54930,57704,26054,10300,157922,79441,22974,85458,25,55755,115106,29098,55521,55142,79598,81624,5347,79884,10634,29899,555…	TUBB4A,DRG1,TAOK1,MARK2,CHMP1A,ARL2,GIT1,MAP1S,VPS4B,PRKAA1,ARHGEF2,CHMP1B,CLASP1,TBCD,ARHGEF7,GSK3A,MAPRE2,CAMSAP2,GSK3B,CHMP3,RAE1,BICD1,GNAI1,ROCK1,PRKAA2,NUP62,BICD2,HDAC6,EML3,CHMP7,CHMP2B,PRUNE1,CHMP6,HAUS6,ATAT1,EPHA3,PDE4DIP,SLAIN2,SLAIN1,FSD1,WDR47,SPAST,TRAF3IP1,PHLDB2,CYLD,DYRK1A,HAUS5,CHMP5,HAUS8,MID1,HAUS4,GBA2,SENP6,KATNB1,CAMSAP1,HAUS3,TPX2,DIXDC1,ABL1,CDK5RAP2,HAUS1,RANGRF,TRIM36,…	effectsize_up	0.102113	1.63469	1	FALSE
GO_BP	GO:0110154	RNA decapping	19	13	23644,27257,28960,131870,80153,55802,29883,219988,83594,196513,56478,11165,4076	EDC4,LSM1,DCPS,NUDT16,EDC3,DCP1A,CNOT7,PATL1,NUDT12,DCP1B,EIF4ENIF1,NUDT3,CAPRIN1	effectsize_up	0.102178	1.63439	1	FALSE
GO_BP	GO:0018904	ether metabolic process	26	12	8540,57552,54947,84188,56994,8443,25979,5321,387521,2194,2052,5048	AGPS,NCEH1,LPCAT2,FAR1,CHPT1,GNPAT,DHRS7B,PLA2G4A,PEDS1,FASN,EPHX1,PAFAH1B1	effectsize_up	0.102979	1.63058	1	FALSE
GO_BP	GO:0031114	regulation of microtubule depolymerization	31	16	57551,55201,9181,23332,23271,10013,22911,6683,4281,10300,22974,81624,23122,50810,4131,4130	TAOK1,MAP1S,ARHGEF2,CLASP1,CAMSAP2,HDAC6,WDR47,SPAST,MID1,KATNB1,TPX2,DIAPH3,CLASP2,HDGFL3,MAP1B,MAP1A	effectsize_up	0.103663	1.62735	1	FALSE
GO_BP	GO:0090174	organelle membrane fusion	121	82	10451,51479,83871,10490,5119,8773,57132,51652,81555,84272,662,55823,6810,63894,64601,65082,57617,9342,201475,6811,200576,5305,23339,26276,91782,25978,8396,79643,11151,55014,10282,23400,27072,80124,9066,10228,6857,80208,9847,23355,9392,8675,51510,858,1201,9882,2054,9527,6844,8677,112755,8674,81624,54809,9570,5872,51762,27183,7405,4218,27243,5864,6812,9554,29082,10043,6622,128866,8417,23673,301,231…	VAV3,ANKFY1,RAB34,VTI1B,CHMP1A,SNAP23,CHMP1B,CHMP3,YIPF5,YIPF4,BNIP1,VPS11,STX4,VIPAS39,VPS16,VPS33A,VPS18,SNAP29,RAB12,STX5,PIKFYVE,PIP4K2A,VPS39,VPS33B,CHMP7,CHMP2B,PIP4K2B,CHMP6,CORO1A,STX17,BET1,ATP13A2,VPS41,VCPIP1,SYT7,STX6,SYT1,SPG11,C2CD5,VPS8,TGFBRAP1,STX16,CHMP5,CAV2,CLN3,TBC1D4,STX2,GOSR1,VAMP2,STX10,STX1B,VAMP4,DIAPH3,SAMD9,GOSR2,RAB13,RAB8B,VPS4A,UVRAG,RAB8A,CHMP2A,RAB3A,STXBP1,SEC22…	effectsize_up	0.103665	1.62734	1	FALSE
GO_BP	GO:0000387	spliceosomal snRNP assembly	52	35	10594,10772,96764,24148,26121,57819,1207,9129,9092,25929,10421,11218,6607,54496,10078,50628,7375,8161,25980,79833,54960,8487,6635,11171,6632,10419,27339,9733,6634,79084,6628,6631,6633,25804,6636	PRPF8,SRSF10,TGS1,PRPF6,PRPF31,LSM2,CLNS1A,PRPF3,SART1,GEMIN5,CD2BP2,DDX20,SMN2,PRMT7,TSSC4,GEMIN4,USP4,COIL,AAR2,GEMIN6,GEMIN8,GEMIN2,SNRPE,STRAP,SNRPD1,PRMT5,PRPF19,SART3,SNRPD3,WDR77,SNRPB,SNRPC,SNRPD2,LSM4,SNRPF	effectsize_up	0.104028	1.62563	1	FALSE
GO_BP	GO:1900227	positive regulation of NLRP3 inflammasome complex assembly	20	10	5515,140609,5599,79184,79969,5587,4615,56919,1654,57506	PPP2CA,NEK7,MAPK8,BRCC3,ATAT1,PRKD1,MYD88,DHX33,DDX3X,MAVS	effectsize_up	0.104247	1.6246	1	FALSE
GO_BP	GO:0035791	platelet-derived growth factor receptor-beta signaling pathway	14	10	5770,5782,6714,5159,3092,5771,25,4015,4035,9026	PTPN1,PTPN12,SRC,PDGFRB,HIP1,PTPN2,ABL1,LOX,LRP1,HIP1R	effectsize_up	0.104695	1.6225	1	FALSE
GO_BP	GO:0001708	cell fate specification	110	36	1108,1107,4781,2247,9219,6423,23770,9112,5663,8324,3066,54815,4089,51684,4851,57459,57504,3516,5454,10919,7004,53615,6657,6662,5080,657,23269,2737,26011,5931,2260,8829,3065,5928,3688,1499	CHD4,CHD3,NFIB,FGF2,MTA2,SFRP2,FKBP8,MTA1,PSEN1,FZD7,HDAC2,GATAD2A,SMAD4,SUFU,NOTCH1,GATAD2B,MTA3,RBPJ,POU3F2,EHMT2,TEAD4,MBD3,SOX2,SOX9,PAX6,BMPR1A,MGA,GLI3,TENM4,RBBP7,FGFR1,NRP1,HDAC1,RBBP4,ITGB1,CTNNB1	effectsize_up	0.105142	1.62042	1	FALSE
GO_BP	GO:0015919	peroxisomal membrane transport	22	17	5825,8239,5195,9409,5824,5830,215,8504,5190,5189,5193,5826,55670,5194,5192,51762,83752	ABCD3,USP9X,PEX14,PEX16,PEX19,PEX5,ABCD1,PEX3,PEX6,PEX1,PEX12,ABCD4,PEX26,PEX13,PEX10,RAB8B,LONP2	effectsize_up	0.105818	1.61728	1	FALSE
GO_BP	GO:0043574	peroxisomal transport	22	17	5825,8239,5195,9409,5824,5830,215,8504,5190,5189,5193,5826,55670,5194,5192,51762,83752	ABCD3,USP9X,PEX14,PEX16,PEX19,PEX5,ABCD1,PEX3,PEX6,PEX1,PEX12,ABCD4,PEX26,PEX13,PEX10,RAB8B,LONP2	effectsize_up	0.105818	1.61728	1	FALSE
GO_BP	GO:0098792	xenophagy	14	10	5595,57674,26100,29110,10133,55054,55072,3964,10241,90678	MAPK3,RNF213,WIPI2,TBK1,OPTN,ATG16L1,RNF31,LGALS8,CALCOCO2,LRSAM1	effectsize_up	0.105824	1.61725	1	FALSE
GO_BP	GO:0009755	hormone-mediated signaling pathway	196	81	1655,9667,23376,1460,23019,5467,23543,7337,11240,10728,6597,4734,65992,6714,55823,5585,55325,5970,57617,2180,10013,23028,8289,79039,9325,9604,4848,55198,57178,25959,51366,3275,1601,5469,9611,9125,9612,5139,27086,55915,6879,55818,6256,6257,7110,1616,9063,57658,8611,55625,54206,2965,23411,2033,9113,6422,5245,11331,10521,3301,5058,6294,23558,3065,11315,142,5547,51569,5781,10424,79876,29966,811,10413…	DDX5,SAFB2,UFL1,CSNK2B,CNOT1,PPARD,RBFOX2,UBE3A,PADI2,PTGES3,SMARCA4,NEDD4,DDRGK1,SRC,VPS11,PKN1,UFSP2,RELA,VPS18,ACSL1,HDAC6,KDM1A,ARID1A,DDX54,TRIP4,RNF14,CNOT2,APPL2,ZMIZ1,KANK2,UBR5,PRMT2,DAB2,MED1,NCOR1,CNOT9,NCOR2,PDE3A,FOXP1,LANCL2,TAF7,KDM3A,RXRA,RXRB,TMF1,DAXX,PIAS2,CALCOCO1,PLPP1,ZDHHC7,ERRFI1,GTF2H1,SIRT1,EP300,LATS1,SFRP1,PHB1,PHB2,DDX17,DNAJA1,PAK1,SAFB,WBP2,HDAC1,PARK7,PARP1,PRCP,UF…	effectsize_up	0.105941	1.61671	1	FALSE
GO_BP	GO:0034440	lipid oxidation	114	67	34,207,5825,3712,1374,11001,1384,5467,10994,5562,347,2639,1376,26063,10455,8310,8660,2110,10478,10005,5830,215,55198,54677,80724,549,35,51422,208,84129,26061,83667,27349,160428,5264,90378,23600,23417,6662,5826,5194,3667,219743,32,38,2108,30,3030,3032,37,83752,3295,1666,1892,3033,51,6342,2109,10449,1891,3028,55862,39,128,56898,1432,1632	ACADM,AKT1,ABCD3,IVD,CPT1A,SLC27A2,CRAT,PPARD,ILVBL,PRKAA1,APOD,GCDH,CPT2,DECR2,ECI2,ACOX3,IRS2,ETFDH,SLC25A17,ACOT8,PEX5,ABCD1,APPL2,CROT,ACAD10,AUH,ACADS,PRKAG2,AKT2,ACAD11,HACL1,SESN2,MCAT,ALDH1L2,PHYH,SAMD1,AMACR,MLYCD,SOX9,ABCD4,PEX13,IRS1,TYSND1,ACACB,ACAT1,ETFA,ACAA1,HADHA,HADHB,ACADVL,LONP2,HSD17B4,DECR1,ECHS1,HADH,ACOX1,SCP2,ETFB,ACAA2,ECH1,HSD17B10,ECHDC1,ACAT2,ADH5,BDH2,MAPK14,ECI1	effectsize_up	0.10598	1.61653	1	FALSE
GO_BP	GO:1901673	regulation of mitotic spindle assembly	22	18	4733,5119,9525,57132,51652,256364,91782,25978,79643,51510,79598,5347,3192,27243,29082,128866,3303,7175	DRG1,CHMP1A,VPS4B,CHMP1B,CHMP3,EML3,CHMP7,CHMP2B,CHMP6,CHMP5,CEP97,PLK1,HNRNPU,CHMP2A,CHMP4A,CHMP4B,HSPA1A,TPR	effectsize_up	0.106622	1.61356	1	FALSE
GO_BP	GO:0044773	mitotic DNA damage checkpoint signaling	84	42	57551,6118,4683,9577,983,4436,80279,4361,29086,1017,26058,79184,472,51347,9656,7508,5514,9344,11277,595,51322,60561,8738,51776,29997,11200,1111,25949,835,91603,1026,65975,163859,1386,5347,51720,2177,80198,5591,6154,5371,51065	TAOK1,RPA2,NBN,BABAM2,CDK1,MSH2,CDK5RAP3,MRE11,BABAM1,CDK2,GIGYF2,BRCC3,ATM,TAOK3,MDC1,XPC,PPP1R10,TAOK2,TREX1,CCND1,WAC,RINT1,CRADD,MAP3K20,NOP53,CHEK2,CHEK1,SYF2,CASP2,ZNF830,CDKN1A,STK33,SDE2,ATF2,PLK1,UIMC1,FANCD2,MUS81,PRKDC,RPL26,PML,RPS27L	effectsize_up	0.106842	1.61255	1	FALSE
GO_BP	GO:0071300	cellular response to retinoic acid	68	25	51079,1385,5176,7525,22938,2932,2185,27429,8324,3066,8854,472,2042,19,6662,5105,23064,27,1277,7474,11331,5754,3371,10413,11344	NDUFA13,CREB1,SERPINF1,YES1,SNW1,GSK3B,PTK2B,HTRA2,FZD7,HDAC2,ALDH1A2,ATM,EPHA3,ABCA1,SOX9,PCK1,SETX,ABL2,COL1A1,WNT5A,PHB2,PTK7,TNC,YAP1,TWF2	effectsize_up	0.107068	1.61151	1	FALSE
GO_BP	GO:0050685	positive regulation of mRNA processing	41	29	6434,29896,26528,4928,10209,22938,4686,1207,170506,54623,5394,11189,22916,123169,494115,65109,79577,5976,9588,6625,10419,27339,27316,5935,1153,79084,10262,9967,4691	TRA2B,TRA2A,DAZAP1,NUP98,EIF1,SNW1,NCBP1,CLNS1A,DHX36,PAF1,EXOSC10,CELF3,NCBP2,LEO1,RBMXL1,UPF3B,CDC73,UPF1,PRDX6,SNRNP70,PRMT5,PRPF19,RBMX,RBM3,CIRBP,WDR77,SF3B4,THRAP3,NCL	effectsize_up	0.10848	1.60506	1	FALSE
GO_BP	GO:1902476	chloride transmembrane transport	110	25	6560,1836,284129,6558,1182,56262,1186,55129,56996,196527,10723,6509,1185,1080,55248,144453,6522,256471,9990,9498,6507,23155,1192,80727,25932	SLC12A4,SLC26A2,SLC26A11,SLC12A2,CLCN3,LRRC8A,CLCN7,ANO10,SLC12A9,ANO6,SLC12A7,SLC1A4,CLCN6,CFTR,PACC1,BEST3,SLC4A2,MFSD8,SLC12A6,SLC4A8,SLC1A3,CLCC1,CLIC1,TTYH3,CLIC4	effectsize_up	0.108625	1.60441	1	FALSE
GO_BP	GO:0016571	histone methylation	24	14	8467,3054,11091,284058,8473,64754,9070,10919,11176,10445,84148,54934,10498,4204	SMARCA5,HCFC1,WDR5,KANSL1,OGT,SMYD3,ASH2L,EHMT2,BAZ2A,MCRS1,KAT8,KANSL2,CARM1,MECP2	effectsize_up	0.108948	1.60294	1	FALSE
GO_BP	GO:0090043	regulation of tubulin deacetylation	21	12	1810,5562,11091,5563,10013,112869,57325,55689,51562,4752,2033,2339	DR1,PRKAA1,WDR5,PRKAA2,HDAC6,SGF29,KAT14,YEATS2,MBIP,NEK3,EP300,FNTA	effectsize_up	0.109024	1.6026	1	FALSE
GO_BP	GO:0070936	protein K48-linked ubiquitination	80	43	7323,997,7706,7337,7325,6737,83737,54926,11337,25793,23077,9690,267,22980,7327,151636,329,51366,22954,10425,84447,55658,81545,57531,10299,7320,23327,200933,11065,117584,201292,29089,7326,92912,8452,6500,7328,3093,7321,5478,8454,7319,22978	UBE2D3,CDC34,TRIM25,UBE3A,UBE2E2,TRIM21,ITCH,UBE2R2,GABARAP,FBXO7,MYCBP2,UBE3C,AMFR,TCF25,UBE2G2,DTX3L,BIRC2,UBR5,TRIM32,ARIH2,SYVN1,RNF126,FBXO38,HACE1,MARCHF6,UBE2B,NEDD4L,FBXO45,UBE2C,RFFL,TRIM65,UBE2T,UBE2G1,UBE2Q2,CUL3,SKP1,UBE2H,UBE2K,UBE2D1,PPIA,CUL1,UBE2A,NT5C2	effectsize_up	0.109409	1.60086	1	FALSE
GO_BP	GO:0046753	non-lytic viral release	15	13	5119,9525,57132,51652,91782,25978,79643,51510,27183,27243,29082,128866,55207	CHMP1A,VPS4B,CHMP1B,CHMP3,CHMP7,CHMP2B,CHMP6,CHMP5,VPS4A,CHMP2A,CHMP4A,CHMP4B,ARL8B	effectsize_up	0.109567	1.60014	1	FALSE
GO_BP	GO:0045930	negative regulation of mitotic cell cycle	247	111	701,65123,57551,79960,3550,6118,4683,3624,6347,9577,55031,10457,983,4436,80279,9735,23513,9319,10111,4361,29086,4085,25793,1956,1017,26058,5885,84936,55795,8379,5728,9183,5311,79184,25959,54475,147841,472,5925,51347,10403,3275,677,9656,56984,7508,54998,51379,64848,5514,29933,9344,11277,595,57405,123879,55055,51322,90,84861,60561,8738,51776,57099,29997,11200,1063,7465,10201,1111,58190,25949,835,91…	BUB1B,INTS3,TAOK1,JADE1,IK,RPA2,NBN,INHBA,CCL2,BABAM2,USP47,GPNMB,CDK1,MSH2,CDK5RAP3,KNTC1,SCRIB,TRIP13,RAD50,MRE11,BABAM1,MAD2L1,FBXO7,EGFR,CDK2,GIGYF2,RAD21,ZFYVE19,PCID2,MAD1L1,PTEN,ZW10,PKD2,BRCC3,KANK2,NLE1,SPC24,ATM,RB1,TAOK3,NDC80,PRMT2,ZFP36L1,MDC1,PSMG2,XPC,AURKAIP1,CRLF3,YTHDC2,PPP1R10,GPR132,TAOK2,TREX1,CCND1,SPC25,DCUN1D3,ZWILCH,WAC,ACVR1,KLHL22,RINT1,CRADD,MAP3K20,AVEN,NOP53,CHEK2,CE…	effectsize_up	0.109906	1.59861	1	FALSE
GO_BP	GO:0006144	purine nucleobase metabolic process	19	14	8833,5631,6470,5471,2766,1806,23028,353,51292,2618,100,3251,132,10606	GMPS,PRPS1,SHMT1,PPAT,GMPR,DPYD,KDM1A,APRT,GMPR2,GART,ADA,HPRT1,ADK,PAICS	effectsize_up	0.110386	1.59646	1	FALSE
GO_BP	GO:0043467	regulation of generation of precursor metabolites and energy	140	74	5515,207,4697,5167,205,402,28964,5562,87178,2931,983,2932,5663,10105,27069,5563,8473,8660,2475,215,9167,84300,5261,8671,51422,55829,208,5290,9611,23479,57521,55847,201163,7262,3516,11277,51763,51548,26137,9759,64223,56848,112464,29997,11182,538,195827,891,63976,2033,3667,664,351,11331,339123,1347,9852,10063,11315,6472,5571,57103,9555,5223,10131,6774,7415,6622,10580,387,5499,5566,3692,3416	PPP2CA,AKT1,NDUFA4,ENPP1,AK4,ARL2,GIT1,PRKAA1,PNPT1,GSK3A,CDK1,GSK3B,PSEN1,PPIF,GHITM,PRKAA2,OGT,IRS2,MTOR,ABCD1,COX7A2L,UQCC2,PHKG2,SLC4A4,PRKAG2,SELENOS,AKT2,PIK3CA,NCOR1,ISCU,RPTOR,CISD1,FLCN,PHLDA2,RBPJ,TREX1,INPP5K,SIRT6,ZBTB20,HDAC4,MLST8,SPHK2,CAVIN3,NOP53,SLC2A6,ATP7A,PRXL2C,CCNB1,PRDM16,EP300,IRS1,BNIP3,APP,PHB2,JMJD8,COX7A2,EPM2AIP1,COX17,PARK7,SHMT2,PRKAG1,TIGAR,MACROH2A1,PGAM1,TRAP1,S…	effectsize_up	0.111925	1.5896	1	FALSE
GO_BP	GO:1901983	regulation of protein acetylation	41	24	8467,10514,57551,5562,9031,2932,5563,10013,3066,93624,4802,201163,23411,1654,5371,9188,23181,7913,57609,11315,84681,23451,4801,6418	SMARCA5,MYBBP1A,TAOK1,PRKAA1,BAZ1B,GSK3B,PRKAA2,HDAC6,HDAC2,TADA2B,NFYC,FLCN,SIRT1,DDX3X,PML,DDX21,DIP2A,DEK,DIP2B,PARK7,HINT2,SF3B1,NFYB,SET	effectsize_up	0.112098	1.58883	1	FALSE
GO_BP	GO:0006635	fatty acid beta-oxidation	76	55	34,207,5825,3712,1374,11001,1384,5467,2639,1376,26063,10455,8310,8660,2110,10478,10005,5830,215,54677,80724,549,35,208,84129,83667,27349,160428,23600,23417,5826,3667,219743,32,38,2108,30,3030,3032,37,83752,3295,1666,1892,3033,51,6342,2109,10449,1891,3028,55862,39,56898,1632	ACADM,AKT1,ABCD3,IVD,CPT1A,SLC27A2,CRAT,PPARD,GCDH,CPT2,DECR2,ECI2,ACOX3,IRS2,ETFDH,SLC25A17,ACOT8,PEX5,ABCD1,CROT,ACAD10,AUH,ACADS,AKT2,ACAD11,SESN2,MCAT,ALDH1L2,AMACR,MLYCD,ABCD4,IRS1,TYSND1,ACACB,ACAT1,ETFA,ACAA1,HADHA,HADHB,ACADVL,LONP2,HSD17B4,DECR1,ECHS1,HADH,ACOX1,SCP2,ETFB,ACAA2,ECH1,HSD17B10,ECHDC1,ACAT2,BDH2,ECI1	effectsize_up	0.112704	1.58615	1	FALSE
GO_BP	GO:0008104	protein localization	2497	1464	83452,6745,54732,91663,9512,1020,3099,51079,127829,11230,2181,7323,26092,30845,10768,6747,11231,81502,25813,9789,207,26156,23677,60559,55240,2319,1718,5770,11196,1595,23162,9868,50999,701,6730,83871,1374,92609,6780,9367,27236,55506,23197,10452,55750,23203,23376,80230,6734,55690,25777,56926,84896,9375,10391,23353,1445,150684,84315,11031,23204,57003,26958,23787,10490,79711,9777,56993,22920,5119,261…	RAB33B,SSR1,TMED9,MYADM,PMPCB,CDK5,HK2,NDUFA13,ARL8A,PRAF2,ACSL3,UBE2D3,TOR1AIP1,EHD3,AHCYL1,SSR3,SEC63,HM13,SAMM50,SPCS2,AKT1,RSL1D1,SH3BP4,SPCS3,STEAP3,FLOT2,DHCR24,PTPN1,SEC23IP,CYP51A1,MAPK8IP3,TOMM70,TMED5,BUB1B,SRP68,RAB34,CPT1A,TIMM50,STAU1,RAB9A,ARFIP1,MACROH2A2,FAF2,TOMM40,AGK,PMPCA,UFL1,RUFY1,SRPRA,PACS1,SUN2,NCLN,ATAD1,TM9SF2,CORO2B,SUN1,CSK,COMMD1,MON1A,RAB31,ARL6IP1,CCDC47,COPG2,MTCH…	effectsize_up	0.11365	1.582	1	FALSE
GO_BP	GO:0051301	cell division	642	368	1020,127829,1104,7150,84790,7153,701,151011,55660,201161,5119,388,7443,2801,2247,85440,28964,1810,1019,8243,389,2810,9525,51441,6423,56034,7422,5899,9897,9181,83872,5764,57187,10640,57132,10628,80310,9577,54888,23332,10982,983,55844,8239,51652,2252,26073,8976,55770,11336,6651,9475,8480,9735,348995,23233,9101,56288,2029,11091,3480,9253,10755,2770,23265,8324,26354,5586,23126,29086,6093,11104,5921,1…	CDK5,ARL8A,RCC1,TOP1,TUBA1C,TOP2A,BUB1B,SEPTIN10,PRPF40A,CENPV,CHMP1A,RHOB,VRK1,GOLGA2,FGF2,DOCK7,GIT1,DR1,CDK4,SMC1A,RHOC,SFN,VPS4B,YTHDF2,SFRP2,PDGFC,VEGFA,RALB,WASHC5,ARHGEF2,HMCN1,PTN,THOC2,EXOC5,CHMP1B,TXNIP,PDGFD,BABAM2,NSUN2,CLASP1,MAPRE2,CDK1,PPP2R2D,USP9X,CHMP3,FGF7,POLDIP2,WASL,EXOC2,EXOC3,SON,ROCK2,RAE1,KNTC1,NUP43,EXOC6B,USP8,PARD3,ENSA,WDR5,IGF1R,NUMBL,GIPC1,GNAI1,EXOC7,FZD7,GNL3,PKN…	effectsize_up	0.113662	1.58194	1	FALSE
GO_BP	GO:0140861	DNA repair-dependent chromatin remodeling	22	16	25842,9320,29086,23028,151636,54969,79184,8841,51366,51548,9960,10038,23411,5252,51720,84717	ASF1A,TRIP12,BABAM1,KDM1A,DTX3L,HPF1,BRCC3,HDAC3,UBR5,SIRT6,USP3,PARP2,SIRT1,PHF1,UIMC1,HDGFL2	effectsize_up	0.113876	1.58101	1	FALSE
GO_BP	GO:1902036	regulation of hematopoietic stem cell differentiation	17	11	5610,51441,83737,54517,10443,56339,9739,25,1021,5591,3313	EIF2AK2,YTHDF2,ITCH,PUS7,N4BP2L2,METTL3,SETD1A,ABL1,CDK6,PRKDC,HSPA9	effectsize_up	0.113909	1.58086	1	FALSE
GO_BP	GO:0001921	positive regulation of receptor recycling	14	12	1889,22876,8934,5663,23513,116985,11149,4905,6622,2060,9341,302	ECE1,INPP5F,RAB29,PSEN1,SCRIB,ARAP1,BVES,NSF,SNCA,EPS15,VAMP3,ANXA2	effectsize_up	0.113916	1.58083	1	FALSE
GO_BP	GO:1903894	regulation of IRE1-mediated unfolded protein response	14	10	55161,5770,23376,4189,65992,578,153090,581,10987,3309	TMEM33,PTPN1,UFL1,DNAJB9,DDRGK1,BAK1,DAB2IP,BAX,COPS5,HSPA5	effectsize_up	0.114039	1.5803	1	FALSE
GO_BP	GO:0032205	negative regulation of telomere maintenance	35	17	4683,55226,6714,10111,7515,5394,54464,472,23293,7014,54386,2072,54552,3192,142,3183,3178	NBN,NAT10,SRC,RAD50,XRCC1,EXOSC10,XRN1,ATM,SMG6,TERF2,TERF2IP,ERCC4,GNL3L,HNRNPU,PARP1,HNRNPC,HNRNPA1	effectsize_up	0.114162	1.57976	1	FALSE
GO_BP	GO:0002200	somatic diversification of immune receptors	77	37	56259,4683,64332,4436,118460,6830,25939,4437,9984,2956,4292,7518,472,7528,6778,5423,8888,51010,7468,121260,5395,7374,3981,9730,55183,79840,22976,7040,5591,103,3329,7037,3148,7158,3146,56941,23075	CTNNBL1,NBN,NFKBIZ,MSH2,EXOSC6,SUPT6H,SAMHD1,MSH3,THOC1,MSH6,MLH1,XRCC4,ATM,YY1,STAT6,POLB,MCM3AP,EXOSC3,NSD2,SLC15A4,PMS2,UNG,LIG4,DCAF1,RIF1,NHEJ1,PAXIP1,TGFB1,PRKDC,ADAR,HSPD1,TFRC,HMGB2,TP53BP1,HMGB1,HMCES,SWAP70	effectsize_up	0.114206	1.57957	1	FALSE
GO_BP	GO:0044772	mitotic cell cycle phase transition	451	224	5515,1104,207,701,65123,57551,4781,6599,6240,79960,3550,6118,997,1019,6602,4683,3624,5537,9525,7325,6347,51692,9577,23332,6597,6603,55031,10457,6241,983,55844,80279,9735,2029,9319,26057,6598,8065,10111,4361,29086,5356,4085,25793,1956,1017,26058,5885,84936,8289,219771,55795,5087,55193,8379,8881,5728,2059,91782,9183,25942,8697,637,84687,55198,22933,5311,79184,51434,2068,55781,25959,9150,147841,472,…	PPP2CA,RCC1,AKT1,BUB1B,INTS3,TAOK1,NFIB,SMARCC1,RRM1,JADE1,IK,RPA2,CDC34,CDK4,SMARCD1,NBN,INHBA,PPP6C,VPS4B,UBE2E2,CCL2,CPSF3,BABAM2,CLASP1,SMARCA4,SMARCD2,USP47,GPNMB,RRM2,CDK1,PPP2R2D,CDK5RAP3,KNTC1,ENSA,TRIP13,ANKRD17,SMARCB1,CUL5,RAD50,MRE11,BABAM1,PLRG1,MAD2L1,FBXO7,EGFR,CDK2,GIGYF2,RAD21,ZFYVE19,ARID1A,CCNY,PCID2,PBX1,PBRM1,MAD1L1,CDC16,PTEN,EPS8,CHMP7,ZW10,SIN3A,CDC23,BID,PPP1R9B,APPL2,SIR…	effectsize_up	0.114221	1.5795	1	FALSE
GO_BP	GO:0009112	nucleobase metabolic process	34	27	8833,5631,6240,6470,4329,5471,7372,1807,2766,1806,23028,2475,1723,7298,1373,1503,790,56474,353,51292,2618,5594,51727,100,3251,132,10606	GMPS,PRPS1,RRM1,SHMT1,ALDH6A1,PPAT,UMPS,DPYS,GMPR,DPYD,KDM1A,MTOR,DHODH,TYMS,CPS1,CTPS1,CAD,CTPS2,APRT,GMPR2,GART,MAPK1,CMPK1,ADA,HPRT1,ADK,PAICS	effectsize_up	0.114266	1.5793	1	FALSE
GO_BP	GO:0035196	miRNA processing	45	33	1655,4086,10269,9631,8575,4686,4088,8737,22916,23264,27161,56339,29066,79670,23369,51490,142940,4087,6895,23405,79753,192669,29102,7040,6428,103,51593,23318,6774,26523,9698,4204,3181	DDX5,SMAD1,ZMPSTE24,NUP155,PRKRA,NCBP1,SMAD3,RIPK1,NCBP2,ZC3H7B,AGO2,METTL3,ZC3H7A,TUT7,PUM2,SPOUT1,TRUB1,SMAD2,TARBP2,DICER1,SNIP1,AGO3,DROSHA,TGFB1,SRSF3,ADAR,SRRT,TUT4,STAT3,AGO1,PUM1,MECP2,HNRNPA2B1	effectsize_up	0.114405	1.5787	1	FALSE
GO_BP	GO:0000027	ribosomal large subunit assembly	26	22	4839,23212,84154,55299,51154,22907,23246,54475,56342,55052,23195,55794,22868,29997,6134,6135,6147,6152,6125,6128,6175,3692	NOP2,RRS1,RPF2,BRIX1,MRTO4,DHX30,BOP1,NLE1,PPAN,MRPL20,MDN1,DDX28,FASTKD2,NOP53,RPL10,RPL11,RPL23A,RPL24,RPL5,RPL6,RPLP0,EIF6	effectsize_up	0.11468	1.5775	1	FALSE
GO_BP	GO:0016054	organic acid catabolic process	250	140	2747,34,207,2744,64087,4357,4942,5825,3712,1374,51268,587,11001,60496,6470,4329,8659,10588,1384,56267,5467,10994,3155,593,7263,5009,7915,36,2639,5096,5095,1376,10157,26063,10455,8310,390916,27034,1629,8660,56922,2110,10478,10005,23464,5830,215,54677,80724,549,35,208,84129,26061,875,83667,10295,27349,883,10840,51540,197322,160428,2731,5264,23175,23600,23417,254552,55556,5826,5105,594,84706,5194,51…	GLUD2,ACADM,AKT1,GLS,MCCC2,MPST,OAT,ABCD3,IVD,CPT1A,PIPOX,BCAT2,SLC27A2,AASDHPPT,SHMT1,ALDH6A1,ALDH4A1,MTHFS,CRAT,KYAT3,PPARD,ILVBL,HMGCL,BCKDHA,TST,OTC,ALDH5A1,ACADSB,GCDH,PCCB,PCCA,CPT2,AASS,DECR2,ECI2,ACOX3,NUDT19,ACAD8,DBT,IRS2,MCCC1,ETFDH,SLC25A17,ACOT8,GCAT,PEX5,ABCD1,CROT,ACAD10,AUH,ACADS,AKT2,ACAD11,HACL1,CBS,SESN2,BCKDK,MCAT,KYAT1,ALDH1L1,SCLY,ACSF3,ALDH1L2,GLDC,PHYH,LPIN1,AMACR,MLYCD,NU…	effectsize_up	0.114855	1.57674	1	FALSE
GO_BP	GO:0046395	carboxylic acid catabolic process	250	140	2747,34,207,2744,64087,4357,4942,5825,3712,1374,51268,587,11001,60496,6470,4329,8659,10588,1384,56267,5467,10994,3155,593,7263,5009,7915,36,2639,5096,5095,1376,10157,26063,10455,8310,390916,27034,1629,8660,56922,2110,10478,10005,23464,5830,215,54677,80724,549,35,208,84129,26061,875,83667,10295,27349,883,10840,51540,197322,160428,2731,5264,23175,23600,23417,254552,55556,5826,5105,594,84706,5194,51…	GLUD2,ACADM,AKT1,GLS,MCCC2,MPST,OAT,ABCD3,IVD,CPT1A,PIPOX,BCAT2,SLC27A2,AASDHPPT,SHMT1,ALDH6A1,ALDH4A1,MTHFS,CRAT,KYAT3,PPARD,ILVBL,HMGCL,BCKDHA,TST,OTC,ALDH5A1,ACADSB,GCDH,PCCB,PCCA,CPT2,AASS,DECR2,ECI2,ACOX3,NUDT19,ACAD8,DBT,IRS2,MCCC1,ETFDH,SLC25A17,ACOT8,GCAT,PEX5,ABCD1,CROT,ACAD10,AUH,ACADS,AKT2,ACAD11,HACL1,CBS,SESN2,BCKDK,MCAT,KYAT1,ALDH1L1,SCLY,ACSF3,ALDH1L2,GLDC,PHYH,LPIN1,AMACR,MLYCD,NU…	effectsize_up	0.114855	1.57674	1	FALSE
GO_BP	GO:0071715	icosanoid transport	62	10	9536,4363,50640,10257,8714,5608,5321,89845,5025,4282	PTGES,ABCC1,PNPLA8,ABCC4,ABCC3,MAP2K6,PLA2G4A,ABCC10,P2RX4,MIF	effectsize_up	0.114899	1.57655	1	FALSE
GO_BP	GO:0044283	small molecule biosynthetic process	605	299	5313,2747,8402,51144,34,8604,1717,5631,10613,50814,4258,5832,6576,2744,4942,5825,4259,1718,31,25902,1595,2232,4704,2222,9536,587,11001,6319,3422,10558,8803,60496,9415,6470,2944,3930,1635,4597,5091,5831,1385,23352,10682,347862,5730,10994,5562,8560,3155,216,345,10728,80142,5950,29920,51363,5009,133,79966,5903,114883,335,23408,3992,11091,51102,9517,50640,1468,10157,26063,2686,4598,55902,7923,63826,8…	PKLR,GLUD2,SLC25A11,HSD17B12,ACADM,SLC25A12,DHCR7,PRPS1,ERLIN1,NSDHL,MGST2,ALDH18A1,SLC25A1,GLS,OAT,ABCD3,MGST3,DHCR24,ACACA,MTHFD1L,CYP51A1,FDXR,NDUFA9,FDFT1,PTGES,BCAT2,SLC27A2,SCD,IDI1,SPTLC1,SUCLA2,AASDHPPT,FADS2,SHMT1,GSTM1,LBR,DCTD,MVD,PC,PYCR1,CREB1,UBR4,EBP,GATD1,PTGDS,ILVBL,PRKAA1,DEGS1,HMGCL,ALDH1A1,APOC3,PTGES3,PTGES2,RBP4,PYCR2,CHST15,OTC,ADM,SCD5,RANBP2,OSBPL9,APOA1,SIRT5,FADS1,WDR5,…	effectsize_up	0.115165	1.5754	1	FALSE
GO_BP	GO:0018107	peptidyl-threonine phosphorylation	96	52	1020,85366,207,2011,1460,2931,983,5578,2932,9578,9475,5580,56288,8476,6093,27347,5599,29110,22933,51422,5587,5170,57521,1859,51763,25865,6794,8408,1111,6872,1609,1386,5347,1116,7474,1457,351,5591,199731,790,57214,65125,1459,817,3093,5594,1981,5528,85456,51719,801,9943	CDK5,MYLK2,AKT1,MARK2,CSNK2B,GSK3A,CDK1,PRKCA,GSK3B,CDC42BPB,ROCK2,PRKCD,PARD3,CDC42BPA,ROCK1,STK39,MAPK8,TBK1,SIRT2,PRKAG2,PRKD1,PDPK1,RPTOR,DYRK1A,INPP5K,PRKD2,STK11,ULK1,CHEK1,TAF1,DGKQ,ATF2,PLK1,CHI3L1,WNT5A,CSNK2A1,APP,PRKDC,CADM4,CAD,CEMIP,WNK1,CSNK2A2,CAMK2D,UBE2K,MAPK1,EIF4G1,PPP2R5D,TNKS1BP1,CAB39,CALM1,OXSR1	effectsize_up	0.115356	1.57457	1	FALSE
GO_BP	GO:0015695	organic cation transport	63	15	1312,788,5663,23446,5002,10478,10928,54407,6397,60386,116843,9057,57153,60,6622	COMT,SLC25A20,PSEN1,SLC44A1,SLC22A18,SLC25A17,RALBP1,SLC38A2,SEC14L1,SLC25A19,SLC18B1,SLC7A6,SLC44A2,ACTB,SNCA	effectsize_up	0.115451	1.57416	1	FALSE
GO_BP	GO:0001836	release of cytochrome c from mitochondria	55	31	599,2876,207,92609,4976,2810,51024,10105,56947,27069,598,55486,637,10962,578,572,2395,5329,8996,4170,664,1191,10059,79017,9141,581,4000,57048,26355,6648,5716	BCL2L2,GPX1,AKT1,TIMM50,OPA1,SFN,FIS1,PPIF,MFF,GHITM,BCL2L1,PARL,BID,MLLT11,BAK1,BAD,FXN,PLAUR,NOL3,MCL1,BNIP3,CLU,DNM1L,GGCT,PDCD5,BAX,LMNA,PLSCR3,FAM162A,SOD2,PSMD10	effectsize_up	0.116075	1.57146	1	FALSE
GO_BP	GO:0033143	regulation of intracellular steroid hormone receptor signaling pathway	73	42	1655,9667,23376,23019,6597,65992,6714,55823,5585,55325,57617,10013,23028,9604,4848,25959,3275,1601,5469,9611,9125,9612,27086,9063,23411,2033,9113,6422,5245,11331,5058,23558,3065,11315,142,51569,79876,29966,811,10413,387,10498	DDX5,SAFB2,UFL1,CNOT1,SMARCA4,DDRGK1,SRC,VPS11,PKN1,UFSP2,VPS18,HDAC6,KDM1A,RNF14,CNOT2,KANK2,PRMT2,DAB2,MED1,NCOR1,CNOT9,NCOR2,FOXP1,PIAS2,SIRT1,EP300,LATS1,SFRP1,PHB1,PHB2,PAK1,WBP2,HDAC1,PARK7,PARP1,UFM1,UBA5,STRN3,CALR,YAP1,RHOA,CARM1	effectsize_up	0.116173	1.57104	1	FALSE
GO_BP	GO:0071375	cellular response to peptide hormone stimulus	309	161	5313,490,10768,207,5770,5167,5829,1445,6599,11031,3624,183,5562,6464,9518,3690,2931,5578,2932,9475,3625,5919,5595,4644,5580,114882,3265,94056,3480,2549,79837,6714,5970,57727,10999,6093,376497,1176,3164,1545,23189,8473,9564,8660,5305,8036,6777,2475,5295,5286,8396,143686,8412,10458,55198,2887,6654,6885,8471,5925,81565,4790,55829,208,6778,5296,5587,677,29904,7249,5584,4921,5290,5894,5170,5771,23516,…	PKLR,ATP2B1,AHCYL1,AKT1,PTPN1,ENPP1,PXN,CSK,SMARCC1,RAB31,INHBA,AGT,PRKAA1,SHC1,GDF15,ITGB3,GSK3A,PRKCA,GSK3B,ROCK2,INHBB,RARRES2,MAPK3,MYO5A,PRKCD,OSBPL8,HRAS,SYAP1,IGF1R,GAB1,PIP4K2C,SRC,RELA,NCOA5,SLC27A4,ROCK1,SLC27A1,AP3S1,NR4A1,CYP1B1,KANK1,OGT,BCAR1,IRS2,PIP4K2A,SHOC2,STAT5B,MTOR,PIK3R1,PIK3C2A,PIP4K2B,SESN3,BCAR3,BAIAP2,APPL2,GRB10,SOS1,MAP3K7,IRS4,RB1,NDEL1,NFKB1,SELENOS,AKT2,STAT6,PIK3R…	effectsize_up	0.116405	1.57004	1	FALSE
GO_BP	GO:0002377	immunoglobulin production	195	46	56259,4683,3263,3133,64332,5950,4436,118460,4189,6810,5585,7009,6830,25939,4437,9984,2956,4292,7518,7528,6778,5423,8888,51010,7468,121260,11277,5395,7186,7374,3981,7189,55183,79840,22976,7040,5591,5245,11331,2048,3329,7037,7158,2821,56941,23075	CTNNBL1,NBN,HPX,HLA-E,NFKBIZ,RBP4,MSH2,EXOSC6,DNAJB9,STX4,PKN1,TMBIM6,SUPT6H,SAMHD1,MSH3,THOC1,MSH6,MLH1,XRCC4,YY1,STAT6,POLB,MCM3AP,EXOSC3,NSD2,SLC15A4,TREX1,PMS2,TRAF2,UNG,LIG4,TRAF6,RIF1,NHEJ1,PAXIP1,TGFB1,PRKDC,PHB1,PHB2,EPHB2,HSPD1,TFRC,TP53BP1,GPI,HMCES,SWAP70	effectsize_up	0.116532	1.5695	1	FALSE
GO_BP	GO:0006690	icosanoid metabolic process	124	44	4258,2876,4259,9536,2944,9261,26090,5730,10728,80142,4363,7132,3992,50640,2686,1545,284273,145482,11343,8644,113612,57406,221955,5740,5321,834,2687,89845,127281,8824,23411,10464,4282,2950,51,2171,4048,2879,873,22949,2052,9373,972,231	MGST2,GPX1,MGST3,PTGES,GSTM1,MAPKAPK2,ABHD12,PTGDS,PTGES3,PTGES2,ABCC1,TNFRSF1A,FADS1,PNPLA8,GGT7,CYP1B1,PTGR3,PTGR2,MGLL,AKR1C3,CYP2U1,ABHD6,DAGLB,PTGIS,PLA2G4A,CASP1,GGT5,ABCC10,PRXL2B,CES2,SIRT1,PIBF1,MIF,GSTP1,ACOX1,FABP5,LTA4H,GPX4,CBR1,PTGR1,EPHX1,PLAA,CD74,AKR1B1	effectsize_up	0.116773	1.56846	1	FALSE
GO_BP	GO:0042168	heme metabolic process	46	26	10058,1371,706,3263,4363,51522,5498,22,2235,3162,23456,3145,7390,200205,2395,4891,1355,3658,7389,93974,3163,645,210,56898,10857,644	ABCB6,CPOX,TSPO,HPX,ABCC1,TMEM14C,PPOX,ABCB7,FECH,HMOX1,ABCB10,HMBS,UROS,IBA57,FXN,SLC11A2,COX15,IREB2,UROD,ATP5IF1,HMOX2,BLVRB,ALAD,BDH2,PGRMC1,BLVRA	effectsize_up	0.116778	1.56844	1	FALSE
GO_BP	GO:0006887	exocytosis	348	161	83452,488,1020,9367,11031,10490,28964,8773,2332,5730,9525,1488,867,2244,5873,5899,2266,10640,8492,613,8723,23332,64780,55255,3996,10675,23011,55770,11336,22871,23233,5663,9144,23513,23265,55823,6810,8825,22930,64130,84961,57617,9342,55763,201475,200081,1855,84522,11267,153339,9145,10565,54536,5127,80331,5286,10257,27342,10244,5874,57553,11151,149371,55014,80223,84932,5532,23400,9900,23396,286,100…	RAB33B,ATP2A2,CDK5,RAB9A,RAB31,VTI1B,GIT1,SNAP23,FMR1,PTGDS,VPS4B,CTBP2,CBL,FGB,RAB27A,RALB,FGG,EXOC5,PRSS12,BCR,SNX4,CLASP1,MICAL1,WDR41,LLGL1,CSPG5,RAB21,EXOC2,EXOC3,NLGN1,EXOC6B,PSEN1,SYNGR2,SCRIB,EXOC7,VPS11,STX4,LIN7A,RAB3GAP1,LIN7B,FBXL20,VPS18,SNAP29,EXOC1,RAB12,TXLNA,DVL1,JAGN1,SNF8,TMEM167A,SYNGR1,ARFGEF1,EXOC6,CDK16,DNAJC5,PIK3C2A,ABCC4,RABGEF1,RABEPK,RAB27B,MICAL3,CORO1A,EXOC8,STX17,RA…	effectsize_up	0.11694	1.56775	1	FALSE
GO_BP	GO:0009063	amino acid catabolic process	110	57	2747,2744,64087,4942,3712,51268,587,6470,4329,8659,56267,3155,593,5009,7915,36,10157,27034,1629,56922,23464,549,875,10295,883,51540,2731,55556,594,84706,51166,4552,383,38,2108,1892,2954,10247,2653,2805,18,2109,642,23576,2752,11112,3028,2746,2184,2806,1743,26275,1738,5860,493,113675,80150	GLUD2,GLS,MCCC2,OAT,IVD,PIPOX,BCAT2,SHMT1,ALDH6A1,ALDH4A1,KYAT3,HMGCL,BCKDHA,OTC,ALDH5A1,ACADSB,AASS,ACAD8,DBT,MCCC1,GCAT,AUH,CBS,BCKDK,KYAT1,SCLY,GLDC,ENOSF1,BCKDHB,GPT2,AADAT,MTRR,ARG1,ACAT1,ETFA,ECHS1,GSTZ1,RIDA,GCSH,GOT1,ABAT,ETFB,BLMH,DDAH1,GLUL,HIBADH,HSD17B10,GLUD1,FAH,GOT2,DLST,HIBCH,DLD,QDPR,ATP2B4,SDSL,ASRGL1	effectsize_up	0.117424	1.56568	1	FALSE
GO_BP	GO:0040029	epigenetic regulation of gene expression	183	91	2876,8467,55506,201161,9112,2931,8520,9320,23347,10322,1017,10013,9646,3066,26013,23028,64783,11146,25942,1788,54496,10664,91746,1786,8932,22933,8545,79813,6045,83989,56339,29890,5925,29128,51366,23304,5253,5290,5987,25879,22880,6996,54737,23272,1859,55729,90378,51548,221656,23378,9759,11176,51742,11177,23512,53615,5927,57169,55183,3070,51535,1111,84456,9869,4692,4297,55051,23411,9425,54906,27136…	GPX1,SMARCA5,MACROH2A2,CENPV,MTA1,GSK3A,HAT1,TRIP12,SMCHD1,SMYD5,CDK2,HDAC6,CTR9,HDAC2,L3MBTL1,KDM1A,RBM15,GLMN,SIN3A,DNMT3A,PRMT7,CTCF,YTHDC1,DNMT1,MBD2,SIRT2,CGGBP1,EHMT1,RNF2,ARB2A,METTL3,RBM15B,RB1,UHRF1,UBR5,UBR2,PHF2,PIK3CA,TRIM27,DCAF13,MORC2,TDG,MPHOSPH8,TASOR,DYRK1A,ATF7IP,SAMD1,SIRT6,KDM1B,RRP8,HDAC4,BAZ2A,ARID4B,BAZ1A,SUZ12,MBD3,KDM5A,ZNFX1,RIF1,HELLS,PPHLN1,CHEK1,L3MBTL3,SETDB1,NDN,KM…	effectsize_up	0.119419	1.55722	1	FALSE
GO_BP	GO:0098935	dendritic transport	12	10	2319,6780,9371,27342,3798,27067,3192,5813,3800,3799	FLOT2,STAU1,KIF3B,RABGEF1,KIF5A,STAU2,HNRNPU,PURA,KIF5C,KIF5B	effectsize_up	0.119469	1.55701	1	FALSE
GO_BP	GO:0051648	vesicle localization	215	155	1759,54732,1487,1020,22920,10113,8773,83930,5537,9525,8729,5873,10640,23332,8976,55770,11336,3064,126003,4644,22871,23233,5663,23513,1861,23265,8825,9919,84364,26286,65082,1176,9342,55763,51128,9371,58485,11267,157769,79443,54536,55717,55773,5728,26276,1453,51399,3798,149371,8517,51112,29058,26115,54820,64149,23400,81565,118426,51693,9321,10079,122553,4645,10947,11127,84062,80208,60684,63971,3676…	DNM1,TMED9,CTBP1,CDK5,KIFAP3,PREB,SNAP23,STARD3NL,PPP6C,VPS4B,GBF1,RAB27A,EXOC5,CLASP1,WASL,EXOC2,EXOC3,HTT,TRAPPC5,MYO5A,NLGN1,EXOC6B,PSEN1,SCRIB,TOR1A,EXOC7,LIN7A,SEC16A,ARFGAP2,ARFGAP3,VPS33A,AP3S1,SNAP29,EXOC1,SAR1B,KIF3B,TRAPPC1,SNF8,FAM91A1,FYCO1,EXOC6,WDR11,TBC1D23,PTEN,VPS33B,CSNK1D,TRAPPC4,KIF5A,EXOC8,IKBKG,TRAPPC12,TMEM230,TANC2,NDE1,C17ORF75,ATP13A2,NDEL1,BORCS5,TRAPPC2L,TRIP11,ATP9A,T…	effectsize_up	0.119717	1.55596	1	FALSE
GO_BP	GO:0000018	regulation of DNA recombination	134	69	3006,2187,56893,8971,6118,3838,5531,4436,118460,3575,10111,4361,6830,23347,4437,9984,2956,23028,56916,10933,57599,4292,151987,2068,26168,6778,51010,7468,196528,6944,8295,55257,121260,7014,5395,51548,54386,10902,57634,55929,55183,8914,7320,1111,9400,64769,25,8089,55135,29072,22976,80314,3008,7040,142,3836,3005,7037,8607,84717,60,7158,3009,56941,10856,2521,10189,10097,86	H1-2,FANCB,UBQLN4,H1-10,RPA2,KPNA2,PPP4C,MSH2,EXOSC6,IL7R,RAD50,MRE11,SUPT6H,SMCHD1,MSH3,THOC1,MSH6,KDM1A,SMARCAD1,MORF4L1,WDR48,MLH1,PPP4R2,ERCC2,SENP3,STAT6,EXOSC3,NSD2,ARID2,VPS72,TRRAP,MRGBP,SLC15A4,TERF2,PMS2,SIRT6,TERF2IP,BRD8,EP400,DMAP1,RIF1,TIMELESS,UBE2B,CHEK1,RECQL5,MEAF6,ABL1,YEATS4,WRAP53,SETD2,PAXIP1,EPC1,H1-4,TGFB1,PARP1,KPNA1,H1-0,TFRC,RUVBL1,HDGFL2,ACTB,TP53BP1,H1-5,HMCES,RUVBL2,…	effectsize_up	0.120621	1.55217	1	FALSE
GO_BP	GO:1904385	cellular response to angiotensin	35	23	10768,3624,183,5578,9475,5580,3480,6714,5970,6093,6885,4790,5587,4921,57492,57085,3297,857,760,4841,88,5530,5910	AHCYL1,INHBA,AGT,PRKCA,ROCK2,PRKCD,IGF1R,SRC,RELA,ROCK1,MAP3K7,NFKB1,PRKD1,DDR2,ARID1B,AGTRAP,HSF1,CAV1,CA2,NONO,ACTN2,PPP3CA,RAP1GDS1	effectsize_up	0.120864	1.55116	1	FALSE
GO_BP	GO:0000002	mitochondrial genome maintenance	31	19	291,4976,6240,2021,9093,3980,92667,83667,201163,7156,4358,5428,10000,1763,11232,9361,142,50484,6742	SLC25A4,OPA1,RRM1,ENDOG,DNAJA3,LIG3,MGME1,SESN2,FLCN,TOP3A,MPV17,POLG,AKT3,DNA2,POLG2,LONP1,PARP1,RRM2B,SSBP1	effectsize_up	0.12087	1.55113	1	FALSE
GO_BP	GO:0007131	reciprocal meiotic recombination	60	15	7153,9319,10111,4361,5885,4292,472,23304,7320,57697,2072,2177,80198,29893,7155	TOP2A,TRIP13,RAD50,MRE11,RAD21,MLH1,ATM,UBR2,UBE2B,FANCM,ERCC4,FANCD2,MUS81,PSMC3IP,TOP2B	effectsize_up	0.120918	1.55093	1	FALSE
GO_BP	GO:0140527	reciprocal homologous recombination	60	15	7153,9319,10111,4361,5885,4292,472,23304,7320,57697,2072,2177,80198,29893,7155	TOP2A,TRIP13,RAD50,MRE11,RAD21,MLH1,ATM,UBR2,UBE2B,FANCM,ERCC4,FANCD2,MUS81,PSMC3IP,TOP2B	effectsize_up	0.120918	1.55093	1	FALSE
GO_BP	GO:0006305	DNA alkylation	50	27	10269,8467,25840,9219,23347,1788,10664,54815,1786,79813,29104,54737,55729,4152,10919,11176,51742,53615,3070,5080,4297,4552,6018,546,10419,142,4204	ZMPSTE24,SMARCA5,TMT1A,MTA2,SMCHD1,DNMT3A,CTCF,GATAD2A,DNMT1,EHMT1,N6AMT1,MPHOSPH8,ATF7IP,MBD1,EHMT2,BAZ2A,ARID4B,MBD3,HELLS,PAX6,KMT2A,MTRR,RLF,ATRX,PRMT5,PARP1,MECP2	effectsize_up	0.121155	1.54995	1	FALSE
GO_BP	GO:0006306	DNA methylation	50	27	10269,8467,25840,9219,23347,1788,10664,54815,1786,79813,29104,54737,55729,4152,10919,11176,51742,53615,3070,5080,4297,4552,6018,546,10419,142,4204	ZMPSTE24,SMARCA5,TMT1A,MTA2,SMCHD1,DNMT3A,CTCF,GATAD2A,DNMT1,EHMT1,N6AMT1,MPHOSPH8,ATF7IP,MBD1,EHMT2,BAZ2A,ARID4B,MBD3,HELLS,PAX6,KMT2A,MTRR,RLF,ATRX,PRMT5,PARP1,MECP2	effectsize_up	0.121155	1.54995	1	FALSE
GO_BP	GO:1903779	regulation of cardiac conduction	28	11	488,490,30845,492,183,157378,54795,6546,287,5566,493	ATP2A2,ATP2B1,EHD3,ATP2B3,AGT,TMEM65,TRPM4,SLC8A1,ANK2,PRKACA,ATP2B4	effectsize_up	0.12128	1.54942	1	FALSE
GO_BP	GO:0015807	L-amino acid transport	90	31	94081,11230,8604,83733,23204,6541,5663,22930,79751,6509,4763,84062,2055,10166,121260,54407,1201,123096,153129,9057,120103,206358,6507,10165,10550,124565,8140,6812,3688,6510,6520	SFXN1,PRAF2,SLC25A12,SLC25A18,ARL6IP1,SLC7A1,PSEN1,RAB3GAP1,SLC25A22,SLC1A4,NF1,DTNBP1,CLN8,SLC25A15,SLC15A4,SLC38A2,CLN3,SLC25A29,SLC38A9,SLC7A6,SLC36A4,SLC36A1,SLC1A3,SLC25A13,ARL6IP5,SLC38A10,SLC7A5,STXBP1,ITGB1,SLC1A5,SLC3A2	effectsize_up	0.122033	1.5463	1	FALSE
GO_BP	GO:0034219	carbohydrate transmembrane transport	137	49	3099,207,5167,5467,718,6515,7525,2931,114882,8218,10999,376497,8660,5295,53916,55198,2887,26503,51422,55829,208,83667,6526,79058,5584,6041,9847,6198,51763,51548,7248,11182,81031,55625,252983,6443,3667,29988,32,10776,6814,6513,5781,2171,8682,6272,10580,26060,1432	HK2,AKT1,ENPP1,PPARD,C3,SLC2A3,YES1,GSK3A,OSBPL8,CLTCL1,SLC27A4,SLC27A1,IRS2,PIK3R1,RAB4B,APPL2,GRB10,SLC17A5,PRKAG2,SELENOS,AKT2,SESN2,SLC5A3,ASPSCR1,PRKCI,RNASEL,C2CD5,RPS6KB1,INPP5K,SIRT6,TSC1,SLC2A6,SLC2A10,ZDHHC7,STXBP4,SGCB,IRS1,SLC2A8,ACACB,ARPP19,STXBP3,SLC2A1,PTPN11,FABP5,PEA15,SORT1,SORBS1,APPL1,MAPK14	effectsize_up	0.122323	1.5451	1	FALSE
[truncated: 5,332 more rows]

## Sheet: Ctrl_enriched in ACM
source	id	name	ngenes_input	ngenes	genes	genes_symbol	score_type	pvalue	zscore	pvalue_adjust	signif
[truncated: 6,012 more rows]

## Sheet: SCZ_enriched in lysates
source	id	name	ngenes_input	ngenes	genes	genes_symbol	score_type	pvalue	zscore	pvalue_adjust	signif
[truncated: 6,046 more rows]

## Sheet: SCZ_enriched in ACM
source	id	name	ngenes_input	ngenes	genes	genes_symbol	score_type	pvalue	zscore	pvalue_adjust	signif
[truncated: 6,046 more rows]
