# Supplementary material for: Multimodal Proteomics Reveals Dysregulated Secretion and ECM Remodelling in Schizophrenia Patient iPSC-Derived Astrocytes
Source: Cells. 2026 Jun 9;15(12):1052. doi: 10.3390/cells15121052 (PMC13297010; doi:10.3390/cells15121052)
Supplement: Supplementary file 1 [file cells-15-01052-s001.zip › Li et al_TableS4_dea.dd_statistics_lysate_acm.xlsx]

## Sheet: legend
TableS4. dea+dd statistics from lysate and ACM datasets
The following description is adapted from MS-DAP manual.
protein_id: the protein-group identifier (concatenation of protein identifiers)
contrast: describes the statistical contrast; Ctrl vs SCZ in this case.
dea_algorithm: describes the DEA algorithm that was applied; MSqRob in this case.
score_type: indicates whether the effectsize/pvalue/pvalue_adjust shown for this row originates from differential expression analysis (DEA) or differential detection (DD), or both (i.e. statistics were available for both, in which case the metric with lowest pvalue was used to populate the effectsize/pvalue/pvalue_adjust columns)
peptide_count: describes the number of peptides that was used for DEA, i.e. the subset of peptides that passed filtering criteria.
log2fc: shows the log2 fold changes.
effectsize_dea: shows the DEA effect sizes as is without any rescaling.
effectsize: this depends on the column 'score_type'. It shows either differential detect (DD) z-scores or standardised DEA effect sizes.
pvalue: this depends on the column 'score_type'. It shows either the p-values from DEA or the p-values estimated from DD z-scores.
pvalue_adjust: p-values after multiple testing correction by FDR
signif: boolean flag indicating significance.
gene_symbols_or_id: the uniprot gene symbols for respective accessions in the protein-group (column protein_id).
hgnc_id: the mapped Human gene ID (provided by HGNC)
symbol: the gene symbol of the respective 'hgnc_id'
ensembl_id: the Ensembl gene ID of the respective 'hgnc_id'
entrez_id: the NCBI Entrez gene ID of the respective 'hgnc_id'
gene: same as the column 'entrez_id'; this column was used for GOAT analysis.

## Sheet: lysate_Ctrl vs SCZ
protein_id	contrast	dea_algorithm	score_type	peptide_count	log2fc	effectsize_dea	effectsize	pvalue	pvalue_adjust	signif	gene_symbols_or_id	hgnc_id	symbol	ensembl_id	entrez_id	gene
Q99715	contrast: Control vs SCZ	msqrob	dea,dd	110	-1.44264	-5.03264	-21.0933	4.58334e-99	3.07497e-95	TRUE	COL12A1	HGNC:2188	COL12A1	ENSG00000111799	1303	1303
Q9HCK4;Q9HCK4-2;Q9HCK4-3	contrast: Control vs SCZ	msqrob	dea,dd	12	1.22213	1.98158	17.8692	1.02407e-71	3.43523e-68	TRUE	ROBO2	HGNC:10250	ROBO2	ENSG00000185008	6092	6092
Q15389;Q15389-2	contrast: Control vs SCZ	msqrob	dd	6	-1.05264		-15.391	9.40856e-54	2.10407e-50	TRUE	ANGPT1	HGNC:484	ANGPT1	ENSG00000154188	284	284
Q9HAZ2;Q9HAZ2-2;Q9HAZ2-3	contrast: Control vs SCZ	msqrob	dd	7	1.01489		14.839	4.09647e-50	6.8708e-47	TRUE	PRDM16	HGNC:14000	PRDM16	ENSG00000142611	63976	63976
P47712	contrast: Control vs SCZ	msqrob	dd	6	-0.974772		-14.2525	2.16348e-46	2.90296e-43	TRUE	PLA2G4A	HGNC:9035	PLA2G4A	ENSG00000116711	5321	5321
Q9NRZ9;Q9NRZ9-2;Q9NRZ9-3	contrast: Control vs SCZ	msqrob	dea,dd	11	0.961284	1.53489	14.0553	3.57617e-45	3.99875e-42	TRUE	HELLS	HGNC:4861	HELLS	ENSG00000119969	3070	3070
Q9NS87-2	contrast: Control vs SCZ	msqrob	dea,dd	15	0.919452	1.08088	13.4436	1.67814e-41	1.60837e-38	TRUE	KIF15	HGNC:17273	KIF15	ENSG00000163808	56992	56992
Q96GN5;Q96GN5-2;Q96GN5-4;Q96GN5-5	contrast: Control vs SCZ	msqrob	dd	5	0.908501		13.2835	1.44313e-40	1.21025e-37	TRUE	CDCA7L	HGNC:30777	CDCA7L	ENSG00000164649	55536	55536
P49454	contrast: Control vs SCZ	msqrob	dea,dd	14	0.864865	-5.05154e-17	12.6455	5.92497e-37	4.41673e-34	TRUE	CENPF	HGNC:1857	CENPF	ENSG00000117724	1063	1063
Q3SY69	contrast: Control vs SCZ	msqrob	dea,dd	27	-0.855759	-1.43895	-12.5123	3.19574e-36	2.14402e-33	TRUE	ALDH1L2	HGNC:26777	ALDH1L2	ENSG00000136010	160428	160428
Q6PL18	contrast: Control vs SCZ	msqrob	dea,dd	15	0.851892	0	12.4558	6.50201e-36	3.96563e-33	TRUE	ATAD2	HGNC:30123	ATAD2	ENSG00000156802	29028	29028
Q9BPU6	contrast: Control vs SCZ	msqrob	dea,dd	16	0.833053	4.09991	12.1803	1.9781e-34	1.09449e-31	TRUE	DPYSL5	HGNC:20637	DPYSL5	ENSG00000157851	56896	56896
Q9NVI1	contrast: Control vs SCZ	msqrob	dea,dd	17	0.832664	1.51915	12.1747	2.12079e-34	1.09449e-31	TRUE	FANCI	HGNC:25568	FANCI	ENSG00000140525	55215	55215
Q5IJ48;Q5IJ48-2;Q5IJ48-3	contrast: Control vs SCZ	msqrob	dd	5	0.830817		12.1477	2.95178e-34	1.41453e-31	TRUE	CRB2	HGNC:18688	CRB2	ENSG00000148204	286204	286204
Q9H013	contrast: Control vs SCZ	msqrob	dd	5	-0.826467		-12.0841	6.41214e-34	2.86794e-31	TRUE	ADAM19	HGNC:197	ADAM19	ENSG00000135074	8728	8728
Q7L4I2;Q7L4I2-2	contrast: Control vs SCZ	msqrob	dd	3	0.814335		11.9067	5.46291e-33	2.29067e-30	TRUE	RSRC2	HGNC:30559	RSRC2	ENSG00000111011	65117	65117
P17301	contrast: Control vs SCZ	msqrob	dea,dd	28	-0.812326	-2.99227	-11.8773	7.76647e-33	3.06502e-30	TRUE	ITGA2	HGNC:6137	ITGA2	ENSG00000164171	3673	3673
Q05707;Q05707-2	contrast: Control vs SCZ	msqrob	dd	15	-0.785429		-11.484	7.93597e-31	2.95791e-28	TRUE	COL14A1	HGNC:2191	COL14A1	ENSG00000187955	7373	7373
Q02241;Q02241-2	contrast: Control vs SCZ	msqrob	dd	9	0.773788		11.3138	5.60594e-30	1.97949e-27	TRUE	KIF23	HGNC:6392	KIF23	ENSG00000137807	9493	9493
P46013;P46013-2	contrast: Control vs SCZ	msqrob	dea,dd	45	0.770096	2.18102	11.2598	1.03585e-29	3.47477e-27	TRUE	MKI67	HGNC:7107	MKI67	ENSG00000148773	4288	4288
P52732	contrast: Control vs SCZ	msqrob	dea,dd	17	0.7611	2.98724	11.1283	4.56833e-29	1.45947e-26	TRUE	KIF11	HGNC:6388	KIF11	ENSG00000138160	3832	3832
Q15058	contrast: Control vs SCZ	msqrob	dea,dd	9	0.75534	0.265601	11.0441	1.17088e-28	3.57065e-26	TRUE	KIF14	HGNC:19181	KIF14	ENSG00000118193	9928	9928
Q9H0H5	contrast: Control vs SCZ	msqrob	dea,dd	9	0.75148	2.14367	10.9876	2.19126e-28	6.3918e-26	TRUE	RACGAP1	HGNC:9804	RACGAP1	ENSG00000161800	29127	29127
Q08AF3	contrast: Control vs SCZ	msqrob	dea,dd	9	-0.750452	-1.54384	-10.9726	2.58783e-28	7.23406e-26	TRUE	SLFN5	HGNC:28286	SLFN5	ENSG00000166750	162394	162394
Q9ULW0;Q9ULW0-2	contrast: Control vs SCZ	msqrob	dd	8	0.742766		10.8602	8.91486e-28	2.39239e-25	TRUE	TPX2	HGNC:1249	TPX2	ENSG00000088325	22974	22974
Q9NR99	contrast: Control vs SCZ	msqrob	dea,dd	43	-0.734287	-1.51244	-10.7363	3.43881e-27	8.87344e-25	TRUE	MXRA5	HGNC:7539	MXRA5	ENSG00000101825	25878	25878
Q9NQ11;Q9NQ11-3	contrast: Control vs SCZ	msqrob	dea,dd	14	-0.731656	-2.39447	-10.6978	5.21234e-27	1.29517e-24	TRUE	ATP13A2	HGNC:30213	ATP13A2	ENSG00000159363	23400	23400
Q8IZ40	contrast: Control vs SCZ	msqrob	dea,dd	4	0.720042	0.352256	10.528	3.20984e-26	7.69102e-24	TRUE	RCOR2	HGNC:27455	RCOR2	ENSG00000167771	283248	283248
P47895	contrast: Control vs SCZ	msqrob	dd	6	-0.707683		-10.3473	2.15293e-25	4.9807e-23	TRUE	ALDH1A3	HGNC:409	ALDH1A3	ENSG00000184254	220	220
P08779	contrast: Control vs SCZ	msqrob	dea,dd	14	0.704813	1.07507	10.3053	3.33381e-25	7.45552e-23	TRUE	KRT16	HGNC:6423	KRT16	ENSG00000186832	3868	3868
P29466;P29466-2;P29466-3	contrast: Control vs SCZ	msqrob	dd	5	-0.702413		-10.2702	4.79949e-25	1.0387e-22	TRUE	CASP1	HGNC:1499	CASP1	ENSG00000137752	834	834
Q9Y6X5	contrast: Control vs SCZ	msqrob	dea,dd	5	-0.693445	-2.26291	-10.1391	1.8526e-24	3.8841e-22	TRUE	ENPP4	HGNC:3359	ENPP4	ENSG00000001561	22875	22875
P25940	contrast: Control vs SCZ	msqrob	dd	6	0.692459		10.1247	2.14708e-24	4.36507e-22	TRUE	COL5A3	HGNC:14864	COL5A3	ENSG00000080573	50509	50509
O60437	contrast: Control vs SCZ	msqrob	dea,dd	20	0.688387	1.07024	10.0651	3.93906e-24	7.77269e-22	TRUE	PPL	HGNC:9273	PPL	ENSG00000118898	5493	5493
Q9Y2K7;Q9Y2K7-2	contrast: Control vs SCZ	msqrob	dea	7	0.465649	1.32521	2.15372	6.10684e-08	0.000487864	TRUE	KDM2A	HGNC:13606	KDM2A	ENSG00000173120	22992	22992
Q9C0E2	contrast: Control vs SCZ	msqrob	dea	15	0.284288	0.692661	1.12571	1.18803e-07	0.000487864	TRUE	XPO4	HGNC:17796	XPO4	ENSG00000132953	64328	64328
P49902	contrast: Control vs SCZ	msqrob	dea	19	0.330808	0.884813	1.43799	4.22058e-07	0.000917673	TRUE	NT5C2	HGNC:8022	NT5C2	ENSG00000076685	22978	22978
Q969P0;Q969P0-3	contrast: Control vs SCZ	msqrob	dea	4	0.53313	1.37	2.22652	4.46937e-07	0.000917673	TRUE	IGSF8	HGNC:17813	IGSF8	ENSG00000162729	93185	93185
Q14571;Q14573	contrast: Control vs SCZ	msqrob	dea	3	-0.577485	-1.69848	-2.76035	5.71819e-07	0.000939271	TRUE	ITPR2;ITPR3	HGNC:6181	ITPR2	ENSG00000123104	3709	3709
Q69YN4;Q69YN4-3	contrast: Control vs SCZ	msqrob	dea	15	0.51857	1.36283	2.21486	1.06494e-06	0.00145773	TRUE	VIRMA	HGNC:24500	VIRMA	ENSG00000164944	25962	25962
Q9BYT8	contrast: Control vs SCZ	msqrob	dea	27	0.287216	0.897771	1.45905	1.37895e-06	0.0016179	TRUE	NLN	HGNC:16058	NLN	ENSG00000123213	57486	57486
Q9ULU4-13;Q9ULU4-2	contrast: Control vs SCZ	msqrob	dea	8	0.495301	1.12556	1.82925	2.27378e-06	0.00224442	TRUE	ZMYND8	HGNC:9397	ZMYND8	ENSG00000101040	23613	23613
Q12873;Q12873-2;Q12873-3;Q14839;Q14839-2;Q8TDI0	contrast: Control vs SCZ	msqrob	dea	13	0.49406	1.38808	2.25589	2.45948e-06	0.00224442	TRUE	CHD3;CHD4;CHD5	HGNC:1918	CHD3	ENSG00000170004	1107	1107
Q5PRF9	contrast: Control vs SCZ	msqrob	dea	9	0.375141	0.975728	1.58574	3.05827e-06	0.00251176	TRUE	SAMD4B	HGNC:25492	SAMD4B	ENSG00000179134	55095	55095
Q9Y312	contrast: Control vs SCZ	msqrob	dea	9	0.366201	0.795255	1.29244	3.63429e-06	0.0025792	TRUE	AAR2	HGNC:15886	AAR2	ENSG00000131043	25980	25980
Q8NDT2	contrast: Control vs SCZ	msqrob	dea	9	0.486572	1.44045	2.341	3.76846e-06	0.0025792	TRUE	RBM15B	HGNC:24303	RBM15B	ENSG00000259956	29890	29890
Q9BYW2	contrast: Control vs SCZ	msqrob	dea	2	0.751174	2.76937	4.50075	4.11974e-06	0.00260272	TRUE	SETD2	HGNC:18420	SETD2	ENSG00000181555	29072	29072
Q9Y3P9	contrast: Control vs SCZ	msqrob	dea	26	0.226412	0.662342	1.07643	4.86536e-06	0.00285309	TRUE	RABGAP1	HGNC:17155	RABGAP1	ENSG00000011454	23637	23637
Q96ES7	contrast: Control vs SCZ	msqrob	dea	3	0.552072	1.41125	2.29355	5.21081e-06	0.00285309	TRUE	SGF29	HGNC:25156	SGF29	ENSG00000176476	112869	112869
O75676;O75676-2	contrast: Control vs SCZ	msqrob	dea	7	0.307401	0.884418	1.43735	5.87452e-06	0.00301547	TRUE	RPS6KA4	HGNC:10433	RPS6KA4	ENSG00000162302	8986	8986
Q8IYU8	contrast: Control vs SCZ	msqrob	dea	8	0.276719	0.840363	1.36575	6.36915e-06	0.00304275	TRUE	MICU2	HGNC:31830	MICU2	ENSG00000165487	221154	221154
Q9BSJ2;Q9BSJ2-4	contrast: Control vs SCZ	msqrob	dea	32	0.347584	0.921208	1.49714	6.84838e-06	0.00304275	TRUE	TUBGCP2	HGNC:18599	TUBGCP2	ENSG00000130640	10844	10844
Q9NVC6	contrast: Control vs SCZ	msqrob	dea	7	0.253629	0.880082	1.4303	7.03911e-06	0.00304275	TRUE	MED17	HGNC:2375	MED17	ENSG00000042429	9440	9440
Q14004;Q14004-2;Q9NYV4;Q9NYV4-2	contrast: Control vs SCZ	msqrob	dea	2	0.553858	1.83226	2.97777	7.78374e-06	0.00305459	TRUE	CDK13;CDK12	HGNC:1733	CDK13	ENSG00000065883	8621	8621
P40692	contrast: Control vs SCZ	msqrob	dea	5	0.424193	1.06569	1.73194	8.24264e-06	0.00305459	TRUE	MLH1	HGNC:7127	MLH1	ENSG00000076242	4292	4292
Q8N8R5	contrast: Control vs SCZ	msqrob	dea	2	0.642632	1.84325	2.99563	8.33014e-06	0.00305459	TRUE	C2ORF69	HGNC:26799	C2ORF69	ENSG00000178074	205327	205327
O75629	contrast: Control vs SCZ	msqrob	dea	1	0.845297	2.76974	4.50136	8.55418e-06	0.00305459	TRUE	CREG1	HGNC:2351	CREG1	ENSG00000143162	8804	8804
Q14562	contrast: Control vs SCZ	msqrob	dea	10	0.386582	1.24602	2.02501	9.9893e-06	0.00330805	TRUE	DHX8	HGNC:2749	DHX8	ENSG00000067596	1659	1659
Q9H147	contrast: Control vs SCZ	msqrob	dea	1	0.861127	2.73416	4.44353	1.00696e-05	0.00330805	TRUE	DNTTIP1	HGNC:16160	DNTTIP1	ENSG00000101457	116092	116092
Q92973;Q92973-2	contrast: Control vs SCZ	msqrob	dea	16	0.194124	0.688221	1.11849	1.17075e-05	0.0036982	TRUE	TNPO1	HGNC:6401	TNPO1	ENSG00000083312	3842	3842
P39880;P39880-3;Q13948-9	contrast: Control vs SCZ	msqrob	dea	11	0.291537	0.778465	1.26515	1.24864e-05	0.00379819	TRUE	CUX1	HGNC:2557	CUX1	ENSG00000257923	1523	1523
Q5VWN6	contrast: Control vs SCZ	msqrob	dea	3	0.470201	1.44834	2.35382	1.40859e-05	0.0040076	TRUE	TASOR2	HGNC:23484	TASOR2	ENSG00000108021	54906	54906
Q14669;Q14669-3	contrast: Control vs SCZ	msqrob	dea	36	0.291318	0.92216	1.49868	1.46964e-05	0.0040076	TRUE	TRIP12	HGNC:12306	TRIP12	ENSG00000153827	9320	9320
P21127;P21127-2;P21127-3;P21127-8;Q9UQ88-10;Q9UQ88-5	contrast: Control vs SCZ	msqrob	dea	14	0.343819	1.13461	1.84396	1.52261e-05	0.0040076	TRUE	CDK11B;CDK11A	HGNC:1729	CDK11B	ENSG00000248333	984	984
Q9UBW7	contrast: Control vs SCZ	msqrob	dea	9	0.430685	1.0687	1.73684	1.54521e-05	0.0040076	TRUE	ZMYM2	HGNC:12989	ZMYM2	ENSG00000121741	7750	7750
Q9UIU6	contrast: Control vs SCZ	msqrob	dea	1	1.41602	3.02437	4.91518	1.56147e-05	0.0040076	TRUE	SIX4	HGNC:10890	SIX4	ENSG00000100625	51804	51804
P41743	contrast: Control vs SCZ	msqrob	dea	7	0.290791	0.81503	1.32458	1.77007e-05	0.00429141	TRUE	PRKCI	HGNC:9404	PRKCI	ENSG00000163558	5584	5584
Q2NL82	contrast: Control vs SCZ	msqrob	dea	17	0.392969	1.09235	1.77528	1.77655e-05	0.00429141	TRUE	TSR1	HGNC:25542	TSR1	ENSG00000167721	55720	55720
Q15648	contrast: Control vs SCZ	msqrob	dea	6	0.332248	0.925237	1.50368	1.95198e-05	0.00449189	TRUE	MED1	HGNC:9234	MED1	ENSG00000125686	5469	5469
Q6PIU2	contrast: Control vs SCZ	msqrob	dea	12	-0.555497	-1.74358	-2.83364	2.01826e-05	0.00449189	TRUE	NCEH1	HGNC:29260	NCEH1	ENSG00000144959	57552	57552
O75071	contrast: Control vs SCZ	msqrob	dea	1	0.782076	2.69812	4.38495	2.05787e-05	0.00449189	TRUE	EFCAB14	HGNC:29051	EFCAB14	ENSG00000159658	9813	9813
P28347;Q99594	contrast: Control vs SCZ	msqrob	dea	1	1.14251	2.95644	4.80478	2.08409e-05	0.00449189	TRUE	TEAD1;TEAD3	HGNC:11714	TEAD1	ENSG00000187079	7003	7003
O43264	contrast: Control vs SCZ	msqrob	dea	20	0.240222	0.62744	1.01971	2.20883e-05	0.00449189	TRUE	ZW10	HGNC:13194	ZW10	ENSG00000086827	9183	9183
Q12972	contrast: Control vs SCZ	msqrob	dea	12	0.281599	0.808091	1.3133	2.32351e-05	0.00449189	TRUE	PPP1R8	HGNC:9296	PPP1R8	ENSG00000117751	5511	5511
Q9NU22	contrast: Control vs SCZ	msqrob	dea	15	0.470383	1.24078	2.01651	2.33913e-05	0.00449189	TRUE	MDN1	HGNC:18302	MDN1	ENSG00000112159	23195	23195
Q12830;Q12830-2;Q12830-4	contrast: Control vs SCZ	msqrob	dea	3	0.504239	1.41057	2.29245	2.39547e-05	0.00449189	TRUE	BPTF	HGNC:3581	BPTF	ENSG00000171634	2186	2186
P23258	contrast: Control vs SCZ	msqrob	dea	8	0.348488	0.89472	1.45409	2.39943e-05	0.00449189	TRUE	TUBG1	HGNC:12417	TUBG1	ENSG00000131462	7283	7283
Q86U38	contrast: Control vs SCZ	msqrob	dea	8	0.461958	1.41973	2.30733	2.40647e-05	0.00449189	TRUE	NOP9	HGNC:19826	NOP9	ENSG00000196943	161424	161424
P24386	contrast: Control vs SCZ	msqrob	dea	1	0.838385	2.95061	4.7953	2.55516e-05	0.00466345	TRUE	CHM	HGNC:1940	CHM	ENSG00000188419	1121	1121
C9JZW8	contrast: Control vs SCZ	msqrob	dea	2	0.532105	1.6323	2.6528	2.76626e-05	0.00493897	TRUE	POLR2B	HGNC:9188	POLR2B	ENSG00000047315	5431	5431
P45974;P45974-2;Q92995	contrast: Control vs SCZ	msqrob	dea	3	0.354586	1.25081	2.0328	3.00536e-05	0.00525171	TRUE	USP5;USP13	HGNC:12628	USP5	ENSG00000111667	8078	8078
Q04724	contrast: Control vs SCZ	msqrob	dea	1	1.19682	2.48338	4.03596	3.16687e-05	0.00538791	TRUE	TLE1	HGNC:11837	TLE1	ENSG00000196781	7088	7088
O75448;O75448-2	contrast: Control vs SCZ	msqrob	dea	5	0.297349	0.952549	1.54807	3.21451e-05	0.00538791	TRUE	MED24	HGNC:22963	MED24	ENSG00000008838	9862	9862
P50570-4	contrast: Control vs SCZ	msqrob	dea	3	0.401563	1.23839	2.01261	3.42421e-05	0.0056246	TRUE	DNM2	HGNC:2974	DNM2	ENSG00000079805	1785	1785
P30041	contrast: Control vs SCZ	msqrob	dea	27	0.249651	0.701161	1.13952	3.60759e-05	0.00563406	TRUE	PRDX6	HGNC:16753	PRDX6	ENSG00000117592	9588	9588
Q5T280	contrast: Control vs SCZ	msqrob	dea	5	0.400302	1.40809	2.28841	3.60874e-05	0.00563406	TRUE	SPOUT1	HGNC:26933	SPOUT1	ENSG00000198917	51490	51490
Q96C23	contrast: Control vs SCZ	msqrob	dea	6	0.337446	1.27903	2.07866	3.63576e-05	0.00563406	TRUE	GALM	HGNC:24063	GALM	ENSG00000143891	130589	130589
Q9Y3A3	contrast: Control vs SCZ	msqrob	dea	7	0.284439	0.773609	1.25726	4.23214e-05	0.00643677	TRUE	MOB4	HGNC:17261	MOB4	ENSG00000115540	25843	25843
Q04323	contrast: Control vs SCZ	msqrob	dea	6	0.336382	1.05994	1.72261	4.41643e-05	0.00650357	TRUE	UBXN1	HGNC:18402	UBXN1	ENSG00000162191	51035	51035
Q9NS93	contrast: Control vs SCZ	msqrob	dea	2	-0.613883	-2.24461	-3.64792	4.43548e-05	0.00650357	TRUE	TM7SF3	HGNC:23049	TM7SF3	ENSG00000064115	51768	51768
O75179-3	contrast: Control vs SCZ	msqrob	dea	6	0.243739	0.834394	1.35605	4.51362e-05	0.00650357	TRUE	ANKRD17	HGNC:23575	ANKRD17	ENSG00000132466	26057	26057
Q12765;Q12765-2	contrast: Control vs SCZ	msqrob	dea	18	0.166854	0.463491	0.753261	4.65209e-05	0.00653591	TRUE	SCRN1	HGNC:22192	SCRN1	ENSG00000136193	9805	9805
O43390-4	contrast: Control vs SCZ	msqrob	dea	2	0.599137	1.5685	2.54911	4.69522e-05	0.00653591	TRUE	HNRNPR	HGNC:5047	HNRNPR	ENSG00000125944	10236	10236
O60333-3	contrast: Control vs SCZ	msqrob	dea	16	0.227988	0.509215	0.82757	4.8798e-05	0.00667963	TRUE	KIF1B	HGNC:16636	KIF1B	ENSG00000054523	23095	23095
Q01518	contrast: Control vs SCZ	msqrob	dea	1	-1.32113	-2.38118	-3.86987	5.13172e-05	0.00690931	TRUE	CAP1	HGNC:20040	CAP1	ENSG00000131236	10487	10487
Q8NAV1	contrast: Control vs SCZ	msqrob	dea	7	0.382417	0.871263	1.41597	5.43856e-05	0.00720434	TRUE	PRPF38A	HGNC:25930	PRPF38A	ENSG00000134748	84950	84950
O00115;O00115-2	contrast: Control vs SCZ	msqrob	dea	2	-0.441717	-1.74555	-2.83686	5.72074e-05	0.00745785	TRUE	DNASE2	HGNC:2960	DNASE2	ENSG00000105612	1777	1777
Q92620	contrast: Control vs SCZ	msqrob	dea	20	0.321319	0.798833	1.29825	6.22911e-05	0.0079937	TRUE	DHX38	HGNC:17211	DHX38	ENSG00000140829	9785	9785
Q96Q89;Q96Q89-2;Q96Q89-3	contrast: Control vs SCZ	msqrob	dea	1	-0.692872	-2.35497	-3.82728	6.35347e-05	0.00802786	TRUE	KIF20B	HGNC:7212	KIF20B	ENSG00000138182	9585	9585
Q9Y5E2;Q9Y5E4;Q9Y5E7	contrast: Control vs SCZ	msqrob	dea	1	0.821839	2.44825	3.97887	6.83004e-05	0.00835444	TRUE	PCDHB7;PCDHB5;PCDHB2	HGNC:8692	PCDHB7	ENSG00000113212	56129	56129
O94880;O94880-2	contrast: Control vs SCZ	msqrob	dea	6	0.458906	1.22193	1.98586	6.94166e-05	0.00835444	TRUE	PHF14	HGNC:22203	PHF14	ENSG00000106443	9678	9678
Q8IZ69	contrast: Control vs SCZ	msqrob	dea	3	0.348201	1.21366	1.97243	6.99886e-05	0.00835444	TRUE	TRMT2A	HGNC:24974	TRMT2A	ENSG00000099899	27037	27037
Q8IY18	contrast: Control vs SCZ	msqrob	dea	9	0.512328	1.36158	2.21282	7.01883e-05	0.00835444	TRUE	SMC5	HGNC:20465	SMC5	ENSG00000198887	23137	23137
O95926;O95926-2	contrast: Control vs SCZ	msqrob	dea	2	0.585031	1.71949	2.7945	7.58385e-05	0.00860931	TRUE	SYF2	HGNC:19824	SYF2	ENSG00000117614	25949	25949
Q14839;Q14839-2;Q8TDI0	contrast: Control vs SCZ	msqrob	dea	7	0.399886	1.62836	2.6464	7.60846e-05	0.00860931	TRUE	CHD4;CHD5	HGNC:1919	CHD4	ENSG00000111642	1108	1108
O14981	contrast: Control vs SCZ	msqrob	dea	27	0.319729	0.927017	1.50658	7.62932e-05	0.00860931	TRUE	BTAF1	HGNC:17307	BTAF1	ENSG00000095564	9044	9044
Q15398;Q15398-1;Q15398-3	contrast: Control vs SCZ	msqrob	dea	1	1.14198	2.77803	4.51483	7.65225e-05	0.00860931	TRUE	DLGAP5	HGNC:16864	DLGAP5	ENSG00000126787	9787	9787
Q92995	contrast: Control vs SCZ	msqrob	dea	8	0.297	0.716999	1.16526	7.9111e-05	0.00865876	TRUE	USP13	HGNC:12611	USP13	ENSG00000058056	8975	8975
Q12824;Q12824-2	contrast: Control vs SCZ	msqrob	dea	11	0.544241	1.69887	2.76098	7.95103e-05	0.00865876	TRUE	SMARCB1	HGNC:11103	SMARCB1	ENSG00000099956	6598	6598
P35579;P35580;P35580-4;Q7Z406-4;Q7Z406-5	contrast: Control vs SCZ	msqrob	dea	1	-0.817995	-2.29926	-3.73674	8.01249e-05	0.00865876	TRUE	MYH9;MYH10;MYH14	HGNC:7579	MYH9	ENSG00000100345	4627	4627
O60506	contrast: Control vs SCZ	msqrob	dea	25	0.189387	0.720466	1.17089	8.33366e-05	0.00883919	TRUE	SYNCRIP	HGNC:16918	SYNCRIP	ENSG00000135316	10492	10492
Q6P2E9	contrast: Control vs SCZ	msqrob	dea	35	0.246682	0.687157	1.11676	8.3947e-05	0.00883919	TRUE	EDC4	HGNC:17157	EDC4	ENSG00000038358	23644	23644
Q8TD26	contrast: Control vs SCZ	msqrob	dea	5	0.30169	0.894928	1.45443	9.00192e-05	0.0092416	TRUE	CHD6	HGNC:19057	CHD6	ENSG00000124177	84181	84181
O43709	contrast: Control vs SCZ	msqrob	dea	3	0.299865	1.20517	1.95862	9.50347e-05	0.00963604	TRUE	BUD23	HGNC:16405	BUD23	ENSG00000071462	114049	114049
Q13362-4;Q14738;Q15173;Q15173-2;Q16537	contrast: Control vs SCZ	msqrob	dea	1	-0.565756	-2.27974	-3.705	9.6539e-05	0.0096692	TRUE	PPP2R5C;PPP2R5D;PPP2R5B;PPP2R5E	HGNC:9311	PPP2R5C	ENSG00000078304	5527	5527
P42285	contrast: Control vs SCZ	msqrob	dea	27	0.338976	1.10317	1.79286	9.83042e-05	0.00971941	TRUE	MTREX	HGNC:18734	MTREX	ENSG00000039123	23517	23517
Q9UPM8	contrast: Control vs SCZ	msqrob	dea	1	-0.624459	-2.26397	-3.67937	0.000100727	0.00971941	TRUE	AP4E1	HGNC:573	AP4E1	ENSG00000081014	23431	23431
Q9Y4P1;Q9Y4P1-2;Q9Y4P1-6	contrast: Control vs SCZ	msqrob	dea	8	0.358893	0.83181	1.35185	0.000101032	0.00971941	TRUE	ATG4B	HGNC:20790	ATG4B	ENSG00000168397	23192	23192
Q9NQX4;Q9Y4I1;Q9Y4I1-2;Q9Y4I1-3	contrast: Control vs SCZ	msqrob	dea	2	0.46221	1.62353	2.63854	0.000102234	0.00971941	TRUE	MYO5C;MYO5A	HGNC:7604	MYO5C	ENSG00000128833	55930	55930
Q5HYK7;Q5HYK7-2;Q5HYK7-3	contrast: Control vs SCZ	msqrob	dea	4	-0.515827	-1.22164	-1.98539	0.000103821	0.00971941	TRUE	SH3D19	HGNC:30418	SH3D19	ENSG00000109686	152503	152503
Q99661	contrast: Control vs SCZ	msqrob	dea	2	1.10626	3.47787	5.6522	0.000104141	0.00971941	TRUE	KIF2C	HGNC:6393	KIF2C	ENSG00000142945	11004	11004
Q96ST2;Q96ST2-2;Q96ST2-3	contrast: Control vs SCZ	msqrob	dea	10	0.532328	1.40091	2.27674	0.000113175	0.0101947	FALSE	IWS1	HGNC:25467	IWS1	ENSG00000163166	55677	55677
Q13769	contrast: Control vs SCZ	msqrob	dea	12	0.312289	0.871171	1.41582	0.000113473	0.0101947	FALSE	THOC5	HGNC:19074	THOC5	ENSG00000100296	8563	8563
Q92900;Q92900-2	contrast: Control vs SCZ	msqrob	dea	50	0.101272	0.360386	0.585696	0.000113785	0.0101947	FALSE	UPF1	HGNC:9962	UPF1	ENSG00000005007	5976	5976
Q99500	contrast: Control vs SCZ	msqrob	dea	1	-1.24358	-2.21597	-3.60137	0.000114198	0.0101947	FALSE	S1PR3	HGNC:3167	S1PR3	ENSG00000213694	1903	1903
Q9UPU5	contrast: Control vs SCZ	msqrob	dea	29	0.23849	0.670359	1.08946	0.000116187	0.0102199	FALSE	USP24	HGNC:12623	USP24	ENSG00000162402	23358	23358
Q8IWE5;Q8IWE5-2	contrast: Control vs SCZ	msqrob	dea	7	0.237248	0.73681	1.19746	0.000117387	0.0102199	FALSE	PLEKHM2	HGNC:29131	PLEKHM2	ENSG00000116786	23207	23207
Q96C86	contrast: Control vs SCZ	msqrob	dea	13	0.260769	0.79659	1.29461	0.000118214	0.0102199	FALSE	DCPS	HGNC:29812	DCPS	ENSG00000110063	28960	28960
Q09472;Q92793;Q92793-2	contrast: Control vs SCZ	msqrob	dea	5	0.428232	1.03159	1.67653	0.000120929	0.0102551	FALSE	EP300;CREBBP	HGNC:3373	EP300	ENSG00000100393	2033	2033
Q15054	contrast: Control vs SCZ	msqrob	dea	2	0.836518	2.37986	3.86772	0.00012179	0.0102551	FALSE	POLD3	HGNC:20932	POLD3	ENSG00000077514	10714	10714
Q92692-2	contrast: Control vs SCZ	msqrob	dea	1	-0.647648	-2.33108	-3.78845	0.000122367	0.0102551	FALSE	NECTIN2	HGNC:9707	NECTIN2	ENSG00000130202	5819	5819
P14635	contrast: Control vs SCZ	msqrob	dea	1	1.19209	2.64567	4.29972	0.000124594	0.0102593	FALSE	CCNB1	HGNC:1579	CCNB1	ENSG00000134057	891	891
Q9HAJ7;Q9HAJ7-2;Q9HAJ7-3	contrast: Control vs SCZ	msqrob	dea	1	0.740529	2.67125	4.3413	0.000125434	0.0102593	FALSE	SAP30L	HGNC:25663	SAP30L	ENSG00000164576	79685	79685
Q9Y2X0;Q9Y2X0-2;Q9Y2X0-3	contrast: Control vs SCZ	msqrob	dea	6	0.352209	1.03709	1.68547	0.000126825	0.0102593	FALSE	MED16	HGNC:17556	MED16	ENSG00000175221	10025	10025
Q9NWX5	contrast: Control vs SCZ	msqrob	dea	1	0.665902	2.21073	3.59286	0.000127677	0.0102593	FALSE	ASB6	HGNC:17181	ASB6	ENSG00000148331	140459	140459
Q5I7T1	contrast: Control vs SCZ	msqrob	dea	2	0.587807	1.56969	2.55104	0.000129419	0.0102593	FALSE	ALG10B	HGNC:31088	ALG10B	ENSG00000175548	144245	144245
Q13427	contrast: Control vs SCZ	msqrob	dea	4	0.379539	0.974052	1.58302	0.000129912	0.0102593	FALSE	PPIG	HGNC:14650	PPIG	ENSG00000138398	9360	9360
Q86UA1	contrast: Control vs SCZ	msqrob	dea	9	0.381919	0.997751	1.62153	0.00013376	0.0104626	FALSE	PRPF39	HGNC:20314	PRPF39	ENSG00000185246	55015	55015
Q9P2I0	contrast: Control vs SCZ	msqrob	dea	13	0.204133	0.63835	1.03744	0.000136459	0.010573	FALSE	CPSF2	HGNC:2325	CPSF2	ENSG00000165934	53981	53981
Q92879-4	contrast: Control vs SCZ	msqrob	dea	12	0.269821	0.610843	0.992735	0.000141105	0.0108308	FALSE	CELF1	HGNC:2549	CELF1	ENSG00000149187	10658	10658
Q13950;Q13950-2	contrast: Control vs SCZ	msqrob	dea	3	0.451915	1.18532	1.92636	0.000146654	0.0110828	FALSE	RUNX2	HGNC:10472	RUNX2	ENSG00000124813	860	860
Q9Y250	contrast: Control vs SCZ	msqrob	dea	10	0.795237	1.97454	3.209	0.000147573	0.0110828	FALSE	LZTS1	HGNC:13861	LZTS1	ENSG00000061337	11178	11178
O14647;O14647-2	contrast: Control vs SCZ	msqrob	dea	12	0.317196	1.06588	1.73225	0.00014894	0.0110828	FALSE	CHD2	HGNC:1917	CHD2	ENSG00000173575	1106	1106
Q9UK61;Q9UK61-3;Q9UK61-4	contrast: Control vs SCZ	msqrob	dea	12	0.353049	0.963244	1.56545	0.000150629	0.0110828	FALSE	TASOR	HGNC:30314	TASOR	ENSG00000163946	23272	23272
Q9UKL0	contrast: Control vs SCZ	msqrob	dea	10	0.383661	1.30567	2.12196	0.000151752	0.0110828	FALSE	RCOR1	HGNC:17441	RCOR1	ENSG00000089902	23186	23186
Q9Y5Q9	contrast: Control vs SCZ	msqrob	dea	13	0.457133	1.48076	2.40651	0.000154162	0.0110828	FALSE	GTF3C3	HGNC:4666	GTF3C3	ENSG00000119041	9330	9330
Q5MIZ7;Q5MIZ7-2;Q5MIZ7-3	contrast: Control vs SCZ	msqrob	dea	2	0.551299	1.66648	2.70835	0.000155184	0.0110828	FALSE	PPP4R3B	HGNC:29267	PPP4R3B	ENSG00000275052	57223	57223
O95453;O95453-2	contrast: Control vs SCZ	msqrob	dea	10	0.233953	0.653493	1.06205	0.000160908	0.0113714	FALSE	PARN	HGNC:8609	PARN	ENSG00000140694	5073	5073
Q9NYB0	contrast: Control vs SCZ	msqrob	dea	11	0.337546	0.888345	1.44373	0.000161993	0.0113714	FALSE	TERF2IP	HGNC:19246	TERF2IP	ENSG00000166848	54386	54386
Q6UX04	contrast: Control vs SCZ	msqrob	dea	5	0.337106	0.840987	1.36676	0.000164796	0.0114701	FALSE	CWC27	HGNC:10664	CWC27	ENSG00000153015	10283	10283
Q9H4L4	contrast: Control vs SCZ	msqrob	dea	11	0.343371	0.850763	1.38265	0.000174393	0.0119357	FALSE	SENP3	HGNC:17862	SENP3	ENSG00000161956	26168	26168
O14787-2	contrast: Control vs SCZ	msqrob	dea	12	0.268115	0.528374	0.858708	0.000176724	0.0119412	FALSE	TNPO2	HGNC:19998	TNPO2	ENSG00000105576	30000	30000
O95373	contrast: Control vs SCZ	msqrob	dea	34	0.20745	0.572773	0.930866	0.000177381	0.0119412	FALSE	IPO7	HGNC:9852	IPO7	ENSG00000205339	10527	10527
Q9BYI3-3	contrast: Control vs SCZ	msqrob	dea	6	0.319907	0.97156	1.57897	0.000184177	0.0122979	FALSE	FAM126A	HGNC:24587	HYCC1	ENSG00000122591	84668	84668
Q5VV42;Q5VV42-2	contrast: Control vs SCZ	msqrob	dea	5	0.396357	1.07992	1.75507	0.000186612	0.01236	FALSE	CDKAL1	HGNC:21050	CDKAL1	ENSG00000145996	54901	54901
Q9ULP9;Q9ULP9-2	contrast: Control vs SCZ	msqrob	dea	6	0.315777	0.994772	1.61669	0.000196209	0.0128593	FALSE	TBC1D24	HGNC:29203	TBC1D24	ENSG00000162065	57465	57465
O75164	contrast: Control vs SCZ	msqrob	dea	1	0.824576	2.21099	3.59327	0.000198586	0.0128593	FALSE	KDM4A	HGNC:22978	KDM4A	ENSG00000066135	9682	9682
Q9NXX6	contrast: Control vs SCZ	msqrob	dea	2	0.670018	2.36335	3.8409	0.000199622	0.0128593	FALSE	NSMCE4A	HGNC:25935	NSMCE4A	ENSG00000107672	54780	54780
Q92576;Q92576-2	contrast: Control vs SCZ	msqrob	dea	9	0.293203	0.641155	1.042	0.000200481	0.0128593	FALSE	PHF3	HGNC:8921	PHF3	ENSG00000118482	23469	23469
O95819-3;O95819-4;O95819-5	contrast: Control vs SCZ	msqrob	dea	1	-0.603279	-2.12013	-3.44561	0.000201978	0.0128593	FALSE	MAP4K4	HGNC:6866	MAP4K4	ENSG00000071054	9448	9448
P05455	contrast: Control vs SCZ	msqrob	dea	31	0.238498	0.728571	1.18407	0.000213925	0.0134565	FALSE	SSB	HGNC:11316	SSB	ENSG00000138385	6741	6741
Q969Q1;Q969Q1-2	contrast: Control vs SCZ	msqrob	dea	1	-1.09086	-2.37123	-3.8537	0.000215525	0.0134565	FALSE	TRIM63	HGNC:16007	TRIM63	ENSG00000158022	84676	84676
Q86W92-2	contrast: Control vs SCZ	msqrob	dea	1	-0.974261	-2.08786	-3.39317	0.000216274	0.0134565	FALSE	PPFIBP1	HGNC:9249	PPFIBP1	ENSG00000110841	8496	8496
O15405;O15405-2;O94842;O94842-2;O94842-3	contrast: Control vs SCZ	msqrob	dea	1	0.548922	2.2118	3.59459	0.000220819	0.013636	FALSE	TOX3;TOX4	HGNC:11972	TOX3	ENSG00000103460	27324	27324
O95487;O95487-2;O95487-3	contrast: Control vs SCZ	msqrob	dea	25	0.138018	0.352271	0.572507	0.000229597	0.0140301	FALSE	SEC24B	HGNC:10704	SEC24B	ENSG00000138802	10427	10427
Q8N142	contrast: Control vs SCZ	msqrob	dea	2	0.631258	2.15111	3.49596	0.000230618	0.0140301	FALSE	ADSS1	HGNC:20093	ADSS1	ENSG00000185100	122622	122622
Q5QJE6	contrast: Control vs SCZ	msqrob	dea	13	0.317837	0.957479	1.55609	0.000246361	0.0147793	FALSE	DNTTIP2	HGNC:24013	DNTTIP2	ENSG00000067334	30836	30836
O95402	contrast: Control vs SCZ	msqrob	dea	1	0.669902	2.38861	3.88194	0.000246531	0.0147793	FALSE	MED26	HGNC:2376	MED26	ENSG00000105085	9441	9441
Q8NB78;Q8NB78-2	contrast: Control vs SCZ	msqrob	dea	2	0.50531	1.34432	2.18477	0.000252597	0.0150332	FALSE	KDM1B	HGNC:21577	KDM1B	ENSG00000165097	221656	221656
Q9NPF5	contrast: Control vs SCZ	msqrob	dea	6	0.358177	1.04924	1.70522	0.000259899	0.0153565	FALSE	DMAP1	HGNC:18291	DMAP1	ENSG00000178028	55929	55929
Q13619	contrast: Control vs SCZ	msqrob	dea	20	0.268989	0.869111	1.41247	0.000277118	0.0162569	FALSE	CUL4A	HGNC:2554	CUL4A	ENSG00000139842	8451	8451
Q9NQV6;Q9NQV6-1;Q9NQV6-2;Q9NQV6-4;Q9NQV6-5;Q9NQV6-6;Q9NQV6-7	contrast: Control vs SCZ	msqrob	dea	1	0.5839	2.05039	3.33227	0.000284072	0.0164891	FALSE	PRDM10	HGNC:13995	PRDM10	ENSG00000170325	56980	56980
O60306	contrast: Control vs SCZ	msqrob	dea	21	0.381463	1.20255	1.95436	0.000285379	0.0164891	FALSE	AQR	HGNC:29513	AQR	ENSG00000021776	9716	9716
Q9UJY4	contrast: Control vs SCZ	msqrob	dea	5	0.307511	0.886286	1.44038	0.000287106	0.0164891	FALSE	GGA2	HGNC:16064	GGA2	ENSG00000103365	23062	23062
Q96BR5	contrast: Control vs SCZ	msqrob	dea	4	0.463906	1.59554	2.59305	0.000289858	0.0164891	FALSE	COA7	HGNC:25716	COA7	ENSG00000162377	65260	65260
Q9UPW6	contrast: Control vs SCZ	msqrob	dea	1	1.16897	2.29506	3.7299	0.000291115	0.0164891	FALSE	SATB2	HGNC:21637	SATB2	ENSG00000119042	23314	23314
O00762;O00762-2	contrast: Control vs SCZ	msqrob	dea	2	1.03317	2.34037	3.80355	0.000294147	0.016496	FALSE	UBE2C	HGNC:15937	UBE2C	ENSG00000175063	11065	11065
F8WB71	contrast: Control vs SCZ	msqrob	dea	1	-1.03267	-2.02061	-3.28388	0.000297096	0.016496	FALSE	PKDCC	HGNC:25123	PKDCC	ENSG00000162878	91461	91461
Q86X02	contrast: Control vs SCZ	msqrob	dea	3	-0.424278	-1.29028	-2.09696	0.000302204	0.016496	FALSE	CDR2L	HGNC:29999	CDR2L	ENSG00000109089	30850	30850
Q07890;Q07890-2	contrast: Control vs SCZ	msqrob	dea	1	0.654542	2.02989	3.29896	0.000304031	0.016496	FALSE	SOS2	HGNC:11188	SOS2	ENSG00000100485	6655	6655
Q96S55;Q96S55-2	contrast: Control vs SCZ	msqrob	dea	7	0.545575	1.61654	2.62718	0.000306342	0.016496	FALSE	WRNIP1	HGNC:20876	WRNIP1	ENSG00000124535	56897	56897
P26196	contrast: Control vs SCZ	msqrob	dea	26	0.243063	0.662868	1.07729	0.00030805	0.016496	FALSE	DDX6	HGNC:2747	DDX6	ENSG00000110367	1656	1656
Q96QC0	contrast: Control vs SCZ	msqrob	dea	10	0.433562	1.18622	1.92782	0.00030856	0.016496	FALSE	PPP1R10	HGNC:9284	PPP1R10	ENSG00000204569	5514	5514
Q9UJX3;Q9UJX3-2	contrast: Control vs SCZ	msqrob	dea	9	0.239818	0.599241	0.97388	0.000308659	0.016496	FALSE	ANAPC7	HGNC:17380	ANAPC7	ENSG00000196510	51434	51434
Q9P003	contrast: Control vs SCZ	msqrob	dea	3	0.460042	1.08491	1.76318	0.000309312	0.016496	FALSE	CNIH4	HGNC:25013	CNIH4	ENSG00000143771	29097	29097
P32455;P32456	contrast: Control vs SCZ	msqrob	dea	4	-0.439183	-1.13142	-1.83877	0.000313684	0.0166212	FALSE	GBP1;GBP2	HGNC:4182	GBP1	ENSG00000117228	2633	2633
Q96N64;Q96N64-2;Q96N64-3	contrast: Control vs SCZ	msqrob	dea	1	1.33381	2.29237	3.72554	0.000321145	0.0168478	FALSE	PWWP2A	HGNC:29406	PWWP2A	ENSG00000170234	114825	114825
Q9UBD5-2	contrast: Control vs SCZ	msqrob	dea	7	0.422787	1.13167	1.83918	0.000322062	0.0168478	FALSE	ORC3	HGNC:8489	ORC3	ENSG00000135336	23595	23595
Q9NPJ6	contrast: Control vs SCZ	msqrob	dea	5	0.373675	1.05703	1.71787	0.000326292	0.0168761	FALSE	MED4	HGNC:17903	MED4	ENSG00000136146	29079	29079
Q9BUR4	contrast: Control vs SCZ	msqrob	dea	1	0.803474	2.09919	3.41159	0.000330381	0.0168761	FALSE	WRAP53	HGNC:25522	WRAP53	ENSG00000141499	55135	55135
Q16594;Q9HBM6	contrast: Control vs SCZ	msqrob	dea	3	0.448605	1.12705	1.83167	0.000331745	0.0168761	FALSE	TAF9;TAF9B	HGNC:11542	TAF9	ENSG00000273841	6880	6880
Q9ULM3	contrast: Control vs SCZ	msqrob	dea	3	0.520267	1.10052	1.78856	0.000334135	0.0168761	FALSE	YEATS2	HGNC:25489	YEATS2	ENSG00000163872	55689	55689
Q9P2S5	contrast: Control vs SCZ	msqrob	dea	1	0.755071	2.17966	3.54236	0.000334172	0.0168761	FALSE	WRAP73	HGNC:12759	WRAP73	ENSG00000116213	49856	49856
Q9NZC9	contrast: Control vs SCZ	msqrob	dea	2	0.530664	1.30737	2.12473	0.000334932	0.0168761	FALSE	SMARCAL1	HGNC:11102	SMARCAL1	ENSG00000138375	50485	50485
Q9Y5K5;Q9Y5K5-2;Q9Y5K5-3;Q9Y5K5-4	contrast: Control vs SCZ	msqrob	dea	14	0.222578	0.675721	1.09818	0.000342355	0.0170821	FALSE	UCHL5	HGNC:19678	UCHL5	ENSG00000116750	51377	51377
Q8WVM7;Q8WVM7-2	contrast: Control vs SCZ	msqrob	dea	7	0.545298	1.38936	2.25798	0.000343182	0.0170821	FALSE	STAG1	HGNC:11354	STAG1	ENSG00000118007	10274	10274
P46019	contrast: Control vs SCZ	msqrob	dea	5	0.264069	0.819249	1.33143	0.000346676	0.0171521	FALSE	PHKA2	HGNC:8926	PHKA2	ENSG00000044446	5256	5256
Q96SY0	contrast: Control vs SCZ	msqrob	dea	3	0.362964	1.03462	1.68146	0.000353605	0.0173902	FALSE	INTS14	HGNC:25372	INTS14	ENSG00000138614	81556	81556
Q13501	contrast: Control vs SCZ	msqrob	dea	6	-0.312167	-1.24545	-2.0241	0.000357908	0.017497	FALSE	SQSTM1	HGNC:11280	SQSTM1	ENSG00000161011	8878	8878
Q6STE5	contrast: Control vs SCZ	msqrob	dea	6	0.396693	0.960687	1.5613	0.000362115	0.0175979	FALSE	SMARCD3	HGNC:11108	SMARCD3	ENSG00000082014	6604	6604
Q8N9T8	contrast: Control vs SCZ	msqrob	dea	4	0.33817	0.886775	1.44118	0.000367921	0.0177749	FALSE	KRI1	HGNC:25769	KRI1	ENSG00000129347	65095	65095
O95985;O95985-2;O95985-3	contrast: Control vs SCZ	msqrob	dea	5	0.346789	0.93454	1.51881	0.00037958	0.0181249	FALSE	TOP3B	HGNC:11993	TOP3B	ENSG00000100038	8940	8940
Q96F63	contrast: Control vs SCZ	msqrob	dea	2	0.467663	1.47031	2.38953	0.00038198	0.0181341	FALSE	CCDC97	HGNC:28289	CCDC97	ENSG00000142039	90324	90324
Q7Z6K1;Q7Z6K1-2	contrast: Control vs SCZ	msqrob	dea	1	-0.8216	-1.97194	-3.20478	0.000386017	0.0182204	FALSE	THAP5	HGNC:23188	THAP5	ENSG00000177683	168451	168451
O95248;O95248-4;O95248-5	contrast: Control vs SCZ	msqrob	dea	32	0.125918	0.304509	0.494885	0.000389548	0.018282	FALSE	SBF1	HGNC:10542	SBF1	ENSG00000100241	6305	6305
Q14697-2	contrast: Control vs SCZ	msqrob	dea	3	0.463182	1.20726	1.96203	0.000400502	0.0185683	FALSE	GANAB	HGNC:4138	GANAB	ENSG00000089597	23193	23193
Q92797	contrast: Control vs SCZ	msqrob	dea	28	0.284225	0.717347	1.16582	0.000402239	0.0185683	FALSE	SYMPK	HGNC:22935	SYMPK	ENSG00000125755	8189	8189
Q2NKX8	contrast: Control vs SCZ	msqrob	dea	2	0.606838	1.8556	3.0157	0.000404196	0.0185683	FALSE	ERCC6L	HGNC:20794	ERCC6L	ENSG00000186871	54821	54821
Q9UHW5;Q9UHW5-2	contrast: Control vs SCZ	msqrob	dea	2	0.394119	1.35222	2.19761	0.000404691	0.0185683	FALSE	GPN3	HGNC:30186	GPN3	ENSG00000111231	51184	51184
Q9NRH3	contrast: Control vs SCZ	msqrob	dea	13	0.180314	0.479159	0.778724	0.000409961	0.0187047	FALSE	TUBG2	HGNC:12419	TUBG2	ENSG00000037042	27175	27175
Q8IYL2-3	contrast: Control vs SCZ	msqrob	dea	1	0.700006	2.05588	3.3412	0.000412219	0.0187047	FALSE	TRMT44	HGNC:26653	TRMT44	ENSG00000155275	152992	152992
O95249;O95249-2	contrast: Control vs SCZ	msqrob	dea	1	0.672313	1.96185	3.18837	0.000418217	0.0188726	FALSE	GOSR1	HGNC:4430	GOSR1	ENSG00000108587	9527	9527
Q86W56;Q86W56-2;Q86W56-3	contrast: Control vs SCZ	msqrob	dea	6	0.449466	1.37481	2.23433	0.000424556	0.019054	FALSE	PARG	HGNC:8605	PARG	ENSG00000227345	8505	8505
Q53HC5	contrast: Control vs SCZ	msqrob	dea	1	0.55126	2.06109	3.34966	0.000430932	0.019235	FALSE	KLHL26	HGNC:25623	KLHL26	ENSG00000167487	55295	55295
Q9Y4A5;Q9Y4A5-2	contrast: Control vs SCZ	msqrob	dea	28	0.410891	1.23526	2.00754	0.000435796	0.019347	FALSE	TRRAP	HGNC:12347	TRRAP	ENSG00000196367	8295	8295
Q9ULX6	contrast: Control vs SCZ	msqrob	dea	8	0.35718	0.880734	1.43136	0.000443851	0.019551	FALSE	AKAP8L	HGNC:29857	AKAP8L	ENSG00000011243	26993	26993
A0A494BZV2;H0Y2S9	contrast: Control vs SCZ	msqrob	dea	1	-0.660388	-2.11966	-3.44484	0.000445153	0.019551	FALSE	MPRIP	HGNC:30321	MPRIP	ENSG00000133030	23164	23164
Q9HAF1-3	contrast: Control vs SCZ	msqrob	dea	2	0.490024	1.27518	2.07241	0.000451352	0.0197179	FALSE	MEAF6	HGNC:25674	MEAF6	ENSG00000163875	64769	64769
Q9H0L4	contrast: Control vs SCZ	msqrob	dea	17	0.213654	0.545627	0.886748	0.000468329	0.020212	FALSE	CSTF2T	HGNC:17086	CSTF2T	ENSG00000177613	23283	23283
O95528	contrast: Control vs SCZ	msqrob	dea	1	-0.690655	-1.93667	-3.14746	0.00046936	0.020212	FALSE	SLC2A10	HGNC:13444	SLC2A10	ENSG00000197496	81031	81031
P51003	contrast: Control vs SCZ	msqrob	dea	19	0.302523	0.912973	1.48376	0.000470047	0.020212	FALSE	PAPOLA	HGNC:14981	PAPOLA	ENSG00000090060	10914	10914
Q8TE77	contrast: Control vs SCZ	msqrob	dea	5	0.294911	0.785585	1.27672	0.000483224	0.0206704	FALSE	SSH3	HGNC:30581	SSH3	ENSG00000172830	54961	54961
Q15014;Q9UBU8-2	contrast: Control vs SCZ	msqrob	dea	2	0.598463	1.2607	2.04887	0.000500429	0.0212955	FALSE	MORF4L2;MORF4L1	HGNC:16849	MORF4L2	ENSG00000123562	9643	9643
Q6PD74	contrast: Control vs SCZ	msqrob	dea	3	0.433631	1.04903	1.70488	0.000508766	0.0215386	FALSE	AAGAB	HGNC:25662	AAGAB	ENSG00000103591	79719	79719
Q9H9H4	contrast: Control vs SCZ	msqrob	dea	7	0.5031	1.5256	2.4794	0.000519329	0.0218382	FALSE	VPS37B	HGNC:25754	VPS37B	ENSG00000139722	79720	79720
O60244	contrast: Control vs SCZ	msqrob	dea	6	0.261403	0.727269	1.18195	0.000521161	0.0218382	FALSE	MED14	HGNC:2370	MED14	ENSG00000180182	9282	9282
Q96P11;Q96P11-2;Q96P11-4	contrast: Control vs SCZ	msqrob	dea	6	0.355731	0.960842	1.56155	0.00052632	0.0219271	FALSE	NSUN5	HGNC:16385	NSUN5	ENSG00000130305	55695	55695
O15554	contrast: Control vs SCZ	msqrob	dea	1	-0.872967	-1.97491	-3.2096	0.000532473	0.0219271	FALSE	KCNN4	HGNC:6293	KCNN4	ENSG00000104783	3783	3783
Q8IZQ1;Q8IZQ1-2	contrast: Control vs SCZ	msqrob	dea	14	0.171565	0.484251	0.787	0.000534878	0.0219271	FALSE	WDFY3	HGNC:20751	WDFY3	ENSG00000163625	23001	23001
Q8NHQ9	contrast: Control vs SCZ	msqrob	dea	2	0.583689	1.44629	2.3505	0.000539849	0.0219271	FALSE	DDX55	HGNC:20085	DDX55	ENSG00000111364	57696	57696
Q8WXH0;Q8WXH0-2;Q8WXH0-9	contrast: Control vs SCZ	msqrob	dea	4	0.73049	1.6138	2.62273	0.000541495	0.0219271	FALSE	SYNE2	HGNC:17084	SYNE2	ENSG00000054654	23224	23224
A5YKK6	contrast: Control vs SCZ	msqrob	dea	68	0.161571	0.47515	0.772208	0.00054197	0.0219271	FALSE	CNOT1	HGNC:7877	CNOT1	ENSG00000125107	23019	23019
Q9NZM3;Q9NZM3-2	contrast: Control vs SCZ	msqrob	dea	4	-0.320858	-0.906328	-1.47296	0.000573838	0.0231026	FALSE	ITSN2	HGNC:6184	ITSN2	ENSG00000198399	50618	50618
Q12926;Q12926-2	contrast: Control vs SCZ	msqrob	dea	1	0.454016	1.91676	3.11509	0.000585883	0.0233631	FALSE	ELAVL2	HGNC:3313	ELAVL2	ENSG00000107105	1993	1993
Q8WYA6;Q8WYA6-4	contrast: Control vs SCZ	msqrob	dea	19	0.275452	0.707985	1.15061	0.000585997	0.0233631	FALSE	CTNNBL1	HGNC:15879	CTNNBL1	ENSG00000132792	56259	56259
Q4VC31	contrast: Control vs SCZ	msqrob	dea	3	-0.358308	-1.13994	-1.85262	0.00063318	0.0250015	FALSE	MIX23	HGNC:31136	MIX23	ENSG00000160124	131076	131076
Q5VTR2	contrast: Control vs SCZ	msqrob	dea	27	0.302439	0.906124	1.47262	0.000647339	0.0252306	FALSE	RNF20	HGNC:10062	RNF20	ENSG00000155827	56254	56254
Q16513;Q16513-2	contrast: Control vs SCZ	msqrob	dea	28	0.216617	0.794837	1.29176	0.000648466	0.0252306	FALSE	PKN2	HGNC:9406	PKN2	ENSG00000065243	5586	5586
Q9UHD2	contrast: Control vs SCZ	msqrob	dea	19	-0.140966	-0.38621	-0.627665	0.000651119	0.0252306	FALSE	TBK1	HGNC:11584	TBK1	ENSG00000183735	29110	29110
P51531;P51531-2;P51532	contrast: Control vs SCZ	msqrob	dea	18	0.444515	1.33143	2.16383	0.00065127	0.0252306	FALSE	SMARCA2;SMARCA4	HGNC:11098	SMARCA2	ENSG00000080503	6595	6595
Q9BTE3-2	contrast: Control vs SCZ	msqrob	dea	17	0.424177	1.32899	2.15987	0.000655786	0.0252862	FALSE	MCMBP	HGNC:25782	MCMBP	ENSG00000197771	79892	79892
P45985;P45985-2	contrast: Control vs SCZ	msqrob	dea	7	0.23832	0.644296	1.0471	0.000670939	0.0257496	FALSE	MAP2K4	HGNC:6844	MAP2K4	ENSG00000065559	6416	6416
Q9H0C8	contrast: Control vs SCZ	msqrob	dea	10	0.296845	0.918679	1.49303	0.00067411	0.025751	FALSE	ILKAP	HGNC:15566	ILKAP	ENSG00000132323	80895	80895
Q5HYJ3	contrast: Control vs SCZ	msqrob	dea	1	0.742339	1.92678	3.13138	0.000678777	0.0258092	FALSE	FAM76B	HGNC:28492	FAM76B	ENSG00000077458	143684	143684
O75494;O75494-2;O75494-3;O75494-4;O75494-5;O75494-6	contrast: Control vs SCZ	msqrob	dea	6	0.369626	1.30801	2.12577	0.000682661	0.0258373	FALSE	SRSF10	HGNC:16713	SRSF10	ENSG00000188529	10772	10772
Q8IXT5	contrast: Control vs SCZ	msqrob	dea	16	0.306195	1.14455	1.86011	0.000691541	0.0260533	FALSE	RBM12B	HGNC:32310	RBM12B	ENSG00000183808	389677	389677
Q8WU79	contrast: Control vs SCZ	msqrob	dea	3	-0.34217	-1.00486	-1.63309	0.00069629	0.0261124	FALSE	SMAP2	HGNC:25082	SMAP2	ENSG00000084070	64744	64744
O60508	contrast: Control vs SCZ	msqrob	dea	8	0.372108	1.2119	1.96957	0.000710768	0.0265343	FALSE	CDC40	HGNC:17350	CDC40	ENSG00000168438	51362	51362
Q9NQZ2	contrast: Control vs SCZ	msqrob	dea	5	0.318158	0.815687	1.32565	0.000715437	0.0265877	FALSE	UTP3	HGNC:24477	UTP3	ENSG00000132467	57050	57050
Q15427	contrast: Control vs SCZ	msqrob	dea	6	0.325344	0.828526	1.34651	0.000723544	0.0267679	FALSE	SF3B4	HGNC:10771	SF3B4	ENSG00000143368	10262	10262
Q14119	contrast: Control vs SCZ	msqrob	dea	2	0.775412	1.31604	2.13881	0.000736815	0.0271366	FALSE	VEZF1	HGNC:12949	VEZF1	ENSG00000136451	7716	7716
Q8TBC4	contrast: Control vs SCZ	msqrob	dea	16	0.208888	0.602939	0.979891	0.000753106	0.0273268	FALSE	UBA3	HGNC:12470	UBA3	ENSG00000144744	9039	9039
Q15113	contrast: Control vs SCZ	msqrob	dea	3	1.68456	5.0074	8.13798	0.000756071	0.0273268	FALSE	PCOLCE	HGNC:8738	PCOLCE	ENSG00000106333	5118	5118
O60870;O60870-2	contrast: Control vs SCZ	msqrob	dea	2	0.460862	1.28954	2.09574	0.000764461	0.0273268	FALSE	KIN	HGNC:6327	KIN	ENSG00000151657	22944	22944
Q9BQE4	contrast: Control vs SCZ	msqrob	dea	5	-0.363648	-0.786743	-1.27861	0.000765357	0.0273268	FALSE	SELENOS	HGNC:30396	SELENOS	ENSG00000131871	55829	55829
Q9UJA5	contrast: Control vs SCZ	msqrob	dea	10	0.227947	0.603395	0.980631	0.000765688	0.0273268	FALSE	TRMT6	HGNC:20900	TRMT6	ENSG00000089195	51605	51605
P24928	contrast: Control vs SCZ	msqrob	dea	42	0.311911	0.900727	1.46385	0.000767724	0.0273268	FALSE	POLR2A	HGNC:9187	POLR2A	ENSG00000181222	5430	5430
Q96EK4	contrast: Control vs SCZ	msqrob	dea	1	0.891221	1.82527	2.96641	0.000767911	0.0273268	FALSE	THAP11	HGNC:23194	THAP11	ENSG00000168286	57215	57215
Q9BXW9;Q9BXW9-1	contrast: Control vs SCZ	msqrob	dea	1	1.17543	2.00582	3.25984	0.000775782	0.0273626	FALSE	FANCD2	HGNC:3585	FANCD2	ENSG00000144554	2177	2177
Q8NFH3	contrast: Control vs SCZ	msqrob	dea	10	0.2722	0.861274	1.39973	0.000779519	0.0273626	FALSE	NUP43	HGNC:21182	NUP43	ENSG00000120253	348995	348995
E9PB61	contrast: Control vs SCZ	msqrob	dea	9	0.266305	0.763985	1.24162	0.000780602	0.0273626	FALSE	ALYREF	HGNC:19071	ALYREF	ENSG00000183684	10189	10189
Q8ND56;Q8ND56-2;Q8ND56-3	contrast: Control vs SCZ	msqrob	dea	4	0.310005	1.02832	1.67121	0.000786133	0.0273626	FALSE	LSM14A	HGNC:24489	LSM14A	ENSG00000257103	26065	26065
Q15773	contrast: Control vs SCZ	msqrob	dea	3	0.284594	0.960403	1.56084	0.000786263	0.0273626	FALSE	MLF2	HGNC:7126	MLF2	ENSG00000089693	8079	8079
Q9BV68	contrast: Control vs SCZ	msqrob	dea	1	0.532489	1.83768	2.98659	0.000797025	0.0276201	FALSE	RNF126	HGNC:21151	RNF126	ENSG00000070423	55658	55658
Q9UL40	contrast: Control vs SCZ	msqrob	dea	4	0.29501	0.85519	1.38985	0.000808411	0.027897	FALSE	ZNF346	HGNC:16403	ZNF346	ENSG00000113761	23567	23567
Q6UWP7;Q6UWP7-3	contrast: Control vs SCZ	msqrob	dea	5	-0.285834	-1.04667	-1.70104	0.000828864	0.0282233	FALSE	LCLAT1	HGNC:26756	LCLAT1	ENSG00000172954	253558	253558
A6NDU8	contrast: Control vs SCZ	msqrob	dea	5	0.293231	0.765443	1.24399	0.000829897	0.0282233	FALSE	RIMOC1	HGNC:27750	RIMOC1	ENSG00000205765	285636	285636
Q9UNX4	contrast: Control vs SCZ	msqrob	dea	19	0.21658	0.706197	1.1477	0.000831612	0.0282233	FALSE	WDR3	HGNC:12755	WDR3	ENSG00000065183	10885	10885
Q9BTC8;Q9BTC8-2	contrast: Control vs SCZ	msqrob	dea	7	0.382023	1.06138	1.72495	0.000841101	0.0283121	FALSE	MTA3	HGNC:23784	MTA3	ENSG00000057935	57504	57504
P40818	contrast: Control vs SCZ	msqrob	dea	17	0.136375	0.400664	0.651155	0.000841123	0.0283121	FALSE	USP8	HGNC:12631	USP8	ENSG00000138592	9101	9101
Q09161	contrast: Control vs SCZ	msqrob	dea	21	0.353316	0.784559	1.27506	0.000864772	0.0284434	FALSE	NCBP1	HGNC:7658	NCBP1	ENSG00000136937	4686	4686
Q9NRG1;Q9NRG1-2	contrast: Control vs SCZ	msqrob	dea	3	0.629987	1.78151	2.8953	0.000865013	0.0284434	FALSE	PRTFDC1	HGNC:23333	PRTFDC1	ENSG00000099256	56952	56952
Q6ZVC0;Q6ZVC0-2	contrast: Control vs SCZ	msqrob	dea	1	0.556665	1.81658	2.95229	0.000870097	0.0284434	FALSE	NYAP1	HGNC:22009	NYAP1	ENSG00000166924	222950	222950
P49207	contrast: Control vs SCZ	msqrob	dea	7	-0.225718	-0.861527	-1.40015	0.000871031	0.0284434	FALSE	RPL34	HGNC:10340	RPL34	ENSG00000109475	6164	6164
Q5SRE5	contrast: Control vs SCZ	msqrob	dea	22	0.278387	0.91864	1.49296	0.000871847	0.0284434	FALSE	NUP188	HGNC:17859	NUP188	ENSG00000095319	23511	23511
O14494;O14494-2	contrast: Control vs SCZ	msqrob	dea	2	-0.628115	-1.28246	-2.08425	0.000874022	0.0284434	FALSE	PLPP1	HGNC:9228	PLPP1	ENSG00000067113	8611	8611
Q14008	contrast: Control vs SCZ	msqrob	dea	81	0.211703	0.731762	1.18925	0.000874786	0.0284434	FALSE	CKAP5	HGNC:28959	CKAP5	ENSG00000175216	9793	9793
Q01081-2;Q01081-3	contrast: Control vs SCZ	msqrob	dea	1	0.507165	1.82045	2.95857	0.000877698	0.0284434	FALSE	U2AF1	HGNC:12453	U2AF1	ENSG00000160201	7307	7307
P19784	contrast: Control vs SCZ	msqrob	dea	15	0.10738	0.405356	0.65878	0.000879657	0.0284434	FALSE	CSNK2A2	HGNC:2459	CSNK2A2	ENSG00000070770	1459	1459
P41223;P41223-2	contrast: Control vs SCZ	msqrob	dea	4	0.497105	2.1485	3.49172	0.000883741	0.0284634	FALSE	BUD31	HGNC:29629	BUD31	ENSG00000106245	8896	8896
Q96EK5	contrast: Control vs SCZ	msqrob	dea	16	0.177834	0.559622	0.909491	0.000896577	0.028764	FALSE	KIFBP	HGNC:23419	KIFBP	ENSG00000198954	26128	26128
P55196;P55196-2;P55196-5	contrast: Control vs SCZ	msqrob	dea	33	0.375992	1.0834	1.76073	0.000909245	0.028964	FALSE	AFDN	HGNC:7137	AFDN	ENSG00000130396	4301	4301
Q7Z4T9;Q7Z4T9-3;Q7Z4T9-6;Q7Z4T9-8	contrast: Control vs SCZ	msqrob	dea	1	0.65196	1.79901	2.92373	0.000909863	0.028964	FALSE	CFAP91	HGNC:24010	CFAP91	ENSG00000183833	89876	89876
Q9UPT9;Q9UPT9-2	contrast: Control vs SCZ	msqrob	dea	3	0.437955	0.988187	1.60599	0.000923951	0.0292128	FALSE	USP22	HGNC:12621	USP22	ENSG00000124422	23326	23326
Q9NZN3;Q9NZN4	contrast: Control vs SCZ	msqrob	dea	1	-0.527995	-1.80693	-2.9366	0.000924793	0.0292128	FALSE	EHD3;EHD2	HGNC:3244	EHD3	ENSG00000013016	30845	30845
Q96B96;Q96B96-2	contrast: Control vs SCZ	msqrob	dea	1	-0.560727	-1.88207	-3.05872	0.000947867	0.0298001	FALSE	LDAF1	HGNC:30136	LDAF1	ENSG00000011638	57146	57146
Q14376	contrast: Control vs SCZ	msqrob	dea	9	0.321007	0.804021	1.30669	0.000950643	0.0298001	FALSE	GALE	HGNC:4116	GALE	ENSG00000117308	2582	2582
Q9BTZ2;Q9BTZ2-4;Q9BTZ2-8	contrast: Control vs SCZ	msqrob	dea	5	-0.452302	-1.50118	-2.43971	0.000975643	0.0304675	FALSE	DHRS4	HGNC:16985	DHRS4	ENSG00000157326	10901	10901
Q8IWZ3;Q8IWZ3-4;Q8IWZ3-6	contrast: Control vs SCZ	msqrob	dea	5	0.205945	0.741229	1.20464	0.000987988	0.030661	FALSE	ANKHD1	HGNC:24714	ANKHD1	ENSG00000131503	54882	54882
P51991;P51991-2	contrast: Control vs SCZ	msqrob	dea	15	0.265287	1.19649	1.94453	0.000989306	0.030661	FALSE	HNRNPA3	HGNC:24941	HNRNPA3	ENSG00000170144	220988	220988
Q9H1A3;Q9H1A3-2	contrast: Control vs SCZ	msqrob	dea	5	0.208439	0.736864	1.19754	0.000998637	0.0307935	FALSE	METTL9	HGNC:24586	METTL9	ENSG00000197006	51108	51108
P51784;Q13107;Q13107-2	contrast: Control vs SCZ	msqrob	dea	1	0.823843	1.9181	3.11727	0.00100373	0.0307935	FALSE	USP11;USP4	HGNC:12609	USP11	ENSG00000102226	8237	8237
Q5JVF3;Q5JVF3-2	contrast: Control vs SCZ	msqrob	dea	12	0.307872	0.901875	1.46572	0.00100483	0.0307935	FALSE	PCID2	HGNC:25653	PCID2	ENSG00000126226	55795	55795
Q8TCU4;Q8TCU4-2	contrast: Control vs SCZ	msqrob	dea	1	-0.951439	-1.76464	-2.86787	0.00101823	0.0310882	FALSE	ALMS1	HGNC:428	ALMS1	ENSG00000116127	7840	7840
O75635;O75635-2	contrast: Control vs SCZ	msqrob	dea	1	0.681859	2.0018	3.2533	0.00104183	0.0315551	FALSE	SERPINB7	HGNC:13902	SERPINB7	ENSG00000166396	8710	8710
Q8N5Y8;Q8N5Y8-3	contrast: Control vs SCZ	msqrob	dea	1	0.648244	2.11237	3.433	0.00104505	0.0315551	FALSE	PARP16	HGNC:26040	PARP16	ENSG00000138617	54956	54956
Q9BUI4	contrast: Control vs SCZ	msqrob	dea	4	0.380285	0.843074	1.37016	0.00105954	0.0316045	FALSE	POLR3C	HGNC:30076	POLR3C	ENSG00000186141	10623	10623
Q92844	contrast: Control vs SCZ	msqrob	dea	2	-0.419125	-1.19542	-1.94278	0.00106093	0.0316045	FALSE	TANK	HGNC:11562	TANK	ENSG00000136560	10010	10010
Q9BRT6	contrast: Control vs SCZ	msqrob	dea	4	0.386383	0.874895	1.42187	0.00106119	0.0316045	FALSE	LLPH	HGNC:28229	LLPH	ENSG00000139233	84298	84298
Q8TB72;Q8TB72-2;Q8TB72-3;Q8TB72-4	contrast: Control vs SCZ	msqrob	dea	3	0.454773	1.18793	1.93061	0.00106208	0.0316045	FALSE	PUM2	HGNC:14958	PUM2	ENSG00000055917	23369	23369
P10620	contrast: Control vs SCZ	msqrob	dea	2	-0.909154	-1.18264	-1.92201	0.00107768	0.0319531	FALSE	MGST1	HGNC:7061	MGST1	ENSG00000008394	4257	4257
Q96EY5	contrast: Control vs SCZ	msqrob	dea	5	0.323771	0.703516	1.14335	0.00108285	0.0319592	FALSE	MVB12A	HGNC:25153	MVB12A	ENSG00000141971	93343	93343
Q9ULG1	contrast: Control vs SCZ	msqrob	dea	1	0.843334	1.7536	2.84992	0.00108567	0.0319592	FALSE	INO80	HGNC:26956	INO80	ENSG00000128908	54617	54617
Q9NRW7;Q9NRW7-2	contrast: Control vs SCZ	msqrob	dea	17	0.165402	0.556317	0.90412	0.00109268	0.0320508	FALSE	VPS45	HGNC:14579	VPS45	ENSG00000136631	11311	11311
P48431	contrast: Control vs SCZ	msqrob	dea	4	0.538525	1.11523	1.81246	0.00110177	0.0322022	FALSE	SOX2	HGNC:11195	SOX2	ENSG00000181449	6657	6657
O75150	contrast: Control vs SCZ	msqrob	dea	19	0.270201	0.837384	1.36091	0.00112582	0.0326951	FALSE	RNF40	HGNC:16867	RNF40	ENSG00000103549	9810	9810
Q9UK73	contrast: Control vs SCZ	msqrob	dea	5	0.223436	0.744758	1.21037	0.00112659	0.0326951	FALSE	FEM1B	HGNC:3649	FEM1B	ENSG00000169018	10116	10116
P36969;P36969-2	contrast: Control vs SCZ	msqrob	dea	9	0.385076	0.906372	1.47303	0.00114142	0.0330089	FALSE	GPX4	HGNC:4556	GPX4	ENSG00000167468	2879	2879
Q9NR46	contrast: Control vs SCZ	msqrob	dea	13	0.244941	0.80565	1.30933	0.00114706	0.0330554	FALSE	SH3GLB2	HGNC:10834	SH3GLB2	ENSG00000148341	56904	56904
Q14185	contrast: Control vs SCZ	msqrob	dea	35	0.248724	0.780828	1.26899	0.0011562	0.0331301	FALSE	DOCK1	HGNC:2987	DOCK1	ENSG00000150760	1793	1793
P60709;P63261	contrast: Control vs SCZ	msqrob	dea	19	-0.16387	-0.35954	-0.58432	0.00115772	0.0331301	FALSE	ACTB;ACTG1	HGNC:132	ACTB	ENSG00000075624	60	60
P62263	contrast: Control vs SCZ	msqrob	dea	9	-0.172638	-0.667589	-1.08496	0.00116293	0.0331637	FALSE	RPS14	HGNC:10387	RPS14	ENSG00000164587	6208	6208
P25208	contrast: Control vs SCZ	msqrob	dea	1	0.607154	1.74769	2.84034	0.00117541	0.0334035	FALSE	NFYB	HGNC:7805	NFYB	ENSG00000120837	4801	4801
Q7L3T8	contrast: Control vs SCZ	msqrob	dea	6	0.240196	0.6441	1.04678	0.00119311	0.0337896	FALSE	PARS2	HGNC:30563	PARS2	ENSG00000162396	25973	25973
P02765	contrast: Control vs SCZ	msqrob	dea	1	-0.976415	-1.72755	-2.80759	0.00121262	0.0342242	FALSE	AHSG	HGNC:349	AHSG	ENSG00000145192	197	197
P28300	contrast: Control vs SCZ	msqrob	dea	1	-1.13804	-2.04249	-3.31944	0.00122062	0.0343319	FALSE	LOX	HGNC:6664	LOX	ENSG00000113083	4015	4015
P52756	contrast: Control vs SCZ	msqrob	dea	3	0.400646	1.22249	1.98678	0.00122841	0.0344333	FALSE	RBM5	HGNC:9902	RBM5	ENSG00000003756	10181	10181
Q53F19	contrast: Control vs SCZ	msqrob	dea	9	0.216589	0.57807	0.939474	0.00123436	0.0344823	FALSE	NCBP3	HGNC:24612	NCBP3	ENSG00000074356	55421	55421
Q504Q3;Q504Q3-2;Q504Q3-3	contrast: Control vs SCZ	msqrob	dea	5	0.462216	1.46328	2.37811	0.00127588	0.0355215	FALSE	PAN2	HGNC:20074	PAN2	ENSG00000135473	9924	9924
P26599;P26599-2;P26599-3	contrast: Control vs SCZ	msqrob	dea	16	0.169048	0.431262	0.700883	0.00128797	0.0357369	FALSE	PTBP1	HGNC:9583	PTBP1	ENSG00000011304	5725	5725
Q9ULK4;Q9ULK4-3;Q9ULK4-4;Q9ULK4-5	contrast: Control vs SCZ	msqrob	dea	13	0.304769	0.8622	1.40124	0.00129649	0.035852	FALSE	MED23	HGNC:2372	MED23	ENSG00000112282	9439	9439
P46459	contrast: Control vs SCZ	msqrob	dea	40	-0.178937	-0.742742	-1.2071	0.00130862	0.0360661	FALSE	NSF	HGNC:8016	NSF	ENSG00000073969	4905	4905
Q68E01;Q68E01-2	contrast: Control vs SCZ	msqrob	dea	20	0.255603	0.737971	1.19934	0.00131802	0.0362037	FALSE	INTS3	HGNC:26153	INTS3	ENSG00000143624	65123	65123
Q9UHX1-2	contrast: Control vs SCZ	msqrob	dea	26	0.205516	0.606753	0.986089	0.00132943	0.0363272	FALSE	PUF60	HGNC:17042	PUF60	ENSG00000179950	22827	22827
O75376	contrast: Control vs SCZ	msqrob	dea	5	0.363092	0.77101	1.25304	0.00133642	0.0363272	FALSE	NCOR1	HGNC:7672	NCOR1	ENSG00000141027	9611	9611
Q9UJX4	contrast: Control vs SCZ	msqrob	dea	13	0.18431	0.49103	0.798016	0.00133863	0.0363272	FALSE	ANAPC5	HGNC:15713	ANAPC5	ENSG00000089053	51433	51433
Q06330;Q06330-4;Q06330-5;Q06330-6;Q06330-7	contrast: Control vs SCZ	msqrob	dea	5	0.507451	1.66946	2.7132	0.00134021	0.0363272	FALSE	RBPJ	HGNC:5724	RBPJ	ENSG00000168214	3516	3516
Q14498;Q14498-2;Q14498-3;Q86U06-3	contrast: Control vs SCZ	msqrob	dea	2	0.633584	1.13608	1.84634	0.00135352	0.0365672	FALSE	RBM39;RBM23	HGNC:15923	RBM39	ENSG00000131051	9584	9584
Q96EB6	contrast: Control vs SCZ	msqrob	dea	2	0.662652	1.73328	2.81691	0.00136479	0.036751	FALSE	SIRT1	HGNC:14929	SIRT1	ENSG00000096717	23411	23411
Q9P0M6	contrast: Control vs SCZ	msqrob	dea	15	0.423851	1.29884	2.11086	0.00137255	0.036839	FALSE	MACROH2A2	HGNC:14453	MACROH2A2	ENSG00000099284	55506	55506
Q9H7X7;Q9H7X7-2	contrast: Control vs SCZ	msqrob	dea	2	0.384958	1.13917	1.85137	0.00137824	0.0368714	FALSE	IFT22	HGNC:21895	IFT22	ENSG00000128581	64792	64792
Q9NQG1	contrast: Control vs SCZ	msqrob	dea	1	-0.476244	-1.72522	-2.80381	0.00139536	0.0370962	FALSE	MANBAL	HGNC:15799	MANBAL	ENSG00000101363	63905	63905
Q8TF65	contrast: Control vs SCZ	msqrob	dea	1	0.469548	1.72629	2.80555	0.00139568	0.0370962	FALSE	GIPC2	HGNC:18177	GIPC2	ENSG00000137960	54810	54810
P08236	contrast: Control vs SCZ	msqrob	dea	13	0.325188	0.871242	1.41593	0.00141214	0.0372244	FALSE	GUSB	HGNC:4696	GUSB	ENSG00000169919	2990	2990
Q9H4L7;Q9H4L7-2	contrast: Control vs SCZ	msqrob	dea	7	0.352404	1.07793	1.75184	0.00141227	0.0372244	FALSE	SMARCAD1	HGNC:18398	SMARCAD1	ENSG00000163104	56916	56916
Q6ZSZ5;Q6ZSZ5-1;Q6ZSZ5-2;Q6ZSZ5-5;Q6ZSZ5-6	contrast: Control vs SCZ	msqrob	dea	10	0.184068	0.494385	0.80347	0.0014141	0.0372244	FALSE	ARHGEF18	HGNC:17090	ARHGEF18	ENSG00000104880	23370	23370
Q9BZ95;Q9BZ95-4;Q9BZ95-5	contrast: Control vs SCZ	msqrob	dea	3	0.518376	1.46348	2.37844	0.0014197	0.0372254	FALSE	NSD3	HGNC:12767	NSD3	ENSG00000147548	54904	54904
Q70CQ2;Q70CQ2-2;Q70CQ2-3	contrast: Control vs SCZ	msqrob	dea	10	0.204617	0.502395	0.816488	0.00142399	0.0372254	FALSE	USP34	HGNC:20066	USP34	ENSG00000115464	9736	9736
P41229;P41229-2;P41229-5	contrast: Control vs SCZ	msqrob	dea	1	0.590368	1.88565	3.06454	0.00143225	0.0372254	FALSE	KDM5C	HGNC:11114	KDM5C	ENSG00000126012	8242	8242
A0A0C4DG89	contrast: Control vs SCZ	msqrob	dea	1	0.649078	1.92498	3.12846	0.00143227	0.0372254	FALSE	DDX46	HGNC:18681	DDX46	ENSG00000145833	9879	9879
Q6P6C2;Q6P6C2-1	contrast: Control vs SCZ	msqrob	dea	4	0.313268	0.958849	1.55831	0.00145118	0.037598	FALSE	ALKBH5	HGNC:25996	ALKBH5	ENSG00000091542	54890	54890
Q9NXN4;Q9NXN4-2	contrast: Control vs SCZ	msqrob	dea	6	-0.265804	-0.794352	-1.29097	0.00146865	0.037931	FALSE	GDAP2	HGNC:18010	GDAP2	ENSG00000196505	54834	54834
Q53T59	contrast: Control vs SCZ	msqrob	dea	8	-0.233123	-0.833447	-1.35451	0.00147931	0.0380864	FALSE	HS1BP3	HGNC:24979	HS1BP3	ENSG00000118960	64342	64342
P56381;Q5VTU8	contrast: Control vs SCZ	msqrob	dea	2	-0.354667	-1.21811	-1.97965	0.00149432	0.0383513	FALSE	ATP5F1E;ATP5F1EP2	HGNC:838	ATP5F1E	ENSG00000124172	514	514
Q96KM6	contrast: Control vs SCZ	msqrob	dea	4	0.351558	0.845456	1.37403	0.00150073	0.0383513	FALSE	ZNF512B	HGNC:29212	ZNF512B	ENSG00000196700	57473	57473
Q15428	contrast: Control vs SCZ	msqrob	dea	14	0.311134	0.823871	1.33895	0.00150361	0.0383513	FALSE	SF3A2	HGNC:10766	SF3A2	ENSG00000104897	8175	8175
Q13617;Q13617-2	contrast: Control vs SCZ	msqrob	dea	43	0.171897	0.415276	0.674903	0.00152271	0.0387182	FALSE	CUL2	HGNC:2552	CUL2	ENSG00000108094	8453	8453
O15042;O15042-2	contrast: Control vs SCZ	msqrob	dea	22	0.279473	1.01427	1.64837	0.00155246	0.0393528	FALSE	U2SURP	HGNC:30855	U2SURP	ENSG00000163714	23350	23350
O14979	contrast: Control vs SCZ	msqrob	dea	11	0.303259	0.805615	1.30928	0.0015607	0.03944	FALSE	HNRNPDL	HGNC:5037	HNRNPDL	ENSG00000152795	9987	9987
P20585	contrast: Control vs SCZ	msqrob	dea	14	0.341643	1.11182	1.80692	0.00157114	0.0394413	FALSE	MSH3	HGNC:7326	MSH3	ENSG00000113318	4437	4437
O75116	contrast: Control vs SCZ	msqrob	dea	40	0.198593	0.621414	1.00992	0.00157172	0.0394413	FALSE	ROCK2	HGNC:10252	ROCK2	ENSG00000134318	9475	9475
Q96G23	contrast: Control vs SCZ	msqrob	dea	8	0.196538	0.636275	1.03407	0.00157516	0.0394413	FALSE	CERS2	HGNC:14076	CERS2	ENSG00000143418	29956	29956
Q8WVK2	contrast: Control vs SCZ	msqrob	dea	3	0.357886	0.996795	1.61998	0.00158234	0.0395009	FALSE	SNRNP27	HGNC:30240	SNRNP27	ENSG00000124380	11017	11017
Q13472;Q13472-2;Q13472-3	contrast: Control vs SCZ	msqrob	dea	1	0.520174	1.83551	2.98306	0.00158902	0.0395304	FALSE	TOP3A	HGNC:11992	TOP3A	ENSG00000177302	7156	7156
A0A1B0GVW8	contrast: Control vs SCZ	msqrob	dea	1	-0.795146	-1.81039	-2.94223	0.00159315	0.0395304	FALSE	UNC13B	HGNC:12566	UNC13B	ENSG00000198722	10497	10497
Q5VTL8	contrast: Control vs SCZ	msqrob	dea	5	0.488609	1.31548	2.13791	0.0016081	0.0397811	FALSE	PRPF38B	HGNC:25512	PRPF38B	ENSG00000134186	55119	55119
Q8WXA9-2	contrast: Control vs SCZ	msqrob	dea	8	0.372082	0.958881	1.55836	0.00161932	0.0399385	FALSE	SREK1	HGNC:17882	SREK1	ENSG00000153914	140890	140890
Q8N3U4	contrast: Control vs SCZ	msqrob	dea	13	0.551781	1.52713	2.48187	0.00162733	0.0399984	FALSE	STAG2	HGNC:11355	STAG2	ENSG00000101972	10735	10735
Q06587	contrast: Control vs SCZ	msqrob	dea	4	0.413491	1.2956	2.10559	0.0016315	0.0399984	FALSE	RING1	HGNC:10018	RING1	ENSG00000204227	6015	6015
O00423;O00423-3;O95834-2;O95834-3;Q05BV3;Q05BV3-5;Q6ZMW3;Q6ZMW3-2	contrast: Control vs SCZ	msqrob	dea	1	-1.11338	-1.8698	-3.03878	0.0016377	0.0400309	FALSE	EML1;EML2;EML5;EML6	HGNC:3330	EML1	ENSG00000066629	2009	2009
Q96NB2	contrast: Control vs SCZ	msqrob	dea	1	0.61415	1.84706	3.00182	0.00166067	0.040472	FALSE	SFXN2	HGNC:16086	SFXN2	ENSG00000156398	118980	118980
O75487;Q9Y625	contrast: Control vs SCZ	msqrob	dea	2	0.52094	1.33301	2.1664	0.00167444	0.0406868	FALSE	GPC4;GPC6	HGNC:4452	GPC4	ENSG00000076716	2239	2239
Q8NC96	contrast: Control vs SCZ	msqrob	dea	1	-0.596123	-1.66945	-2.71317	0.00169856	0.0410506	FALSE	NECAP1	HGNC:24539	NECAP1	ENSG00000089818	25977	25977
Q93008;Q93008-3	contrast: Control vs SCZ	msqrob	dea	42	0.0958275	0.272477	0.442827	0.0017044	0.0410506	FALSE	USP9X	HGNC:12632	USP9X	ENSG00000124486	8239	8239
Q99633	contrast: Control vs SCZ	msqrob	dea	1	0.664178	1.87087	3.04052	0.00176233	0.0423216	FALSE	PRPF18	HGNC:17351	PRPF18	ENSG00000165630	8559	8559
Q9NP77	contrast: Control vs SCZ	msqrob	dea	5	0.293633	0.70026	1.13805	0.00178234	0.0426773	FALSE	SSU72	HGNC:25016	SSU72	ENSG00000160075	29101	29101
P54760	contrast: Control vs SCZ	msqrob	dea	4	0.369252	1.08735	1.76715	0.00179253	0.0427966	FALSE	EPHB4	HGNC:3395	EPHB4	ENSG00000196411	2050	2050
O76054;O76054-5;Q9UDX4-2;Q9UDX4-3	contrast: Control vs SCZ	msqrob	dea	1	-0.724605	-1.64916	-2.6802	0.00180705	0.0430184	FALSE	SEC14L2;SEC14L3	HGNC:10699	SEC14L2	ENSG00000100003	23541	23541
Q76L83	contrast: Control vs SCZ	msqrob	dea	1	0.621438	1.65406	2.68816	0.00181519	0.043087	FALSE	ASXL2	HGNC:23805	ASXL2	ENSG00000143970	55252	55252
Q9NQ29;Q9NQ29-2	contrast: Control vs SCZ	msqrob	dea	4	0.536388	1.67994	2.73023	0.00183813	0.043506	FALSE	LUC7L	HGNC:6723	LUC7L	ENSG00000007392	55692	55692
P23468;P23468-3;P23468-4;P23468-5;P23468-6;P23468-7;Q13332-2	contrast: Control vs SCZ	msqrob	dea	1	0.475171	1.66418	2.7046	0.00184897	0.0436367	FALSE	PTPRD;PTPRS	HGNC:9668	PTPRD	ENSG00000153707	5789	5789
Q5VTE6	contrast: Control vs SCZ	msqrob	dea	3	0.418628	0.921405	1.49746	0.00185763	0.0436492	FALSE	ANGEL2	HGNC:30534	ANGEL2	ENSG00000174606	90806	90806
Q8IX01;Q8IX01-3;Q8IX01-4	contrast: Control vs SCZ	msqrob	dea	22	0.381253	1.33396	2.16793	0.00186012	0.0436492	FALSE	SUGP2	HGNC:18641	SUGP2	ENSG00000064607	10147	10147
Q9NVM9	contrast: Control vs SCZ	msqrob	dea	9	0.252053	0.755868	1.22843	0.00187143	0.0436691	FALSE	INTS13	HGNC:20174	INTS13	ENSG00000064102	55726	55726
Q9NW08;Q9NW08-2	contrast: Control vs SCZ	msqrob	dea	3	0.347792	0.915692	1.48817	0.00187161	0.0436691	FALSE	POLR3B	HGNC:30348	POLR3B	ENSG00000013503	55703	55703
Q9NVP1	contrast: Control vs SCZ	msqrob	dea	21	0.297897	0.842329	1.36894	0.00190217	0.0442564	FALSE	DDX18	HGNC:2741	DDX18	ENSG00000088205	8886	8886
O60551;P30419	contrast: Control vs SCZ	msqrob	dea	5	0.358014	0.726914	1.18137	0.00193925	0.0448704	FALSE	NMT2;NMT1	HGNC:7858	NMT2	ENSG00000152465	9397	9397
Q9UBB9	contrast: Control vs SCZ	msqrob	dea	14	0.293498	0.659075	1.07112	0.00194177	0.0448704	FALSE	TFIP11	HGNC:17165	TFIP11	ENSG00000100109	24144	24144
Q9H2T7;Q9UIA9	contrast: Control vs SCZ	msqrob	dea	1	0.876656	1.62889	2.64726	0.00194495	0.0448704	FALSE	RANBP17;XPO7	HGNC:14428	RANBP17	ENSG00000204764	64901	64901
O95785-3	contrast: Control vs SCZ	msqrob	dea	2	0.469769	1.16584	1.89472	0.00198046	0.0455617	FALSE	WIZ	HGNC:30917	WIZ	ENSG00000011451	58525	58525
F8WCM5;P01308	contrast: Control vs SCZ	msqrob	dea	1	-0.990143	-1.75135	-2.84627	0.00199209	0.0456188	FALSE	INS-IGF2;INS	HGNC:33527	INS-IGF2	ENSG00000129965	723961	723961
Q58A45;Q58A45-2;Q58A45-3	contrast: Control vs SCZ	msqrob	dea	2	0.396235	1.11431	1.81096	0.00199405	0.0456188	FALSE	PAN3	HGNC:29991	PAN3	ENSG00000152520	255967	255967
O75691	contrast: Control vs SCZ	msqrob	dea	28	0.301928	0.705579	1.1467	0.00201293	0.0458469	FALSE	UTP20	HGNC:17897	UTP20	ENSG00000120800	27340	27340
Q9NZL4;Q9NZL4-3	contrast: Control vs SCZ	msqrob	dea	7	0.386822	1.30656	2.1234	0.00201519	0.0458469	FALSE	HSPBP1	HGNC:24989	HSPBP1	ENSG00000133265	23640	23640
Q02040	contrast: Control vs SCZ	msqrob	dea	4	0.273191	0.758542	1.23277	0.00202601	0.0459659	FALSE	AKAP17A	HGNC:18783	AKAP17A	ENSG00000197976	8227	8227
A8MVW0;Q5VUB5	contrast: Control vs SCZ	msqrob	dea	1	0.585544	1.70511	2.77112	0.00203642	0.0460747	FALSE	FAM171A2;FAM171A1	HGNC:30480	FAM171A2	ENSG00000161682	284069	284069
Q86W42	contrast: Control vs SCZ	msqrob	dea	13	0.308986	1.04612	1.70015	0.00205128	0.0462835	FALSE	THOC6	HGNC:28369	THOC6	ENSG00000131652	79228	79228
P51668;P61077;P61077-2;Q9Y2X8	contrast: Control vs SCZ	msqrob	dea	1	0.503725	1.63078	2.65032	0.00211823	0.047663	FALSE	UBE2D1;UBE2D3;UBE2D4	HGNC:12474	UBE2D1	ENSG00000072401	7321	7321
P28799;P28799-3	contrast: Control vs SCZ	msqrob	dea	1	-0.5132	-1.76545	-2.86919	0.0021326	0.0478144	FALSE	GRN	HGNC:4601	GRN	ENSG00000030582	2896	2896
Q9NZL9	contrast: Control vs SCZ	msqrob	dea	3	0.230634	0.880044	1.43024	0.0021366	0.0478144	FALSE	MAT2B	HGNC:6905	MAT2B	ENSG00000038274	27430	27430
Q9BUQ8	contrast: Control vs SCZ	msqrob	dea	27	0.285732	1.07501	1.7471	0.00214346	0.0478376	FALSE	DDX23	HGNC:17347	DDX23	ENSG00000174243	9416	9416
Q15287;Q15287-2;Q15287-3	contrast: Control vs SCZ	msqrob	dea	8	0.336435	0.669548	1.08814	0.00219091	0.0487024	FALSE	RNPS1	HGNC:10080	RNPS1	ENSG00000205937	10921	10921
Q2M3G0-1	contrast: Control vs SCZ	msqrob	dea	1	-0.639563	-1.91323	-3.10936	0.00219407	0.0487024	FALSE	ABCB5	HGNC:46	ABCB5	ENSG00000004846	340273	340273
Q75T13	contrast: Control vs SCZ	msqrob	dea	5	0.62099	1.85811	3.01978	0.00221475	0.0490289	FALSE	PGAP1	HGNC:25712	PGAP1	ENSG00000197121	80055	80055
Q9BZ67;Q9BZ67-2	contrast: Control vs SCZ	msqrob	dea	5	-0.675569	-2.69199	-4.37499	0.00224672	0.049603	FALSE	FRMD8	HGNC:25462	FRMD8	ENSG00000126391	83786	83786
Q92890;Q92890-1	contrast: Control vs SCZ	msqrob	dea	10	-0.187529	-0.459394	-0.746603	0.00228	0.0502027	FALSE	UFD1	HGNC:12520	UFD1	ENSG00000070010	7353	7353
Q9ULM6	contrast: Control vs SCZ	msqrob	dea	3	0.315585	0.912975	1.48376	0.00228881	0.050262	FALSE	CNOT6	HGNC:14099	CNOT6	ENSG00000113300	57472	57472
R4GN05	contrast: Control vs SCZ	msqrob	dea	1	-0.471168	-1.61308	-2.62157	0.00234008	0.0511889	FALSE	DPP7	HGNC:14892	DPP7	ENSG00000176978	29952	29952
Q9BPZ3	contrast: Control vs SCZ	msqrob	dea	2	0.486963	1.11387	1.81025	0.00234348	0.0511889	FALSE	PAIP2	HGNC:17970	PAIP2	ENSG00000120727	51247	51247
O75643	contrast: Control vs SCZ	msqrob	dea	111	0.290731	0.846177	1.3752	0.00235401	0.0512824	FALSE	SNRNP200	HGNC:30859	SNRNP200	ENSG00000144028	23020	23020
Q9Y2L9;Q9Y2L9-2;Q9Y2L9-3	contrast: Control vs SCZ	msqrob	dea	5	-0.189709	-0.667305	-1.0845	0.00241313	0.0523329	FALSE	LRCH1	HGNC:20309	LRCH1	ENSG00000136141	23143	23143
P04439-2;P13747	contrast: Control vs SCZ	msqrob	dea	1	-0.716082	-1.58689	-2.579	0.00241497	0.0523329	FALSE	HLA-A;HLA-E	HGNC:4931	HLA-A	ENSG00000206503	3105	3105
Q13435	contrast: Control vs SCZ	msqrob	dea	44	0.258869	0.715993	1.16362	0.00247334	0.0527698	FALSE	SF3B2	HGNC:10769	SF3B2	ENSG00000087365	10992	10992
Q15366-7;Q15366-8	contrast: Control vs SCZ	msqrob	dea	1	0.521988	1.59488	2.59198	0.0024736	0.0527698	FALSE	PCBP2	HGNC:8648	PCBP2	ENSG00000197111	5094	5094
Q9UPY8	contrast: Control vs SCZ	msqrob	dea	2	-0.515806	-1.13621	-1.84655	0.00247438	0.0527698	FALSE	MAPRE3	HGNC:6892	MAPRE3	ENSG00000084764	22924	22924
Q9H777	contrast: Control vs SCZ	msqrob	dea	1	0.406893	1.94658	3.16357	0.00247532	0.0527698	FALSE	ELAC1	HGNC:14197	ELAC1	ENSG00000141642	55520	55520
Q8NI27	contrast: Control vs SCZ	msqrob	dea	21	0.298837	1.09833	1.78499	0.00247873	0.0527698	FALSE	THOC2	HGNC:19073	THOC2	ENSG00000125676	57187	57187
Q9UI08;Q9UI08-2;Q9UI08-3;Q9UI08-4;Q9UI08-5	contrast: Control vs SCZ	msqrob	dea	1	0.715943	1.58201	2.57106	0.00248004	0.0527698	FALSE	EVL	HGNC:20234	EVL	ENSG00000196405	51466	51466
Q9UBT2	contrast: Control vs SCZ	msqrob	dea	27	0.301049	0.895164	1.45481	0.00248787	0.0527698	FALSE	UBA2	HGNC:30661	UBA2	ENSG00000126261	10054	10054
P43007	contrast: Control vs SCZ	msqrob	dea	5	0.44468	0.989128	1.60752	0.00249296	0.0527698	FALSE	SLC1A4	HGNC:10942	SLC1A4	ENSG00000115902	6509	6509
Q16832	contrast: Control vs SCZ	msqrob	dea	1	0.831091	1.57571	2.56083	0.00250883	0.0528391	FALSE	DDR2	HGNC:2731	DDR2	ENSG00000162733	4921	4921
Q9NW82	contrast: Control vs SCZ	msqrob	dea	7	0.454405	1.09551	1.78042	0.0025091	0.0528391	FALSE	WDR70	HGNC:25495	WDR70	ENSG00000082068	55100	55100
P10586;P10586-2	contrast: Control vs SCZ	msqrob	dea	3	0.462666	1.38553	2.25175	0.00252063	0.0529186	FALSE	PTPRF	HGNC:9670	PTPRF	ENSG00000142949	5792	5792
Q9C0B1	contrast: Control vs SCZ	msqrob	dea	15	0.352709	0.946283	1.53789	0.00252576	0.0529186	FALSE	FTO	HGNC:24678	FTO	ENSG00000140718	79068	79068
Q12874	contrast: Control vs SCZ	msqrob	dea	21	0.256657	0.757132	1.23048	0.00255998	0.0533152	FALSE	SF3A3	HGNC:10767	SF3A3	ENSG00000183431	10946	10946
Q6KC79	contrast: Control vs SCZ	msqrob	dea	15	0.373399	1.03073	1.67514	0.00256417	0.0533152	FALSE	NIPBL	HGNC:28862	NIPBL	ENSG00000164190	25836	25836
O14531	contrast: Control vs SCZ	msqrob	dea	27	0.382069	1.12363	1.82612	0.00257569	0.0534195	FALSE	DPYSL4	HGNC:3016	DPYSL4	ENSG00000151640	10570	10570
Q8IYB3;Q8IYB3-2	contrast: Control vs SCZ	msqrob	dea	8	0.447802	1.18546	1.9266	0.00260432	0.0538773	FALSE	SRRM1	HGNC:16638	SRRM1	ENSG00000133226	10250	10250
O15067	contrast: Control vs SCZ	msqrob	dea	33	0.296527	1.0344	1.6811	0.00261819	0.0540282	FALSE	PFAS	HGNC:8863	PFAS	ENSG00000178921	5198	5198
P05026;P05026-2	contrast: Control vs SCZ	msqrob	dea	7	0.414384	1.74926	2.84289	0.00263708	0.0542816	FALSE	ATP1B1	HGNC:804	ATP1B1	ENSG00000143153	481	481
Q96EQ0	contrast: Control vs SCZ	msqrob	dea	5	0.227084	0.985302	1.6013	0.00264624	0.054334	FALSE	SGTB	HGNC:23567	SGTB	ENSG00000197860	54557	54557
Q96JQ0	contrast: Control vs SCZ	msqrob	dea	3	0.747488	2.22089	3.60937	0.00265472	0.0543722	FALSE	DCHS1	HGNC:13681	DCHS1	ENSG00000166341	8642	8642
Q9Y6W3	contrast: Control vs SCZ	msqrob	dea	3	0.280133	0.866035	1.40747	0.00266527	0.0544524	FALSE	CAPN7	HGNC:1484	CAPN7	ENSG00000131375	23473	23473
P23246	contrast: Control vs SCZ	msqrob	dea	43	0.260603	0.639432	1.0392	0.00272687	0.0555726	FALSE	SFPQ	HGNC:10774	SFPQ	ENSG00000116560	6421	6421
Q7L9L4;Q7L9L4-2;Q9H8S9	contrast: Control vs SCZ	msqrob	dea	5	0.197346	0.867764	1.41028	0.00273996	0.0557012	FALSE	MOB1B;MOB1A	HGNC:29801	MOB1B	ENSG00000173542	92597	92597
P29762	contrast: Control vs SCZ	msqrob	dea	11	2.1915	9.18464	14.9268	0.00275545	0.055807	FALSE	CRABP1	HGNC:2338	CRABP1	ENSG00000166426	1381	1381
Q9UGN5;Q9UGN5-2	contrast: Control vs SCZ	msqrob	dea	2	0.571955	1.98054	3.21876	0.00275876	0.055807	FALSE	PARP2	HGNC:272	PARP2	ENSG00000129484	10038	10038
Q16795	contrast: Control vs SCZ	msqrob	dea	19	0.518344	1.56936	2.5505	0.00282425	0.0569084	FALSE	NDUFA9	HGNC:7693	NDUFA9	ENSG00000139180	4704	4704
Q8NHS3	contrast: Control vs SCZ	msqrob	dea	1	-0.644517	-1.55571	-2.52833	0.00282968	0.0569084	FALSE	MFSD8	HGNC:28486	MFSD8	ENSG00000164073	256471	256471
O95359;O95359-1;O95359-2;O95359-3;O95359-5;O95359-6	contrast: Control vs SCZ	msqrob	dea	1	0.743871	1.70725	2.77461	0.00283399	0.0569084	FALSE	TACC2	HGNC:11523	TACC2	ENSG00000138162	10579	10579
Q92922	contrast: Control vs SCZ	msqrob	dea	14	0.497234	1.47499	2.39713	0.00291513	0.058395	FALSE	SMARCC1	HGNC:11104	SMARCC1	ENSG00000173473	6599	6599
Q9HC78;Q9HC78-2	contrast: Control vs SCZ	msqrob	dea	7	0.237123	0.554635	0.901388	0.00293245	0.0584569	FALSE	ZBTB20	HGNC:13503	ZBTB20	ENSG00000181722	26137	26137
A0A075B768;A0A075B785	contrast: Control vs SCZ	msqrob	dea	1	0.419568	1.57044	2.55227	0.00295729	0.0586462	FALSE	RELCH	HGNC:29289	RELCH	ENSG00000134444	57614	57614
O75553;O75553-2;O75553-4;O75553-5;O75553-6	contrast: Control vs SCZ	msqrob	dea	1	0.983457	1.59007	2.58416	0.00296814	0.0586462	FALSE	DAB1	HGNC:2661	DAB1	ENSG00000173406	1600	1600
P18583-5;P18583-6	contrast: Control vs SCZ	msqrob	dea	21	0.404047	1.16658	1.89592	0.00296978	0.0586462	FALSE	SON	HGNC:11183	SON	ENSG00000159140	6651	6651
O75127	contrast: Control vs SCZ	msqrob	dea	2	0.352127	1.0615	1.72514	0.00297051	0.0586462	FALSE	PTCD1	HGNC:22198	PTCD1	ENSG00000106246	26024	26024
Q9Y2I2;Q9Y2I2-1;Q9Y2I2-2;Q9Y2I2-4;Q9Y2I2-5;Q9Y2I2-6	contrast: Control vs SCZ	msqrob	dea	2	1.0776	3.13762	5.09922	0.0030049	0.0591828	FALSE	NTNG1	HGNC:23319	NTNG1	ENSG00000162631	22854	22854
A8K830-3	contrast: Control vs SCZ	msqrob	dea	1	0.82348	1.65574	2.69089	0.0030399	0.059729	FALSE	COLCA2	HGNC:26978	POU2AF3	ENSG00000214290	120376	120376
P40123;Q01518;Q01518-2	contrast: Control vs SCZ	msqrob	dea	1	-0.464281	-1.55386	-2.52532	0.00307342	0.0602435	FALSE	CAP2;CAP1	HGNC:20039	CAP2	ENSG00000112186	10486	10486
Q9NRA8;Q9NRA8-3	contrast: Control vs SCZ	msqrob	dea	1	0.533259	1.54371	2.50883	0.00310012	0.0606222	FALSE	EIF4ENIF1	HGNC:16687	EIF4ENIF1	ENSG00000184708	56478	56478
Q99726	contrast: Control vs SCZ	msqrob	dea	1	-0.660119	-1.60265	-2.60461	0.00311352	0.0607056	FALSE	SLC30A3	HGNC:11014	SLC30A3	ENSG00000115194	7781	7781
Q96CT7	contrast: Control vs SCZ	msqrob	dea	7	-0.337046	-1.67318	-2.71924	0.00311917	0.0607056	FALSE	CCDC124	HGNC:25171	CCDC124	ENSG00000007080	115098	115098
Q9NPJ3;Q9NPJ3-2	contrast: Control vs SCZ	msqrob	dea	5	-0.474062	-1.33291	-2.16623	0.00313244	0.0607632	FALSE	ACOT13	HGNC:20999	ACOT13	ENSG00000112304	55856	55856
Q9NVX2	contrast: Control vs SCZ	msqrob	dea	6	0.223878	0.742736	1.20709	0.00313722	0.0607632	FALSE	NLE1	HGNC:19889	NLE1	ENSG00000073536	54475	54475
Q9HDB5-2	contrast: Control vs SCZ	msqrob	dea	1	0.776005	1.6515	2.684	0.00314433	0.0607632	FALSE	NRXN3	HGNC:8010	NRXN3	ENSG00000021645	9369	9369
O95400	contrast: Control vs SCZ	msqrob	dea	6	0.306993	0.876534	1.42453	0.00320132	0.0612778	FALSE	CD2BP2	HGNC:1656	CD2BP2	ENSG00000169217	10421	10421
Q9HCP0;Q9HCP0-2	contrast: Control vs SCZ	msqrob	dea	1	-0.389536	-1.55984	-2.53504	0.00320491	0.0612778	FALSE	CSNK1G1	HGNC:2454	CSNK1G1	ENSG00000169118	53944	53944
Q9NRR5;Q9UHD9	contrast: Control vs SCZ	msqrob	dea	5	0.413433	0.971018	1.57809	0.00320764	0.0612778	FALSE	UBQLN4;UBQLN2	HGNC:1237	UBQLN4	ENSG00000160803	56893	56893
O00268	contrast: Control vs SCZ	msqrob	dea	1	0.656269	1.595	2.59218	0.00321108	0.0612778	FALSE	TAF4	HGNC:11537	TAF4	ENSG00000130699	6874	6874
Q96KQ7;Q96KQ7-2	contrast: Control vs SCZ	msqrob	dea	4	0.275367	0.803758	1.30626	0.00322418	0.0612778	FALSE	EHMT2	HGNC:14129	EHMT2	ENSG00000204371	10919	10919
P0C1Z6;P0C1Z6-2	contrast: Control vs SCZ	msqrob	dea	1	0.637968	1.68094	2.73185	0.00323792	0.0612778	FALSE	TFPT	HGNC:13630	TFPT	ENSG00000105619	29844	29844
Q05682	contrast: Control vs SCZ	msqrob	dea	2	-0.659058	-1.88607	-3.06523	0.00324505	0.0612778	FALSE	CALD1	HGNC:1441	CALD1	ENSG00000122786	800	800
P51532	contrast: Control vs SCZ	msqrob	dea	19	0.413219	1.46505	2.38099	0.00324813	0.0612778	FALSE	SMARCA4	HGNC:11100	SMARCA4	ENSG00000127616	6597	6597
P35250	contrast: Control vs SCZ	msqrob	dea	7	0.581675	2.12934	3.46058	0.00325303	0.0612778	FALSE	RFC2	HGNC:9970	RFC2	ENSG00000049541	5982	5982
A0A5H1ZRP4	contrast: Control vs SCZ	msqrob	dea	6	0.373932	1.40339	2.28078	0.00327064	0.0613093	FALSE	NELFB	HGNC:24324	NELFB	ENSG00000188986	25920	25920
Q9HC52	contrast: Control vs SCZ	msqrob	dea	2	0.450862	1.07691	1.75018	0.00327215	0.0613093	FALSE	CBX8	HGNC:15962	CBX8	ENSG00000141570	57332	57332
Q8NHU6	contrast: Control vs SCZ	msqrob	dea	1	-0.60949	-1.73725	-2.82336	0.0032771	0.0613093	FALSE	TDRD7	HGNC:30831	TDRD7	ENSG00000196116	23424	23424
Q96SB8;Q96SB8-2	contrast: Control vs SCZ	msqrob	dea	7	0.486033	1.49923	2.43653	0.0032944	0.0614929	FALSE	SMC6	HGNC:20466	SMC6	ENSG00000163029	79677	79677
Q2TAY7	contrast: Control vs SCZ	msqrob	dea	18	0.273598	0.759938	1.23504	0.00333727	0.062152	FALSE	SMU1	HGNC:18247	SMU1	ENSG00000122692	55234	55234
Q96LT9;Q96LT9-2	contrast: Control vs SCZ	msqrob	dea	1	0.76265	1.58078	2.56907	0.00334927	0.0622342	FALSE	RNPC3	HGNC:18666	RNPC3	ENSG00000185946	55599	55599
Q96C90	contrast: Control vs SCZ	msqrob	dea	2	0.579828	1.10272	1.79213	0.0033618	0.0623261	FALSE	PPP1R14B	HGNC:9057	PPP1R14B	ENSG00000173457	26472	26472
P18206;P18206-2	contrast: Control vs SCZ	msqrob	dea	103	-0.254414	-0.848435	-1.37887	0.00339471	0.0627945	FALSE	VCL	HGNC:12665	VCL	ENSG00000035403	7414	7414
Q9NWY4	contrast: Control vs SCZ	msqrob	dea	10	0.404931	1.27796	2.07693	0.00341281	0.0629875	FALSE	HPF1	HGNC:26051	HPF1	ENSG00000056050	54969	54969
Q9H0D6	contrast: Control vs SCZ	msqrob	dea	29	0.226887	0.720893	1.17159	0.00342752	0.0631171	FALSE	XRN2	HGNC:12836	XRN2	ENSG00000088930	22803	22803
Q969G6	contrast: Control vs SCZ	msqrob	dea	1	0.66982	1.63224	2.6527	0.00345235	0.0634321	FALSE	RFK	HGNC:30324	RFK	ENSG00000135002	55312	55312
P56524	contrast: Control vs SCZ	msqrob	dea	3	0.476644	1.01982	1.6574	0.00353139	0.064554	FALSE	HDAC4	HGNC:14063	HDAC4	ENSG00000068024	9759	9759
Q16777;Q6FI13	contrast: Control vs SCZ	msqrob	dea	2	0.559	1.03149	1.67637	0.00353998	0.064554	FALSE	H2AC20;H2AC19	HGNC:4738	H2AC20	ENSG00000184260	8338	8338
O43819	contrast: Control vs SCZ	msqrob	dea	4	-0.439948	-1.52636	-2.48063	0.00354422	0.064554	FALSE	SCO2	HGNC:10604	SCO2	ENSG00000284194	9997	9997
Q99081;Q99081-2;Q99081-3	contrast: Control vs SCZ	msqrob	dea	1	0.788007	1.56659	2.546	0.00354485	0.064554	FALSE	TCF12	HGNC:11623	TCF12	ENSG00000140262	6938	6938
P40425	contrast: Control vs SCZ	msqrob	dea	8	0.511496	1.19218	1.93751	0.00358841	0.065084	FALSE	PBX2	HGNC:8633	PBX2	ENSG00000204304	5089	5089
Q6PK04	contrast: Control vs SCZ	msqrob	dea	2	0.377057	1.105	1.79583	0.00359364	0.065084	FALSE	CCDC137	HGNC:33451	CCDC137	ENSG00000185298	339230	339230
Q9Y282;Q9Y282-3	contrast: Control vs SCZ	msqrob	dea	4	-0.299885	-1.15137	-1.87119	0.00359773	0.065084	FALSE	ERGIC3	HGNC:15927	ERGIC3	ENSG00000125991	51614	51614
Q96P16	contrast: Control vs SCZ	msqrob	dea	8	0.320301	1.07957	1.7545	0.00361586	0.0652683	FALSE	RPRD1A	HGNC:25560	RPRD1A	ENSG00000141425	55197	55197
P35637;P35637-2	contrast: Control vs SCZ	msqrob	dea	10	0.340637	0.796589	1.29461	0.00362442	0.0652793	FALSE	FUS	HGNC:4010	FUS	ENSG00000089280	2521	2521
O75533	contrast: Control vs SCZ	msqrob	dea	71	0.234863	0.630489	1.02466	0.00366987	0.0658094	FALSE	SF3B1	HGNC:10768	SF3B1	ENSG00000115524	23451	23451
Q10570	contrast: Control vs SCZ	msqrob	dea	31	0.255496	0.85827	1.39485	0.00366988	0.0658094	FALSE	CPSF1	HGNC:2324	CPSF1	ENSG00000071894	29894	29894
P19793;P19793-2;P28702;P28702-3	contrast: Control vs SCZ	msqrob	dea	3	0.488638	1.36833	2.22379	0.00372593	0.0666689	FALSE	RXRA;RXRB	HGNC:10477	RXRA	ENSG00000186350	6256	6256
Q1L5Z9	contrast: Control vs SCZ	msqrob	dea	1	0.86637	1.63427	2.656	0.00374549	0.0668733	FALSE	LONRF2	HGNC:24788	LONRF2	ENSG00000170500	164832	164832
Q9BQE5	contrast: Control vs SCZ	msqrob	dea	8	-0.696243	-1.82059	-2.9588	0.00375767	0.0669453	FALSE	APOL2	HGNC:619	APOL2	ENSG00000128335	23780	23780
P69905	contrast: Control vs SCZ	msqrob	dea	1	-1.05872	-1.48168	-2.40801	0.00379407	0.0674473	FALSE	HBA2	HGNC:4824	HBA2	ENSG00000188536	3040	3040
Q9UPN9	contrast: Control vs SCZ	msqrob	dea	1	0.575431	1.54836	2.51637	0.00381396	0.0675358	FALSE	TRIM33	HGNC:16290	TRIM33	ENSG00000197323	51592	51592
P37840;P37840-2;Q16143	contrast: Control vs SCZ	msqrob	dea	1	-0.633258	-1.4912	-2.42348	0.00381549	0.0675358	FALSE	SNCA;SNCB	HGNC:11138	SNCA	ENSG00000145335	6622	6622
Q9HAC8	contrast: Control vs SCZ	msqrob	dea	1	-0.476257	-1.50379	-2.44394	0.00383084	0.0675691	FALSE	UBTD1	HGNC:25683	UBTD1	ENSG00000165886	80019	80019
Q9H8G2	contrast: Control vs SCZ	msqrob	dea	2	0.361332	1.00488	1.63312	0.0038405	0.0675691	FALSE	CAAP1	HGNC:25834	CAAP1	ENSG00000120159	79886	79886
P60059	contrast: Control vs SCZ	msqrob	dea	1	-0.430316	-1.51	-2.45404	0.00384205	0.0675691	FALSE	SEC61G	HGNC:18277	SEC61G	ENSG00000132432	23480	23480
Q93052	contrast: Control vs SCZ	msqrob	dea	26	-0.321105	-0.711548	-1.1564	0.00386889	0.0678957	FALSE	LPP	HGNC:6679	LPP	ENSG00000145012	4026	4026
Q5D0E6	contrast: Control vs SCZ	msqrob	dea	1	0.55452	1.61312	2.62163	0.00389643	0.0682333	FALSE	DALRD3	HGNC:25536	DALRD3	ENSG00000178149	55152	55152
Q9GZT8;Q9GZT8-2	contrast: Control vs SCZ	msqrob	dea	13	0.327819	0.892728	1.45085	0.00390755	0.0682824	FALSE	NIF3L1	HGNC:13390	NIF3L1	ENSG00000196290	60491	60491
Q5ZPR3	contrast: Control vs SCZ	msqrob	dea	5	-0.365211	-1.13999	-1.8527	0.00394273	0.0687508	FALSE	CD276	HGNC:19137	CD276	ENSG00000103855	80381	80381
P35212	contrast: Control vs SCZ	msqrob	dea	1	-0.450593	-1.49945	-2.43689	0.00395726	0.0688282	FALSE	GJA4	HGNC:4278	GJA4	ENSG00000187513	2701	2701
O43516;O43516-3	contrast: Control vs SCZ	msqrob	dea	1	-0.798614	-1.47724	-2.4008	0.00396393	0.0688282	FALSE	WIPF1	HGNC:12736	WIPF1	ENSG00000115935	7456	7456
Q9H4M9	contrast: Control vs SCZ	msqrob	dea	19	-0.314993	-1.08854	-1.76909	0.00398401	0.069031	FALSE	EHD1	HGNC:3242	EHD1	ENSG00000110047	10938	10938
Q9NWH9	contrast: Control vs SCZ	msqrob	dea	14	0.23147	0.636364	1.03421	0.00400028	0.0690671	FALSE	SLTM	HGNC:20709	SLTM	ENSG00000137776	79811	79811
Q14689;Q14689-6	contrast: Control vs SCZ	msqrob	dea	9	0.209408	0.46157	0.750139	0.00400846	0.0690671	FALSE	DIP2A	HGNC:17217	DIP2A	ENSG00000160305	23181	23181
Q14691	contrast: Control vs SCZ	msqrob	dea	1	0.640636	1.48063	2.4063	0.00401133	0.0690671	FALSE	GINS1	HGNC:28980	GINS1	ENSG00000101003	9837	9837
Q9BXR0	contrast: Control vs SCZ	msqrob	dea	5	0.200865	0.612654	0.995679	0.00404864	0.0693299	FALSE	QTRT1	HGNC:23797	QTRT1	ENSG00000213339	81890	81890
P35251;P35251-2	contrast: Control vs SCZ	msqrob	dea	7	0.454904	1.05613	1.71641	0.00405174	0.0693299	FALSE	RFC1	HGNC:9969	RFC1	ENSG00000035928	5981	5981
O95251;O95251-4	contrast: Control vs SCZ	msqrob	dea	9	0.460891	1.00858	1.63913	0.00405191	0.0693299	FALSE	KAT7	HGNC:17016	KAT7	ENSG00000136504	11143	11143
P62854	contrast: Control vs SCZ	msqrob	dea	3	-0.26777	-0.798823	-1.29824	0.00406949	0.0694859	FALSE	RPS26	HGNC:10414	RPS26	ENSG00000197728	6231	6231
Q96HW7	contrast: Control vs SCZ	msqrob	dea	14	0.180931	0.571901	0.929448	0.00408129	0.0695427	FALSE	INTS4	HGNC:25048	INTS4	ENSG00000149262	92105	92105
Q7KZ85	contrast: Control vs SCZ	msqrob	dea	36	0.26696	0.670582	1.08982	0.00409744	0.0696734	FALSE	SUPT6H	HGNC:11470	SUPT6H	ENSG00000109111	6830	6830
Q7Z6E9	contrast: Control vs SCZ	msqrob	dea	5	0.317792	0.744266	1.20957	0.00416404	0.0705747	FALSE	RBBP6	HGNC:9889	RBBP6	ENSG00000122257	5930	5930
Q96CW5	contrast: Control vs SCZ	msqrob	dea	18	0.247662	0.876223	1.42403	0.00416763	0.0705747	FALSE	TUBGCP3	HGNC:18598	TUBGCP3	ENSG00000126216	10426	10426
Q9NRN7	contrast: Control vs SCZ	msqrob	dea	14	0.245875	0.661769	1.0755	0.00418874	0.0707214	FALSE	AASDHPPT	HGNC:14235	AASDHPPT	ENSG00000149313	60496	60496
Q8IXH7;Q8IXH7-4	contrast: Control vs SCZ	msqrob	dea	13	0.415941	1.18821	1.93106	0.00419455	0.0707214	FALSE	NELFCD	HGNC:15934	NELFCD	ENSG00000101158	51497	51497
P34741	contrast: Control vs SCZ	msqrob	dea	7	0.610399	1.39033	2.25955	0.00420212	0.0707214	FALSE	SDC2	HGNC:10659	SDC2	ENSG00000169439	6383	6383
Q96JM3	contrast: Control vs SCZ	msqrob	dea	15	0.330799	1.05299	1.71131	0.00424361	0.0711281	FALSE	CHAMP1	HGNC:20311	CHAMP1	ENSG00000198824	283489	283489
O15085;O15085-2	contrast: Control vs SCZ	msqrob	dea	3	0.319776	0.933301	1.51679	0.00425908	0.0712419	FALSE	ARHGEF11	HGNC:14580	ARHGEF11	ENSG00000132694	9826	9826
Q96JS3	contrast: Control vs SCZ	msqrob	dea	1	0.460908	1.48126	2.40733	0.00427406	0.0713473	FALSE	PGBD1	HGNC:19398	PGBD1	ENSG00000137338	84547	84547
Q9NS86	contrast: Control vs SCZ	msqrob	dea	5	0.225064	0.623668	1.01358	0.00429116	0.0714875	FALSE	LANCL2	HGNC:6509	LANCL2	ENSG00000132434	55915	55915
Q8N954	contrast: Control vs SCZ	msqrob	dea	2	0.528233	2.21227	3.59536	0.00435114	0.072271	FALSE	GPATCH11	HGNC:26768	GPATCH11	ENSG00000152133	253635	253635
Q9BZJ0;Q9BZJ0-2;Q9BZJ0-3	contrast: Control vs SCZ	msqrob	dea	16	0.256428	0.708076	1.15076	0.0043646	0.072271	FALSE	CRNKL1	HGNC:15762	CRNKL1	ENSG00000101343	51340	51340
P49247	contrast: Control vs SCZ	msqrob	dea	5	0.248295	0.61554	1.00037	0.00437635	0.0723199	FALSE	RPIA	HGNC:10297	RPIA	ENSG00000153574	22934	22934
Q04941	contrast: Control vs SCZ	msqrob	dea	1	-0.471657	-1.47353	-2.39476	0.00438875	0.0723467	FALSE	PLP2	HGNC:9087	PLP2	ENSG00000102007	5355	5355
Q96P53	contrast: Control vs SCZ	msqrob	dea	7	-0.241071	-0.569446	-0.925457	0.00441309	0.0723467	FALSE	WDFY2	HGNC:20482	WDFY2	ENSG00000139668	115825	115825
P11388;P11388-2;P11388-3;P11388-4;Q02880;Q02880-2	contrast: Control vs SCZ	msqrob	dea	14	0.503877	1.63361	2.65492	0.00442522	0.0723467	FALSE	TOP2A;TOP2B	HGNC:11989	TOP2A	ENSG00000131747	7153	7153
Q5VUA4	contrast: Control vs SCZ	msqrob	dea	3	0.308553	0.949397	1.54295	0.00444314	0.0723467	FALSE	ZNF318	HGNC:13578	ZNF318	ENSG00000171467	24149	24149
Q9H4B0	contrast: Control vs SCZ	msqrob	dea	4	0.224028	0.690107	1.12155	0.00445117	0.0723467	FALSE	OSGEPL1	HGNC:23075	OSGEPL1	ENSG00000128694	64172	64172
Q13416	contrast: Control vs SCZ	msqrob	dea	4	0.423027	1.12484	1.82808	0.00445726	0.0723467	FALSE	ORC2	HGNC:8488	ORC2	ENSG00000115942	4999	4999
Q9NRR4;Q9NRR4-2;Q9NRR4-4	contrast: Control vs SCZ	msqrob	dea	1	0.563738	1.72911	2.81013	0.00446284	0.0723467	FALSE	DROSHA	HGNC:17904	DROSHA	ENSG00000113360	29102	29102
Q07020	contrast: Control vs SCZ	msqrob	dea	9	0.324718	1.40396	2.2817	0.00446348	0.0723467	FALSE	RPL18	HGNC:10310	RPL18	ENSG00000063177	6141	6141
Q6NZY4	contrast: Control vs SCZ	msqrob	dea	6	0.477584	1.74627	2.83803	0.00446375	0.0723467	FALSE	ZCCHC8	HGNC:25265	ZCCHC8	ENSG00000033030	55596	55596
Q92466	contrast: Control vs SCZ	msqrob	dea	5	0.413782	1.18571	1.927	0.00447134	0.0723467	FALSE	DDB2	HGNC:2718	DDB2	ENSG00000134574	1643	1643
Q12789	contrast: Control vs SCZ	msqrob	dea	26	0.362823	1.05774	1.71902	0.00447487	0.0723467	FALSE	GTF3C1	HGNC:4664	GTF3C1	ENSG00000077235	2975	2975
A0PK00	contrast: Control vs SCZ	msqrob	dea	1	-0.542918	-1.52545	-2.47915	0.00449782	0.0724456	FALSE	TMEM120B	HGNC:32008	TMEM120B	ENSG00000188735	144404	144404
O43602;O43602-2;Q8N568;Q8N568-2;Q8N568-3	contrast: Control vs SCZ	msqrob	dea	1	0.860496	1.4473	2.35213	0.00450529	0.0724456	FALSE	DCX;DCLK2	HGNC:2714	DCX	ENSG00000077279	1641	1641
P62280	contrast: Control vs SCZ	msqrob	dea	14	-0.228996	-0.931452	-1.51379	0.0045168	0.0724456	FALSE	RPS11	HGNC:10384	RPS11	ENSG00000142534	6205	6205
Q14807;Q14807-2	contrast: Control vs SCZ	msqrob	dea	1	1.14406	1.631	2.65069	0.00452747	0.0724456	FALSE	KIF22	HGNC:6391	KIF22	ENSG00000079616	3835	3835
Q00534	contrast: Control vs SCZ	msqrob	dea	13	0.525031	1.5824	2.5717	0.00452902	0.0724456	FALSE	CDK6	HGNC:1777	CDK6	ENSG00000105810	1021	1021
Q8IZD4	contrast: Control vs SCZ	msqrob	dea	1	0.398301	1.47883	2.40338	0.00453759	0.0724456	FALSE	DCP1B	HGNC:24451	DCP1B	ENSG00000151065	196513	196513
P22681	contrast: Control vs SCZ	msqrob	dea	15	0.136619	0.38301	0.622464	0.00454273	0.0724456	FALSE	CBL	HGNC:1541	CBL	ENSG00000110395	867	867
Q96Q15	contrast: Control vs SCZ	msqrob	dea	15	0.219163	0.54854	0.891481	0.00456193	0.0726108	FALSE	SMG1	HGNC:30045	SMG1	ENSG00000157106	23049	23049
P26232-2;P26232-5	contrast: Control vs SCZ	msqrob	dea	1	0.580999	1.45405	2.36311	0.00457465	0.0726724	FALSE	CTNNA2	HGNC:2510	CTNNA2	ENSG00000066032	1496	1496
Q13618;Q13618-2	contrast: Control vs SCZ	msqrob	dea	39	0.171874	0.446728	0.726018	0.00462368	0.0731795	FALSE	CUL3	HGNC:2553	CUL3	ENSG00000036257	8452	8452
Q05519;Q05519-2	contrast: Control vs SCZ	msqrob	dea	5	0.403412	2.10273	3.41733	0.00462439	0.0731795	FALSE	SRSF11	HGNC:10782	SRSF11	ENSG00000116754	9295	9295
P28062;P28062-2	contrast: Control vs SCZ	msqrob	dea	11	-0.288743	-0.683423	-1.11069	0.00464163	0.0732921	FALSE	PSMB8	HGNC:9545	PSMB8	ENSG00000204264	5696	5696
Q9BPY3	contrast: Control vs SCZ	msqrob	dea	4	0.220359	0.799316	1.29904	0.00464936	0.0732921	FALSE	FAM118B	HGNC:26110	FAM118B	ENSG00000197798	79607	79607
Q8N9N2-2	contrast: Control vs SCZ	msqrob	dea	10	-0.214918	-0.675538	-1.09788	0.00466938	0.073406	FALSE	ASCC1	HGNC:24268	ASCC1	ENSG00000138303	51008	51008
P27348	contrast: Control vs SCZ	msqrob	dea	16	0.169578	0.424274	0.689525	0.00468501	0.073406	FALSE	YWHAQ	HGNC:12854	YWHAQ	ENSG00000134308	10971	10971
Q9Y2I7	contrast: Control vs SCZ	msqrob	dea	3	0.233951	0.818736	1.3306	0.00469208	0.073406	FALSE	PIKFYVE	HGNC:23785	PIKFYVE	ENSG00000115020	200576	200576
O43815	contrast: Control vs SCZ	msqrob	dea	19	0.19381	0.602743	0.979572	0.00469234	0.073406	FALSE	STRN	HGNC:11424	STRN	ENSG00000115808	6801	6801
Q8IY67-2	contrast: Control vs SCZ	msqrob	dea	8	0.30076	0.908145	1.47591	0.0047219	0.0736078	FALSE	RAVER1	HGNC:30296	RAVER1	ENSG00000161847	125950	125950
O14777	contrast: Control vs SCZ	msqrob	dea	3	0.370667	0.943246	1.53295	0.00473094	0.0736078	FALSE	NDC80	HGNC:16909	NDC80	ENSG00000080986	10403	10403
Q9UNP9;Q9UNP9-2;Q9UNP9-3	contrast: Control vs SCZ	msqrob	dea	6	0.192669	0.552417	0.897783	0.00476116	0.0739195	FALSE	PPIE	HGNC:9258	PPIE	ENSG00000084072	10450	10450
P28370	contrast: Control vs SCZ	msqrob	dea	2	0.353196	1.20837	1.96383	0.00478173	0.0740988	FALSE	SMARCA1	HGNC:11097	SMARCA1	ENSG00000102038	6594	6594
Q8NC44	contrast: Control vs SCZ	msqrob	dea	4	0.187952	0.681868	1.10816	0.00480649	0.0742616	FALSE	RETREG2	HGNC:28450	RETREG2	ENSG00000144567	79137	79137
Q9H0E9-2	contrast: Control vs SCZ	msqrob	dea	6	0.385901	0.944251	1.53459	0.00481851	0.0742616	FALSE	BRD8	HGNC:19874	BRD8	ENSG00000112983	10902	10902
P36894	contrast: Control vs SCZ	msqrob	dea	1	0.532688	1.71368	2.78505	0.00481936	0.0742616	FALSE	BMPR1A	HGNC:1076	BMPR1A	ENSG00000107779	657	657
Q15545	contrast: Control vs SCZ	msqrob	dea	3	0.459679	0.938845	1.5258	0.00483727	0.0743907	FALSE	TAF7	HGNC:11541	TAF7	ENSG00000178913	6879	6879
Q1KMD3	contrast: Control vs SCZ	msqrob	dea	31	0.199413	0.574714	0.934019	0.00484586	0.0743907	FALSE	HNRNPUL2	HGNC:25451	HNRNPUL2	ENSG00000214753	221092	221092
Q8NC60	contrast: Control vs SCZ	msqrob	dea	3	0.425844	1.06981	1.73865	0.00486471	0.0745408	FALSE	NOA1	HGNC:28473	NOA1	ENSG00000084092	84273	84273
Q9Y4B6;Q9Y4B6-2	contrast: Control vs SCZ	msqrob	dea	6	0.453959	1.05853	1.72031	0.00489743	0.0749024	FALSE	DCAF1	HGNC:30911	DCAF1	ENSG00000145041	9730	9730
Q96L91;Q96L91-2;Q96L91-3;Q96L91-5	contrast: Control vs SCZ	msqrob	dea	9	0.355189	0.856338	1.39171	0.00493856	0.0753129	FALSE	EP400	HGNC:11958	EP400	ENSG00000183495	57634	57634
Q02880;Q02880-2	contrast: Control vs SCZ	msqrob	dea	51	0.370047	1.1632	1.89042	0.00494261	0.0753129	FALSE	TOP2B	HGNC:11990	TOP2B	ENSG00000077097	7155	7155
Q15326;Q15326-2;Q15326-3;Q15326-4;Q15326-6	contrast: Control vs SCZ	msqrob	dea	3	0.385835	0.799827	1.29987	0.00497708	0.0756682	FALSE	ZMYND11	HGNC:16966	ZMYND11	ENSG00000015171	10771	10771
O75934	contrast: Control vs SCZ	msqrob	dea	10	0.305423	0.925264	1.50373	0.00499112	0.0756682	FALSE	BCAS2	HGNC:975	BCAS2	ENSG00000116752	10286	10286
Q9UL15;Q9UL15-2	contrast: Control vs SCZ	msqrob	dea	11	0.230385	0.885501	1.43911	0.00499357	0.0756682	FALSE	BAG5	HGNC:941	BAG5	ENSG00000166170	9529	9529
Q96KC2	contrast: Control vs SCZ	msqrob	dea	1	0.511555	1.63692	2.6603	0.00505519	0.0762287	FALSE	ARL5B	HGNC:23052	ARL5B	ENSG00000165997	221079	221079
P09601	contrast: Control vs SCZ	msqrob	dea	8	-0.692657	-1.64757	-2.67762	0.0050715	0.0762287	FALSE	HMOX1	HGNC:5013	HMOX1	ENSG00000100292	3162	3162
Q96SI9;Q96SI9-2	contrast: Control vs SCZ	msqrob	dea	3	0.357181	0.871821	1.41687	0.00507554	0.0762287	FALSE	STRBP	HGNC:16462	STRBP	ENSG00000165209	55342	55342
Q13523	contrast: Control vs SCZ	msqrob	dea	15	0.433509	1.15426	1.87589	0.00507632	0.0762287	FALSE	PRPF4B	HGNC:17346	PRP4K	ENSG00000112739	8899	8899
P49005	contrast: Control vs SCZ	msqrob	dea	8	0.546841	1.42944	2.32311	0.00507696	0.0762287	FALSE	POLD2	HGNC:9176	POLD2	ENSG00000106628	5425	5425
P09496-2	contrast: Control vs SCZ	msqrob	dea	9	-0.21582	-1.0973	-1.78333	0.00509993	0.0764339	FALSE	CLTA	HGNC:2090	CLTA	ENSG00000122705	1211	1211
Q86Y37	contrast: Control vs SCZ	msqrob	dea	2	0.401786	0.981635	1.59534	0.00512064	0.0765908	FALSE	CACUL1	HGNC:23727	CACUL1	ENSG00000151893	143384	143384
Q6PJG6	contrast: Control vs SCZ	msqrob	dea	10	0.403298	0.986175	1.60272	0.00512906	0.0765908	FALSE	BRAT1	HGNC:21701	BRAT1	ENSG00000106009	221927	221927
A6NHR9	contrast: Control vs SCZ	msqrob	dea	48	0.429357	1.21338	1.97196	0.00515737	0.0768739	FALSE	SMCHD1	HGNC:29090	SMCHD1	ENSG00000101596	23347	23347
Q96L73;Q96L73-2;Q96L73-3	contrast: Control vs SCZ	msqrob	dea	1	0.661656	1.48318	2.41045	0.00519267	0.0772019	FALSE	NSD1	HGNC:14234	NSD1	ENSG00000165671	64324	64324
O94985;O94985-2	contrast: Control vs SCZ	msqrob	dea	5	0.286321	0.609526	0.990595	0.00520982	0.0772019	FALSE	CLSTN1	HGNC:17447	CLSTN1	ENSG00000171603	22883	22883
P98077	contrast: Control vs SCZ	msqrob	dea	1	-0.549247	-1.42669	-2.31865	0.00521808	0.0772019	FALSE	SHC2	HGNC:29869	SHC2	ENSG00000129946	25759	25759
Q16875;Q16875-2	contrast: Control vs SCZ	msqrob	dea	3	-0.461434	-1.43919	-2.33895	0.00522187	0.0772019	FALSE	PFKFB3	HGNC:8874	PFKFB3	ENSG00000170525	5209	5209
P61254;Q9UNX3	contrast: Control vs SCZ	msqrob	dea	10	-0.178311	-0.726891	-1.18134	0.00522638	0.0772019	FALSE	RPL26;RPL26L1	HGNC:10327	RPL26	ENSG00000161970	6154	6154
P40205	contrast: Control vs SCZ	msqrob	dea	1	-0.583553	-1.53668	-2.49739	0.00525455	0.0774787	FALSE	MYCNOS	HGNC:16911	MYCNOS	ENSG00000233718	10408	10408
O60264	contrast: Control vs SCZ	msqrob	dea	57	0.373492	1.1452	1.86116	0.00531777	0.0780664	FALSE	SMARCA5	HGNC:11101	SMARCA5	ENSG00000153147	8467	8467
Q99459	contrast: Control vs SCZ	msqrob	dea	30	0.259164	0.796948	1.29519	0.00532293	0.0780664	FALSE	CDC5L	HGNC:1743	CDC5L	ENSG00000096401	988	988
Q9NTZ6	contrast: Control vs SCZ	msqrob	dea	25	0.258276	0.833636	1.35482	0.00535507	0.0782626	FALSE	RBM12	HGNC:9898	RBM12	ENSG00000244462	10137	10137
Q5VT52;Q5VT52-3	contrast: Control vs SCZ	msqrob	dea	11	0.402769	1.05155	1.70897	0.0053901	0.0786304	FALSE	RPRD2	HGNC:29039	RPRD2	ENSG00000163125	23248	23248
Q9P0V3	contrast: Control vs SCZ	msqrob	dea	31	0.419807	1.52545	2.47915	0.00544475	0.0792867	FALSE	SH3BP4	HGNC:10826	SH3BP4	ENSG00000130147	23677	23677
Q8TEA7;Q8TEA7-2;Q8TEA7-3	contrast: Control vs SCZ	msqrob	dea	2	0.375144	0.974187	1.58324	0.00548815	0.0797773	FALSE	TBCK	HGNC:28261	TBCK	ENSG00000145348	93627	93627
O75882	contrast: Control vs SCZ	msqrob	dea	5	0.224518	0.604158	0.981872	0.00557632	0.0808323	FALSE	ATRN	HGNC:885	ATRN	ENSG00000088812	8455	8455
Q9UKN8	contrast: Control vs SCZ	msqrob	dea	16	0.428386	1.34762	2.19014	0.00558041	0.0808323	FALSE	GTF3C4	HGNC:4667	GTF3C4	ENSG00000125484	9329	9329
Q13573	contrast: Control vs SCZ	msqrob	dea	16	0.215889	0.72004	1.1702	0.00559959	0.0809673	FALSE	SNW1	HGNC:16696	SNW1	ENSG00000100603	22938	22938
P51610	contrast: Control vs SCZ	msqrob	dea	1	0.47043	1.41797	2.30447	0.00562649	0.0812133	FALSE	HCFC1	HGNC:4839	HCFC1	ENSG00000172534	3054	3054
P62888	contrast: Control vs SCZ	msqrob	dea	7	-0.198498	-0.487695	-0.792597	0.00563813	0.0812385	FALSE	RPL30	HGNC:10333	RPL30	ENSG00000156482	6156	6156
O95551;O95551-2	contrast: Control vs SCZ	msqrob	dea	1	0.455728	1.53359	2.49238	0.00568892	0.0817636	FALSE	TDP2	HGNC:17768	TDP2	ENSG00000111802	51567	51567
Q96PU4	contrast: Control vs SCZ	msqrob	dea	6	0.348743	1.14484	1.86058	0.00569448	0.0817636	FALSE	UHRF2	HGNC:12557	UHRF2	ENSG00000147854	115426	115426
Q6PKC3;Q6PKC3-2	contrast: Control vs SCZ	msqrob	dea	1	-0.602489	-1.57375	-2.55763	0.00575953	0.0825252	FALSE	TXNDC11	HGNC:28030	TXNDC11	ENSG00000153066	51061	51061
Q13099;Q13099-1;Q13099-3	contrast: Control vs SCZ	msqrob	dea	1	0.608724	1.44907	2.35501	0.00577298	0.0825252	FALSE	IFT88	HGNC:20606	IFT88	ENSG00000032742	8100	8100
Q7Z5J4	contrast: Control vs SCZ	msqrob	dea	2	0.491405	1.03713	1.68554	0.00577767	0.0825252	FALSE	RAI1	HGNC:9834	RAI1	ENSG00000108557	10743	10743
Q13838-2	contrast: Control vs SCZ	msqrob	dea	12	0.257358	0.624207	1.01445	0.00580863	0.0827911	FALSE	DDX39B	HGNC:13917	DDX39B	ENSG00000198563	7919	7919
Q96RN5;Q96RN5-2;Q96RN5-3	contrast: Control vs SCZ	msqrob	dea	5	0.277608	0.893399	1.45194	0.00582055	0.0827911	FALSE	MED15	HGNC:14248	MED15	ENSG00000099917	51586	51586
P00533	contrast: Control vs SCZ	msqrob	dea	12	0.75287	2.01358	3.27245	0.00582652	0.0827911	FALSE	EGFR	HGNC:3236	EGFR	ENSG00000146648	1956	1956
Q9NYH9	contrast: Control vs SCZ	msqrob	dea	8	0.167932	0.457165	0.742979	0.0058488	0.0829641	FALSE	UTP6	HGNC:18279	UTP6	ENSG00000108651	55813	55813
Q7Z3G6	contrast: Control vs SCZ	msqrob	dea	1	0.698122	1.44053	2.34113	0.00587001	0.0831214	FALSE	PRICKLE2	HGNC:20340	PRICKLE2	ENSG00000163637	166336	166336
P49915	contrast: Control vs SCZ	msqrob	dea	39	0.333394	1.0416	1.69279	0.0058824	0.0831534	FALSE	GMPS	HGNC:4378	GMPS	ENSG00000163655	8833	8833
O43422	contrast: Control vs SCZ	msqrob	dea	1	0.582337	1.58398	2.57427	0.00595098	0.0839184	FALSE	THAP12	HGNC:9440	THAP12	ENSG00000137492	5612	5612
O75663	contrast: Control vs SCZ	msqrob	dea	14	0.134602	0.341031	0.55424	0.00595695	0.0839184	FALSE	TIPRL	HGNC:30231	TIPRL	ENSG00000143155	261726	261726
Q6IN85	contrast: Control vs SCZ	msqrob	dea	13	0.185346	0.448506	0.728907	0.00600428	0.0844404	FALSE	PPP4R3A	HGNC:20219	PPP4R3A	ENSG00000100796	55671	55671
Q14678;Q14678-2	contrast: Control vs SCZ	msqrob	dea	2	-0.540822	-1.35336	-2.19946	0.00606498	0.0851482	FALSE	KANK1	HGNC:19309	KANK1	ENSG00000107104	23189	23189
Q14527	contrast: Control vs SCZ	msqrob	dea	6	0.372922	1.25047	2.03225	0.0060767	0.0851672	FALSE	HLTF	HGNC:11099	HLTF	ENSG00000071794	6596	6596
P11926	contrast: Control vs SCZ	msqrob	dea	1	0.825802	1.56198	2.53851	0.00608995	0.0852075	FALSE	ODC1	HGNC:8109	ODC1	ENSG00000115758	4953	4953
Q8WW01	contrast: Control vs SCZ	msqrob	dea	2	0.57903	1.81924	2.95662	0.00610235	0.0852357	FALSE	TSEN15	HGNC:16791	TSEN15	ENSG00000198860	116461	116461
Q86UE8;Q86UE8-2;Q86UE8-3	contrast: Control vs SCZ	msqrob	dea	2	0.307739	0.984209	1.59953	0.00615118	0.0856532	FALSE	TLK2	HGNC:11842	TLK2	ENSG00000146872	11011	11011
P30050	contrast: Control vs SCZ	msqrob	dea	6	-0.138543	-0.760107	-1.23532	0.0061531	0.0856532	FALSE	RPL12	HGNC:10302	RPL12	ENSG00000197958	6136	6136
Q96FV9	contrast: Control vs SCZ	msqrob	dea	14	0.237638	0.816456	1.3269	0.00617224	0.0857743	FALSE	THOC1	HGNC:19070	THOC1	ENSG00000079134	9984	9984
Q05513;Q05513-2;Q05513-3	contrast: Control vs SCZ	msqrob	dea	1	0.643247	1.51821	2.46739	0.00621191	0.0861798	FALSE	PRKCZ	HGNC:9412	PRKCZ	ENSG00000067606	5590	5590
Q9UI14	contrast: Control vs SCZ	msqrob	dea	1	-0.837478	-1.37598	-2.23623	0.00622456	0.0862097	FALSE	RABAC1	HGNC:9794	RABAC1	ENSG00000105404	10567	10567
Q96FK6	contrast: Control vs SCZ	msqrob	dea	1	0.663562	1.55688	2.53023	0.00641281	0.0883698	FALSE	WDR89	HGNC:20489	WDR89	ENSG00000140006	112840	112840
P16144	contrast: Control vs SCZ	msqrob	dea	1	0.722656	1.41596	2.30121	0.00649321	0.0891785	FALSE	ITGB4	HGNC:6158	ITGB4	ENSG00000132470	3691	3691
P81877;P81877-2;P81877-4;P81877-5;Q9BWW4;Q9BWW4-2;Q9BWW4-3	contrast: Control vs SCZ	msqrob	dea	1	0.613533	1.37168	2.22924	0.0065415	0.0895483	FALSE	SSBP2;SSBP3	HGNC:15831	SSBP2	ENSG00000145687	23635	23635
Q8N0W4;Q8N0W4-2;Q8NFZ3;Q8NFZ3-2;Q9NZ94;Q9NZ94-2;Q9NZ94-3	contrast: Control vs SCZ	msqrob	dea	1	0.737091	1.36761	2.22262	0.00655053	0.0895483	FALSE	NLGN4X;NLGN4Y;NLGN3	HGNC:14287	NLGN4X	ENSG00000146938	57502	57502
Q8WVV9;Q8WVV9-4	contrast: Control vs SCZ	msqrob	dea	9	0.221242	0.643228	1.04537	0.00655285	0.0895483	FALSE	HNRNPLL	HGNC:25127	HNRNPLL	ENSG00000143889	92906	92906
P54840	contrast: Control vs SCZ	msqrob	dea	1	-0.548386	-1.37485	-2.23438	0.0065736	0.0895678	FALSE	GYS2	HGNC:4707	GYS2	ENSG00000111713	2998	2998
P54753;P54760	contrast: Control vs SCZ	msqrob	dea	2	0.293221	1.0139	1.64777	0.00657608	0.0895678	FALSE	EPHB3;EPHB4	HGNC:3394	EPHB3	ENSG00000182580	2049	2049
O43427;O43427-2	contrast: Control vs SCZ	msqrob	dea	4	0.359415	1.1419	1.8558	0.00664722	0.0902511	FALSE	FIBP	HGNC:3705	FIBP	ENSG00000172500	9158	9158
P62851	contrast: Control vs SCZ	msqrob	dea	5	-0.311582	-1.78766	-2.90529	0.00664823	0.0902511	FALSE	RPS25	HGNC:10413	RPS25	ENSG00000118181	6230	6230
Q9UK99;Q9UK99-2;Q9UK99-3	contrast: Control vs SCZ	msqrob	dea	4	0.262375	0.715176	1.1623	0.00666645	0.0903491	FALSE	FBXO3	HGNC:13582	FBXO3	ENSG00000110429	26273	26273
Q9UNN8	contrast: Control vs SCZ	msqrob	dea	2	-0.584708	-1.12215	-1.82371	0.00673556	0.0908894	FALSE	PROCR	HGNC:9452	PROCR	ENSG00000101000	10544	10544
Q13895	contrast: Control vs SCZ	msqrob	dea	14	0.2493	0.661456	1.07499	0.00674726	0.0908894	FALSE	BYSL	HGNC:1157	BYSL	ENSG00000112578	705	705
Q9NR09	contrast: Control vs SCZ	msqrob	dea	26	0.139346	0.395244	0.642347	0.00675866	0.0908894	FALSE	BIRC6	HGNC:13516	BIRC6	ENSG00000115760	57448	57448
P31689	contrast: Control vs SCZ	msqrob	dea	16	0.0936253	0.31541	0.512601	0.00676015	0.0908894	FALSE	DNAJA1	HGNC:5229	DNAJA1	ENSG00000086061	3301	3301
A0A0J9YXF2	contrast: Control vs SCZ	msqrob	dea	9	-0.386839	-1.23917	-2.01389	0.00676165	0.0908894	FALSE	PON2	HGNC:9205	PON2	ENSG00000105854	5445	5445
P09012	contrast: Control vs SCZ	msqrob	dea	8	0.16088	0.445661	0.724284	0.00682857	0.0913544	FALSE	SNRPA	HGNC:11151	SNRPA	ENSG00000077312	6626	6626
Q9UKM9	contrast: Control vs SCZ	msqrob	dea	1	0.483766	1.3718	2.22943	0.00683792	0.0913544	FALSE	RALY	HGNC:15921	RALY	ENSG00000125970	22913	22913
O00139-2	contrast: Control vs SCZ	msqrob	dea	22	0.159929	0.528587	0.859054	0.00684443	0.0913544	FALSE	KIF2A	HGNC:6318	KIF2A	ENSG00000068796	3796	3796
Q9UN86	contrast: Control vs SCZ	msqrob	dea	1	-0.377146	-1.38912	-2.25759	0.00684894	0.0913544	FALSE	G3BP2	HGNC:30291	G3BP2	ENSG00000138757	9908	9908
O14936;O14936-3	contrast: Control vs SCZ	msqrob	dea	24	0.194889	0.504998	0.820718	0.00685577	0.0913544	FALSE	CASK	HGNC:1497	CASK	ENSG00000147044	8573	8573
P49903	contrast: Control vs SCZ	msqrob	dea	11	0.3058	0.797481	1.29606	0.00687649	0.0913544	FALSE	SEPHS1	HGNC:19685	SEPHS1	ENSG00000086475	22929	22929
Q9UHY7	contrast: Control vs SCZ	msqrob	dea	6	0.307656	1.48645	2.41576	0.00688489	0.0913544	FALSE	ENOPH1	HGNC:24599	ENOPH1	ENSG00000145293	58478	58478
A6NCE7;Q9GZQ8	contrast: Control vs SCZ	msqrob	dea	4	-0.408047	-1.10425	-1.79462	0.00688523	0.0913544	FALSE	MAP1LC3B2;MAP1LC3B	HGNC:34390	MAP1LC3B2	ENSG00000258102	643246	643246
Q96EP5;Q96EP5-2	contrast: Control vs SCZ	msqrob	dea	11	0.202372	0.532352	0.865172	0.00694012	0.091829	FALSE	DAZAP1	HGNC:2683	DAZAP1	ENSG00000071626	26528	26528
M0QZM1	contrast: Control vs SCZ	msqrob	dea	48	0.18475	0.471918	0.766957	0.00694336	0.091829	FALSE	HNRNPM	HGNC:5046	HNRNPM	ENSG00000099783	4670	4670
Q9H5V7	contrast: Control vs SCZ	msqrob	dea	1	-0.491089	-1.47575	-2.39838	0.00697267	0.0920683	FALSE	IKZF5	HGNC:14283	IKZF5	ENSG00000095574	64376	64376
O60610	contrast: Control vs SCZ	msqrob	dea	38	0.239386	0.583159	0.947745	0.00698865	0.0921313	FALSE	DIAPH1	HGNC:2876	DIAPH1	ENSG00000131504	1729	1729
P27448;P27448-2;P27448-3;P27448-4;Q7KZI7-15;Q7KZI7-16;Q96L34;Q96L34-2;Q9P0L2-3	contrast: Control vs SCZ	msqrob	dea	1	0.586915	1.35628	2.20422	0.00704725	0.0926519	FALSE	MARK3;MARK2;MARK4;MARK1	HGNC:6897	MARK3	ENSG00000075413	4140	4140
Q9HAV4	contrast: Control vs SCZ	msqrob	dea	24	0.325106	0.921206	1.49713	0.00705298	0.0926519	FALSE	XPO5	HGNC:17675	XPO5	ENSG00000124571	57510	57510
Q9ULK5	contrast: Control vs SCZ	msqrob	dea	6	0.406185	1.11842	1.81764	0.00706199	0.0926519	FALSE	VANGL2	HGNC:15511	VANGL2	ENSG00000162738	57216	57216
Q8TEP8;Q8TEP8-1	contrast: Control vs SCZ	msqrob	dea	3	0.384843	0.952012	1.5472	0.00710652	0.0930874	FALSE	CEP192	HGNC:25515	CEP192	ENSG00000101639	55125	55125
Q96BP3	contrast: Control vs SCZ	msqrob	dea	11	0.30203	0.843716	1.3712	0.00714202	0.0934035	FALSE	PPWD1	HGNC:28954	PPWD1	ENSG00000113593	23398	23398
P62917	contrast: Control vs SCZ	msqrob	dea	15	-0.150292	-0.644259	-1.04704	0.00723956	0.0945059	FALSE	RPL8	HGNC:10368	RPL8	ENSG00000161016	6132	6132
O60641;O60641-3;O60641-4	contrast: Control vs SCZ	msqrob	dea	1	-0.629867	-1.34771	-2.19028	0.00725681	0.0945059	FALSE	SNAP91	HGNC:14986	SNAP91	ENSG00000065609	9892	9892
Q9H900	contrast: Control vs SCZ	msqrob	dea	4	0.556427	1.73192	2.81471	0.00726083	0.0945059	FALSE	ZWILCH	HGNC:25468	ZWILCH	ENSG00000174442	55055	55055
Q9NXE4-2	contrast: Control vs SCZ	msqrob	dea	16	0.220666	0.777045	1.26285	0.00727293	0.0945135	FALSE	SMPD4	HGNC:32949	SMPD4	ENSG00000136699	55627	55627
Q9UBP9	contrast: Control vs SCZ	msqrob	dea	6	-0.491632	-1.53062	-2.48754	0.00728505	0.0945215	FALSE	GULP1	HGNC:18649	GULP1	ENSG00000144366	51454	51454
Q99755;Q99755-2;Q99755-3	contrast: Control vs SCZ	msqrob	dea	3	0.202972	0.747609	1.21501	0.00733631	0.0950031	FALSE	PIP5K1A	HGNC:8994	PIP5K1A	ENSG00000143398	8394	8394
Q6IQ26;Q6IQ26-2	contrast: Control vs SCZ	msqrob	dea	3	0.309892	0.753476	1.22454	0.0073453	0.0950031	FALSE	DENND5A	HGNC:19344	DENND5A	ENSG00000184014	23258	23258
Q6IQ23;Q6IQ23-2	contrast: Control vs SCZ	msqrob	dea	3	0.554615	1.87226	3.04278	0.00746494	0.0963986	FALSE	PLEKHA7	HGNC:27049	PLEKHA7	ENSG00000166689	144100	144100
Q9H3U5;Q9H3U5-2;Q9H3U5-3;Q9H3U5-5;Q9H3U5-6	contrast: Control vs SCZ	msqrob	dea	1	-0.467042	-1.35292	-2.19875	0.00748465	0.0965014	FALSE	MFSD1	HGNC:25874	MFSD1	ENSG00000118855	64747	64747
P52630;P52630-4	contrast: Control vs SCZ	msqrob	dea	20	0.30701	0.974238	1.58332	0.00750003	0.0965482	FALSE	STAT2	HGNC:11363	STAT2	ENSG00000170581	6773	6773
Q8WUY3;Q8WUY3-2;Q8WUY3-3;Q8WUY3-4	contrast: Control vs SCZ	msqrob	dea	2	-0.946206	-2.53423	-4.1186	0.00751247	0.096557	FALSE	PRUNE2	HGNC:25209	PRUNE2	ENSG00000106772	158471	158471
Q68CZ6	contrast: Control vs SCZ	msqrob	dea	2	0.377988	1.11067	1.80506	0.00753454	0.0966437	FALSE	HAUS3	HGNC:28719	HAUS3	ENSG00000214367	79441	79441
Q9P287;Q9P287-2	contrast: Control vs SCZ	msqrob	dea	4	0.506545	1.0939	1.77779	0.00754275	0.0966437	FALSE	BCCIP	HGNC:978	BCCIP	ENSG00000107949	56647	56647
Q6PL24	contrast: Control vs SCZ	msqrob	dea	1	-0.457492	-1.46033	-2.37332	0.00757786	0.0967418	FALSE	TMED8	HGNC:18633	TMED8	ENSG00000100580	283578	283578
Q9Y371	contrast: Control vs SCZ	msqrob	dea	13	-0.264804	-0.972119	-1.57988	0.00758379	0.0967418	FALSE	SH3GLB1	HGNC:10833	SH3GLB1	ENSG00000097033	51100	51100
Q92766;Q92766-2;Q92766-3;Q92766-5	contrast: Control vs SCZ	msqrob	dea	1	0.510188	1.45214	2.36	0.00758575	0.0967418	FALSE	RREB1	HGNC:10449	RREB1	ENSG00000124782	6239	6239
Q5UIP0;Q5UIP0-2	contrast: Control vs SCZ	msqrob	dea	8	0.675166	1.88697	3.06669	0.00763608	0.0971548	FALSE	RIF1	HGNC:23207	RIF1	ENSG00000080345	55183	55183
O75348	contrast: Control vs SCZ	msqrob	dea	3	-0.293039	-0.727912	-1.183	0.00765235	0.0971548	FALSE	ATP6V1G1	HGNC:864	ATP6V1G1	ENSG00000136888	9550	9550
P43490	contrast: Control vs SCZ	msqrob	dea	25	-0.35117	-1.20239	-1.95411	0.00766186	0.0971548	FALSE	NAMPT	HGNC:30092	NAMPT	ENSG00000105835	10135	10135
Q9BRA2	contrast: Control vs SCZ	msqrob	dea	3	-0.357242	-0.728125	-1.18334	0.00767717	0.0971548	FALSE	TXNDC17	HGNC:28218	TXNDC17	ENSG00000129235	84817	84817
Q7Z6L1;Q7Z6L1-2;Q7Z6L1-4	contrast: Control vs SCZ	msqrob	dea	2	0.366889	1.07107	1.7407	0.00767728	0.0971548	FALSE	TECPR1	HGNC:22214	TECPR1	ENSG00000205356	25851	25851
Q7Z3K3;Q7Z3K3-2;Q7Z3K3-3;Q7Z3K3-5	contrast: Control vs SCZ	msqrob	dea	18	0.343718	0.979504	1.59188	0.00769064	0.0971742	FALSE	POGZ	HGNC:18801	POGZ	ENSG00000143442	23126	23126
Q9Y2X9;Q9Y2X9-2	contrast: Control vs SCZ	msqrob	dea	1	0.478173	1.50974	2.45361	0.00783012	0.0987846	FALSE	ZNF281	HGNC:13075	ZNF281	ENSG00000162702	23528	23528
P42858	contrast: Control vs SCZ	msqrob	dea	37	0.141786	0.419025	0.680995	0.00787187	0.099159	FALSE	HTT	HGNC:4851	HTT	ENSG00000197386	3064	3064
Q7LGA3	contrast: Control vs SCZ	msqrob	dea	11	-0.34991	-0.941998	-1.53093	0.00791539	0.0995546	FALSE	HS2ST1	HGNC:5193	HS2ST1	ENSG00000153936	9653	9653
Q99873;Q99873-2;Q99873-3	contrast: Control vs SCZ	msqrob	dea	27	0.14109	0.394955	0.641877	0.00793544	0.0996541	FALSE	PRMT1	HGNC:5187	PRMT1	ENSG00000126457	3276	3276
Q86U70;Q86U70-2;Q86U70-3	contrast: Control vs SCZ	msqrob	dea	5	0.337292	0.769496	1.25058	0.00797081	0.0998235	FALSE	LDB1	HGNC:6532	LDB1	ENSG00000198728	8861	8861
Q99549;Q99549-2	contrast: Control vs SCZ	msqrob	dea	4	0.24523	0.736433	1.19684	0.00798209	0.0998235	FALSE	MPHOSPH8	HGNC:29810	MPHOSPH8	ENSG00000196199	54737	54737
Q9NSC2;Q9NSC2-2;Q9Y467	contrast: Control vs SCZ	msqrob	dea	1	0.609361	1.32638	2.15561	0.00798539	0.0998235	FALSE	SALL1;SALL2	HGNC:10524	SALL1	ENSG00000103449	6299	6299
Q9BY41;Q9BY41-4	contrast: Control vs SCZ	msqrob	dea	2	0.344476	1.17995	1.91764	0.00801907	0.100017	FALSE	HDAC8	HGNC:13315	HDAC8	ENSG00000147099	55869	55869
Q9UQR1	contrast: Control vs SCZ	msqrob	dea	4	0.337575	0.91634	1.48923	0.0080252	0.100017	FALSE	ZNF148	HGNC:12933	ZNF148	ENSG00000163848	7707	7707
P62266	contrast: Control vs SCZ	msqrob	dea	7	-0.218329	-0.844304	-1.37215	0.00805987	0.100296	FALSE	RPS23	HGNC:10410	RPS23	ENSG00000186468	6228	6228
Q96RK0	contrast: Control vs SCZ	msqrob	dea	5	0.247126	0.835262	1.35746	0.00810347	0.100687	FALSE	CIC	HGNC:14214	CIC	ENSG00000079432	23152	23152
Q5BKZ1	contrast: Control vs SCZ	msqrob	dea	15	0.268887	0.73472	1.19406	0.00813405	0.100874	FALSE	ZNF326	HGNC:14104	ZNF326	ENSG00000162664	284695	284695
O75717	contrast: Control vs SCZ	msqrob	dea	4	0.58031	1.43517	2.33242	0.00814311	0.100874	FALSE	WDHD1	HGNC:23170	WDHD1	ENSG00000198554	11169	11169
Q9UNY4	contrast: Control vs SCZ	msqrob	dea	3	0.477216	1.23149	2.00141	0.00815557	0.100876	FALSE	TTF2	HGNC:12398	TTF2	ENSG00000116830	8458	8458
Q9H3F6	contrast: Control vs SCZ	msqrob	dea	1	0.46696	1.46608	2.38265	0.00823113	0.101658	FALSE	KCTD10	HGNC:23236	KCTD10	ENSG00000110906	83892	83892
O43660-2	contrast: Control vs SCZ	msqrob	dea	18	0.206475	0.674008	1.09539	0.00827709	0.102072	FALSE	PLRG1	HGNC:9089	PLRG1	ENSG00000171566	5356	5356
Q9UFC0	contrast: Control vs SCZ	msqrob	dea	7	0.361491	1.01791	1.65429	0.00829003	0.102074	FALSE	LRWD1	HGNC:21769	LRWD1	ENSG00000161036	222229	222229
Q8WUM9	contrast: Control vs SCZ	msqrob	dea	1	-0.856914	-1.46443	-2.37997	0.00830789	0.102074	FALSE	SLC20A1	HGNC:10946	SLC20A1	ENSG00000144136	6574	6574
P08581;P08581-2;P12931;P12931-2;P12931-3;P42685	contrast: Control vs SCZ	msqrob	dea	1	-0.342702	-1.47239	-2.39292	0.00831458	0.102074	FALSE	MET;SRC;FRK	HGNC:7029	MET	ENSG00000105976	4233	4233
Q9H8H0	contrast: Control vs SCZ	msqrob	dea	12	0.160376	0.52036	0.845684	0.00841819	0.102954	FALSE	NOL11	HGNC:24557	NOL11	ENSG00000130935	25926	25926
Q04637-6	contrast: Control vs SCZ	msqrob	dea	1	-0.329103	-1.35404	-2.20058	0.00845208	0.103146	FALSE	EIF4G1	HGNC:3296	EIF4G1	ENSG00000114867	1981	1981
P13747	contrast: Control vs SCZ	msqrob	dea	2	-1.01548	-1.42098	-2.30936	0.00849533	0.103519	FALSE	HLA-E	HGNC:4962	HLA-E	ENSG00000204592	3133	3133
Q9Y343;Q9Y343-2	contrast: Control vs SCZ	msqrob	dea	1	0.309758	1.36071	2.21141	0.00851211	0.10357	FALSE	SNX24	HGNC:21533	SNX24	ENSG00000064652	28966	28966
Q9HC56;Q9HC56-2	contrast: Control vs SCZ	msqrob	dea	2	0.563931	1.29259	2.1007	0.00858417	0.104293	FALSE	PCDH9	HGNC:8661	PCDH9	ENSG00000184226	5101	5101
Q15637-5	contrast: Control vs SCZ	msqrob	dea	20	0.185899	0.513903	0.835191	0.00862297	0.104609	FALSE	SF1	HGNC:12950	SF1	ENSG00000168066	7536	7536
Q53FA7	contrast: Control vs SCZ	msqrob	dea	11	-0.347279	-1.07804	-1.75202	0.00864661	0.104741	FALSE	TP53I3	HGNC:19373	TP53I3	ENSG00000115129	9540	9540
Q9Y4W2;Q9Y4W2-2	contrast: Control vs SCZ	msqrob	dea	18	0.207189	0.558215	0.907205	0.00868015	0.104993	FALSE	LAS1L	HGNC:25726	LAS1L	ENSG00000001497	81887	81887
Q9ULR0;Q9ULR0-1;Q9ULR0-2	contrast: Control vs SCZ	msqrob	dea	3	0.432049	1.82769	2.97035	0.00877985	0.105946	FALSE	ISY1	HGNC:29201	ISY1	ENSG00000240682	57461	57461
Q969V6;Q9ULH7;Q9ULH7-4;Q9ULH7-5	contrast: Control vs SCZ	msqrob	dea	1	0.487366	1.31351	2.1347	0.00878473	0.105946	FALSE	MRTFA;MRTFB	HGNC:14334	MRTFA	ENSG00000196588	57591	57591
Q14202;Q14202-2	contrast: Control vs SCZ	msqrob	dea	5	0.388752	0.870196	1.41423	0.0088658	0.106767	FALSE	ZMYM3	HGNC:13054	ZMYM3	ENSG00000147130	9203	9203
U3KQ83	contrast: Control vs SCZ	msqrob	dea	1	0.341194	1.33852	2.17536	0.00889524	0.106964	FALSE	CSNK1A1	HGNC:2451	CSNK1A1	ENSG00000113712	1452	1452
P14373	contrast: Control vs SCZ	msqrob	dea	5	0.369877	1.012	1.64469	0.00901193	0.108063	FALSE	TRIM27	HGNC:9975	TRIM27	ENSG00000204713	5987	5987
Q15345	contrast: Control vs SCZ	msqrob	dea	6	0.467842	0.985574	1.60175	0.00902101	0.108063	FALSE	LRRC41	HGNC:16917	LRRC41	ENSG00000132128	10489	10489
Q15059	contrast: Control vs SCZ	msqrob	dea	7	0.550504	1.89058	3.07255	0.00902608	0.108063	FALSE	BRD3	HGNC:1104	BRD3	ENSG00000169925	8019	8019
Q96RT8;Q96RT8-2	contrast: Control vs SCZ	msqrob	dea	2	0.413533	1.42795	2.32069	0.00906187	0.108334	FALSE	TUBGCP5	HGNC:18600	TUBGCP5	ENSG00000275835	114791	114791
Q9Y5L0;Q9Y5L0-3	contrast: Control vs SCZ	msqrob	dea	10	0.132418	0.442819	0.719665	0.00909381	0.108495	FALSE	TNPO3	HGNC:17103	TNPO3	ENSG00000064419	23534	23534
Q9HCU4	contrast: Control vs SCZ	msqrob	dea	7	0.348698	0.90985	1.47868	0.00910177	0.108495	FALSE	CELSR2	HGNC:3231	CELSR2	ENSG00000143126	1952	1952
P49643	contrast: Control vs SCZ	msqrob	dea	3	0.908284	3.18692	5.17934	0.00913036	0.108678	FALSE	PRIM2	HGNC:9370	PRIM2	ENSG00000146143	5558	5558
A3KN83;A3KN83-2;A3KN83-3	contrast: Control vs SCZ	msqrob	dea	6	0.313689	0.853932	1.3878	0.00915436	0.108806	FALSE	SBNO1	HGNC:22973	SBNO1	ENSG00000139697	55206	55206
P31350;P31350-2	contrast: Control vs SCZ	msqrob	dea	6	0.74183	2.18028	3.54337	0.00922449	0.109266	FALSE	RRM2	HGNC:10452	RRM2	ENSG00000171848	6241	6241
P19387	contrast: Control vs SCZ	msqrob	dea	8	0.225198	0.82721	1.34437	0.0092385	0.109266	FALSE	POLR2C	HGNC:9189	POLR2C	ENSG00000102978	5432	5432
Q15024	contrast: Control vs SCZ	msqrob	dea	7	0.262224	0.820835	1.33401	0.00924719	0.109266	FALSE	EXOSC7	HGNC:28112	EXOSC7	ENSG00000075914	23016	23016
Q9H329;Q9HCM4;Q9HCM4-3;Q9HCM4-4	contrast: Control vs SCZ	msqrob	dea	2	0.364645	0.901091	1.46444	0.00925147	0.109266	FALSE	EPB41L4B;EPB41L5	HGNC:19818	EPB41L4B	ENSG00000095203	54566	54566
P48507	contrast: Control vs SCZ	msqrob	dea	7	-0.800671	-3.48939	-5.67092	0.00925958	0.109266	FALSE	GCLM	HGNC:4312	GCLM	ENSG00000023909	2730	2730
P05121	contrast: Control vs SCZ	msqrob	dea	27	-0.989876	-2.41593	-3.92634	0.00933223	0.109574	FALSE	SERPINE1	HGNC:8583	SERPINE1	ENSG00000106366	5054	5054
Q96PV6	contrast: Control vs SCZ	msqrob	dea	8	0.227987	0.629348	1.02281	0.00934378	0.109574	FALSE	LENG8	HGNC:15500	LENG8	ENSG00000167615	114823	114823
Q9UBE0	contrast: Control vs SCZ	msqrob	dea	24	0.273533	0.662008	1.07589	0.0093647	0.109574	FALSE	SAE1	HGNC:30660	SAE1	ENSG00000142230	10055	10055
Q9Y3L5	contrast: Control vs SCZ	msqrob	dea	3	0.320547	0.731665	1.18909	0.00936578	0.109574	FALSE	RAP2C	HGNC:21165	RAP2C	ENSG00000123728	57826	57826
O75794	contrast: Control vs SCZ	msqrob	dea	8	0.172842	0.620846	1.00899	0.00938968	0.109698	FALSE	CDC123	HGNC:16827	CDC123	ENSG00000151465	8872	8872
P40937	contrast: Control vs SCZ	msqrob	dea	14	0.445691	1.02835	1.67126	0.00942595	0.109965	FALSE	RFC5	HGNC:9973	RFC5	ENSG00000111445	5985	5985
Q71SY5;Q71SY5-4;Q71SY5-5	contrast: Control vs SCZ	msqrob	dea	1	0.398714	1.30719	2.12442	0.00951506	0.110534	FALSE	MED25	HGNC:28845	MED25	ENSG00000104973	81857	81857
Q9NX05	contrast: Control vs SCZ	msqrob	dea	10	0.304187	0.853555	1.38719	0.00955182	0.110804	FALSE	FAM120C	HGNC:16949	FAM120C	ENSG00000184083	54954	54954
Q9Y580	contrast: Control vs SCZ	msqrob	dea	4	0.244751	0.83859	1.36287	0.00959377	0.111133	FALSE	RBM7	HGNC:9904	RBM7	ENSG00000076053	10179	10179
Q9BZA7;Q9BZA7-3;Q9BZA7-4;Q9BZA7-5;Q9BZA7-8	contrast: Control vs SCZ	msqrob	dea	1	0.494792	1.33656	2.17216	0.00963285	0.111429	FALSE	PCDH11X	HGNC:8656	PCDH11X	ENSG00000102290	27328	27328
P84103;P84103-2;Q16629;Q16629-2;Q16629-3;Q16629-4	contrast: Control vs SCZ	msqrob	dea	1	0.486953	1.29178	2.09938	0.00966909	0.111637	FALSE	SRSF3;SRSF7	HGNC:10785	SRSF3	ENSG00000112081	6428	6428
Q9HBR0	contrast: Control vs SCZ	msqrob	dea	7	0.162682	0.468417	0.761267	0.00967798	0.111637	FALSE	SLC38A10	HGNC:28237	SLC38A10	ENSG00000157637	124565	124565
Q8WUQ7;Q8WUQ7-2	contrast: Control vs SCZ	msqrob	dea	2	0.331599	0.90597	1.47237	0.00972712	0.112046	FALSE	CACTIN	HGNC:29938	CACTIN	ENSG00000105298	58509	58509
Q86U86;Q86U86-2;Q86U86-3;Q86U86-4;Q86U86-5;Q86U86-7;Q86U86-8;Q86U86-9	contrast: Control vs SCZ	msqrob	dea	23	0.321742	0.99486	1.61684	0.00979998	0.112727	FALSE	PBRM1	HGNC:30064	PBRM1	ENSG00000163939	55193	55193
Q96EI5-2	contrast: Control vs SCZ	msqrob	dea	2	0.531183	0.905945	1.47233	0.00983862	0.113013	FALSE	TCEAL4	HGNC:26121	TCEAL4	ENSG00000133142	79921	79921
Q8NHV4;Q8NHV4-3	contrast: Control vs SCZ	msqrob	dea	12	0.260086	0.72563	1.17929	0.00988643	0.113218	FALSE	NEDD1	HGNC:7723	NEDD1	ENSG00000139350	121441	121441
A8CG34;A8CG34-2;Q96HA1	contrast: Control vs SCZ	msqrob	dea	3	0.337751	0.936935	1.5227	0.00989067	0.113218	FALSE	POM121C;POM121	HGNC:34005	POM121C	ENSG00000272391	100101267	100101267
Q6PD62	contrast: Control vs SCZ	msqrob	dea	19	0.316165	0.816907	1.32763	0.00989782	0.113218	FALSE	CTR9	HGNC:16850	CTR9	ENSG00000198730	9646	9646
O95071;O95071-2	contrast: Control vs SCZ	msqrob	dea	22	0.213524	0.633572	1.02968	0.00995176	0.113677	FALSE	UBR5	HGNC:16806	UBR5	ENSG00000104517	51366	51366
Q12872;Q12872-2	contrast: Control vs SCZ	msqrob	dea	3	0.412924	1.35868	2.20811	0.0100042	0.114093	FALSE	SFSWAP	HGNC:10790	SFSWAP	ENSG00000061936	6433	6433
Q9BXT2	contrast: Control vs SCZ	msqrob	dea	1	-0.640649	-1.27349	-2.06966	0.0100159	0.114093	FALSE	CACNG6	HGNC:13625	CACNG6	ENSG00000130433	59285	59285
Q9UNN5	contrast: Control vs SCZ	msqrob	dea	14	0.198733	0.618861	1.00577	0.0100389	0.114141	FALSE	FAF1	HGNC:3578	FAF1	ENSG00000185104	11124	11124
P31943	contrast: Control vs SCZ	msqrob	dea	14	0.173662	0.387343	0.629506	0.010048	0.114141	FALSE	HNRNPH1	HGNC:5041	HNRNPH1	ENSG00000169045	3187	3187
P20645	contrast: Control vs SCZ	msqrob	dea	7	-0.342273	-0.769976	-1.25136	0.0101425	0.115055	FALSE	M6PR	HGNC:6752	M6PR	ENSG00000003056	4074	4074
O94827;O94827-3;O94827-4;O94827-7	contrast: Control vs SCZ	msqrob	dea	1	-0.388281	-1.29309	-2.10151	0.0101729	0.115242	FALSE	PLEKHG5	HGNC:29105	PLEKHG5	ENSG00000171680	57449	57449
Q4KMP7	contrast: Control vs SCZ	msqrob	dea	5	0.194493	0.545793	0.887018	0.0102128	0.115368	FALSE	TBC1D10B	HGNC:24510	TBC1D10B	ENSG00000169221	26000	26000
P63279	contrast: Control vs SCZ	msqrob	dea	9	0.238988	0.616213	1.00146	0.010222	0.115368	FALSE	UBE2I	HGNC:12485	UBE2I	ENSG00000103275	7329	7329
Q07820	contrast: Control vs SCZ	msqrob	dea	2	0.338462	0.867393	1.40968	0.0102386	0.115368	FALSE	MCL1	HGNC:6943	MCL1	ENSG00000143384	4170	4170
Q96J42;Q96J42-2	contrast: Control vs SCZ	msqrob	dea	5	0.242527	0.620235	1.008	0.0102402	0.115368	FALSE	TXNDC15	HGNC:20652	TXNDC15	ENSG00000113621	79770	79770
O15379;O15379-2	contrast: Control vs SCZ	msqrob	dea	6	0.226022	0.65417	1.06315	0.0102935	0.115809	FALSE	HDAC3	HGNC:4854	HDAC3	ENSG00000171720	8841	8841
Q13107;Q13107-2	contrast: Control vs SCZ	msqrob	dea	8	0.147143	0.432041	0.702148	0.0103262	0.116017	FALSE	USP4	HGNC:12627	USP4	ENSG00000114316	7375	7375
P51790;P51790-4;P51790-5	contrast: Control vs SCZ	msqrob	dea	4	-0.279113	-1.02211	-1.66112	0.0103553	0.116186	FALSE	CLCN3	HGNC:2021	CLCN3	ENSG00000109572	1182	1182
Q6P2Q9	contrast: Control vs SCZ	msqrob	dea	121	0.225475	0.74349	1.20831	0.0103894	0.11631	FALSE	PRPF8	HGNC:17340	PRPF8	ENSG00000174231	10594	10594
O14975	contrast: Control vs SCZ	msqrob	dea	1	-0.453802	-1.27767	-2.07645	0.0103947	0.11631	FALSE	SLC27A2	HGNC:10996	SLC27A2	ENSG00000140284	11001	11001
O75475	contrast: Control vs SCZ	msqrob	dea	21	0.517149	1.38723	2.25452	0.0104305	0.116508	FALSE	PSIP1	HGNC:9527	PSIP1	ENSG00000164985	11168	11168
Q53H47;Q53H47-3	contrast: Control vs SCZ	msqrob	dea	3	0.352037	0.756563	1.22956	0.0104408	0.116508	FALSE	SETMAR	HGNC:10762	SETMAR	ENSG00000170364	6419	6419
A1L020	contrast: Control vs SCZ	msqrob	dea	4	0.448982	1.09542	1.78026	0.0104726	0.116565	FALSE	MEX3A	HGNC:33482	MEX3A	ENSG00000254726	92312	92312
Q8N0Z6	contrast: Control vs SCZ	msqrob	dea	7	0.17148	0.454272	0.738278	0.010505	0.116565	FALSE	TTC5	HGNC:19274	TTC5	ENSG00000136319	91875	91875
Q9HB40	contrast: Control vs SCZ	msqrob	dea	7	-0.253139	-0.748714	-1.2168	0.0105119	0.116565	FALSE	SCPEP1	HGNC:29507	SCPEP1	ENSG00000121064	59342	59342
P68104;Q05639	contrast: Control vs SCZ	msqrob	dea	18	-0.149028	-0.433353	-0.70428	0.0105267	0.116565	FALSE	EEF1A1;EEF1A2	HGNC:3189	EEF1A1	ENSG00000156508	1915	1915
P45973;Q13185	contrast: Control vs SCZ	msqrob	dea	1	0.625567	1.26208	2.05113	0.0105286	0.116565	FALSE	CBX5;CBX3	HGNC:1555	CBX5	ENSG00000094916	23468	23468
Q9Y6X3	contrast: Control vs SCZ	msqrob	dea	6	0.331606	0.925616	1.5043	0.010531	0.116565	FALSE	MAU2	HGNC:29140	MAU2	ENSG00000129933	23383	23383
O96013	contrast: Control vs SCZ	msqrob	dea	8	0.181754	0.583547	0.948375	0.0105577	0.116587	FALSE	PAK4	HGNC:16059	PAK4	ENSG00000130669	10298	10298
P46100	contrast: Control vs SCZ	msqrob	dea	29	0.293768	0.788388	1.28128	0.010581	0.116587	FALSE	ATRX	HGNC:886	ATRX	ENSG00000085224	546	546
Q5TEZ5	contrast: Control vs SCZ	msqrob	dea	1	0.476901	1.32668	2.15611	0.0105931	0.116587	FALSE	C6ORF163	HGNC:21403	C6ORF163	ENSG00000203872	206412	206412
Q9Y383	contrast: Control vs SCZ	msqrob	dea	10	0.31031	1.03927	1.68902	0.0106153	0.116587	FALSE	LUC7L2	HGNC:21608	LUC7L2	ENSG00000146963	51631	51631
Q9Y388	contrast: Control vs SCZ	msqrob	dea	2	0.368067	1.0213	1.65981	0.0106164	0.116587	FALSE	RBMX2	HGNC:24282	RBMX2	ENSG00000134597	51634	51634
P62995;P62995-3	contrast: Control vs SCZ	msqrob	dea	11	0.250977	1.10647	1.79823	0.010627	0.116587	FALSE	TRA2B	HGNC:10781	TRA2B	ENSG00000136527	6434	6434
Q8NE01	contrast: Control vs SCZ	msqrob	dea	10	0.329761	0.900293	1.46315	0.0106324	0.116587	FALSE	CNNM3	HGNC:104	CNNM3	ENSG00000168763	26505	26505
Q6ZMZ3;Q6ZMZ3-2	contrast: Control vs SCZ	msqrob	dea	6	0.513799	1.84637	3.0007	0.0106746	0.1168	FALSE	SYNE3	HGNC:19861	SYNE3	ENSG00000176438	161176	161176
O75147;O75147-1;O75147-4	contrast: Control vs SCZ	msqrob	dea	11	0.272657	0.732553	1.19054	0.0106803	0.1168	FALSE	OBSL1	HGNC:29092	OBSL1	ENSG00000124006	23363	23363
P39019	contrast: Control vs SCZ	msqrob	dea	14	-0.208216	-0.935825	-1.52089	0.0107164	0.116971	FALSE	RPS19	HGNC:10402	RPS19	ENSG00000105372	6223	6223
Q96MU7;Q96MU7-2	contrast: Control vs SCZ	msqrob	dea	4	0.265255	0.725057	1.17836	0.0107243	0.116971	FALSE	YTHDC1	HGNC:30626	YTHDC1	ENSG00000083896	91746	91746
P84022;Q15797;Q99717	contrast: Control vs SCZ	msqrob	dea	1	0.423157	1.27299	2.06884	0.0107769	0.117388	FALSE	SMAD3;SMAD1;SMAD5	HGNC:6769	SMAD3	ENSG00000166949	4088	4088
P26368;P26368-2	contrast: Control vs SCZ	msqrob	dea	12	0.195516	0.664432	1.07983	0.0108406	0.117815	FALSE	U2AF2	HGNC:23156	U2AF2	ENSG00000063244	11338	11338
O43464	contrast: Control vs SCZ	msqrob	dea	5	0.277369	0.928692	1.5093	0.0108447	0.117815	FALSE	HTRA2	HGNC:14348	HTRA2	ENSG00000115317	27429	27429
P19525	contrast: Control vs SCZ	msqrob	dea	21	0.12958	0.408464	0.663832	0.0108596	0.11782	FALSE	EIF2AK2	HGNC:9437	EIF2AK2	ENSG00000055332	5610	5610
Q8IX12;Q8IX12-2	contrast: Control vs SCZ	msqrob	dea	25	0.152238	0.421634	0.685235	0.010959	0.118586	FALSE	CCAR1	HGNC:24236	CCAR1	ENSG00000060339	55749	55749
P21359;P21359-2;P21359-6	contrast: Control vs SCZ	msqrob	dea	26	0.128613	0.359502	0.584258	0.0110007	0.11878	FALSE	NF1	HGNC:7765	NF1	ENSG00000196712	4763	4763
P82970	contrast: Control vs SCZ	msqrob	dea	1	0.687765	1.34389	2.18408	0.0110059	0.11878	FALSE	HMGN5	HGNC:8013	HMGN5	ENSG00000198157	79366	79366
Q5H9R7;Q5H9R7-2;Q5H9R7-5;Q5H9R7-6	contrast: Control vs SCZ	msqrob	dea	18	0.1636	0.501745	0.815431	0.0110863	0.11949	FALSE	PPP6R3	HGNC:1173	PPP6R3	ENSG00000110075	55291	55291
Q9NUW8	contrast: Control vs SCZ	msqrob	dea	8	0.4563	1.13274	1.84091	0.0111354	0.119797	FALSE	TDP1	HGNC:18884	TDP1	ENSG00000042088	55775	55775
Q96BN2	contrast: Control vs SCZ	msqrob	dea	1	0.47915	1.31391	2.13535	0.0111442	0.119797	FALSE	TADA1	HGNC:30631	TADA1	ENSG00000152382	117143	117143
Q9Y3I1	contrast: Control vs SCZ	msqrob	dea	9	0.205022	0.76887	1.24956	0.0111602	0.119797	FALSE	FBXO7	HGNC:13586	FBXO7	ENSG00000100225	25793	25793
O96019	contrast: Control vs SCZ	msqrob	dea	20	0.219397	0.533599	0.8672	0.0111731	0.119797	FALSE	ACTL6A	HGNC:24124	ACTL6A	ENSG00000136518	86	86
P14550	contrast: Control vs SCZ	msqrob	dea	14	0.170784	0.551789	0.896762	0.0111992	0.119882	FALSE	AKR1A1	HGNC:380	AKR1A1	ENSG00000117448	10327	10327
Q9NP66	contrast: Control vs SCZ	msqrob	dea	5	0.216991	0.527589	0.857432	0.0112102	0.119882	FALSE	HMG20A	HGNC:5001	HMG20A	ENSG00000140382	10363	10363
Q9Y2X3	contrast: Control vs SCZ	msqrob	dea	25	0.132174	0.328311	0.533568	0.0112707	0.120372	FALSE	NOP58	HGNC:29926	NOP58	ENSG00000055044	51602	51602
Q9Y5X1	contrast: Control vs SCZ	msqrob	dea	22	0.192167	0.641143	1.04198	0.0113248	0.120774	FALSE	SNX9	HGNC:14973	SNX9	ENSG00000130340	51429	51429
P18433;P18433-6	contrast: Control vs SCZ	msqrob	dea	14	0.258917	0.743683	1.20863	0.011345	0.120774	FALSE	PTPRA	HGNC:9664	PTPRA	ENSG00000132670	5786	5786
Q69YN2	contrast: Control vs SCZ	msqrob	dea	14	0.329765	0.919792	1.49484	0.0113524	0.120774	FALSE	CWF19L1	HGNC:25613	CWF19L1	ENSG00000095485	55280	55280
P11387	contrast: Control vs SCZ	msqrob	dea	35	0.289494	0.803323	1.30555	0.0114546	0.121703	FALSE	TOP1	HGNC:11986	TOP1	ENSG00000198900	7150	7150
Q99504;Q99504-2;Q99504-4;Q99504-5	contrast: Control vs SCZ	msqrob	dea	3	0.321276	0.69154	1.12388	0.0114915	0.121938	FALSE	EYA3	HGNC:3521	EYA3	ENSG00000158161	2140	2140
Q7Z7F0	contrast: Control vs SCZ	msqrob	dea	1	0.417312	1.25761	2.04385	0.0115749	0.122664	FALSE	KHDC4	HGNC:29145	KHDC4	ENSG00000132680	22889	22889
Q8NAT1	contrast: Control vs SCZ	msqrob	dea	2	0.332929	0.928829	1.50952	0.0116244	0.12303	FALSE	POMGNT2	HGNC:25902	POMGNT2	ENSG00000144647	84892	84892
Q6P1J9	contrast: Control vs SCZ	msqrob	dea	22	0.230812	0.661908	1.07573	0.0116585	0.123225	FALSE	CDC73	HGNC:16783	CDC73	ENSG00000134371	79577	79577
Q9H3Q1;Q9H3Q1-2	contrast: Control vs SCZ	msqrob	dea	1	0.725111	1.23586	2.00851	0.0116815	0.123225	FALSE	CDC42EP4	HGNC:17147	CDC42EP4	ENSG00000179604	23580	23580
Q5VZK9;Q5VZK9-2	contrast: Control vs SCZ	msqrob	dea	4	0.426353	1.29643	2.10695	0.011706	0.123225	FALSE	CARMIL1	HGNC:21581	CARMIL1	ENSG00000079691	55604	55604
P38432	contrast: Control vs SCZ	msqrob	dea	4	0.243732	0.771768	1.25427	0.0117149	0.123225	FALSE	COIL	HGNC:2184	COIL	ENSG00000121058	8161	8161
Q9BTC0	contrast: Control vs SCZ	msqrob	dea	14	0.26709	0.721798	1.17306	0.0117178	0.123225	FALSE	DIDO1	HGNC:2680	DIDO1	ENSG00000101191	11083	11083
Q13616	contrast: Control vs SCZ	msqrob	dea	31	0.126259	0.414606	0.673813	0.0117693	0.123596	FALSE	CUL1	HGNC:2551	CUL1	ENSG00000055130	8454	8454
P61158;Q9P1U1;Q9P1U1-2	contrast: Control vs SCZ	msqrob	dea	5	-0.38608	-0.85913	-1.39625	0.0117832	0.123596	FALSE	ACTR3;ACTR3B	HGNC:170	ACTR3	ENSG00000115091	10096	10096
P52597	contrast: Control vs SCZ	msqrob	dea	14	0.20243	0.690011	1.1214	0.0118195	0.123819	FALSE	HNRNPF	HGNC:5039	HNRNPF	ENSG00000169813	3185	3185
Q9UBI1	contrast: Control vs SCZ	msqrob	dea	4	0.185218	0.827118	1.34422	0.0118438	0.123915	FALSE	COMMD3	HGNC:23332	COMMD3	ENSG00000148444	23412	23412
P84157-3	contrast: Control vs SCZ	msqrob	dea	1	0.412268	1.42478	2.31554	0.0119647	0.124966	FALSE	MXRA7	HGNC:7541	MXRA7	ENSG00000182534	439921	439921
O15511	contrast: Control vs SCZ	msqrob	dea	9	-0.243539	-0.661161	-1.07451	0.011981	0.124966	FALSE	ARPC5	HGNC:708	ARPC5	ENSG00000162704	10092	10092
Q8NE71	contrast: Control vs SCZ	msqrob	dea	28	0.133672	0.43552	0.707802	0.01199	0.124966	FALSE	ABCF1	HGNC:70	ABCF1	ENSG00000204574	23	23
O00560;O00560-3	contrast: Control vs SCZ	msqrob	dea	1	0.348318	1.26205	2.05107	0.0120646	0.125585	FALSE	SDCBP	HGNC:10662	SDCBP	ENSG00000137575	6386	6386
O95163	contrast: Control vs SCZ	msqrob	dea	24	0.111215	0.31401	0.510326	0.0121087	0.125885	FALSE	ELP1	HGNC:5959	ELP1	ENSG00000070061	8518	8518
Q96J02;Q96J02-2;Q96J02-3;Q96PU5-4;Q96PU5-9	contrast: Control vs SCZ	msqrob	dea	1	-0.415188	-1.37321	-2.23173	0.0121368	0.126017	FALSE	ITCH;NEDD4L	HGNC:13890	ITCH	ENSG00000078747	83737	83737
P03891	contrast: Control vs SCZ	msqrob	dea	1	0.435731	1.2428	2.01979	0.0121866	0.126374	FALSE	MT-ND2	HGNC:7456	MT-ND2	ENSG00000198763	4536	4536
Q96L92;Q96L92-3	contrast: Control vs SCZ	msqrob	dea	20	0.184704	0.61672	1.00229	0.0122758	0.127113	FALSE	SNX27	HGNC:20073	SNX27	ENSG00000143376	81609	81609
Q9Y546	contrast: Control vs SCZ	msqrob	dea	1	0.525879	1.23175	2.00182	0.0123001	0.127113	FALSE	LRRC42	HGNC:28792	LRRC42	ENSG00000116212	115353	115353
Q96RU2;Q96RU2-2	contrast: Control vs SCZ	msqrob	dea	1	0.501245	1.27571	2.07327	0.0123043	0.127113	FALSE	USP28	HGNC:12625	USP28	ENSG00000048028	57646	57646
Q6U841;Q6U841-2;Q6U841-3;Q9Y6M7;Q9Y6M7-6	contrast: Control vs SCZ	msqrob	dea	1	0.395251	1.30137	2.11497	0.0123853	0.127789	FALSE	SLC4A10;SLC4A7	HGNC:13811	SLC4A10	ENSG00000144290	57282	57282
O75175	contrast: Control vs SCZ	msqrob	dea	14	0.202015	0.528982	0.859696	0.0124167	0.127953	FALSE	CNOT3	HGNC:7879	CNOT3	ENSG00000088038	4849	4849
F8WDV0	contrast: Control vs SCZ	msqrob	dea	6	0.335856	0.844454	1.3724	0.0124398	0.12803	FALSE	IPO11	HGNC:20628	IPO11	ENSG00000086200	51194	51194
Q8WWY3	contrast: Control vs SCZ	msqrob	dea	17	0.226372	0.633321	1.02927	0.0124628	0.128106	FALSE	PRPF31	HGNC:15446	PRPF31	ENSG00000105618	26121	26121
Q9UIG0;Q9UIG0-2	contrast: Control vs SCZ	msqrob	dea	26	0.473868	1.36209	2.21365	0.0124783	0.128106	FALSE	BAZ1B	HGNC:961	BAZ1B	ENSG00000009954	9031	9031
P55212	contrast: Control vs SCZ	msqrob	dea	13	0.380501	1.16181	1.88817	0.0125342	0.128518	FALSE	CASP6	HGNC:1507	CASP6	ENSG00000138794	839	839
Q14331	contrast: Control vs SCZ	msqrob	dea	6	0.324856	0.926093	1.50508	0.0126068	0.129102	FALSE	FRG1	HGNC:3954	FRG1	ENSG00000109536	2483	2483
Q8TAF3	contrast: Control vs SCZ	msqrob	dea	15	0.126884	0.334881	0.544245	0.0127369	0.130271	FALSE	WDR48	HGNC:30914	WDR48	ENSG00000114742	57599	57599
Q15554	contrast: Control vs SCZ	msqrob	dea	7	0.348463	0.733863	1.19267	0.0128471	0.130901	FALSE	TERF2	HGNC:11729	TERF2	ENSG00000132604	7014	7014
P51692	contrast: Control vs SCZ	msqrob	dea	15	0.23771	0.750278	1.21934	0.0128482	0.130901	FALSE	STAT5B	HGNC:11367	STAT5B	ENSG00000173757	6777	6777
Q9BW19	contrast: Control vs SCZ	msqrob	dea	1	0.83144	1.30018	2.11305	0.0128488	0.130901	FALSE	KIFC1	HGNC:6389	KIFC1	ENSG00000237649	3833	3833
Q9BRD0	contrast: Control vs SCZ	msqrob	dea	3	0.226227	0.721215	1.17211	0.0128621	0.130901	FALSE	BUD13	HGNC:28199	BUD13	ENSG00000137656	84811	84811
Q9Y315	contrast: Control vs SCZ	msqrob	dea	16	0.216984	0.629408	1.02291	0.0128888	0.131009	FALSE	DERA	HGNC:24269	DERA	ENSG00000023697	51071	51071
Q9Y2S6	contrast: Control vs SCZ	msqrob	dea	1	-0.651937	-1.2136	-1.97233	0.0129367	0.131171	FALSE	TMA7	HGNC:26932	TMA7	ENSG00000232112	51372	51372
Q9H853	contrast: Control vs SCZ	msqrob	dea	2	0.21872	0.861085	1.39943	0.0129726	0.131333	FALSE	TUBA4B	HGNC:18637	TUBA4B	ENSG00000243910	80086	80086
Q96DI7	contrast: Control vs SCZ	msqrob	dea	14	0.211961	0.743372	1.20812	0.0129845	0.131333	FALSE	SNRNP40	HGNC:30857	SNRNP40	ENSG00000060688	9410	9410
Q13823	contrast: Control vs SCZ	msqrob	dea	11	0.218424	0.644808	1.04794	0.0130739	0.131936	FALSE	GNL2	HGNC:29925	GNL2	ENSG00000134697	29889	29889
Q86SJ2	contrast: Control vs SCZ	msqrob	dea	3	-0.910189	-2.64176	-4.29336	0.0130763	0.131936	FALSE	AMIGO2	HGNC:24073	AMIGO2	ENSG00000139211	347902	347902
Q9HCG8	contrast: Control vs SCZ	msqrob	dea	6	0.261934	0.880297	1.43065	0.0131494	0.132511	FALSE	CWC22	HGNC:29322	CWC22	ENSG00000163510	57703	57703
Q14118	contrast: Control vs SCZ	msqrob	dea	9	0.256949	0.745261	1.21119	0.0132565	0.133298	FALSE	DAG1	HGNC:2666	DAG1	ENSG00000173402	1605	1605
Q8IW19	contrast: Control vs SCZ	msqrob	dea	1	-0.455057	-1.34188	-2.18081	0.01326	0.133298	FALSE	APLF	HGNC:28724	APLF	ENSG00000169621	200558	200558
P35568	contrast: Control vs SCZ	msqrob	dea	4	0.371732	0.860902	1.39913	0.013372	0.134259	FALSE	IRS1	HGNC:6125	IRS1	ENSG00000169047	3667	3667
A5A3E0;P0CG38	contrast: Control vs SCZ	msqrob	dea	8	-0.209434	-1.13993	-1.8526	0.0134034	0.134411	FALSE	POTEF;POTEI	HGNC:33905	POTEF	ENSG00000196604	728378	728378
P12081;P12081-4;P49590;P49590-2	contrast: Control vs SCZ	msqrob	dea	7	-0.13203	-0.46039	-0.74822	0.013495	0.135164	FALSE	HARS1;HARS2	HGNC:4816	HARS1	ENSG00000170445	3035	3035
Q9HAB3	contrast: Control vs SCZ	msqrob	dea	1	-0.421523	-1.3167	-2.13989	0.013523	0.13523	FALSE	SLC52A2	HGNC:30224	SLC52A2	ENSG00000185803	79581	79581
Q7LBC6	contrast: Control vs SCZ	msqrob	dea	18	0.375	1.1214	1.8225	0.0135497	0.13523	FALSE	KDM3B	HGNC:1337	KDM3B	ENSG00000120733	51780	51780
Q13813;Q13813-3	contrast: Control vs SCZ	msqrob	dea	1	-0.468592	-1.3084	-2.12639	0.013551	0.13523	FALSE	SPTAN1	HGNC:11273	SPTAN1	ENSG00000197694	6709	6709
O14646;O14646-2;O14647;O14647-2	contrast: Control vs SCZ	msqrob	dea	2	0.589524	2.2911	3.72347	0.0135741	0.135296	FALSE	CHD1;CHD2	HGNC:1915	CHD1	ENSG00000153922	1105	1105
Q9GZN1	contrast: Control vs SCZ	msqrob	dea	1	0.462942	1.33202	2.16478	0.0136743	0.136011	FALSE	ACTR6	HGNC:24025	ACTR6	ENSG00000075089	64431	64431
Q96T23;Q96T23-2	contrast: Control vs SCZ	msqrob	dea	16	0.293289	0.881432	1.43249	0.0136789	0.136011	FALSE	RSF1	HGNC:18118	RSF1	ENSG00000048649	51773	51773
Q9UQE7	contrast: Control vs SCZ	msqrob	dea	60	0.450306	1.35687	2.20518	0.0137247	0.136301	FALSE	SMC3	HGNC:2468	SMC3	ENSG00000108055	9126	9126
Q15334	contrast: Control vs SCZ	msqrob	dea	22	0.32496	1.11971	1.81975	0.0137559	0.136446	FALSE	LLGL1	HGNC:6628	LLGL1	ENSG00000131899	3996	3996
P12004	contrast: Control vs SCZ	msqrob	dea	19	0.434384	1.40361	2.28114	0.0137868	0.136565	FALSE	PCNA	HGNC:8729	PCNA	ENSG00000132646	5111	5111
Q86UU1;Q86UU1-2	contrast: Control vs SCZ	msqrob	dea	15	-0.396504	-1.20644	-1.96069	0.0138243	0.136565	FALSE	PHLDB1	HGNC:23697	PHLDB1	ENSG00000019144	23187	23187
Q9Y5K6	contrast: Control vs SCZ	msqrob	dea	17	-0.271803	-0.914603	-1.4864	0.0138428	0.136565	FALSE	CD2AP	HGNC:14258	CD2AP	ENSG00000198087	23607	23607
Q15291;Q15291-2	contrast: Control vs SCZ	msqrob	dea	6	0.387553	1.31069	2.13012	0.0138487	0.136565	FALSE	RBBP5	HGNC:9888	RBBP5	ENSG00000117222	5929	5929
P25490	contrast: Control vs SCZ	msqrob	dea	4	0.358808	0.917393	1.49094	0.0138537	0.136565	FALSE	YY1	HGNC:12856	YY1	ENSG00000100811	7528	7528
Q9Y5S9	contrast: Control vs SCZ	msqrob	dea	6	0.22149	1.02787	1.67049	0.0138678	0.136565	FALSE	RBM8A	HGNC:9905	RBM8A	ENSG00000265241	9939	9939
Q9Y692;Q9Y692-2	contrast: Control vs SCZ	msqrob	dea	1	0.526275	1.36119	2.2122	0.013888	0.136565	FALSE	GMEB1	HGNC:4370	GMEB1	ENSG00000162419	10691	10691
Q8WYH8;Q8WYH8-2	contrast: Control vs SCZ	msqrob	dea	1	0.518043	1.24515	2.02361	0.013901	0.136565	FALSE	ING5	HGNC:19421	ING5	ENSG00000168395	84289	84289
Q9GZU1	contrast: Control vs SCZ	msqrob	dea	1	-0.414143	-1.21443	-1.97368	0.0139259	0.136646	FALSE	MCOLN1	HGNC:13356	MCOLN1	ENSG00000090674	57192	57192
Q13308;Q13308-5;Q13308-6	contrast: Control vs SCZ	msqrob	dea	22	0.332776	1.40294	2.28004	0.0139614	0.136831	FALSE	PTK7	HGNC:9618	PTK7	ENSG00000112655	5754	5754
Q9H993	contrast: Control vs SCZ	msqrob	dea	12	0.135648	0.406602	0.660806	0.0139903	0.136951	FALSE	ARMT1	HGNC:17872	ARMT1	ENSG00000146476	79624	79624
P07339	contrast: Control vs SCZ	msqrob	dea	23	-0.349343	-1.01514	-1.64979	0.0140848	0.137563	FALSE	CTSD	HGNC:2529	CTSD	ENSG00000117984	1509	1509
O75909-4	contrast: Control vs SCZ	msqrob	dea	4	0.261849	1.06518	1.73113	0.0140863	0.137563	FALSE	CCNK	HGNC:1596	CCNK	ENSG00000090061	8812	8812
O60341;O60341-2	contrast: Control vs SCZ	msqrob	dea	24	0.309655	0.910641	1.47996	0.0141055	0.137587	FALSE	KDM1A	HGNC:29079	KDM1A	ENSG00000004487	23028	23028
Q9UKJ5	contrast: Control vs SCZ	msqrob	dea	1	0.459306	1.36644	2.22073	0.0141332	0.137693	FALSE	CHIC2	HGNC:1935	CHIC2	ENSG00000109220	26511	26511
Q9H1D9	contrast: Control vs SCZ	msqrob	dea	2	0.29475	0.844236	1.37204	0.0141612	0.137803	FALSE	POLR3F	HGNC:15763	POLR3F	ENSG00000132664	10621	10621
O14727;O14727-4	contrast: Control vs SCZ	msqrob	dea	9	0.254914	0.60115	0.976983	0.014203	0.138047	FALSE	APAF1	HGNC:576	APAF1	ENSG00000120868	317	317
O75394	contrast: Control vs SCZ	msqrob	dea	1	-0.462246	-1.20107	-1.95196	0.0142892	0.13872	FALSE	MRPL33	HGNC:14487	MRPL33	ENSG00000243147	9553	9553
Q9UEW8;Q9UEW8-2	contrast: Control vs SCZ	msqrob	dea	8	0.197524	0.423696	0.688586	0.0143119	0.138776	FALSE	STK39	HGNC:17717	STK39	ENSG00000198648	27347	27347
O75044	contrast: Control vs SCZ	msqrob	dea	17	0.319874	1.03441	1.68111	0.0143304	0.138792	FALSE	SRGAP2	HGNC:19751	SRGAP2	ENSG00000266028	23380	23380
Q96AQ8	contrast: Control vs SCZ	msqrob	dea	1	-0.405146	-1.25017	-2.03177	0.0143953	0.139256	FALSE	MCUR1	HGNC:21097	MCUR1	ENSG00000050393	63933	63933
Q8N488	contrast: Control vs SCZ	msqrob	dea	1	0.4846	1.19828	1.94742	0.0144338	0.139324	FALSE	RYBP	HGNC:10480	RYBP	ENSG00000163602	23429	23429
O43929	contrast: Control vs SCZ	msqrob	dea	4	0.34684	0.867811	1.41036	0.0144982	0.139697	FALSE	ORC4	HGNC:8490	ORC4	ENSG00000115947	5000	5000
P51608;P51608-2	contrast: Control vs SCZ	msqrob	dea	11	0.243772	0.617902	1.00421	0.0145089	0.139697	FALSE	MECP2	HGNC:6990	MECP2	ENSG00000169057	4204	4204
Q9Y5B9	contrast: Control vs SCZ	msqrob	dea	43	0.369961	1.10111	1.78951	0.0145983	0.140174	FALSE	SUPT16H	HGNC:11465	SUPT16H	ENSG00000092201	11198	11198
O60318	contrast: Control vs SCZ	msqrob	dea	9	0.237686	0.704448	1.14486	0.0145992	0.140174	FALSE	MCM3AP	HGNC:6946	MCM3AP	ENSG00000160294	8888	8888
A6NHQ2;P22087	contrast: Control vs SCZ	msqrob	dea	1	-0.79189	-1.18184	-1.92072	0.0146096	0.140174	FALSE	FBLL1;FBL	HGNC:35458	FBLL1	ENSG00000188573	345630	345630
P42356	contrast: Control vs SCZ	msqrob	dea	22	0.178097	0.52913	0.859937	0.0146765	0.140652	FALSE	PI4KA	HGNC:8983	PI4KA	ENSG00000241973	5297	5297
Q3MHD2;Q3MHD2-2	contrast: Control vs SCZ	msqrob	dea	5	0.138299	0.503745	0.818681	0.0147139	0.140845	FALSE	LSM12	HGNC:26407	LSM12	ENSG00000161654	124801	124801
Q6P1R3;Q6P1R3-3	contrast: Control vs SCZ	msqrob	dea	2	0.421452	1.29824	2.10989	0.0147876	0.141386	FALSE	MSANTD2	HGNC:26266	MSANTD2	ENSG00000120458	79684	79684
O43581-3;O43581-4;O43581-5;O43581-6	contrast: Control vs SCZ	msqrob	dea	1	0.492482	1.23082	2.00032	0.0148246	0.141453	FALSE	SYT7	HGNC:11514	SYT7	ENSG00000011347	9066	9066
O15047	contrast: Control vs SCZ	msqrob	dea	5	0.363586	0.964991	1.56829	0.0148291	0.141453	FALSE	SETD1A	HGNC:29010	SETD1A	ENSG00000099381	9739	9739
Q14671-2;Q14671-3	contrast: Control vs SCZ	msqrob	dea	1	0.342373	1.26869	2.06186	0.0148519	0.141506	FALSE	PUM1	HGNC:14957	PUM1	ENSG00000134644	9698	9698
Q5SYE7;Q5SYE7-2	contrast: Control vs SCZ	msqrob	dea	2	0.376616	1.22314	1.98783	0.0149297	0.142083	FALSE	NHSL1	HGNC:21021	NHSL1	ENSG00000135540	57224	57224
Q9Y4F1;Q9Y4F1-2	contrast: Control vs SCZ	msqrob	dea	27	0.371673	1.0933	1.77681	0.0149968	0.142268	FALSE	FARP1	HGNC:3591	FARP1	ENSG00000152767	10160	10160
P46976;P46976-2	contrast: Control vs SCZ	msqrob	dea	3	-0.42072	-0.938443	-1.52515	0.0150105	0.142268	FALSE	GYG1	HGNC:4699	GYG1	ENSG00000163754	2992	2992
P49720	contrast: Control vs SCZ	msqrob	dea	10	0.126533	0.354861	0.576717	0.0150136	0.142268	FALSE	PSMB3	HGNC:9540	PSMB3	ENSG00000277791	5691	5691
Q9NQE9	contrast: Control vs SCZ	msqrob	dea	3	0.240841	0.706542	1.14827	0.0150185	0.142268	FALSE	HINT3	HGNC:18468	HINT3	ENSG00000111911	135114	135114
Q70IA6;Q70IA6-2;Q70IA6-3	contrast: Control vs SCZ	msqrob	dea	1	0.359147	1.20499	1.95833	0.0150709	0.14231	FALSE	MOB2	HGNC:24904	MOB2	ENSG00000182208	81532	81532
Q9BX40	contrast: Control vs SCZ	msqrob	dea	3	0.393083	1.3086	2.12672	0.0151066	0.14231	FALSE	LSM14B	HGNC:15887	LSM14B	ENSG00000149657	149986	149986
Q5VUB5	contrast: Control vs SCZ	msqrob	dea	1	0.523843	1.33818	2.17479	0.0151172	0.14231	FALSE	FAM171A1	HGNC:23522	FAM171A1	ENSG00000148468	221061	221061
Q8WUA4	contrast: Control vs SCZ	msqrob	dea	11	0.368776	1.05239	1.71034	0.0151195	0.14231	FALSE	GTF3C2	HGNC:4665	GTF3C2	ENSG00000115207	2976	2976
P06400	contrast: Control vs SCZ	msqrob	dea	13	0.44507	1.50542	2.4466	0.015128	0.14231	FALSE	RB1	HGNC:9884	RB1	ENSG00000139687	5925	5925
Q9H1E3	contrast: Control vs SCZ	msqrob	dea	3	0.533505	1.18548	1.92663	0.01513	0.14231	FALSE	NUCKS1	HGNC:29923	NUCKS1	ENSG00000069275	64710	64710
Q5T160	contrast: Control vs SCZ	msqrob	dea	15	0.13095	0.351205	0.570774	0.015151	0.14231	FALSE	RARS2	HGNC:21406	RARS2	ENSG00000146282	57038	57038
O60216	contrast: Control vs SCZ	msqrob	dea	18	0.432462	1.10652	1.7983	0.0151615	0.14231	FALSE	RAD21	HGNC:9811	RAD21	ENSG00000164754	5885	5885
Q13243	contrast: Control vs SCZ	msqrob	dea	9	0.206086	0.666595	1.08334	0.0151929	0.142442	FALSE	SRSF5	HGNC:10787	SRSF5	ENSG00000100650	6430	6430
O75586;O75586-2	contrast: Control vs SCZ	msqrob	dea	1	0.446635	1.22775	1.99533	0.0152839	0.143124	FALSE	MED6	HGNC:19970	MED6	ENSG00000133997	10001	10001
P29992;P50148	contrast: Control vs SCZ	msqrob	dea	2	0.248831	0.813426	1.32197	0.0153235	0.143124	FALSE	GNA11;GNAQ	HGNC:4379	GNA11	ENSG00000088256	2767	2767
Q9BVL4	contrast: Control vs SCZ	msqrob	dea	7	0.238047	0.606572	0.985794	0.0153342	0.143124	FALSE	SELENOO	HGNC:30395	SELENOO	ENSG00000073169	83642	83642
Q9BW85	contrast: Control vs SCZ	msqrob	dea	4	0.436481	1.00785	1.63794	0.0153354	0.143124	FALSE	YJU2	HGNC:25518	YJU2	ENSG00000105248	55702	55702
Q9H944	contrast: Control vs SCZ	msqrob	dea	2	0.309746	1.11784	1.8167	0.0153812	0.143389	FALSE	MED20	HGNC:16840	MED20	ENSG00000124641	9477	9477
Q9BQ39	contrast: Control vs SCZ	msqrob	dea	17	0.229515	0.857265	1.39322	0.0154665	0.143835	FALSE	DDX50	HGNC:17906	DDX50	ENSG00000107625	79009	79009
Q8NCE2;Q8NCE2-2;Q8NCE2-3	contrast: Control vs SCZ	msqrob	dea	2	0.316767	0.836214	1.35901	0.0154812	0.143835	FALSE	MTMR14	HGNC:26190	MTMR14	ENSG00000163719	64419	64419
O15381	contrast: Control vs SCZ	msqrob	dea	3	0.30731	0.760077	1.23527	0.0154923	0.143835	FALSE	NVL	HGNC:8070	NVL	ENSG00000143748	4931	4931
Q96DU7	contrast: Control vs SCZ	msqrob	dea	2	-0.346816	-0.879653	-1.4296	0.0155061	0.143835	FALSE	ITPKC	HGNC:14897	ITPKC	ENSG00000086544	80271	80271
P33991	contrast: Control vs SCZ	msqrob	dea	35	0.703699	2.00707	3.26187	0.0155568	0.144046	FALSE	MCM4	HGNC:6947	MCM4	ENSG00000104738	4173	4173
Q7Z589;Q7Z589-4;Q7Z589-5;Q7Z589-7	contrast: Control vs SCZ	msqrob	dea	2	0.436918	1.02505	1.6659	0.0155835	0.14413	FALSE	EMSY	HGNC:18071	EMSY	ENSG00000158636	56946	56946
Q8N5I4	contrast: Control vs SCZ	msqrob	dea	3	0.466233	1.29398	2.10296	0.0156838	0.144894	FALSE	DHRSX	HGNC:18399	DHRSX	ENSG00000169084	207063	207063
O94915;Q5TBA9	contrast: Control vs SCZ	msqrob	dea	2	-0.321316	-0.848586	-1.37911	0.0157717	0.145543	FALSE	FRYL;FRY	HGNC:29127	FRYL	ENSG00000075539	285527	285527
Q02447;Q02447-2;Q02447-3;Q02447-4;Q02447-5;Q02447-6	contrast: Control vs SCZ	msqrob	dea	2	0.556326	1.69556	2.7556	0.0158437	0.145925	FALSE	SP3	HGNC:11208	SP3	ENSG00000172845	6670	6670
P61916	contrast: Control vs SCZ	msqrob	dea	6	-0.450038	-1.57564	-2.56071	0.0158693	0.145952	FALSE	NPC2	HGNC:14537	NPC2	ENSG00000119655	10577	10577
Q9H5N1;Q9H5N1-2	contrast: Control vs SCZ	msqrob	dea	14	-0.136736	-0.433242	-0.704101	0.0159339	0.146026	FALSE	RABEP2	HGNC:24817	RABEP2	ENSG00000177548	79874	79874
H7BZJ1	contrast: Control vs SCZ	msqrob	dea	1	0.416753	1.18001	1.91774	0.0159549	0.146026	FALSE	MTMR1	HGNC:7449	MTMR1	ENSG00000063601	8776	8776
P43246	contrast: Control vs SCZ	msqrob	dea	27	0.392523	1.22375	1.98883	0.0159643	0.146026	FALSE	MSH2	HGNC:7325	MSH2	ENSG00000095002	4436	4436
O00255-2;O00255-3	contrast: Control vs SCZ	msqrob	dea	3	0.404192	1.14159	1.8553	0.0159715	0.146026	FALSE	MEN1	HGNC:7010	MEN1	ENSG00000133895	4221	4221
O60885	contrast: Control vs SCZ	msqrob	dea	7	0.346282	0.926326	1.50546	0.0159876	0.146026	FALSE	BRD4	HGNC:13575	BRD4	ENSG00000141867	23476	23476
P52701	contrast: Control vs SCZ	msqrob	dea	34	0.518228	1.52906	2.485	0.0160187	0.146026	FALSE	MSH6	HGNC:7329	MSH6	ENSG00000116062	2956	2956
Q96ST3	contrast: Control vs SCZ	msqrob	dea	22	0.313972	0.898397	1.46006	0.0160197	0.146026	FALSE	SIN3A	HGNC:19353	SIN3A	ENSG00000169375	25942	25942
Q8IXQ5	contrast: Control vs SCZ	msqrob	dea	1	0.502252	1.28475	2.08796	0.0160409	0.146058	FALSE	KLHL7	HGNC:15646	KLHL7	ENSG00000122550	55975	55975
O43402	contrast: Control vs SCZ	msqrob	dea	7	-0.138056	-0.416873	-0.677498	0.0160636	0.146066	FALSE	EMC8	HGNC:7864	EMC8	ENSG00000131148	10328	10328
Q9H9S5	contrast: Control vs SCZ	msqrob	dea	2	-0.31757	-1.2306	-1.99996	0.0160983	0.146066	FALSE	FKRP	HGNC:17997	FKRP	ENSG00000181027	79147	79147
O94842;O94842-2;O94842-3	contrast: Control vs SCZ	msqrob	dea	3	0.420529	1.49731	2.43342	0.0161028	0.146066	FALSE	TOX4	HGNC:20161	TOX4	ENSG00000092203	9878	9878
P61962	contrast: Control vs SCZ	msqrob	dea	9	0.232014	0.716178	1.16392	0.0161129	0.146066	FALSE	DCAF7	HGNC:30915	DCAF7	ENSG00000136485	10238	10238
P61326;Q96A72	contrast: Control vs SCZ	msqrob	dea	10	0.217389	0.588369	0.956212	0.0161602	0.146104	FALSE	MAGOH;MAGOHB	HGNC:6815	MAGOH	ENSG00000162385	4116	4116
Q08170	contrast: Control vs SCZ	msqrob	dea	12	0.363657	1.21082	1.96781	0.0161845	0.146104	FALSE	SRSF4	HGNC:10786	SRSF4	ENSG00000116350	6429	6429
O15084;O15084-4	contrast: Control vs SCZ	msqrob	dea	10	0.174681	0.451587	0.733915	0.0161915	0.146104	FALSE	ANKRD28	HGNC:29024	ANKRD28	ENSG00000206560	23243	23243
Q9BQ04	contrast: Control vs SCZ	msqrob	dea	18	0.202787	0.726143	1.18012	0.0161945	0.146104	FALSE	RBM4B	HGNC:28842	RBM4B	ENSG00000173914	83759	83759
Q9UM13	contrast: Control vs SCZ	msqrob	dea	1	0.359721	1.24042	2.01591	0.0162352	0.146104	FALSE	ANAPC10	HGNC:24077	ANAPC10	ENSG00000164162	10393	10393
Q969G3;Q969G3-2	contrast: Control vs SCZ	msqrob	dea	14	0.296615	1.0171	1.65298	0.0162491	0.146104	FALSE	SMARCE1	HGNC:11109	SMARCE1	ENSG00000073584	6605	6605
O95084	contrast: Control vs SCZ	msqrob	dea	3	0.452346	1.39836	2.27261	0.0162499	0.146104	FALSE	PRSS23	HGNC:14370	PRSS23	ENSG00000150687	11098	11098
O75439;P31930	contrast: Control vs SCZ	msqrob	dea	1	-0.26458	-1.22474	-1.99044	0.0162594	0.146104	FALSE	PMPCB;UQCRC1	HGNC:9119	PMPCB	ENSG00000105819	9512	9512
Q8WUM0	contrast: Control vs SCZ	msqrob	dea	38	0.203858	0.629014	1.02227	0.0163	0.146308	FALSE	NUP133	HGNC:18016	NUP133	ENSG00000069248	55746	55746
P21980	contrast: Control vs SCZ	msqrob	dea	17	-1.39677	-4.24677	-6.9018	0.016332	0.146435	FALSE	TGM2	HGNC:11778	TGM2	ENSG00000198959	7052	7052
Q7Z569	contrast: Control vs SCZ	msqrob	dea	7	0.202785	0.549663	0.893306	0.0163956	0.146845	FALSE	BRAP	HGNC:1099	BRAP	ENSG00000089234	8315	8315
Q9H3P2	contrast: Control vs SCZ	msqrob	dea	8	0.421587	1.03172	1.67675	0.0164674	0.147168	FALSE	NELFA	HGNC:12768	NELFA	ENSG00000185049	7469	7469
Q9H1A4	contrast: Control vs SCZ	msqrob	dea	15	0.127443	0.34821	0.565907	0.0165152	0.147434	FALSE	ANAPC1	HGNC:19988	ANAPC1	ENSG00000153107	64682	64682
Q9H6Z4;Q9H6Z4-3	contrast: Control vs SCZ	msqrob	dea	14	0.158077	0.438072	0.711949	0.0165358	0.147458	FALSE	RANBP3	HGNC:9850	RANBP3	ENSG00000031823	8498	8498
P63208	contrast: Control vs SCZ	msqrob	dea	11	0.125064	0.329371	0.53529	0.0166307	0.148143	FALSE	SKP1	HGNC:10899	SKP1	ENSG00000113558	6500	6500
Q9H6D7	contrast: Control vs SCZ	msqrob	dea	5	0.35533	0.83682	1.35999	0.0166625	0.148266	FALSE	HAUS4	HGNC:20163	HAUS4	ENSG00000092036	54930	54930
P28289;Q9NYL9	contrast: Control vs SCZ	msqrob	dea	1	-0.535209	-1.15933	-1.88413	0.0167072	0.148503	FALSE	TMOD1;TMOD3	HGNC:11871	TMOD1	ENSG00000136842	7111	7111
Q7Z4F1	contrast: Control vs SCZ	msqrob	dea	3	-0.538753	-1.48766	-2.41773	0.0167784	0.148974	FALSE	LRP10	HGNC:14553	LRP10	ENSG00000197324	26020	26020
Q14003	contrast: Control vs SCZ	msqrob	dea	1	0.316124	1.18956	1.93326	0.016798	0.148987	FALSE	KCNC3	HGNC:6235	KCNC3	ENSG00000131398	3748	3748
Q96KR1	contrast: Control vs SCZ	msqrob	dea	23	0.173008	0.507108	0.824146	0.0169543	0.149915	FALSE	ZFR	HGNC:17277	ZFR	ENSG00000056097	51663	51663
Q9Y5Q8;Q9Y5Q8-2;Q9Y5Q8-3	contrast: Control vs SCZ	msqrob	dea	14	0.247071	0.625426	1.01644	0.0169568	0.149915	FALSE	GTF3C5	HGNC:4668	GTF3C5	ENSG00000148308	9328	9328
P04406	contrast: Control vs SCZ	msqrob	dea	32	-0.229764	-0.607031	-0.98654	0.0169574	0.149915	FALSE	GAPDH	HGNC:4141	GAPDH	ENSG00000111640	2597	2597
P50552	contrast: Control vs SCZ	msqrob	dea	16	-0.405856	-1.29162	-2.09912	0.0169815	0.149967	FALSE	VASP	HGNC:12652	VASP	ENSG00000125753	7408	7408
K7EJE8;K7EKE6	contrast: Control vs SCZ	msqrob	dea	1	0.365781	1.17246	1.90547	0.0170316	0.150247	FALSE	LONP1	HGNC:9479	LONP1	ENSG00000196365	9361	9361
Q8N3P4;Q8N3P4-2;Q8N3P4-3	contrast: Control vs SCZ	msqrob	dea	8	-0.220073	-0.588712	-0.956768	0.0172014	0.151583	FALSE	VPS8	HGNC:29122	VPS8	ENSG00000156931	23355	23355
Q8TD30	contrast: Control vs SCZ	msqrob	dea	1	0.532884	1.25847	2.04525	0.0174482	0.15337	FALSE	GPT2	HGNC:18062	GPT2	ENSG00000166123	84706	84706
Q8WWQ0	contrast: Control vs SCZ	msqrob	dea	16	0.396654	1.13823	1.84984	0.0175036	0.15337	FALSE	PHIP	HGNC:15673	PHIP	ENSG00000146247	55023	55023
Q53HC9	contrast: Control vs SCZ	msqrob	dea	7	-0.132689	-0.408961	-0.664639	0.0175108	0.15337	FALSE	EIPR1	HGNC:12383	EIPR1	ENSG00000032389	7260	7260
O15294	contrast: Control vs SCZ	msqrob	dea	27	0.203125	0.592568	0.963036	0.0175238	0.15337	FALSE	OGT	HGNC:8127	OGT	ENSG00000147162	8473	8473
O95104	contrast: Control vs SCZ	msqrob	dea	6	0.346332	1.02218	1.66123	0.017532	0.15337	FALSE	SCAF4	HGNC:19304	SCAF4	ENSG00000156304	57466	57466
P31942;P31942-2	contrast: Control vs SCZ	msqrob	dea	13	0.249698	0.776596	1.26212	0.0175494	0.15337	FALSE	HNRNPH3	HGNC:5043	HNRNPH3	ENSG00000096746	3189	3189
Q9NS15;Q9NS15-2	contrast: Control vs SCZ	msqrob	dea	3	-0.554236	-1.26577	-2.05711	0.0175994	0.153607	FALSE	LTBP3	HGNC:6716	LTBP3	ENSG00000168056	4054	4054
Q13356;Q13356-2	contrast: Control vs SCZ	msqrob	dea	9	0.205054	0.535142	0.869707	0.0176356	0.15376	FALSE	PPIL2	HGNC:9261	PPIL2	ENSG00000100023	23759	23759
O60427	contrast: Control vs SCZ	msqrob	dea	5	0.426517	1.58763	2.5802	0.017694	0.153969	FALSE	FADS1	HGNC:3574	FADS1	ENSG00000149485	3992	3992
P20962	contrast: Control vs SCZ	msqrob	dea	3	0.546563	2.2086	3.5894	0.0177021	0.153969	FALSE	PTMS	HGNC:9629	PTMS	ENSG00000159335	5763	5763
Q96JN0;Q96JN0-2	contrast: Control vs SCZ	msqrob	dea	1	0.44871	1.29009	2.09664	0.0177159	0.153969	FALSE	LCOR	HGNC:29503	LCOR	ENSG00000196233	84458	84458
Q9ULW3	contrast: Control vs SCZ	msqrob	dea	1	0.366978	1.25748	2.04364	0.0177517	0.154117	FALSE	ABT1	HGNC:17369	ABT1	ENSG00000146109	29777	29777
Q9UHR5;Q9UHR5-2	contrast: Control vs SCZ	msqrob	dea	5	0.266509	0.819781	1.3323	0.0177752	0.154158	FALSE	SAP30BP	HGNC:30785	SAP30BP	ENSG00000161526	29115	29115
Q7Z5K2;Q7Z5K2-2;Q7Z5K2-3	contrast: Control vs SCZ	msqrob	dea	11	0.24514	0.558057	0.906948	0.0178298	0.154468	FALSE	WAPL	HGNC:23293	WAPL	ENSG00000062650	23063	23063
Q9BXS4	contrast: Control vs SCZ	msqrob	dea	1	-0.320829	-1.30076	-2.11398	0.0179191	0.154797	FALSE	TMEM59	HGNC:1239	TMEM59	ENSG00000116209	9528	9528
Q9UKV8	contrast: Control vs SCZ	msqrob	dea	14	0.208503	0.632032	1.02717	0.0179226	0.154797	FALSE	AGO2	HGNC:3263	AGO2	ENSG00000123908	27161	27161
P57076	contrast: Control vs SCZ	msqrob	dea	4	0.25978	0.716139	1.16386	0.0179242	0.154797	FALSE	CFAP298	HGNC:1301	CFAP298	ENSG00000159079	56683	56683
Q8IWF2	contrast: Control vs SCZ	msqrob	dea	1	0.518851	1.33716	2.17314	0.0180284	0.155414	FALSE	FOXRED2	HGNC:26264	FOXRED2	ENSG00000100350	80020	80020
P29375;P29375-2;P41229;P41229-2;P41229-5;Q9BY66;Q9BY66-2;Q9BY66-3	contrast: Control vs SCZ	msqrob	dea	1	0.483314	1.23087	2.00039	0.0180335	0.155414	FALSE	KDM5A;KDM5C;KDM5D	HGNC:9886	KDM5A	ENSG00000073614	5927	5927
P11532;P11532-11;P11532-2;P11532-4	contrast: Control vs SCZ	msqrob	dea	1	0.516035	1.13896	1.85102	0.0182549	0.156992	FALSE	DMD	HGNC:2928	DMD	ENSG00000198947	1756	1756
Q8TEL6;Q8TEL6-2;Q8TEL6-3	contrast: Control vs SCZ	msqrob	dea	2	0.28292	0.846571	1.37584	0.0182963	0.157184	FALSE	TRPC4AP	HGNC:16181	TRPC4AP	ENSG00000100991	26133	26133
O75600;O75600-2	contrast: Control vs SCZ	msqrob	dea	7	0.36426	0.966598	1.5709	0.0183339	0.157342	FALSE	GCAT	HGNC:4188	GCAT	ENSG00000100116	23464	23464
Q9BPX3	contrast: Control vs SCZ	msqrob	dea	14	0.642613	1.80752	2.93756	0.0183969	0.157718	FALSE	NCAPG	HGNC:24304	NCAPG	ENSG00000109805	64151	64151
Q8WVB6	contrast: Control vs SCZ	msqrob	dea	2	0.709154	2.15187	3.4972	0.0184677	0.157931	FALSE	CHTF18	HGNC:18435	CHTF18	ENSG00000127586	63922	63922
Q92759	contrast: Control vs SCZ	msqrob	dea	5	0.209679	0.490515	0.797181	0.0184724	0.157931	FALSE	GTF2H4	HGNC:4658	GTF2H4	ENSG00000213780	2968	2968
Q9NQ86;Q9NQ86-4	contrast: Control vs SCZ	msqrob	dea	3	0.829037	2.88472	4.68822	0.0184795	0.157931	FALSE	TRIM36	HGNC:16280	TRIM36	ENSG00000152503	55521	55521
Q8IY81	contrast: Control vs SCZ	msqrob	dea	13	0.487356	1.52091	2.47177	0.0185099	0.158027	FALSE	FTSJ3	HGNC:17136	FTSJ3	ENSG00000108592	117246	117246
O14497;Q8NFD5-1	contrast: Control vs SCZ	msqrob	dea	3	0.514287	2.25368	3.66266	0.0185291	0.158027	FALSE	ARID1A;ARID1B	HGNC:11110	ARID1A	ENSG00000117713	8289	8289
O75694	contrast: Control vs SCZ	msqrob	dea	39	0.195244	0.557329	0.905765	0.0185775	0.158275	FALSE	NUP155	HGNC:8063	NUP155	ENSG00000113569	9631	9631
P32456	contrast: Control vs SCZ	msqrob	dea	8	-0.376777	-1.1228	-1.82476	0.0186606	0.158818	FALSE	GBP2	HGNC:4183	GBP2	ENSG00000162645	2634	2634
O60828;O60828-2	contrast: Control vs SCZ	msqrob	dea	3	0.338398	0.898193	1.45973	0.0187234	0.159038	FALSE	PQBP1	HGNC:9330	PQBP1	ENSG00000102103	10084	10084
Q9NY65;Q9NY65-2	contrast: Control vs SCZ	msqrob	dea	1	-0.376115	-1.14709	-1.86424	0.0187252	0.159038	FALSE	TUBA8	HGNC:12410	TUBA8	ENSG00000183785	51807	51807
P06753-2	contrast: Control vs SCZ	msqrob	dea	20	-0.130951	-0.51038	-0.829464	0.0188102	0.159595	FALSE	TPM3	HGNC:12012	TPM3	ENSG00000143549	7170	7170
Q14683	contrast: Control vs SCZ	msqrob	dea	46	0.399347	1.3973	2.27088	0.0189503	0.160361	FALSE	SMC1A	HGNC:11111	SMC1A	ENSG00000072501	8243	8243
P14854	contrast: Control vs SCZ	msqrob	dea	1	0.46913	1.13219	1.84002	0.0189719	0.160361	FALSE	COX6B1	HGNC:2280	COX6B1	ENSG00000126267	1340	1340
Q9GZT4	contrast: Control vs SCZ	msqrob	dea	7	0.387367	1.25568	2.04072	0.0189785	0.160361	FALSE	SRR	HGNC:14398	SRR	ENSG00000167720	63826	63826
Q02338	contrast: Control vs SCZ	msqrob	dea	3	0.299148	1.28569	2.08949	0.0190006	0.160382	FALSE	BDH1	HGNC:1027	BDH1	ENSG00000161267	622	622
Q96T88;Q96T88-2	contrast: Control vs SCZ	msqrob	dea	13	0.678295	1.57625	2.5617	0.019067	0.160684	FALSE	UHRF1	HGNC:12556	UHRF1	ENSG00000276043	29128	29128
Q16531	contrast: Control vs SCZ	msqrob	dea	54	0.215461	0.681814	1.10808	0.0191642	0.161266	FALSE	DDB1	HGNC:2717	DDB1	ENSG00000167986	1642	1642
Q8NDA8	contrast: Control vs SCZ	msqrob	dea	8	0.268136	0.771491	1.25382	0.019344	0.162612	FALSE	MROH1	HGNC:26958	MROH1	ENSG00000179832	727957	727957
P40306	contrast: Control vs SCZ	msqrob	dea	4	-0.444915	-1.11316	-1.80909	0.0194237	0.163115	FALSE	PSMB10	HGNC:9538	PSMB10	ENSG00000205220	5699	5699
Q14186;Q14186-2	contrast: Control vs SCZ	msqrob	dea	1	0.363894	1.13995	1.85263	0.0194685	0.163325	FALSE	TFDP1	HGNC:11749	TFDP1	ENSG00000198176	7027	7027
Q15393	contrast: Control vs SCZ	msqrob	dea	50	0.167683	0.68065	1.10618	0.0194906	0.163343	FALSE	SF3B3	HGNC:10770	SF3B3	ENSG00000189091	23450	23450
Q92905	contrast: Control vs SCZ	msqrob	dea	22	0.0791806	0.225228	0.366038	0.0196436	0.164305	FALSE	COPS5	HGNC:2240	COPS5	ENSG00000121022	10987	10987
P11233	contrast: Control vs SCZ	msqrob	dea	7	0.153196	0.674244	1.09578	0.0196521	0.164305	FALSE	RALA	HGNC:9839	RALA	ENSG00000006451	5898	5898
A6NI73;A6NI73-2;A6NI73-3;A6NI73-4	contrast: Control vs SCZ	msqrob	dea	1	-0.547356	-1.26249	-2.05179	0.0196654	0.164305	FALSE	LILRA5	HGNC:16309	LILRA5	ENSG00000187116	353514	353514
Q9NTX5;Q9NTX5-2;Q9NTX5-6	contrast: Control vs SCZ	msqrob	dea	14	-0.417033	-1.16733	-1.89714	0.0197143	0.164546	FALSE	ECHDC1	HGNC:21489	ECHDC1	ENSG00000093144	55862	55862
Q9NX47	contrast: Control vs SCZ	msqrob	dea	4	0.292625	1.13835	1.85004	0.0197806	0.164932	FALSE	MARCHF5	HGNC:26025	MARCHF5	ENSG00000198060	54708	54708
P50748	contrast: Control vs SCZ	msqrob	dea	12	0.330638	0.758006	1.2319	0.0198649	0.165467	FALSE	KNTC1	HGNC:17255	KNTC1	ENSG00000184445	9735	9735
P54252;P54252-1;P54252-4	contrast: Control vs SCZ	msqrob	dea	4	0.253146	1.01662	1.6522	0.0199064	0.165477	FALSE	ATXN3	HGNC:7106	ATXN3	ENSG00000066427	4287	4287
Q15020	contrast: Control vs SCZ	msqrob	dea	35	0.223576	0.649745	1.05596	0.0201194	0.16691	FALSE	SART3	HGNC:16860	SART3	ENSG00000075856	9733	9733
P11908;P11908-2;P21108;P60891	contrast: Control vs SCZ	msqrob	dea	1	-0.359759	-1.13169	-1.8392	0.0201825	0.167264	FALSE	PRPS2;PRPS1L1;PRPS1	HGNC:9465	PRPS2	ENSG00000101911	5634	5634
Q8N5C6	contrast: Control vs SCZ	msqrob	dea	8	0.168775	0.552829	0.898453	0.0203346	0.168355	FALSE	SRBD1	HGNC:25521	SRBD1	ENSG00000068784	55133	55133
Q8TEW0;Q8TEW0-2	contrast: Control vs SCZ	msqrob	dea	23	0.280905	0.866557	1.40832	0.0204713	0.169145	FALSE	PARD3	HGNC:16051	PARD3	ENSG00000148498	56288	56288
O94906	contrast: Control vs SCZ	msqrob	dea	39	0.199289	0.690985	1.12298	0.0205453	0.169458	FALSE	PRPF6	HGNC:15860	PRPF6	ENSG00000101161	24148	24148
P11940	contrast: Control vs SCZ	msqrob	dea	7	-0.164889	-0.408543	-0.663961	0.0205503	0.169458	FALSE	PABPC1	HGNC:8554	PABPC1	ENSG00000070756	26986	26986
P03905	contrast: Control vs SCZ	msqrob	dea	4	0.228118	0.609675	0.990837	0.0206782	0.170309	FALSE	MT-ND4	HGNC:7459	MT-ND4	ENSG00000198886	4538	4538
A0A140T8Y5	contrast: Control vs SCZ	msqrob	dea	4	0.362766	0.912032	1.48223	0.0206951	0.170309	FALSE	DHX16	HGNC:2739	DHX16	ENSG00000204560	8449	8449
P0DMV8;P0DMV9;P34931	contrast: Control vs SCZ	msqrob	dea	9	0.271619	0.719049	1.16859	0.0207725	0.170346	FALSE	HSPA1A;HSPA1B;HSPA1L	HGNC:5232	HSPA1A	ENSG00000204389	3303	3303
O14829;O14829-2;O14829-3;O14829-5	contrast: Control vs SCZ	msqrob	dea	1	-0.489729	-1.21549	-1.97541	0.0207831	0.170346	FALSE	PPEF1	HGNC:9243	PPEF1	ENSG00000086717	5475	5475
Q86VX9;Q86VX9-2;Q86VX9-3;Q86VX9-4;Q86VX9-5	contrast: Control vs SCZ	msqrob	dea	2	0.409947	0.952701	1.54832	0.0207918	0.170346	FALSE	MON1A	HGNC:28207	MON1A	ENSG00000164077	84315	84315
Q96CW1;Q96CW1-2	contrast: Control vs SCZ	msqrob	dea	26	-0.171737	-0.644521	-1.04747	0.0208032	0.170346	FALSE	AP2M1	HGNC:564	AP2M1	ENSG00000161203	1173	1173
Q14676	contrast: Control vs SCZ	msqrob	dea	11	0.467444	1.32574	2.15457	0.0210799	0.172439	FALSE	MDC1	HGNC:21163	MDC1	ENSG00000137337	9656	9656
M0QYC1	contrast: Control vs SCZ	msqrob	dea	1	-0.382894	-1.16473	-1.89291	0.0212212	0.173422	FALSE	ARHGEF1	HGNC:681	ARHGEF1	ENSG00000076928	9138	9138
P29372;P29372-2;P29372-4;P29372-5	contrast: Control vs SCZ	msqrob	dea	9	0.313331	0.981192	1.59462	0.0212524	0.173425	FALSE	MPG	HGNC:7211	MPG	ENSG00000103152	4350	4350
Q8WYP5;Q8WYP5-2;Q8WYP5-3	contrast: Control vs SCZ	msqrob	dea	35	0.275536	0.820016	1.33268	0.0212638	0.173425	FALSE	AHCTF1	HGNC:24618	AHCTF1	ENSG00000153207	25909	25909
P20839;P20839-2;P20839-3;P20839-4;P20839-5;P20839-6;P20839-7	contrast: Control vs SCZ	msqrob	dea	3	-0.359389	-0.983518	-1.5984	0.0213251	0.173753	FALSE	IMPDH1	HGNC:6052	IMPDH1	ENSG00000106348	3614	3614
Q9UBL3	contrast: Control vs SCZ	msqrob	dea	11	0.333788	1.18282	1.9223	0.0213739	0.173827	FALSE	ASH2L	HGNC:744	ASH2L	ENSG00000129691	9070	9070
Q9UDY4	contrast: Control vs SCZ	msqrob	dea	4	-0.970946	-2.96037	-4.81117	0.0213891	0.173827	FALSE	DNAJB4	HGNC:14886	DNAJB4	ENSG00000162616	11080	11080
Q96GM5	contrast: Control vs SCZ	msqrob	dea	10	0.404127	1.09705	1.78292	0.0214023	0.173827	FALSE	SMARCD1	HGNC:11106	SMARCD1	ENSG00000066117	6602	6602
Q6ZU35	contrast: Control vs SCZ	msqrob	dea	9	0.387968	1.00299	1.63005	0.0214188	0.173827	FALSE	CRACD	HGNC:29219	CRACD	ENSG00000109265	57482	57482
Q9P2J3	contrast: Control vs SCZ	msqrob	dea	4	0.153848	0.535012	0.869496	0.0216516	0.175472	FALSE	KLHL9	HGNC:18732	KLHL9	ENSG00000198642	55958	55958
Q92604	contrast: Control vs SCZ	msqrob	dea	7	0.250673	0.665155	1.081	0.0216643	0.175472	FALSE	LPGAT1	HGNC:28985	LPGAT1	ENSG00000123684	9926	9926
P13591-1	contrast: Control vs SCZ	msqrob	dea	7	0.787871	2.88952	4.69602	0.0216959	0.175555	FALSE	NCAM1	HGNC:7656	NCAM1	ENSG00000149294	4684	4684
Q9BZZ5-2	contrast: Control vs SCZ	msqrob	dea	24	0.205642	0.730488	1.18718	0.0217388	0.175606	FALSE	API5	HGNC:594	API5	ENSG00000166181	8539	8539
O43556;O43556-4	contrast: Control vs SCZ	msqrob	dea	1	-0.396742	-1.10617	-1.79773	0.0217693	0.175606	FALSE	SGCE	HGNC:10808	SGCE	ENSG00000127990	8910	8910
Q99547	contrast: Control vs SCZ	msqrob	dea	2	0.417903	0.865868	1.4072	0.0217758	0.175606	FALSE	MPHOSPH6	HGNC:7214	MPHOSPH6	ENSG00000135698	10200	10200
Q15149-3	contrast: Control vs SCZ	msqrob	dea	1	-0.422831	-1.10252	-1.79181	0.0217877	0.175606	FALSE	PLEC	HGNC:9069	PLEC	ENSG00000178209	5339	5339
Q8WUZ0;Q8WUZ0-2	contrast: Control vs SCZ	msqrob	dea	3	0.359843	0.902375	1.46653	0.0218426	0.175652	FALSE	BCL7C	HGNC:1006	BCL7C	ENSG00000099385	9274	9274
Q9Y657	contrast: Control vs SCZ	msqrob	dea	3	0.443964	1.83705	2.98555	0.0218454	0.175652	FALSE	SPIN1	HGNC:11243	SPIN1	ENSG00000106723	10927	10927
P49736	contrast: Control vs SCZ	msqrob	dea	37	0.652961	1.72235	2.79915	0.0218576	0.175652	FALSE	MCM2	HGNC:6944	MCM2	ENSG00000073111	4171	4171
P18077	contrast: Control vs SCZ	msqrob	dea	13	-0.156282	-0.582199	-0.946185	0.0220067	0.176678	FALSE	RPL35A	HGNC:10345	RPL35A	ENSG00000182899	6165	6165
Q9UBU8-2	contrast: Control vs SCZ	msqrob	dea	7	0.287932	0.905891	1.47224	0.0221762	0.177864	FALSE	MORF4L1	HGNC:16989	MORF4L1	ENSG00000185787	10933	10933
Q2TBE0;Q2TBE0-2	contrast: Control vs SCZ	msqrob	dea	1	0.530169	1.22695	1.99403	0.0222843	0.178557	FALSE	CWF19L2	HGNC:26508	CWF19L2	ENSG00000152404	143884	143884
Q9HAU4	contrast: Control vs SCZ	msqrob	dea	4	-0.342983	-0.974118	-1.58313	0.0224017	0.179323	FALSE	SMURF2	HGNC:16809	SMURF2	ENSG00000108854	64750	64750
Q9NW81;Q9NW81-4	contrast: Control vs SCZ	msqrob	dea	4	-0.495679	-1.16117	-1.88712	0.0224559	0.179433	FALSE	DMAC2	HGNC:25496	DMAC2	ENSG00000105341	55101	55101
Q9H6R0	contrast: Control vs SCZ	msqrob	dea	2	0.248611	0.75301	1.22378	0.022469	0.179433	FALSE	DHX33	HGNC:16718	DHX33	ENSG00000005100	56919	56919
P78559	contrast: Control vs SCZ	msqrob	dea	55	-0.398038	-1.0882	-1.76853	0.022481	0.179433	FALSE	MAP1A	HGNC:6835	MAP1A	ENSG00000166963	4130	4130
Q9P2K3;Q9P2K3-3	contrast: Control vs SCZ	msqrob	dea	6	0.247403	0.675519	1.09785	0.0225126	0.17951	FALSE	RCOR3	HGNC:25594	RCOR3	ENSG00000117625	55758	55758
P31749	contrast: Control vs SCZ	msqrob	dea	13	0.2141	0.593279	0.964191	0.0225569	0.179586	FALSE	AKT1	HGNC:391	AKT1	ENSG00000142208	207	207
Q7L2H7	contrast: Control vs SCZ	msqrob	dea	14	0.16192	0.378789	0.615604	0.0225658	0.179586	FALSE	EIF3M	HGNC:24460	EIF3M	ENSG00000149100	10480	10480
Q6ZSX4	contrast: Control vs SCZ	msqrob	dea	7	0.332708	0.889024	1.44483	0.022849	0.181529	FALSE	EPB41L2	HGNC:3379	EPB41L2	ENSG00000079819	2037	2037
Q13263	contrast: Control vs SCZ	msqrob	dea	34	0.217427	0.682308	1.10888	0.0228746	0.181529	FALSE	TRIM28	HGNC:16384	TRIM28	ENSG00000130726	10155	10155
Q08AE8;Q08AE8-2	contrast: Control vs SCZ	msqrob	dea	4	0.389396	1.11017	1.80424	0.0228763	0.181529	FALSE	SPIRE1	HGNC:30622	SPIRE1	ENSG00000134278	56907	56907
Q9H0R1	contrast: Control vs SCZ	msqrob	dea	1	-0.610493	-1.15748	-1.88112	0.0229513	0.181758	FALSE	AP5M1	HGNC:20192	AP5M1	ENSG00000053770	55745	55745
Q9NYF8;Q9NYF8-2;Q9NYF8-3	contrast: Control vs SCZ	msqrob	dea	25	0.194315	0.61412	0.998061	0.0229666	0.181758	FALSE	BCLAF1	HGNC:16863	BCLAF1	ENSG00000029363	9774	9774
Q86VM9	contrast: Control vs SCZ	msqrob	dea	6	0.305293	0.983299	1.59805	0.0229715	0.181758	FALSE	ZC3H18	HGNC:25091	ZC3H18	ENSG00000158545	124245	124245
Q7L576	contrast: Control vs SCZ	msqrob	dea	17	0.146477	0.369467	0.600454	0.0230343	0.182046	FALSE	CYFIP1	HGNC:13759	CYFIP1	ENSG00000273749	23191	23191
Q13952;Q13952-2;Q13952-3;Q13952-5;Q13952-6;Q13952-7	contrast: Control vs SCZ	msqrob	dea	5	0.280525	0.685063	1.11336	0.0230778	0.182046	FALSE	NFYC	HGNC:7806	NFYC	ENSG00000066136	4802	4802
P48059-3	contrast: Control vs SCZ	msqrob	dea	14	-0.386913	-0.972498	-1.58049	0.0230943	0.182046	FALSE	LIMS1	HGNC:6616	LIMS1	ENSG00000169756	3987	3987
A0A140T912;A0A140T930;A0A140T937;A0A1W2PRZ0;O78179	contrast: Control vs SCZ	msqrob	dea	1	-0.573465	-1.21313	-1.97157	0.0231037	0.182046	FALSE	HLA-C	HGNC:4933	HLA-C	ENSG00000204525	3107	3107
P04271	contrast: Control vs SCZ	msqrob	dea	2	0.696253	0.959266	1.55899	0.0231187	0.182046	FALSE	S100B	HGNC:10500	S100B	ENSG00000160307	6285	6285
Q14692	contrast: Control vs SCZ	msqrob	dea	13	0.357907	1.02584	1.66719	0.0231466	0.182091	FALSE	BMS1	HGNC:23505	BMS1	ENSG00000165733	9790	9790
P49642	contrast: Control vs SCZ	msqrob	dea	3	0.668336	2.62075	4.25922	0.0232256	0.182538	FALSE	PRIM1	HGNC:9369	PRIM1	ENSG00000198056	5557	5557
Q9Y530	contrast: Control vs SCZ	msqrob	dea	4	0.355988	1.11519	1.81239	0.0232701	0.182702	FALSE	OARD1	HGNC:21257	OARD1	ENSG00000124596	221443	221443
Q6P1A2	contrast: Control vs SCZ	msqrob	dea	2	-0.276542	-1.00497	-1.63327	0.023291	0.182702	FALSE	LPCAT3	HGNC:30244	LPCAT3	ENSG00000111684	10162	10162
P49368	contrast: Control vs SCZ	msqrob	dea	6	0.156608	0.419076	0.681077	0.0233651	0.183108	FALSE	CCT3	HGNC:1616	CCT3	ENSG00000163468	7203	7203
Q96LL9	contrast: Control vs SCZ	msqrob	dea	1	0.406977	1.08571	1.76449	0.0234891	0.183682	FALSE	DNAJC30	HGNC:16410	DNAJC30	ENSG00000176410	84277	84277
Q96IU4	contrast: Control vs SCZ	msqrob	dea	8	-0.295547	-1.0751	-1.74723	0.0235278	0.183682	FALSE	ABHD14B	HGNC:28235	ABHD14B	ENSG00000114779	84836	84836
P37198	contrast: Control vs SCZ	msqrob	dea	10	0.184392	0.635704	1.03314	0.0235764	0.183768	FALSE	NUP62	HGNC:8066	NUP62	ENSG00000213024	23636	23636
O43679;O43679-2;O43679-3;Q86U70;Q86U70-2;Q86U70-3	contrast: Control vs SCZ	msqrob	dea	1	0.615599	1.11454	1.81134	0.0235836	0.183768	FALSE	LDB2;LDB1	HGNC:6533	LDB2	ENSG00000169744	9079	9079
P24941	contrast: Control vs SCZ	msqrob	dea	10	0.465364	1.57853	2.56541	0.0236194	0.183873	FALSE	CDK2	HGNC:1771	CDK2	ENSG00000123374	1017	1017
P62140	contrast: Control vs SCZ	msqrob	dea	13	0.124358	0.397024	0.64524	0.0236502	0.183906	FALSE	PPP1CB	HGNC:9282	PPP1CB	ENSG00000213639	5500	5500
O43237;Q9Y6G9	contrast: Control vs SCZ	msqrob	dea	1	0.390525	1.08616	1.76522	0.0236684	0.183906	FALSE	DYNC1LI2;DYNC1LI1	HGNC:2966	DYNC1LI2	ENSG00000135720	1783	1783
Q86T24	contrast: Control vs SCZ	msqrob	dea	1	0.440867	1.07869	1.75307	0.023779	0.184488	FALSE	ZBTB33	HGNC:16682	ZBTB33	ENSG00000177485	10009	10009
Q8N543	contrast: Control vs SCZ	msqrob	dea	3	0.285021	0.732903	1.19111	0.0237882	0.184488	FALSE	OGFOD1	HGNC:25585	OGFOD1	ENSG00000087263	55239	55239
Q9UH17	contrast: Control vs SCZ	msqrob	dea	1	0.524913	1.15124	1.87098	0.0238696	0.184877	FALSE	APOBEC3B	HGNC:17352	APOBEC3B	ENSG00000179750	9582	9582
D6R9W4	contrast: Control vs SCZ	msqrob	dea	22	0.116654	0.568215	0.923458	0.0238834	0.184877	FALSE	DBN1	HGNC:2695	DBN1	ENSG00000113758	1627	1627
Q9NSK0;Q9NSK0-3	contrast: Control vs SCZ	msqrob	dea	15	0.197559	0.683593	1.11097	0.0239106	0.184905	FALSE	KLC4	HGNC:21624	KLC4	ENSG00000137171	89953	89953
O60704	contrast: Control vs SCZ	msqrob	dea	5	-0.429478	-1.16786	-1.898	0.0239321	0.184905	FALSE	TPST2	HGNC:12021	TPST2	ENSG00000128294	8459	8459
Q99643;Q99643-3;Q99643-5	contrast: Control vs SCZ	msqrob	dea	4	0.309949	0.75185	1.2219	0.0239869	0.185154	FALSE	SDHC	HGNC:10682	SDHC	ENSG00000143252	6391	6391
Q9BXS5	contrast: Control vs SCZ	msqrob	dea	15	-0.110309	-0.408312	-0.663585	0.0240118	0.185173	FALSE	AP1M1	HGNC:13667	AP1M1	ENSG00000072958	8907	8907
Q9H6R4;Q9H6R4-4	contrast: Control vs SCZ	msqrob	dea	21	0.130153	0.362665	0.589399	0.024108	0.185566	FALSE	NOL6	HGNC:19910	NOL6	ENSG00000165271	65083	65083
Q03393	contrast: Control vs SCZ	msqrob	dea	2	-0.388121	-1.11906	-1.81869	0.0243242	0.187055	FALSE	PTS	HGNC:9689	PTS	ENSG00000150787	5805	5805
Q96S59	contrast: Control vs SCZ	msqrob	dea	9	0.164573	0.638138	1.03709	0.0243475	0.187059	FALSE	RANBP9	HGNC:13727	RANBP9	ENSG00000010017	10048	10048
Q8N5M1	contrast: Control vs SCZ	msqrob	dea	7	0.262788	0.789917	1.28377	0.024451	0.187504	FALSE	ATPAF2	HGNC:18802	ATPAF2	ENSG00000171953	91647	91647
Q86W50	contrast: Control vs SCZ	msqrob	dea	4	0.236005	0.523554	0.850874	0.024451	0.187504	FALSE	METTL16	HGNC:28484	METTL16	ENSG00000127804	79066	79066
Q8N1G2	contrast: Control vs SCZ	msqrob	dea	17	0.311735	0.793396	1.28942	0.0244986	0.187548	FALSE	CMTR1	HGNC:21077	CMTR1	ENSG00000137200	23070	23070
Q9H5K3	contrast: Control vs SCZ	msqrob	dea	3	0.250693	0.625438	1.01646	0.0245128	0.187548	FALSE	POMK	HGNC:26267	POMK	ENSG00000185900	84197	84197
P07741	contrast: Control vs SCZ	msqrob	dea	9	-0.167018	-0.607844	-0.987863	0.0245254	0.187548	FALSE	APRT	HGNC:626	APRT	ENSG00000198931	353	353
Q659C4;Q659C4-2;Q659C4-5;Q6PKG0	contrast: Control vs SCZ	msqrob	dea	3	0.275806	1.26626	2.05791	0.0247036	0.188452	FALSE	LARP1B;LARP1	HGNC:24704	LARP1B	ENSG00000138709	55132	55132
Q96LW7-2	contrast: Control vs SCZ	msqrob	dea	6	-0.22113	-0.870876	-1.41534	0.02474	0.188452	FALSE	CARD19	HGNC:28148	CARD19	ENSG00000165233	84270	84270
P46783	contrast: Control vs SCZ	msqrob	dea	12	-0.10768	-0.355928	-0.57845	0.0247412	0.188452	FALSE	RPS10	HGNC:10383	RPS10	ENSG00000124614	6204	6204
O75152	contrast: Control vs SCZ	msqrob	dea	9	0.346082	1.02133	1.65986	0.0247761	0.188452	FALSE	ZC3H11A	HGNC:29093	ZC3H11A	ENSG00000058673	9877	9877
Q04727;Q04727-2;Q04727-3	contrast: Control vs SCZ	msqrob	dea	3	0.474507	0.824954	1.34071	0.0247812	0.188452	FALSE	TLE4	HGNC:11840	TLE4	ENSG00000106829	7091	7091
Q9BQ52	contrast: Control vs SCZ	msqrob	dea	18	0.288907	0.776042	1.26122	0.0249453	0.189332	FALSE	ELAC2	HGNC:14198	ELAC2	ENSG00000006744	60528	60528
Q2TAL8	contrast: Control vs SCZ	msqrob	dea	10	0.206197	0.450372	0.73194	0.0249646	0.189332	FALSE	QRICH1	HGNC:24713	QRICH1	ENSG00000198218	54870	54870
Q8IXF0;Q8IXF0-2;Q8IXF0-3;Q8IXF0-4	contrast: Control vs SCZ	msqrob	dea	1	0.435764	1.1049	1.79567	0.0249942	0.189332	FALSE	NPAS3	HGNC:19311	NPAS3	ENSG00000151322	64067	64067
Q9Y6N5	contrast: Control vs SCZ	msqrob	dea	1	-0.539528	-1.19406	-1.94057	0.0250314	0.189332	FALSE	SQOR	HGNC:20390	SQOR	ENSG00000137767	58472	58472
Q15424;Q15424-3;Q15424-4	contrast: Control vs SCZ	msqrob	dea	18	0.25036	0.698896	1.13584	0.0250589	0.189332	FALSE	SAFB	HGNC:10520	SAFB	ENSG00000160633	6294	6294
P60468	contrast: Control vs SCZ	msqrob	dea	4	-0.225142	-0.608273	-0.988559	0.0250813	0.189332	FALSE	SEC61B	HGNC:16993	SEC61B	ENSG00000106803	10952	10952
Q9UQ35	contrast: Control vs SCZ	msqrob	dea	27	0.269149	0.785253	1.27618	0.0250984	0.189332	FALSE	SRRM2	HGNC:16639	SRRM2	ENSG00000167978	23524	23524
P14618-2;P14618-3;P30613;P30613-2	contrast: Control vs SCZ	msqrob	dea	1	-0.250517	-1.11856	-1.81788	0.02513	0.189332	FALSE	PKM;PKLR	HGNC:9021	PKM	ENSG00000067225	5315	5315
Q13123	contrast: Control vs SCZ	msqrob	dea	15	0.220529	0.574757	0.93409	0.0251391	0.189332	FALSE	IK	HGNC:5958	IK	ENSG00000113141	3550	3550
Q9NUI1	contrast: Control vs SCZ	msqrob	dea	8	-0.277943	-0.839822	-1.36487	0.0251506	0.189332	FALSE	DECR2	HGNC:2754	DECR2	ENSG00000242612	26063	26063
Q9HCU9	contrast: Control vs SCZ	msqrob	dea	1	0.490359	1.0606	1.72368	0.0252186	0.189671	FALSE	BRMS1	HGNC:17262	BRMS1	ENSG00000174744	25855	25855
O95983;O95983-2	contrast: Control vs SCZ	msqrob	dea	6	0.442677	0.892154	1.44992	0.0253118	0.190198	FALSE	MBD3	HGNC:6918	MBD3	ENSG00000071655	53615	53615
O75400	contrast: Control vs SCZ	msqrob	dea	16	0.166328	0.64476	1.04786	0.0254332	0.190841	FALSE	PRPF40A	HGNC:16463	PRPF40A	ENSG00000196504	55660	55660
Q53GS9	contrast: Control vs SCZ	msqrob	dea	16	0.272192	0.85841	1.39508	0.0254439	0.190841	FALSE	USP39	HGNC:20071	USP39	ENSG00000168883	10713	10713
O60346	contrast: Control vs SCZ	msqrob	dea	1	0.45602	1.24349	2.0209	0.0254684	0.19085	FALSE	PHLPP1	HGNC:20610	PHLPP1	ENSG00000081913	23239	23239
Q96AE7-2	contrast: Control vs SCZ	msqrob	dea	9	0.165336	0.547539	0.889855	0.0255749	0.191454	FALSE	TTC17	HGNC:25596	TTC17	ENSG00000052841	55761	55761
P25205;P25205-2	contrast: Control vs SCZ	msqrob	dea	40	0.597986	1.90162	3.0905	0.0255956	0.191454	FALSE	MCM3	HGNC:6945	MCM3	ENSG00000112118	4172	4172
Q58FG0	contrast: Control vs SCZ	msqrob	dea	3	0.195994	0.711647	1.15656	0.02569	0.191985	FALSE	HSP90AA5P	HGNC:32535	HSP90AA5P	ENSG00000205955	730211	730211
Q9H307	contrast: Control vs SCZ	msqrob	dea	18	0.240609	0.801909	1.30325	0.0257993	0.192627	FALSE	PNN	HGNC:9162	PNN	ENSG00000100941	5411	5411
Q96HR3;Q96HR3-2	contrast: Control vs SCZ	msqrob	dea	1	0.635145	1.08163	1.75786	0.0258408	0.192762	FALSE	MED30	HGNC:23032	MED30	ENSG00000164758	90390	90390
Q5H9K5;Q5H9K5-2	contrast: Control vs SCZ	msqrob	dea	1	-0.610049	-1.14523	-1.86122	0.0258657	0.192772	FALSE	ZMAT1	HGNC:29377	ZMAT1	ENSG00000166432	84460	84460
Q53EU6	contrast: Control vs SCZ	msqrob	dea	9	0.430099	1.23811	2.01216	0.0260071	0.193489	FALSE	GPAT3	HGNC:28157	GPAT3	ENSG00000138678	84803	84803
Q9HCS7	contrast: Control vs SCZ	msqrob	dea	19	0.241526	0.804154	1.3069	0.0260266	0.193489	FALSE	XAB2	HGNC:14089	XAB2	ENSG00000076924	56949	56949
Q9BW71;Q9BW71-2	contrast: Control vs SCZ	msqrob	dea	2	0.565008	1.90679	3.09889	0.02605	0.193489	FALSE	HIRIP3	HGNC:4917	HIRIP3	ENSG00000149929	8479	8479
P08572	contrast: Control vs SCZ	msqrob	dea	15	-0.382805	-0.917644	-1.49135	0.0260755	0.193489	FALSE	COL4A2	HGNC:2203	COL4A2	ENSG00000134871	1284	1284
O15514	contrast: Control vs SCZ	msqrob	dea	2	0.331302	0.771254	1.25343	0.0261332	0.193489	FALSE	POLR2D	HGNC:9191	POLR2D	ENSG00000144231	5433	5433
Q9UJX6;Q9UJX6-2	contrast: Control vs SCZ	msqrob	dea	6	0.215102	0.557747	0.906445	0.02615	0.193489	FALSE	ANAPC2	HGNC:19989	ANAPC2	ENSG00000176248	29882	29882
Q9Y5E7	contrast: Control vs SCZ	msqrob	dea	2	0.71703	2.44632	3.97574	0.0261735	0.193489	FALSE	PCDHB2	HGNC:8687	PCDHB2	ENSG00000112852	56133	56133
P35237	contrast: Control vs SCZ	msqrob	dea	28	0.239728	0.571009	0.927998	0.0261848	0.193489	FALSE	SERPINB6	HGNC:8950	SERPINB6	ENSG00000124570	5269	5269
P03915	contrast: Control vs SCZ	msqrob	dea	2	0.510849	1.77045	2.87731	0.0261911	0.193489	FALSE	MT-ND5	HGNC:7461	MT-ND5	ENSG00000198786	4540	4540
Q14566	contrast: Control vs SCZ	msqrob	dea	26	0.655732	2.28579	3.71484	0.0262004	0.193489	FALSE	MCM6	HGNC:6949	MCM6	ENSG00000076003	4175	4175
Q7Z4H7	contrast: Control vs SCZ	msqrob	dea	5	0.240468	0.692436	1.12534	0.026221	0.193489	FALSE	HAUS6	HGNC:25948	HAUS6	ENSG00000147874	54801	54801
P61353	contrast: Control vs SCZ	msqrob	dea	7	-0.155879	-0.541471	-0.879993	0.0262864	0.193668	FALSE	RPL27	HGNC:10328	RPL27	ENSG00000131469	6155	6155
P35249	contrast: Control vs SCZ	msqrob	dea	10	0.385549	1.27213	2.06745	0.0263123	0.193668	FALSE	RFC4	HGNC:9972	RFC4	ENSG00000163918	5984	5984
Q96SK2;Q96SK2-2	contrast: Control vs SCZ	msqrob	dea	4	0.224567	0.526248	0.855253	0.0263161	0.193668	FALSE	TMEM209	HGNC:21898	TMEM209	ENSG00000146842	84928	84928
P08621	contrast: Control vs SCZ	msqrob	dea	21	0.209668	0.750611	1.21988	0.026374	0.193863	FALSE	SNRNP70	HGNC:11150	SNRNP70	ENSG00000104852	6625	6625
Q9H9B4	contrast: Control vs SCZ	msqrob	dea	15	-0.131743	-0.571717	-0.929149	0.0263898	0.193863	FALSE	SFXN1	HGNC:16085	SFXN1	ENSG00000164466	94081	94081
O14757;O14757-2	contrast: Control vs SCZ	msqrob	dea	4	0.414851	0.876899	1.42513	0.0264199	0.193906	FALSE	CHEK1	HGNC:1925	CHEK1	ENSG00000149554	1111	1111
Q15796;Q15796-2	contrast: Control vs SCZ	msqrob	dea	4	0.197287	0.534594	0.868816	0.0264449	0.193906	FALSE	SMAD2	HGNC:6768	SMAD2	ENSG00000175387	4087	4087
Q9NVM6	contrast: Control vs SCZ	msqrob	dea	5	0.180674	0.459081	0.746094	0.0264825	0.193906	FALSE	DNAJC17	HGNC:25556	DNAJC17	ENSG00000104129	55192	55192
Q9H270	contrast: Control vs SCZ	msqrob	dea	21	-0.138889	-0.44649	-0.72563	0.0264901	0.193906	FALSE	VPS11	HGNC:14583	VPS11	ENSG00000160695	55823	55823
Q9H6U8;Q9H6U8-3	contrast: Control vs SCZ	msqrob	dea	7	0.163108	0.383091	0.622595	0.0265416	0.194111	FALSE	ALG9	HGNC:15672	ALG9	ENSG00000086848	79796	79796
Q14141;Q14141-2;Q14141-4;Q92599;Q92599-2;Q92599-4;Q9NVA2-2;Q9P0V9;Q9P0V9-2	contrast: Control vs SCZ	msqrob	dea	1	-0.332366	-1.15489	-1.87692	0.026634	0.194375	FALSE	SEPTIN6;SEPTIN8;SEPTIN11;SEPTIN10	HGNC:15848	SEPTIN6	ENSG00000125354	23157	23157
Q9H583	contrast: Control vs SCZ	msqrob	dea	36	0.176516	0.452034	0.734641	0.0266476	0.194375	FALSE	HEATR1	HGNC:25517	HEATR1	ENSG00000119285	55127	55127
Q9Y6I4;Q9Y6I4-2	contrast: Control vs SCZ	msqrob	dea	4	0.282137	0.716221	1.164	0.0266488	0.194375	FALSE	USP3	HGNC:12626	USP3	ENSG00000140455	9960	9960
P07196;P08670;P17661;Q16352	contrast: Control vs SCZ	msqrob	dea	1	-0.262482	-1.09382	-1.77767	0.0267012	0.194585	FALSE	NEFL;VIM;DES;INA	HGNC:7739	NEFL	ENSG00000277586	4747	4747
K7EPT8	contrast: Control vs SCZ	msqrob	dea	5	0.285013	0.448934	0.729603	0.0267846	0.19502	FALSE	GFAP	HGNC:4235	GFAP	ENSG00000131095	2670	2670
Q9BQC3	contrast: Control vs SCZ	msqrob	dea	1	0.391819	1.13587	1.846	0.0268534	0.195347	FALSE	DPH2	HGNC:3004	DPH2	ENSG00000132768	1802	1802
P16401	contrast: Control vs SCZ	msqrob	dea	9	0.601845	3.32678	5.40664	0.0269433	0.195828	FALSE	H1-5	HGNC:4719	H1-5	ENSG00000184357	3009	3009
Q13683-7	contrast: Control vs SCZ	msqrob	dea	1	0.591421	1.07127	1.74101	0.0270502	0.196393	FALSE	ITGA7	HGNC:6143	ITGA7	ENSG00000135424	3679	3679
Q9BTD8;Q9BTD8-2;Q9BTD8-3;Q9BTD8-4	contrast: Control vs SCZ	msqrob	dea	5	0.299483	0.797516	1.29612	0.0270688	0.196393	FALSE	RBM42	HGNC:28117	RBM42	ENSG00000126254	79171	79171
O96028	contrast: Control vs SCZ	msqrob	dea	3	0.639859	1.47246	2.39303	0.027137	0.196713	FALSE	NSD2	HGNC:12766	NSD2	ENSG00000109685	7468	7468
Q5MNZ6	contrast: Control vs SCZ	msqrob	dea	6	0.183882	0.603081	0.980122	0.0272503	0.19736	FALSE	WDR45B	HGNC:25072	WDR45B	ENSG00000141580	56270	56270
Q13564;Q13564-2;Q13564-4	contrast: Control vs SCZ	msqrob	dea	23	0.139739	0.420105	0.682751	0.0272982	0.197428	FALSE	NAE1	HGNC:621	NAE1	ENSG00000159593	8883	8883
Q8IUR0	contrast: Control vs SCZ	msqrob	dea	3	-0.220522	-0.634977	-1.03196	0.0273077	0.197428	FALSE	TRAPPC5	HGNC:23067	TRAPPC5	ENSG00000181029	126003	126003
Q8IZ81	contrast: Control vs SCZ	msqrob	dea	10	-0.172369	-0.507891	-0.825418	0.0273886	0.197839	FALSE	ELMOD2	HGNC:28111	ELMOD2	ENSG00000179387	255520	255520
O00512	contrast: Control vs SCZ	msqrob	dea	1	0.587497	1.07762	1.75133	0.0274365	0.198011	FALSE	BCL9	HGNC:1008	BCL9	ENSG00000116128	607	607
Q14315	contrast: Control vs SCZ	msqrob	dea	142	-0.365366	-1.45773	-2.36909	0.0274896	0.198219	FALSE	FLNC	HGNC:3756	FLNC	ENSG00000128591	2318	2318
P05387	contrast: Control vs SCZ	msqrob	dea	7	0.352591	1.7382	2.82491	0.0275148	0.198228	FALSE	RPLP2	HGNC:10377	RPLP2	ENSG00000177600	6181	6181
Q9UI30	contrast: Control vs SCZ	msqrob	dea	5	0.269534	0.776793	1.26244	0.0275896	0.198552	FALSE	TRMT112	HGNC:26940	TRMT112	ENSG00000173113	51504	51504
Q9UHN1	contrast: Control vs SCZ	msqrob	dea	1	0.429461	1.12206	1.82356	0.0276184	0.198552	FALSE	POLG2	HGNC:9180	POLG2	ENSG00000256525	11232	11232
Q14699;Q52LD8	contrast: Control vs SCZ	msqrob	dea	1	-0.359532	-1.05261	-1.71069	0.0276324	0.198552	FALSE	RFTN1;RFTN2	HGNC:30278	RFTN1	ENSG00000131378	23180	23180
P24534	contrast: Control vs SCZ	msqrob	dea	9	-0.169779	-0.639823	-1.03983	0.0276932	0.198741	FALSE	EEF1B2	HGNC:3208	EEF1B2	ENSG00000114942	1933	1933
Q9H8Y5	contrast: Control vs SCZ	msqrob	dea	4	0.189646	0.515123	0.837172	0.0277071	0.198741	FALSE	ANKZF1	HGNC:25527	ANKZF1	ENSG00000163516	55139	55139
P43243	contrast: Control vs SCZ	msqrob	dea	39	0.213349	0.892964	1.45124	0.0278067	0.199281	FALSE	MATR3	HGNC:6912	MATR3	ENSG00000015479	9782	9782
Q9Y4Z0	contrast: Control vs SCZ	msqrob	dea	6	0.250682	0.516573	0.83953	0.0278949	0.199565	FALSE	LSM4	HGNC:17259	LSM4	ENSG00000130520	25804	25804
P17844;Q92841	contrast: Control vs SCZ	msqrob	dea	6	0.137223	0.418684	0.680441	0.0279562	0.199759	FALSE	DDX5;DDX17	HGNC:2746	DDX5	ENSG00000108654	1655	1655
O00411	contrast: Control vs SCZ	msqrob	dea	1	0.599241	1.03074	1.67514	0.0280151	0.199759	FALSE	POLRMT	HGNC:9200	POLRMT	ENSG00000099821	5442	5442
Q9UBN7	contrast: Control vs SCZ	msqrob	dea	10	0.200403	0.468565	0.761508	0.0280176	0.199759	FALSE	HDAC6	HGNC:14064	HDAC6	ENSG00000094631	10013	10013
Q06546	contrast: Control vs SCZ	msqrob	dea	5	0.351356	0.933834	1.51766	0.0280193	0.199759	FALSE	GABPA	HGNC:4071	GABPA	ENSG00000154727	2551	2551
G3V5E4	contrast: Control vs SCZ	msqrob	dea	1	0.471758	1.03465	1.68151	0.0280614	0.199886	FALSE	GNPNAT1	HGNC:19980	GNPNAT1	ENSG00000100522	64841	64841
P05549;P05549-5;P05549-6	contrast: Control vs SCZ	msqrob	dea	1	0.755725	1.13524	1.84499	0.0282308	0.200918	FALSE	TFAP2A	HGNC:11742	TFAP2A	ENSG00000137203	7020	7020
P57740	contrast: Control vs SCZ	msqrob	dea	30	0.164361	0.470655	0.764904	0.0283259	0.201188	FALSE	NUP107	HGNC:29914	NUP107	ENSG00000111581	57122	57122
P29597	contrast: Control vs SCZ	msqrob	dea	2	0.328947	0.883075	1.43516	0.0283259	0.201188	FALSE	TYK2	HGNC:12440	TYK2	ENSG00000105397	7297	7297
O94888	contrast: Control vs SCZ	msqrob	dea	13	0.305385	1.06087	1.72411	0.0283422	0.201188	FALSE	UBXN7	HGNC:29119	UBXN7	ENSG00000163960	26043	26043
Q9BRK5	contrast: Control vs SCZ	msqrob	dea	6	-0.313951	-1.04107	-1.69193	0.0284822	0.201963	FALSE	SDF4	HGNC:24188	SDF4	ENSG00000078808	51150	51150
P42025	contrast: Control vs SCZ	msqrob	dea	21	0.141122	0.460319	0.748106	0.0285006	0.201963	FALSE	ACTR1B	HGNC:168	ACTR1B	ENSG00000115073	10120	10120
Q9UKD2	contrast: Control vs SCZ	msqrob	dea	18	0.170215	0.396013	0.643596	0.0285884	0.202237	FALSE	MRTO4	HGNC:18477	MRTO4	ENSG00000053372	51154	51154
Q9NX46	contrast: Control vs SCZ	msqrob	dea	12	0.10193	0.286947	0.466344	0.0285885	0.202237	FALSE	ADPRS	HGNC:21304	ADPRS	ENSG00000116863	54936	54936
Q9NV56	contrast: Control vs SCZ	msqrob	dea	2	0.305892	0.723393	1.17565	0.0288716	0.204064	FALSE	MRGBP	HGNC:15866	MRGBP	ENSG00000101189	55257	55257
Q08AD1;Q08AD1-3	contrast: Control vs SCZ	msqrob	dea	12	0.12371	0.304377	0.49467	0.0289326	0.204319	FALSE	CAMSAP2	HGNC:29188	CAMSAP2	ENSG00000118200	23271	23271
Q9NQ55;Q9NQ55-2;Q9NQ55-3	contrast: Control vs SCZ	msqrob	dea	5	0.224625	0.643331	1.04554	0.0290246	0.204793	FALSE	PPAN	HGNC:9227	PPAN	ENSG00000130810	56342	56342
O95696;O95696-2	contrast: Control vs SCZ	msqrob	dea	3	0.392349	1.10451	1.79504	0.0291519	0.20538	FALSE	BRD1	HGNC:1102	BRD1	ENSG00000100425	23774	23774
Q99719	contrast: Control vs SCZ	msqrob	dea	5	0.311213	0.685642	1.1143	0.0292612	0.205709	FALSE	SEPTIN5	HGNC:9164	SEPTIN5	ENSG00000184702	5413	5413
Q14974	contrast: Control vs SCZ	msqrob	dea	39	0.0983549	0.27124	0.440817	0.0292897	0.205709	FALSE	KPNB1	HGNC:6400	KPNB1	ENSG00000108424	3837	3837
P42166	contrast: Control vs SCZ	msqrob	dea	14	0.546196	1.593	2.58892	0.0292947	0.205709	FALSE	TMPO	HGNC:11875	TMPO	ENSG00000120802	7112	7112
O15014	contrast: Control vs SCZ	msqrob	dea	1	0.457297	1.1017	1.79048	0.0293047	0.205709	FALSE	ZNF609	HGNC:29003	ZNF609	ENSG00000180357	23060	23060
Q9Y5B6	contrast: Control vs SCZ	msqrob	dea	7	0.194344	0.403348	0.655517	0.0293809	0.206066	FALSE	PAXBP1	HGNC:13579	PAXBP1	ENSG00000159086	94104	94104
Q6VMQ6;Q6VMQ6-2;Q6VMQ6-4;Q6VMQ6-5	contrast: Control vs SCZ	msqrob	dea	3	0.22087	0.591502	0.961303	0.0294106	0.206066	FALSE	ATF7IP	HGNC:20092	ATF7IP	ENSG00000171681	55729	55729
Q96G42	contrast: Control vs SCZ	msqrob	dea	1	-0.436042	-1.02542	-1.6665	0.0294309	0.206066	FALSE	KLHDC7B	HGNC:25145	KLHDC7B	ENSG00000130487	113730	113730
Q8WUA2	contrast: Control vs SCZ	msqrob	dea	9	0.200326	0.694594	1.12885	0.0295016	0.206336	FALSE	PPIL4	HGNC:15702	PPIL4	ENSG00000131013	85313	85313
P46531	contrast: Control vs SCZ	msqrob	dea	5	0.375263	1.25922	2.04647	0.0295343	0.206336	FALSE	NOTCH1	HGNC:7881	NOTCH1	ENSG00000148400	4851	4851
P33992	contrast: Control vs SCZ	msqrob	dea	29	0.616596	2.01027	3.26707	0.0295448	0.206336	FALSE	MCM5	HGNC:6948	MCM5	ENSG00000100297	4174	4174
Q9HCE5	contrast: Control vs SCZ	msqrob	dea	6	0.185392	0.621721	1.01042	0.0296036	0.206444	FALSE	METTL14	HGNC:29330	METTL14	ENSG00000145388	57721	57721
Q9HC35	contrast: Control vs SCZ	msqrob	dea	28	0.328426	0.960816	1.56151	0.029625	0.206444	FALSE	EML4	HGNC:1316	EML4	ENSG00000143924	27436	27436
O14561	contrast: Control vs SCZ	msqrob	dea	4	0.560595	1.37315	2.23164	0.0296608	0.206444	FALSE	NDUFAB1	HGNC:7694	NDUFAB1	ENSG00000004779	4706	4706
P10412;P16401;P16402;P16403;P22492	contrast: Control vs SCZ	msqrob	dea	1	0.410543	1.02588	1.66725	0.0298472	0.207566	FALSE	H1-4;H1-5;H1-3;H1-2;H1-6	HGNC:4718	H1-4	ENSG00000168298	3008	3008
O95477	contrast: Control vs SCZ	msqrob	dea	7	-0.554653	-1.3382	-2.17483	0.0298934	0.207664	FALSE	ABCA1	HGNC:29	ABCA1	ENSG00000165029	19	19
P56545;P56545-2;P56545-3	contrast: Control vs SCZ	msqrob	dea	9	0.238143	1.02718	1.66936	0.0299359	0.207664	FALSE	CTBP2	HGNC:2495	CTBP2	ENSG00000175029	1488	1488
Q86TV6	contrast: Control vs SCZ	msqrob	dea	1	0.361614	1.11171	1.80674	0.0299517	0.207664	FALSE	TTC7B	HGNC:19858	TTC7B	ENSG00000165914	145567	145567
Q5T7M9	contrast: Control vs SCZ	msqrob	dea	4	-0.404908	-1.07234	-1.74276	0.0299625	0.207664	FALSE	DIPK1A	HGNC:32213	DIPK1A	ENSG00000154511	388650	388650
O60268;O60268-3	contrast: Control vs SCZ	msqrob	dea	1	-0.58434	-1.10629	-1.79793	0.0300011	0.207757	FALSE	KIAA0513	HGNC:29058	KIAA0513	ENSG00000135709	9764	9764
O43795	contrast: Control vs SCZ	msqrob	dea	4	0.271199	0.628433	1.02132	0.0300778	0.207864	FALSE	MYO1B	HGNC:7596	MYO1B	ENSG00000128641	4430	4430
Q9UBV7	contrast: Control vs SCZ	msqrob	dea	5	-0.453082	-1.49409	-2.42818	0.0300895	0.207864	FALSE	B4GALT7	HGNC:930	B4GALT7	ENSG00000027847	11285	11285
Q96EP1;Q96EP1-2;Q96EP1-3;Q96EP1-4;Q96EP1-5	contrast: Control vs SCZ	msqrob	dea	1	0.505436	1.09088	1.77289	0.0300926	0.207864	FALSE	CHFR	HGNC:20455	CHFR	ENSG00000072609	55743	55743
H0YC04	contrast: Control vs SCZ	msqrob	dea	1	-0.481904	-1.09181	-1.77441	0.030278	0.208962	FALSE	ATP6V1B2	HGNC:854	ATP6V1B2	ENSG00000147416	526	526
Q13868	contrast: Control vs SCZ	msqrob	dea	7	0.259228	0.908801	1.47697	0.0303024	0.208962	FALSE	EXOSC2	HGNC:17097	EXOSC2	ENSG00000130713	23404	23404
Q8TAT6;Q8TAT6-2	contrast: Control vs SCZ	msqrob	dea	26	-0.106855	-0.352199	-0.57239	0.0304226	0.209615	FALSE	NPLOC4	HGNC:18261	NPLOC4	ENSG00000182446	55666	55666
Q15269	contrast: Control vs SCZ	msqrob	dea	17	0.137398	0.35324	0.574082	0.0305815	0.210369	FALSE	PWP2	HGNC:9711	PWP2	ENSG00000241945	5822	5822
P61289;P61289-2;P61289-3	contrast: Control vs SCZ	msqrob	dea	12	0.129978	0.375665	0.610527	0.0306136	0.210369	FALSE	PSME3	HGNC:9570	PSME3	ENSG00000131467	10197	10197
Q9NX58	contrast: Control vs SCZ	msqrob	dea	8	0.219344	0.55378	0.899997	0.0306641	0.210369	FALSE	LYAR	HGNC:26021	LYAR	ENSG00000145220	55646	55646
Q53GT1;Q53GT1-3	contrast: Control vs SCZ	msqrob	dea	5	0.220268	0.617073	1.00286	0.0306755	0.210369	FALSE	KLHL22	HGNC:25888	KLHL22	ENSG00000099910	84861	84861
P04350;P68371;Q13885;Q9BUF5;Q9BVA1	contrast: Control vs SCZ	msqrob	dea	8	-0.114402	-0.470308	-0.76434	0.0306953	0.210369	FALSE	TUBB4A;TUBB4B;TUBB2A;TUBB6;TUBB2B	HGNC:20774	TUBB4A	ENSG00000104833	10382	10382
O14980	contrast: Control vs SCZ	msqrob	dea	60	0.223842	0.570452	0.927093	0.030759	0.210369	FALSE	XPO1	HGNC:12825	XPO1	ENSG00000082898	7514	7514
Q9NQG5	contrast: Control vs SCZ	msqrob	dea	14	0.230239	0.82604	1.34247	0.0307787	0.210369	FALSE	RPRD1B	HGNC:16209	RPRD1B	ENSG00000101413	58490	58490
Q9UHF5	contrast: Control vs SCZ	msqrob	dea	1	0.423042	1.01523	1.64994	0.0308416	0.210559	FALSE	IL17B	HGNC:5982	IL17B	ENSG00000127743	27190	27190
Q9UNT1-2	contrast: Control vs SCZ	msqrob	dea	4	0.202294	0.766434	1.2456	0.0310331	0.21169	FALSE	RABL2B	HGNC:9800	RABL2B	ENSG00000079974	11158	11158
Q9H7B4	contrast: Control vs SCZ	msqrob	dea	4	0.218764	0.627238	1.01938	0.0311175	0.21209	FALSE	SMYD3	HGNC:15513	SMYD3	ENSG00000185420	64754	64754
Q9UL03	contrast: Control vs SCZ	msqrob	dea	5	0.147838	0.441434	0.717413	0.0311624	0.212219	FALSE	INTS6	HGNC:14879	INTS6	ENSG00000102786	26512	26512
Q6ZTI6	contrast: Control vs SCZ	msqrob	dea	1	-0.837478	-0.99704	-1.62038	0.0312106	0.212371	FALSE	RFLNA	HGNC:27051	RFLNA	ENSG00000178882	144347	144347
Q9UNI6	contrast: Control vs SCZ	msqrob	dea	4	0.354489	0.906367	1.47302	0.0312365	0.212372	FALSE	DUSP12	HGNC:3067	DUSP12	ENSG00000081721	11266	11266
P61758	contrast: Control vs SCZ	msqrob	dea	13	0.136757	0.341948	0.555731	0.0313393	0.212895	FALSE	VBP1	HGNC:12662	VBP1	ENSG00000155959	7411	7411
P08F94	contrast: Control vs SCZ	msqrob	dea	1	-0.406742	-1.14432	-1.85974	0.031407	0.213178	FALSE	PKHD1	HGNC:9016	PKHD1	ENSG00000170927	5314	5314
E9PBY3;H0YAH3	contrast: Control vs SCZ	msqrob	dea	1	0.428082	1.00923	1.64019	0.031477	0.213346	FALSE	GALNT7	HGNC:4129	GALNT7	ENSG00000109586	51809	51809
P04818	contrast: Control vs SCZ	msqrob	dea	9	0.652664	1.77342	2.88215	0.0314836	0.213346	FALSE	TYMS	HGNC:12441	TYMS	ENSG00000176890	7298	7298
Q13424;Q13424-2	contrast: Control vs SCZ	msqrob	dea	1	0.309947	1.07399	1.74544	0.0317355	0.214534	FALSE	SNTA1	HGNC:11167	SNTA1	ENSG00000101400	6640	6640
A6NFI3	contrast: Control vs SCZ	msqrob	dea	1	0.49317	1.00191	1.6283	0.0317518	0.214534	FALSE	ZNF316	HGNC:13843	ZNF316	ENSG00000205903	100131017	100131017
Q9UKV3	contrast: Control vs SCZ	msqrob	dea	25	0.267961	0.892089	1.44981	0.0317635	0.214534	FALSE	ACIN1	HGNC:17066	ACIN1	ENSG00000100813	22985	22985
Q9HA64	contrast: Control vs SCZ	msqrob	dea	11	0.264052	0.588121	0.955808	0.0318332	0.214703	FALSE	FN3KRP	HGNC:25700	FN3KRP	ENSG00000141560	79672	79672
Q8WYQ5;Q8WYQ5-3	contrast: Control vs SCZ	msqrob	dea	1	0.361413	1.06015	1.72294	0.0318408	0.214703	FALSE	DGCR8	HGNC:2847	DGCR8	ENSG00000128191	54487	54487
P19388	contrast: Control vs SCZ	msqrob	dea	7	0.113607	0.363052	0.590028	0.0318792	0.214786	FALSE	POLR2E	HGNC:9192	POLR2E	ENSG00000099817	5434	5434
Q99590	contrast: Control vs SCZ	msqrob	dea	9	0.2236	0.552972	0.898684	0.0320089	0.215483	FALSE	SCAF11	HGNC:10784	SCAF11	ENSG00000139218	9169	9169
P18858;P18858-3	contrast: Control vs SCZ	msqrob	dea	5	0.447497	1.25984	2.04748	0.0320867	0.21583	FALSE	LIG1	HGNC:6598	LIG1	ENSG00000105486	3978	3978
Q8N7H5;Q8N7H5-3	contrast: Control vs SCZ	msqrob	dea	16	0.223311	0.687863	1.11791	0.032144	0.215912	FALSE	PAF1	HGNC:25459	PAF1	ENSG00000006712	54623	54623
O60331;O60331-2;O60331-3;O60331-4	contrast: Control vs SCZ	msqrob	dea	7	0.142807	0.386997	0.628944	0.0324701	0.217608	FALSE	PIP5K1C	HGNC:8996	PIP5K1C	ENSG00000186111	23396	23396
Q5TBB1	contrast: Control vs SCZ	msqrob	dea	1	0.405851	1.00489	1.63313	0.0324836	0.217608	FALSE	RNASEH2B	HGNC:25671	RNASEH2B	ENSG00000136104	79621	79621
O96006	contrast: Control vs SCZ	msqrob	dea	2	0.42295	1.08828	1.76866	0.0326145	0.218015	FALSE	ZBED1	HGNC:447	ZBED1	ENSG00000214717	9189	9189
Q9NTI5;Q9NTI5-2	contrast: Control vs SCZ	msqrob	dea	31	0.40772	1.15251	1.87306	0.0328661	0.219058	FALSE	PDS5B	HGNC:20418	PDS5B	ENSG00000083642	23047	23047
Q29RF7	contrast: Control vs SCZ	msqrob	dea	23	0.256325	0.732784	1.19091	0.0328689	0.219058	FALSE	PDS5A	HGNC:29088	PDS5A	ENSG00000121892	23244	23244
O75531	contrast: Control vs SCZ	msqrob	dea	4	0.356887	0.764218	1.242	0.0328867	0.219058	FALSE	BANF1	HGNC:17397	BANF1	ENSG00000175334	8815	8815
Q9NXG2	contrast: Control vs SCZ	msqrob	dea	11	0.204164	0.660044	1.0727	0.0331358	0.220538	FALSE	THUMPD1	HGNC:23807	THUMPD1	ENSG00000066654	55623	55623
Q96K76-4	contrast: Control vs SCZ	msqrob	dea	36	0.109573	0.318177	0.517099	0.033167	0.220567	FALSE	USP47	HGNC:20076	USP47	ENSG00000170242	55031	55031
Q9Y2W2	contrast: Control vs SCZ	msqrob	dea	16	0.305479	0.772863	1.25605	0.0334122	0.22191	FALSE	WBP11	HGNC:16461	WBP11	ENSG00000084463	51729	51729
Q96AY4	contrast: Control vs SCZ	msqrob	dea	20	0.185026	0.549363	0.89282	0.033455	0.22191	FALSE	TTC28	HGNC:29179	TTC28	ENSG00000100154	23331	23331
Q92621	contrast: Control vs SCZ	msqrob	dea	51	0.195116	0.60573	0.984427	0.0334646	0.22191	FALSE	NUP205	HGNC:18658	NUP205	ENSG00000155561	23165	23165
P53801	contrast: Control vs SCZ	msqrob	dea	1	-0.29095	-1.01891	-1.65592	0.033477	0.22191	FALSE	PTTG1IP	HGNC:13524	PTTG1IP	ENSG00000183255	754	754
Q9C005	contrast: Control vs SCZ	msqrob	dea	1	0.284117	1.11035	1.80452	0.0335226	0.222033	FALSE	DPY30	HGNC:24590	DPY30	ENSG00000162961	84661	84661
Q96DA6;Q96DA6-2	contrast: Control vs SCZ	msqrob	dea	1	-0.270623	-1.02653	-1.6683	0.03367	0.22272	FALSE	DNAJC19	HGNC:30528	DNAJC19	ENSG00000205981	131118	131118
P62491	contrast: Control vs SCZ	msqrob	dea	1	0.30099	1.01388	1.64774	0.0336806	0.22272	FALSE	RAB11A	HGNC:9760	RAB11A	ENSG00000103769	8766	8766
P35659	contrast: Control vs SCZ	msqrob	dea	16	0.437887	1.39373	2.26508	0.0337737	0.223156	FALSE	DEK	HGNC:2768	DEK	ENSG00000124795	7913	7913
P46779	contrast: Control vs SCZ	msqrob	dea	10	-0.139123	-0.644612	-1.04762	0.0338161	0.223257	FALSE	RPL28	HGNC:10330	RPL28	ENSG00000108107	6158	6158
Q96HY7	contrast: Control vs SCZ	msqrob	dea	14	0.355319	0.858327	1.39494	0.034103	0.22479	FALSE	DHTKD1	HGNC:23537	DHTKD1	ENSG00000181192	55526	55526
Q96F24;Q96F24-2;Q96F24-3	contrast: Control vs SCZ	msqrob	dea	2	-0.292407	-0.719707	-1.16966	0.0342627	0.225661	FALSE	NRBF2	HGNC:19692	NRBF2	ENSG00000148572	29982	29982
A0A1B0GW05	contrast: Control vs SCZ	msqrob	dea	9	0.270926	0.904666	1.47025	0.034342	0.226002	FALSE	DPY19L1	HGNC:22205	DPY19L1	ENSG00000173852	23333	23333
P47756-2	contrast: Control vs SCZ	msqrob	dea	3	-0.22868	-1.08081	-1.75652	0.0344168	0.226313	FALSE	CAPZB	HGNC:1491	CAPZB	ENSG00000077549	832	832
Q13492;Q13492-2;Q13492-5	contrast: Control vs SCZ	msqrob	dea	14	-0.396526	-1.4438	-2.34645	0.0344898	0.226612	FALSE	PICALM	HGNC:15514	PICALM	ENSG00000073921	8301	8301
P49023	contrast: Control vs SCZ	msqrob	dea	11	-0.140589	-0.409231	-0.665078	0.0345362	0.226735	FALSE	PXN	HGNC:9718	PXN	ENSG00000089159	5829	5829
O94762	contrast: Control vs SCZ	msqrob	dea	2	0.384124	1.06239	1.72658	0.0347957	0.228256	FALSE	RECQL5	HGNC:9950	RECQL5	ENSG00000108469	9400	9400
Q8N5V2;Q8N5V2-3	contrast: Control vs SCZ	msqrob	dea	2	0.667304	1.88256	3.05951	0.0348704	0.228447	FALSE	NGEF	HGNC:7807	NGEF	ENSG00000066248	25791	25791
Q6GYQ0;Q6GYQ0-2;Q6GYQ0-5;Q6GYQ0-7	contrast: Control vs SCZ	msqrob	dea	5	0.216091	0.72358	1.17596	0.0349209	0.228447	FALSE	RALGAPA1	HGNC:17770	RALGAPA1	ENSG00000174373	253959	253959
Q8IX18;Q8IX18-3	contrast: Control vs SCZ	msqrob	dea	7	0.325322	0.832973	1.35374	0.0349569	0.228447	FALSE	DHX40	HGNC:18018	DHX40	ENSG00000108406	79665	79665
Q2M2I8;Q9NSY1;Q9NSY1-2;Q9NSY1-3	contrast: Control vs SCZ	msqrob	dea	2	-0.264212	-0.715222	-1.16237	0.0349634	0.228447	FALSE	AAK1;BMP2K	HGNC:19679	AAK1	ENSG00000115977	22848	22848
O00165;O00165-2;O00165-5	contrast: Control vs SCZ	msqrob	dea	6	0.160018	0.488467	0.793852	0.0349638	0.228447	FALSE	HAX1	HGNC:16915	HAX1	ENSG00000143575	10456	10456
Q8N8A6	contrast: Control vs SCZ	msqrob	dea	6	0.156725	0.513385	0.834348	0.0350148	0.228598	FALSE	DDX51	HGNC:20082	DDX51	ENSG00000185163	317781	317781
Q9Y2C4	contrast: Control vs SCZ	msqrob	dea	7	0.330945	0.979862	1.59246	0.0351167	0.229082	FALSE	EXOG	HGNC:3347	EXOG	ENSG00000157036	9941	9941
Q5HYK3	contrast: Control vs SCZ	msqrob	dea	3	0.335395	0.851514	1.38387	0.0351867	0.229353	FALSE	COQ5	HGNC:28722	COQ5	ENSG00000110871	84274	84274
Q8TAQ2;Q92922	contrast: Control vs SCZ	msqrob	dea	11	0.304275	0.819631	1.33206	0.0352142	0.229353	FALSE	SMARCC2;SMARCC1	HGNC:11105	SMARCC2	ENSG00000139613	6601	6601
Q9BPW8	contrast: Control vs SCZ	msqrob	dea	17	0.200077	0.497488	0.808512	0.0353474	0.229895	FALSE	NIPSNAP1	HGNC:7827	NIPSNAP1	ENSG00000184117	8508	8508
P51798	contrast: Control vs SCZ	msqrob	dea	8	-0.18771	-0.528469	-0.858863	0.0353535	0.229895	FALSE	CLCN7	HGNC:2025	CLCN7	ENSG00000103249	1186	1186
Q86SR1	contrast: Control vs SCZ	msqrob	dea	6	-0.288993	-0.837961	-1.36185	0.0354432	0.230183	FALSE	GALNT10	HGNC:19873	GALNT10	ENSG00000164574	55568	55568
P50613	contrast: Control vs SCZ	msqrob	dea	6	0.215659	0.784345	1.27471	0.0354578	0.230183	FALSE	CDK7	HGNC:1778	CDK7	ENSG00000134058	1022	1022
Q9UL63	contrast: Control vs SCZ	msqrob	dea	1	0.358321	1.06512	1.73102	0.0354817	0.230183	FALSE	MKLN1	HGNC:7109	MKLN1	ENSG00000128585	4289	4289
O43747	contrast: Control vs SCZ	msqrob	dea	27	-0.0891751	-0.247885	-0.402861	0.0355959	0.230741	FALSE	AP1G1	HGNC:555	AP1G1	ENSG00000166747	164	164
O75935;O75935-3	contrast: Control vs SCZ	msqrob	dea	7	-0.185048	-0.927092	-1.5067	0.0357005	0.230819	FALSE	DCTN3	HGNC:2713	DCTN3	ENSG00000137100	11258	11258
P62899	contrast: Control vs SCZ	msqrob	dea	9	-0.141488	-0.63011	-1.02405	0.0357077	0.230819	FALSE	RPL31	HGNC:10334	RPL31	ENSG00000071082	6160	6160
O14957	contrast: Control vs SCZ	msqrob	dea	1	0.40931	0.978559	1.59034	0.0357368	0.230819	FALSE	UQCR11	HGNC:30862	UQCR11	ENSG00000127540	10975	10975
Q8IZ73	contrast: Control vs SCZ	msqrob	dea	1	0.393887	0.980812	1.59401	0.0357564	0.230819	FALSE	RPUSD2	HGNC:24180	RPUSD2	ENSG00000166133	27079	27079
Q9Y490	contrast: Control vs SCZ	msqrob	dea	129	-0.263641	-0.891296	-1.44853	0.0357573	0.230819	FALSE	TLN1	HGNC:11845	TLN1	ENSG00000137076	7094	7094
Q9NZJ4	contrast: Control vs SCZ	msqrob	dea	87	0.399215	1.18987	1.93376	0.0357765	0.230819	FALSE	SACS	HGNC:10519	SACS	ENSG00000151835	26278	26278
Q96J84	contrast: Control vs SCZ	msqrob	dea	9	0.232297	0.598959	0.973422	0.0359745	0.231914	FALSE	KIRREL1	HGNC:15734	KIRREL1	ENSG00000183853	55243	55243
Q5T200;Q5T200-2	contrast: Control vs SCZ	msqrob	dea	4	0.273281	0.964601	1.56766	0.0360321	0.232103	FALSE	ZC3H13	HGNC:20368	ZC3H13	ENSG00000123200	23091	23091
Q8TF01	contrast: Control vs SCZ	msqrob	dea	1	0.324741	1.08826	1.76863	0.0363691	0.233977	FALSE	PNISR	HGNC:21222	PNISR	ENSG00000132424	25957	25957
Q8NHM5;Q8NHM5-2;Q8NHM5-3;Q8NHM5-4	contrast: Control vs SCZ	msqrob	dea	1	0.480101	1.12847	1.83398	0.03638	0.233977	FALSE	KDM2B	HGNC:13610	KDM2B	ENSG00000089094	84678	84678
Q5VZF2;Q5VZF2-2;Q5VZF2-3	contrast: Control vs SCZ	msqrob	dea	1	-0.503247	-1.12343	-1.82579	0.036582	0.235092	FALSE	MBNL2	HGNC:16746	MBNL2	ENSG00000139793	10150	10150
Q9UIA9	contrast: Control vs SCZ	msqrob	dea	28	0.18602	0.564862	0.918008	0.0367224	0.235663	FALSE	XPO7	HGNC:14108	XPO7	ENSG00000130227	23039	23039
Q9NWW5;Q9NWW5-2	contrast: Control vs SCZ	msqrob	dea	1	0.32346	0.985789	1.60209	0.0367282	0.235663	FALSE	CLN6	HGNC:2077	CLN6	ENSG00000128973	54982	54982
Q96RT1-8	contrast: Control vs SCZ	msqrob	dea	27	0.229677	0.606913	0.986349	0.0370126	0.237044	FALSE	ERBIN	HGNC:15842	ERBIN	ENSG00000112851	55914	55914
Q9C0D3	contrast: Control vs SCZ	msqrob	dea	5	0.20965	0.432701	0.703222	0.0370329	0.237044	FALSE	ZYG11B	HGNC:25820	ZYG11B	ENSG00000162378	79699	79699
Q12906-7	contrast: Control vs SCZ	msqrob	dea	37	0.183412	0.659853	1.07239	0.0370667	0.237044	FALSE	ILF3	HGNC:6038	ILF3	ENSG00000129351	3609	3609
Q96K37	contrast: Control vs SCZ	msqrob	dea	3	-0.257094	-0.645705	-1.04939	0.0371122	0.237044	FALSE	SLC35E1	HGNC:20803	SLC35E1	ENSG00000127526	79939	79939
Q9Y6K1	contrast: Control vs SCZ	msqrob	dea	7	0.459483	1.37745	2.23862	0.0371171	0.237044	FALSE	DNMT3A	HGNC:2978	DNMT3A	ENSG00000119772	1788	1788
Q9Y4C2	contrast: Control vs SCZ	msqrob	dea	19	0.16254	0.514142	0.835578	0.0371455	0.237044	FALSE	TCAF1	HGNC:22201	TCAF1	ENSG00000198420	9747	9747
Q13761;Q13761-2;Q13950;Q13950-2	contrast: Control vs SCZ	msqrob	dea	1	0.40169	0.969524	1.57566	0.0371798	0.237079	FALSE	RUNX3;RUNX2	HGNC:10473	RUNX3	ENSG00000020633	864	864
Q8NEY8-2;Q8NEY8-6;Q8NEY8-8;Q8NEY8-9	contrast: Control vs SCZ	msqrob	dea	6	0.19845	0.490419	0.797023	0.0372575	0.23739	FALSE	PPHLN1	HGNC:19369	PPHLN1	ENSG00000134283	51535	51535
Q15527	contrast: Control vs SCZ	msqrob	dea	1	0.343609	1.10878	1.80198	0.037291	0.237419	FALSE	SURF2	HGNC:11475	SURF2	ENSG00000148291	6835	6835
Q8NEN9	contrast: Control vs SCZ	msqrob	dea	8	0.140427	0.427071	0.694072	0.0374246	0.237994	FALSE	PDZD8	HGNC:26974	PDZD8	ENSG00000165650	118987	118987
Q99622	contrast: Control vs SCZ	msqrob	dea	4	0.190831	0.469406	0.762874	0.0374392	0.237994	FALSE	C12ORF57	HGNC:29521	C12ORF57	ENSG00000111678	113246	113246
Q15012	contrast: Control vs SCZ	msqrob	dea	2	0.565854	1.87719	3.05078	0.0375317	0.238398	FALSE	LAPTM4A	HGNC:6924	LAPTM4A	ENSG00000068697	9741	9741
Q9NSB8-2	contrast: Control vs SCZ	msqrob	dea	7	0.444306	1.46618	2.38283	0.0377403	0.239195	FALSE	HOMER2	HGNC:17513	HOMER2	ENSG00000103942	9455	9455
Q8WVD3	contrast: Control vs SCZ	msqrob	dea	1	0.469904	0.997233	1.62069	0.0378697	0.239803	FALSE	RNF138	HGNC:17765	RNF138	ENSG00000134758	51444	51444
Q9H0P0;Q9H0P0-1;Q9H0P0-2;Q9H0P0-3	contrast: Control vs SCZ	msqrob	dea	6	0.154275	0.420455	0.683319	0.0379792	0.24031	FALSE	NT5C3A	HGNC:17820	NT5C3A	ENSG00000122643	51251	51251
Q9NVX0	contrast: Control vs SCZ	msqrob	dea	2	0.290468	0.703275	1.14296	0.0380272	0.240429	FALSE	HAUS2	HGNC:25530	HAUS2	ENSG00000137814	55142	55142
Q9H1K1	contrast: Control vs SCZ	msqrob	dea	1	-0.349776	-1.088	-1.76821	0.038127	0.240842	FALSE	ISCU	HGNC:29882	ISCU	ENSG00000136003	23479	23479
Q9H5H4	contrast: Control vs SCZ	msqrob	dea	3	0.268129	0.747973	1.2156	0.0381511	0.240842	FALSE	ZNF768	HGNC:26273	ZNF768	ENSG00000169957	79724	79724
Q6P3W7	contrast: Control vs SCZ	msqrob	dea	21	0.171512	0.489022	0.794753	0.0382397	0.241215	FALSE	SCYL2	HGNC:19286	SCYL2	ENSG00000136021	55681	55681
P59998;P59998-3	contrast: Control vs SCZ	msqrob	dea	8	-0.144258	-0.333749	-0.542405	0.0385484	0.242976	FALSE	ARPC4	HGNC:707	ARPC4	ENSG00000241553	10093	10093
Q6NYC8	contrast: Control vs SCZ	msqrob	dea	8	-0.274167	-1.04872	-1.70437	0.0386133	0.243026	FALSE	PPP1R18	HGNC:29413	PPP1R18	ENSG00000146112	170954	170954
Q14149	contrast: Control vs SCZ	msqrob	dea	9	0.247896	0.679337	1.10405	0.0386155	0.243026	FALSE	MORC3	HGNC:23572	MORC3	ENSG00000159256	23515	23515
M0QYL7	contrast: Control vs SCZ	msqrob	dea	1	0.266896	0.989277	1.60776	0.0387225	0.243513	FALSE	HNRNPL	HGNC:5045	HNRNPL	ENSG00000104824	3191	3191
Q16563-2	contrast: Control vs SCZ	msqrob	dea	2	0.203056	0.707688	1.15013	0.0387537	0.243522	FALSE	SYPL1	HGNC:11507	SYPL1	ENSG00000008282	6856	6856
Q9UBU9	contrast: Control vs SCZ	msqrob	dea	21	0.217236	0.635094	1.03215	0.0388389	0.243872	FALSE	NXF1	HGNC:8071	NXF1	ENSG00000162231	10482	10482
P26641;P26641-2	contrast: Control vs SCZ	msqrob	dea	24	-0.113484	-0.532113	-0.864784	0.0388998	0.243926	FALSE	EEF1G	HGNC:3213	EEF1G	ENSG00000254772	1937	1937
A4FU01;A4FU01-4	contrast: Control vs SCZ	msqrob	dea	1	-0.316827	-0.971582	-1.579	0.038909	0.243926	FALSE	MTMR11	HGNC:24307	MTMR11	ENSG00000014914	10903	10903
Q6PCE3	contrast: Control vs SCZ	msqrob	dea	18	0.289318	0.856515	1.392	0.0389366	0.243926	FALSE	PGM2L1	HGNC:20898	PGM2L1	ENSG00000165434	283209	283209
Q8TDD1-2	contrast: Control vs SCZ	msqrob	dea	15	0.206842	0.659921	1.0725	0.0390743	0.244602	FALSE	DDX54	HGNC:20084	DDX54	ENSG00000123064	79039	79039
Q13227;Q13227-2	contrast: Control vs SCZ	msqrob	dea	1	0.330356	0.966503	1.57075	0.0391372	0.244809	FALSE	GPS2	HGNC:4550	GPS2	ENSG00000132522	2874	2874
O60888;O60888-2;O60888-3	contrast: Control vs SCZ	msqrob	dea	8	0.177043	0.331503	0.538755	0.0392271	0.245184	FALSE	CUTA	HGNC:21101	CUTA	ENSG00000112514	51596	51596
Q9HCD5	contrast: Control vs SCZ	msqrob	dea	15	0.204764	0.664319	1.07964	0.0392951	0.24528	FALSE	NCOA5	HGNC:15909	NCOA5	ENSG00000124160	57727	57727
Q5SSJ5	contrast: Control vs SCZ	msqrob	dea	34	0.222947	0.691767	1.12425	0.0393022	0.24528	FALSE	HP1BP3	HGNC:24973	HP1BP3	ENSG00000127483	50809	50809
Q6L8Q7	contrast: Control vs SCZ	msqrob	dea	14	0.274506	1.03374	1.68003	0.03938	0.245579	FALSE	PDE12	HGNC:25386	PDE12	ENSG00000174840	201626	201626
P45983-3;P45983-4	contrast: Control vs SCZ	msqrob	dea	2	0.288838	0.806963	1.31147	0.0394209	0.245648	FALSE	MAPK8	HGNC:6881	MAPK8	ENSG00000107643	5599	5599
O00267;O00267-2	contrast: Control vs SCZ	msqrob	dea	25	0.135757	0.370564	0.602237	0.0394803	0.245688	FALSE	SUPT5H	HGNC:11469	SUPT5H	ENSG00000196235	6829	6829
P08754	contrast: Control vs SCZ	msqrob	dea	15	0.181616	0.534302	0.868342	0.0394871	0.245688	FALSE	GNAI3	HGNC:4387	GNAI3	ENSG00000065135	2773	2773
P33993	contrast: Control vs SCZ	msqrob	dea	34	0.569243	1.81324	2.94685	0.0397659	0.247074	FALSE	MCM7	HGNC:6950	MCM7	ENSG00000166508	4176	4176
Q7Z434	contrast: Control vs SCZ	msqrob	dea	9	0.14002	0.335684	0.54555	0.0397701	0.247074	FALSE	MAVS	HGNC:29233	MAVS	ENSG00000088888	57506	57506
Q16629;Q16629-2;Q16629-3;Q16629-4	contrast: Control vs SCZ	msqrob	dea	8	0.18835	0.756307	1.22914	0.0398127	0.247152	FALSE	SRSF7	HGNC:10789	SRSF7	ENSG00000115875	6432	6432
Q08945	contrast: Control vs SCZ	msqrob	dea	28	0.324244	1.21083	1.96783	0.0398733	0.247184	FALSE	SSRP1	HGNC:11327	SSRP1	ENSG00000149136	6749	6749
Q9NQC7;Q9NQC7-2	contrast: Control vs SCZ	msqrob	dea	3	-0.200135	-0.672975	-1.09371	0.0398781	0.247184	FALSE	CYLD	HGNC:2584	CYLD	ENSG00000083799	1540	1540
Q9UKA9;Q9UKA9-2	contrast: Control vs SCZ	msqrob	dea	5	0.475872	1.20145	1.95258	0.0399858	0.247665	FALSE	PTBP2	HGNC:17662	PTBP2	ENSG00000117569	58155	58155
P21397	contrast: Control vs SCZ	msqrob	dea	5	-0.688935	-2.38092	-3.86945	0.0400482	0.247779	FALSE	MAOA	HGNC:6833	MAOA	ENSG00000189221	4128	4128
Q49A26;Q49A26-2;Q49A26-3	contrast: Control vs SCZ	msqrob	dea	13	0.311944	0.948878	1.54211	0.0400948	0.247779	FALSE	GLYR1	HGNC:24434	GLYR1	ENSG00000140632	84656	84656
P62249	contrast: Control vs SCZ	msqrob	dea	15	-0.135606	-0.617786	-1.00402	0.0402997	0.248435	FALSE	RPS16	HGNC:10396	RPS16	ENSG00000105193	6217	6217
P11441	contrast: Control vs SCZ	msqrob	dea	5	-0.183265	-0.744249	-1.20955	0.0403295	0.248435	FALSE	UBL4A	HGNC:12505	UBL4A	ENSG00000102178	8266	8266
Q01196-6	contrast: Control vs SCZ	msqrob	dea	3	0.428343	0.927449	1.50728	0.0403729	0.248435	FALSE	RUNX1	HGNC:10471	RUNX1	ENSG00000159216	861	861
Q9UL18	contrast: Control vs SCZ	msqrob	dea	8	0.224317	0.666504	1.0832	0.0403823	0.248435	FALSE	AGO1	HGNC:3262	AGO1	ENSG00000092847	26523	26523
Q8WVC0	contrast: Control vs SCZ	msqrob	dea	7	0.137326	0.352655	0.573131	0.0404306	0.248545	FALSE	LEO1	HGNC:30401	LEO1	ENSG00000166477	123169	123169
Q13884;Q13884-2	contrast: Control vs SCZ	msqrob	dea	1	-0.667594	-1.0815	-1.75764	0.0404679	0.248588	FALSE	SNTB1	HGNC:11168	SNTB1	ENSG00000172164	6641	6641
P04049;P04049-2	contrast: Control vs SCZ	msqrob	dea	4	0.234712	0.559239	0.908869	0.0406514	0.249529	FALSE	RAF1	HGNC:9829	RAF1	ENSG00000132155	5894	5894
Q9NVC3	contrast: Control vs SCZ	msqrob	dea	3	-0.3592	-1.47364	-2.39495	0.040775	0.249914	FALSE	SLC38A7	HGNC:25582	SLC38A7	ENSG00000103042	55238	55238
O43809	contrast: Control vs SCZ	msqrob	dea	14	0.174811	0.568351	0.923678	0.0408956	0.250467	FALSE	NUDT21	HGNC:13870	NUDT21	ENSG00000167005	11051	11051
P16220;P16220-1	contrast: Control vs SCZ	msqrob	dea	3	0.254285	0.527308	0.856975	0.0409645	0.250701	FALSE	CREB1	HGNC:2345	CREB1	ENSG00000118260	1385	1385
Q5T440	contrast: Control vs SCZ	msqrob	dea	5	0.173249	0.611426	0.993683	0.0410853	0.251253	FALSE	IBA57	HGNC:27302	IBA57	ENSG00000181873	200205	200205
O95425-4	contrast: Control vs SCZ	msqrob	dea	2	0.261776	0.674184	1.09568	0.0413177	0.25231	FALSE	SVIL	HGNC:11480	SVIL	ENSG00000197321	6840	6840
Q9UHD9	contrast: Control vs SCZ	msqrob	dea	8	0.155775	0.364922	0.593067	0.0413194	0.25231	FALSE	UBQLN2	HGNC:12509	UBQLN2	ENSG00000188021	29978	29978
Q15021	contrast: Control vs SCZ	msqrob	dea	29	0.496786	1.36114	2.21211	0.0414206	0.252552	FALSE	NCAPD2	HGNC:24305	NCAPD2	ENSG00000010292	9918	9918
O43278	contrast: Control vs SCZ	msqrob	dea	1	-0.622799	-1.07497	-1.74703	0.0414207	0.252552	FALSE	SPINT1	HGNC:11246	SPINT1	ENSG00000166145	6692	6692
Q9H425;Q9H425-3	contrast: Control vs SCZ	msqrob	dea	4	-0.381183	-1.1575	-1.88116	0.0415419	0.253058	FALSE	C1ORF198	HGNC:25900	C1ORF198	ENSG00000119280	84886	84886
Q9H6R7;Q9H6R7-2	contrast: Control vs SCZ	msqrob	dea	1	0.355575	1.07056	1.73987	0.0415653	0.253058	FALSE	WDCP	HGNC:26157	WDCP	ENSG00000163026	80304	80304
Q9BYB4	contrast: Control vs SCZ	msqrob	dea	3	0.485173	1.82599	2.96757	0.0417312	0.25388	FALSE	GNB1L	HGNC:4397	GNB1L	ENSG00000185838	54584	54584
Q5VZL5;Q5VZL5-4	contrast: Control vs SCZ	msqrob	dea	11	0.286138	0.784076	1.27427	0.0418215	0.254241	FALSE	ZMYM4	HGNC:13055	ZMYM4	ENSG00000146463	9202	9202
Q00765	contrast: Control vs SCZ	msqrob	dea	7	-0.245786	-1.0737	-1.74496	0.0419147	0.254619	FALSE	REEP5	HGNC:30077	REEP5	ENSG00000129625	7905	7905
Q92979	contrast: Control vs SCZ	msqrob	dea	7	0.205016	0.684095	1.11178	0.0420437	0.255214	FALSE	EMG1	HGNC:16912	EMG1	ENSG00000126749	10436	10436
P78504	contrast: Control vs SCZ	msqrob	dea	1	0.451018	0.962326	1.56396	0.0421179	0.255476	FALSE	JAG1	HGNC:6188	JAG1	ENSG00000101384	182	182
Q15528;Q15528-2	contrast: Control vs SCZ	msqrob	dea	1	0.474699	0.959458	1.5593	0.0421878	0.255711	FALSE	MED22	HGNC:11477	MED22	ENSG00000148297	6837	6837
O96033	contrast: Control vs SCZ	msqrob	dea	1	-0.344537	-1.01855	-1.65533	0.0422886	0.256009	FALSE	MOCS2	HGNC:7193	MOCS2	ENSG00000164172	4338	4338
Q92551	contrast: Control vs SCZ	msqrob	dea	5	0.196245	0.528857	0.859493	0.0423305	0.256009	FALSE	IP6K1	HGNC:18360	IP6K1	ENSG00000176095	9807	9807
Q96HC4	contrast: Control vs SCZ	msqrob	dea	6	-0.509644	-0.997377	-1.62093	0.0423925	0.256195	FALSE	PDLIM5	HGNC:17468	PDLIM5	ENSG00000163110	10611	10611
Q03252	contrast: Control vs SCZ	msqrob	dea	56	0.150452	0.542315	0.881365	0.0425257	0.256691	FALSE	LMNB2	HGNC:6638	LMNB2	ENSG00000176619	84823	84823
Q99598	contrast: Control vs SCZ	msqrob	dea	14	0.109202	0.288152	0.468301	0.0425638	0.256691	FALSE	TSNAX	HGNC:12380	TSNAX	ENSG00000116918	7257	7257
P68371;Q13885;Q9BVA1	contrast: Control vs SCZ	msqrob	dea	12	-0.125523	-0.258807	-0.42061	0.0425683	0.256691	FALSE	TUBB4B;TUBB2A;TUBB2B	HGNC:20771	TUBB4B	ENSG00000188229	10383	10383
Q8TDJ6;Q8TDJ6-3	contrast: Control vs SCZ	msqrob	dea	4	-0.285851	-0.766012	-1.24491	0.0429278	0.258473	FALSE	DMXL2	HGNC:2938	DMXL2	ENSG00000104093	23312	23312
P30837	contrast: Control vs SCZ	msqrob	dea	21	-0.309967	-0.960453	-1.56092	0.0429469	0.258473	FALSE	ALDH1B1	HGNC:407	ALDH1B1	ENSG00000137124	219	219
Q15119;Q15119-2	contrast: Control vs SCZ	msqrob	dea	3	0.458887	1.23651	2.00956	0.0434521	0.26089	FALSE	PDK2	HGNC:8810	PDK2	ENSG00000005882	5164	5164
P09884	contrast: Control vs SCZ	msqrob	dea	3	0.555379	1.60236	2.60415	0.0434807	0.26089	FALSE	POLA1	HGNC:9173	POLA1	ENSG00000101868	5422	5422
Q8IZL8	contrast: Control vs SCZ	msqrob	dea	16	0.155668	0.528689	0.85922	0.0434869	0.26089	FALSE	PELP1	HGNC:30134	PELP1	ENSG00000141456	27043	27043
Q99986	contrast: Control vs SCZ	msqrob	dea	13	0.393095	1.35282	2.19859	0.0435534	0.261098	FALSE	VRK1	HGNC:12718	VRK1	ENSG00000100749	7443	7443
Q13015	contrast: Control vs SCZ	msqrob	dea	3	0.242727	0.524623	0.852611	0.0436153	0.261278	FALSE	MLLT11	HGNC:16997	MLLT11	ENSG00000213190	10962	10962
O94925;O94925-3	contrast: Control vs SCZ	msqrob	dea	20	-0.342945	-0.895124	-1.45475	0.0437125	0.261569	FALSE	GLS	HGNC:4331	GLS	ENSG00000115419	2744	2744
Q9NVN8	contrast: Control vs SCZ	msqrob	dea	3	0.295552	0.86923	1.41266	0.0437275	0.261569	FALSE	GNL3L	HGNC:25553	GNL3L	ENSG00000130119	54552	54552
Q6UXD5;Q6UXD5-2;Q6UXD5-3;Q6UXD5-5	contrast: Control vs SCZ	msqrob	dea	4	-0.305061	-0.716053	-1.16372	0.0438119	0.261883	FALSE	SEZ6L2	HGNC:30844	SEZ6L2	ENSG00000174938	26470	26470
Q7L2E3	contrast: Control vs SCZ	msqrob	dea	35	0.14959	0.503372	0.818075	0.0442034	0.263762	FALSE	DHX30	HGNC:16716	DHX30	ENSG00000132153	22907	22907
Q9BVI4	contrast: Control vs SCZ	msqrob	dea	11	0.139925	0.437948	0.711749	0.0442347	0.263762	FALSE	NOC4L	HGNC:28461	NOC4L	ENSG00000184967	79050	79050
P26358;P26358-2	contrast: Control vs SCZ	msqrob	dea	16	0.437854	1.51407	2.46066	0.0442867	0.263762	FALSE	DNMT1	HGNC:2976	DNMT1	ENSG00000130816	1786	1786
O14662-2	contrast: Control vs SCZ	msqrob	dea	6	0.211811	0.733515	1.1921	0.0442868	0.263762	FALSE	STX16	HGNC:11431	STX16	ENSG00000124222	8675	8675
Q96F10	contrast: Control vs SCZ	msqrob	dea	1	-0.336921	-0.932532	-1.51554	0.0444383	0.264472	FALSE	SAT2	HGNC:23160	SAT2	ENSG00000141504	112483	112483
Q5VWQ0	contrast: Control vs SCZ	msqrob	dea	2	0.30137	0.843303	1.37053	0.0446776	0.265587	FALSE	RSBN1	HGNC:25642	RSBN1	ENSG00000081019	54665	54665
Q9ULV3;Q9ULV3-2;Q9ULV3-5	contrast: Control vs SCZ	msqrob	dea	2	0.247283	0.67528	1.09746	0.044711	0.265587	FALSE	CIZ1	HGNC:16744	CIZ1	ENSG00000148337	25792	25792
Q9Y613	contrast: Control vs SCZ	msqrob	dea	17	-0.302096	-1.02338	-1.66319	0.0447226	0.265587	FALSE	FHOD1	HGNC:17905	FHOD1	ENSG00000135723	29109	29109
Q5TDH4	contrast: Control vs SCZ	msqrob	dea	4	-0.165085	-0.501113	-0.814404	0.0451279	0.267412	FALSE	DNAJC16	HGNC:29157	DNAJC16	ENSG00000116138	23341	23341
Q9BW27;Q9BW27-3	contrast: Control vs SCZ	msqrob	dea	15	0.219854	0.656967	1.0677	0.0451641	0.267412	FALSE	NUP85	HGNC:8734	NUP85	ENSG00000125450	79902	79902
P15927;P15927-2;P15927-3	contrast: Control vs SCZ	msqrob	dea	10	0.206009	0.607975	0.988075	0.04519	0.267412	FALSE	RPA2	HGNC:10290	RPA2	ENSG00000117748	6118	6118
Q96Q05;Q96Q05-2;Q96Q05-3	contrast: Control vs SCZ	msqrob	dea	8	-0.114284	-0.3519	-0.571904	0.0452976	0.267412	FALSE	TRAPPC9	HGNC:30832	TRAPPC9	ENSG00000167632	83696	83696
Q7Z7A3	contrast: Control vs SCZ	msqrob	dea	1	0.383884	0.990376	1.60955	0.0453022	0.267412	FALSE	CTU1	HGNC:29590	CTU1	ENSG00000142544	90353	90353
P43686;P62191	contrast: Control vs SCZ	msqrob	dea	1	-0.498693	-0.946044	-1.5375	0.0453148	0.267412	FALSE	PSMC4;PSMC1	HGNC:9551	PSMC4	ENSG00000013275	5704	5704
P40938	contrast: Control vs SCZ	msqrob	dea	9	0.449823	1.55972	2.53484	0.0453229	0.267412	FALSE	RFC3	HGNC:9971	RFC3	ENSG00000133119	5983	5983
Q9NQ34;Q9NQ34-2;Q9P0T7	contrast: Control vs SCZ	msqrob	dea	1	-0.233261	-0.962972	-1.56501	0.0454066	0.267594	FALSE	TMEM9B;TMEM9	HGNC:1168	TMEM9B	ENSG00000175348	56674	56674
Q8NGY0	contrast: Control vs SCZ	msqrob	dea	1	0.304975	0.972807	1.581	0.0455222	0.267594	FALSE	OR10X1	HGNC:14995	OR10X1	ENSG00000279111	128367	128367
P52306-4	contrast: Control vs SCZ	msqrob	dea	24	-0.202003	-0.543076	-0.882602	0.0455443	0.267594	FALSE	RAP1GDS1	HGNC:9859	RAP1GDS1	ENSG00000138698	5910	5910
Q32P28	contrast: Control vs SCZ	msqrob	dea	28	-0.284848	-0.912543	-1.48306	0.0455617	0.267594	FALSE	P3H1	HGNC:19316	P3H1	ENSG00000117385	64175	64175
Q8IXI1	contrast: Control vs SCZ	msqrob	dea	14	0.162725	0.586053	0.952448	0.0455734	0.267594	FALSE	RHOT2	HGNC:21169	RHOT2	ENSG00000140983	89941	89941
Q96EY4	contrast: Control vs SCZ	msqrob	dea	3	0.362793	1.34159	2.18034	0.0455979	0.267594	FALSE	TMA16	HGNC:25638	TMA16	ENSG00000198498	55319	55319
Q15691;Q9UPY8-2	contrast: Control vs SCZ	msqrob	dea	2	-0.182694	-0.838746	-1.36312	0.045608	0.267594	FALSE	MAPRE1;MAPRE3	HGNC:6890	MAPRE1	ENSG00000101367	22919	22919
Q9BTT0	contrast: Control vs SCZ	msqrob	dea	7	0.373526	1.65565	2.69074	0.0456349	0.267594	FALSE	ANP32E	HGNC:16673	ANP32E	ENSG00000143401	81611	81611
Q9BXP5;Q9BXP5-2;Q9BXP5-3;Q9BXP5-4	contrast: Control vs SCZ	msqrob	dea	35	0.176364	0.543367	0.883074	0.0456475	0.267594	FALSE	SRRT	HGNC:24101	SRRT	ENSG00000087087	51593	51593
O95562	contrast: Control vs SCZ	msqrob	dea	1	-0.254603	-0.948405	-1.54134	0.0456797	0.267594	FALSE	SFT2D2	HGNC:25140	SFT2D2	ENSG00000213064	375035	375035
Q02878	contrast: Control vs SCZ	msqrob	dea	20	0.343909	1.47476	2.39676	0.0457201	0.267615	FALSE	RPL6	HGNC:10362	RPL6	ENSG00000089009	6128	6128
Q9UH65	contrast: Control vs SCZ	msqrob	dea	28	-0.187657	-0.630447	-1.0246	0.0457483	0.267615	FALSE	SWAP70	HGNC:17070	SWAP70	ENSG00000133789	23075	23075
O15120	contrast: Control vs SCZ	msqrob	dea	2	-0.219826	-0.800262	-1.30058	0.0458071	0.267768	FALSE	AGPAT2	HGNC:325	AGPAT2	ENSG00000169692	10555	10555
Q9H2P0	contrast: Control vs SCZ	msqrob	dea	27	0.296084	0.808995	1.31477	0.0458461	0.267805	FALSE	ADNP	HGNC:15766	ADNP	ENSG00000101126	23394	23394
P08238;Q14568;Q58FG1	contrast: Control vs SCZ	msqrob	dea	1	0.243936	0.952557	1.54809	0.0458981	0.267918	FALSE	HSP90AB1;HSP90AA2P;HSP90AA4P	HGNC:5258	HSP90AB1	ENSG00000096384	3326	3326
Q9NW68;Q9NW68-2	contrast: Control vs SCZ	msqrob	dea	5	0.160924	0.473297	0.769198	0.0459718	0.268158	FALSE	BSDC1	HGNC:25501	BSDC1	ENSG00000160058	55108	55108
P61006;Q92930;Q9H0U4	contrast: Control vs SCZ	msqrob	dea	1	-0.246624	-0.948878	-1.54211	0.0461656	0.268938	FALSE	RAB8A;RAB8B;RAB1B	HGNC:7007	RAB8A	ENSG00000167461	4218	4218
Q6P587	contrast: Control vs SCZ	msqrob	dea	6	-0.206696	-0.421563	-0.68512	0.0461709	0.268938	FALSE	FAHD1	HGNC:14169	FAHD1	ENSG00000180185	81889	81889
Q7L266	contrast: Control vs SCZ	msqrob	dea	1	0.48763	1.00471	1.63285	0.046432	0.270214	FALSE	ASRGL1	HGNC:16448	ASRGL1	ENSG00000162174	80150	80150
Q9HC38;Q9HC38-2	contrast: Control vs SCZ	msqrob	dea	19	0.134836	0.364028	0.591614	0.0464559	0.270214	FALSE	GLOD4	HGNC:14111	GLOD4	ENSG00000167699	51031	51031
Q14103;Q14103-2;Q14103-3;Q14103-4	contrast: Control vs SCZ	msqrob	dea	19	0.203491	0.556579	0.904547	0.046491	0.270227	FALSE	HNRNPD	HGNC:5036	HNRNPD	ENSG00000138668	3184	3184
Q9NPI1	contrast: Control vs SCZ	msqrob	dea	1	0.502332	1.01319	1.64663	0.0465784	0.270543	FALSE	BRD7	HGNC:14310	BRD7	ENSG00000166164	29117	29117
Q9BW83;Q9BW83-2	contrast: Control vs SCZ	msqrob	dea	7	0.19361	0.496927	0.8076	0.0466799	0.270941	FALSE	IFT27	HGNC:18626	IFT27	ENSG00000100360	11020	11020
Q86XP3	contrast: Control vs SCZ	msqrob	dea	28	0.178229	0.469972	0.763793	0.0467518	0.271167	FALSE	DDX42	HGNC:18676	DDX42	ENSG00000198231	11325	11325
Q14517	contrast: Control vs SCZ	msqrob	dea	23	-0.246335	-0.684082	-1.11176	0.0470242	0.272555	FALSE	FAT1	HGNC:3595	FAT1	ENSG00000083857	2195	2195
O75970;O75970-2;O75970-3;O75970-5	contrast: Control vs SCZ	msqrob	dea	21	0.121753	0.307777	0.500196	0.0471316	0.272929	FALSE	MPDZ	HGNC:7208	MPDZ	ENSG00000107186	8777	8777
P35908	contrast: Control vs SCZ	msqrob	dea	23	-0.572132	-1.35508	-2.20226	0.047202	0.272929	FALSE	KRT2	HGNC:6439	KRT2	ENSG00000172867	3849	3849
Q6IQ22	contrast: Control vs SCZ	msqrob	dea	8	0.221705	0.717281	1.16572	0.0472107	0.272929	FALSE	RAB12	HGNC:31332	RAB12	ENSG00000206418	201475	201475
O43399;O43399-5;O43399-6;O43399-7	contrast: Control vs SCZ	msqrob	dea	7	-0.315081	-1.38084	-2.24412	0.0472217	0.272929	FALSE	TPD52L2	HGNC:12007	TPD52L2	ENSG00000101150	7165	7165
Q5SZK8	contrast: Control vs SCZ	msqrob	dea	8	0.580998	1.60177	2.60318	0.0472564	0.272937	FALSE	FREM2	HGNC:25396	FREM2	ENSG00000150893	341640	341640
Q8TEU7;Q8TEU7-4	contrast: Control vs SCZ	msqrob	dea	1	-0.297588	-0.998506	-1.62276	0.0473509	0.273291	FALSE	RAPGEF6	HGNC:20655	RAPGEF6	ENSG00000158987	51735	51735
P46736;P46736-2	contrast: Control vs SCZ	msqrob	dea	5	0.165791	0.394671	0.641416	0.0476875	0.27504	FALSE	BRCC3	HGNC:24185	BRCC3	ENSG00000185515	79184	79184
Q8WYA0	contrast: Control vs SCZ	msqrob	dea	3	0.291895	0.811109	1.31821	0.0477335	0.275112	FALSE	IFT81	HGNC:14313	IFT81	ENSG00000122970	28981	28981
Q9BVJ6	contrast: Control vs SCZ	msqrob	dea	11	0.162558	0.520696	0.846229	0.0477737	0.275151	FALSE	UTP14A	HGNC:10665	UTP14A	ENSG00000156697	10813	10813
O95239	contrast: Control vs SCZ	msqrob	dea	8	0.569803	1.59239	2.58794	0.0478658	0.275488	FALSE	KIF4A	HGNC:13339	KIF4A	ENSG00000090889	24137	24137
P41217;P41217-2;P41217-3	contrast: Control vs SCZ	msqrob	dea	2	-0.65545	-1.72167	-2.79804	0.0479098	0.275549	FALSE	CD200	HGNC:7203	CD200	ENSG00000091972	4345	4345
Q86X10-3	contrast: Control vs SCZ	msqrob	dea	11	0.145339	0.384201	0.624399	0.0479789	0.275731	FALSE	RALGAPB	HGNC:29221	RALGAPB	ENSG00000170471	57148	57148
P51808	contrast: Control vs SCZ	msqrob	dea	1	-0.355203	-0.995183	-1.61736	0.0480087	0.275731	FALSE	DYNLT3	HGNC:11694	DYNLT3	ENSG00000165169	6990	6990
Q86XI2;Q86XI2-2	contrast: Control vs SCZ	msqrob	dea	1	0.515752	0.93017	1.5117	0.0480671	0.275874	FALSE	NCAPG2	HGNC:21904	NCAPG2	ENSG00000146918	54892	54892
Q9NTN3;Q9NTN3-2	contrast: Control vs SCZ	msqrob	dea	1	-0.402672	-1.0051	-1.63348	0.0481576	0.2762	FALSE	SLC35D1	HGNC:20800	SLC35D1	ENSG00000116704	23169	23169
Q9NQ88	contrast: Control vs SCZ	msqrob	dea	8	-0.265989	-0.526963	-0.856415	0.0482999	0.276823	FALSE	TIGAR	HGNC:1185	TIGAR	ENSG00000078237	57103	57103
Q9UNX3	contrast: Control vs SCZ	msqrob	dea	2	-0.195787	-0.822625	-1.33692	0.0483352	0.276832	FALSE	RPL26L1	HGNC:17050	RPL26L1	ENSG00000037241	51121	51121
Q13330-3	contrast: Control vs SCZ	msqrob	dea	16	0.2824	1.01595	1.65111	0.0484278	0.277169	FALSE	MTA1	HGNC:7410	MTA1	ENSG00000182979	9112	9112
P49321	contrast: Control vs SCZ	msqrob	dea	33	0.424954	1.24716	2.02687	0.04858	0.277846	FALSE	NASP	HGNC:7644	NASP	ENSG00000132780	4678	4678
Q9NUD5	contrast: Control vs SCZ	msqrob	dea	6	0.315804	0.874276	1.42086	0.048865	0.279246	FALSE	ZCCHC3	HGNC:16230	ZCCHC3	ENSG00000247315	85364	85364
Q9UNM6	contrast: Control vs SCZ	msqrob	dea	27	-0.0790027	-0.233539	-0.379545	0.0489209	0.279246	FALSE	PSMD13	HGNC:9558	PSMD13	ENSG00000185627	5719	5719
Q13131;Q13131-2	contrast: Control vs SCZ	msqrob	dea	15	-0.118264	-0.371703	-0.604088	0.0490438	0.27964	FALSE	PRKAA1	HGNC:9376	PRKAA1	ENSG00000132356	5562	5562
Q8IWX8	contrast: Control vs SCZ	msqrob	dea	9	0.140475	0.511339	0.831023	0.0490639	0.27964	FALSE	CHERP	HGNC:16930	CHERP	ENSG00000085872	10523	10523
P04062;P04062-2;P04062-4	contrast: Control vs SCZ	msqrob	dea	20	-0.304993	-1.03148	-1.67634	0.0491983	0.280121	FALSE	GBA	HGNC:4177	GBA1	ENSG00000177628	2629	2629
Q6XQN6;Q6XQN6-3	contrast: Control vs SCZ	msqrob	dea	11	0.599234	1.9164	3.11451	0.0492334	0.280121	FALSE	NAPRT	HGNC:30450	NAPRT	ENSG00000147813	93100	93100
O43143	contrast: Control vs SCZ	msqrob	dea	50	0.144788	0.403148	0.655192	0.0492505	0.280121	FALSE	DHX15	HGNC:2738	DHX15	ENSG00000109606	1665	1665
P84098	contrast: Control vs SCZ	msqrob	dea	12	0.175012	0.58504	0.9508	0.0493734	0.280626	FALSE	RPL19	HGNC:10312	RPL19	ENSG00000108298	6143	6143
Q9BZ76	contrast: Control vs SCZ	msqrob	dea	4	-0.737677	-2.12655	-3.45605	0.049573	0.281374	FALSE	CNTNAP3	HGNC:13834	CNTNAP3	ENSG00000106714	79937	79937
Q9HC98;Q9HC98-2;Q9HC98-3;Q9HC98-4	contrast: Control vs SCZ	msqrob	dea	4	0.373341	0.962887	1.56487	0.0495736	0.281374	FALSE	NEK6	HGNC:7749	NEK6	ENSG00000119408	10783	10783
Q969H8	contrast: Control vs SCZ	msqrob	dea	6	-0.322687	-1.39337	-2.2645	0.0496314	0.28143	FALSE	MYDGF	HGNC:16948	MYDGF	ENSG00000074842	56005	56005
Q13547	contrast: Control vs SCZ	msqrob	dea	17	0.217389	0.460646	0.748637	0.049652	0.28143	FALSE	HDAC1	HGNC:4852	HDAC1	ENSG00000116478	3065	3065
Q9NY27	contrast: Control vs SCZ	msqrob	dea	7	0.182545	0.490766	0.797589	0.0498515	0.282171	FALSE	PPP4R2	HGNC:18296	PPP4R2	ENSG00000163605	151987	151987
P52948;P52948-5	contrast: Control vs SCZ	msqrob	dea	41	0.162212	0.459784	0.747236	0.0502207	0.28339	FALSE	NUP98	HGNC:8068	NUP98	ENSG00000110713	4928	4928
P63092;P63092-4;Q5JWF2	contrast: Control vs SCZ	msqrob	dea	15	0.194245	0.721354	1.17234	0.0502351	0.28339	FALSE	GNAS	HGNC:4392	GNAS	ENSG00000087460	2778	2778
Q9P265	contrast: Control vs SCZ	msqrob	dea	32	0.154595	0.375163	0.609711	0.0502529	0.28339	FALSE	DIP2B	HGNC:29284	DIP2B	ENSG00000066084	57609	57609
P62873	contrast: Control vs SCZ	msqrob	dea	5	0.17612	0.553191	0.899041	0.0502551	0.28339	FALSE	GNB1	HGNC:4396	GNB1	ENSG00000078369	2782	2782
Q9BV57	contrast: Control vs SCZ	msqrob	dea	12	0.218053	0.640284	1.04058	0.0502671	0.28339	FALSE	ADI1	HGNC:30576	ADI1	ENSG00000182551	55256	55256
P08134	contrast: Control vs SCZ	msqrob	dea	3	-0.271658	-0.50307	-0.817584	0.050323	0.28339	FALSE	RHOC	HGNC:669	RHOC	ENSG00000155366	389	389
Q15022	contrast: Control vs SCZ	msqrob	dea	4	0.363813	1.31972	2.14479	0.0503256	0.28339	FALSE	SUZ12	HGNC:17101	SUZ12	ENSG00000178691	23512	23512
Q6PJT7;Q6PJT7-2;Q6PJT7-5	contrast: Control vs SCZ	msqrob	dea	4	0.275348	0.510739	0.830047	0.0503428	0.28339	FALSE	ZC3H14	HGNC:20509	ZC3H14	ENSG00000100722	79882	79882
P98179	contrast: Control vs SCZ	msqrob	dea	8	0.161062	0.439585	0.714408	0.050384	0.283427	FALSE	RBM3	HGNC:9900	RBM3	ENSG00000102317	5935	5935
Q8WXX5	contrast: Control vs SCZ	msqrob	dea	8	0.442929	1.77068	2.87769	0.050441	0.283554	FALSE	DNAJC9	HGNC:19123	DNAJC9	ENSG00000213551	23234	23234
Q5SY16	contrast: Control vs SCZ	msqrob	dea	6	0.227233	0.898248	1.45982	0.0505792	0.284057	FALSE	NOL9	HGNC:26265	NOL9	ENSG00000162408	79707	79707
P21953	contrast: Control vs SCZ	msqrob	dea	1	0.337047	0.894762	1.45416	0.0505997	0.284057	FALSE	BCKDHB	HGNC:987	BCKDHB	ENSG00000083123	594	594
Q9HC21;Q9HC21-2	contrast: Control vs SCZ	msqrob	dea	2	0.184169	0.672489	1.09292	0.0506853	0.284164	FALSE	SLC25A19	HGNC:14409	SLC25A19	ENSG00000125454	60386	60386
O43504	contrast: Control vs SCZ	msqrob	dea	1	-0.238264	-0.973043	-1.58138	0.050688	0.284164	FALSE	LAMTOR5	HGNC:17955	LAMTOR5	ENSG00000134248	10542	10542
Q8N2U0	contrast: Control vs SCZ	msqrob	dea	2	0.365294	1.39708	2.27052	0.051017	0.285813	FALSE	TMEM256	HGNC:28618	TMEM256	ENSG00000205544	254863	254863
P05106	contrast: Control vs SCZ	msqrob	dea	9	-0.795213	-2.27693	-3.70044	0.0510739	0.285863	FALSE	ITGB3	HGNC:6156	ITGB3	ENSG00000259207	3690	3690
P60033	contrast: Control vs SCZ	msqrob	dea	3	0.226504	0.610186	0.991669	0.0511029	0.285863	FALSE	CD81	HGNC:1701	CD81	ENSG00000110651	975	975
Q969F9	contrast: Control vs SCZ	msqrob	dea	1	0.305188	0.89809	1.45957	0.0512226	0.285863	FALSE	HPS3	HGNC:15597	HPS3	ENSG00000163755	84343	84343
Q92841	contrast: Control vs SCZ	msqrob	dea	34	0.170514	0.599987	0.975092	0.051281	0.285927	FALSE	DDX17	HGNC:2740	DDX17	ENSG00000100201	10521	10521
P09429;P23497	contrast: Control vs SCZ	msqrob	dea	2	0.252732	0.669102	1.08742	0.051604	0.287033	FALSE	HMGB1;SP100	HGNC:4983	HMGB1	ENSG00000189403	3146	3146
P62861	contrast: Control vs SCZ	msqrob	dea	3	-0.331216	-1.17223	-1.90509	0.0516191	0.287033	FALSE	FAU	HGNC:3597	FAU	ENSG00000149806	2197	2197
P21589	contrast: Control vs SCZ	msqrob	dea	26	-0.399965	-1.45105	-2.35823	0.0517368	0.287347	FALSE	NT5E	HGNC:8021	NT5E	ENSG00000135318	4907	4907
Q96HN2;Q96HN2-2	contrast: Control vs SCZ	msqrob	dea	3	-0.217493	-0.513428	-0.834418	0.0517641	0.287347	FALSE	AHCYL2	HGNC:22204	AHCYL2	ENSG00000158467	23382	23382
Q9BZE4	contrast: Control vs SCZ	msqrob	dea	19	0.135002	0.451661	0.734034	0.0517805	0.287347	FALSE	GTPBP4	HGNC:21535	GTPBP4	ENSG00000107937	23560	23560
G5EA36;I3L328	contrast: Control vs SCZ	msqrob	dea	1	0.369165	0.915788	1.48833	0.0518388	0.287476	FALSE	CDC27	HGNC:1728	CDC27	ENSG00000004897	996	996
Q92945	contrast: Control vs SCZ	msqrob	dea	34	0.217625	0.719493	1.16931	0.0520835	0.288638	FALSE	KHSRP	HGNC:6316	KHSRP	ENSG00000088247	8570	8570
Q7RTP6	contrast: Control vs SCZ	msqrob	dea	16	0.344856	1.03622	1.68406	0.0524119	0.290262	FALSE	MICAL3	HGNC:24694	MICAL3	ENSG00000243156	57553	57553
P12956	contrast: Control vs SCZ	msqrob	dea	51	0.196959	0.647695	1.05263	0.0526168	0.291201	FALSE	XRCC6	HGNC:4055	XRCC6	ENSG00000196419	2547	2547
P36954	contrast: Control vs SCZ	msqrob	dea	1	0.325331	0.886646	1.44097	0.0527903	0.291964	FALSE	POLR2I	HGNC:9196	POLR2I	ENSG00000105258	5438	5438
Q8NCN5	contrast: Control vs SCZ	msqrob	dea	19	0.17737	0.544006	0.884112	0.0528598	0.291998	FALSE	PDPR	HGNC:30264	PDPR	ENSG00000090857	55066	55066
Q3MIT2	contrast: Control vs SCZ	msqrob	dea	1	0.35783	0.99404	1.6155	0.0529356	0.292177	FALSE	PUS10	HGNC:26505	PUS10	ENSG00000162927	150962	150962
P18124	contrast: Control vs SCZ	msqrob	dea	24	-0.0823731	-0.318448	-0.517539	0.0530682	0.292614	FALSE	RPL7	HGNC:10363	RPL7	ENSG00000147604	6129	6129
Q9NYM9	contrast: Control vs SCZ	msqrob	dea	2	-0.2474	-0.880702	-1.43131	0.053086	0.292614	FALSE	BET1L	HGNC:19348	BET1L	ENSG00000177951	51272	51272
P62736	contrast: Control vs SCZ	msqrob	dea	1	-0.78536	-0.861014	-1.39931	0.0531239	0.292627	FALSE	ACTA2	HGNC:130	ACTA2	ENSG00000107796	59	59
Q96T83	contrast: Control vs SCZ	msqrob	dea	5	-0.620193	-2.00372	-3.25642	0.0531691	0.292679	FALSE	SLC9A7	HGNC:17123	SLC9A7	ENSG00000065923	84679	84679
P37268	contrast: Control vs SCZ	msqrob	dea	28	0.335716	0.922468	1.49919	0.0532843	0.292957	FALSE	FDFT1	HGNC:3629	FDFT1	ENSG00000079459	2222	2222
P60520	contrast: Control vs SCZ	msqrob	dea	3	0.2175	0.748217	1.21599	0.0532908	0.292957	FALSE	GABARAPL2	HGNC:13291	GABARAPL2	ENSG00000034713	11345	11345
Q14247	contrast: Control vs SCZ	msqrob	dea	33	-0.240166	-0.918558	-1.49283	0.0533342	0.292999	FALSE	CTTN	HGNC:3338	CTTN	ENSG00000085733	2017	2017
Q96LZ7	contrast: Control vs SCZ	msqrob	dea	6	-0.559367	-1.52352	-2.47601	0.0535695	0.294095	FALSE	RMDN2	HGNC:26567	RMDN2	ENSG00000115841	151393	151393
Q969E2;Q969E2-2	contrast: Control vs SCZ	msqrob	dea	2	0.179189	0.642649	1.04443	0.0536339	0.294252	FALSE	SCAMP4	HGNC:30385	SCAMP4	ENSG00000227500	113178	113178
P12882;Q9UKX3	contrast: Control vs SCZ	msqrob	dea	1	-0.272499	-0.891967	-1.44962	0.054027	0.296013	FALSE	MYH1;MYH13	HGNC:7567	MYH1	ENSG00000109061	4619	4619
Q6P1M0	contrast: Control vs SCZ	msqrob	dea	12	-0.176914	-0.631642	-1.02654	0.0541225	0.296338	FALSE	SLC27A4	HGNC:10998	SLC27A4	ENSG00000167114	10999	10999
Q8NB46	contrast: Control vs SCZ	msqrob	dea	7	-0.172258	-0.473418	-0.769394	0.0541748	0.296428	FALSE	ANKRD52	HGNC:26614	ANKRD52	ENSG00000139645	283373	283373
Q9BQ69	contrast: Control vs SCZ	msqrob	dea	4	0.268014	0.835036	1.35709	0.0542684	0.296742	FALSE	MACROD1	HGNC:29598	MACROD1	ENSG00000133315	28992	28992
Q8NF91;Q8NF91-9;Q8WXH0;Q8WXH0-2	contrast: Control vs SCZ	msqrob	dea	2	0.327216	1.35395	2.20042	0.0543494	0.29675	FALSE	SYNE1;SYNE2	HGNC:17089	SYNE1	ENSG00000131018	23345	23345
P09874	contrast: Control vs SCZ	msqrob	dea	58	0.378782	1.20081	1.95155	0.0543624	0.29675	FALSE	PARP1	HGNC:270	PARP1	ENSG00000143799	142	142
Q96JJ7	contrast: Control vs SCZ	msqrob	dea	24	-0.207988	-0.546023	-0.887391	0.0543782	0.29675	FALSE	TMX3	HGNC:24718	TMX3	ENSG00000166479	54495	54495
P02786	contrast: Control vs SCZ	msqrob	dea	32	-0.304263	-1.13297	-1.84129	0.0544175	0.296767	FALSE	TFRC	HGNC:11763	TFRC	ENSG00000072274	7037	7037
Q10589;Q10589-2	contrast: Control vs SCZ	msqrob	dea	2	-1.05911	-3.83306	-6.22946	0.0545605	0.29727	FALSE	BST2	HGNC:1119	BST2	ENSG00000130303	684	684
O94953	contrast: Control vs SCZ	msqrob	dea	2	0.355698	1.08526	1.76375	0.0545822	0.29727	FALSE	KDM4B	HGNC:29136	KDM4B	ENSG00000127663	23030	23030
Q9UGJ1;Q9UGJ1-2	contrast: Control vs SCZ	msqrob	dea	6	0.155168	0.352964	0.573633	0.0546332	0.297351	FALSE	TUBGCP4	HGNC:16691	TUBGCP4	ENSG00000137822	27229	27229
O14524	contrast: Control vs SCZ	msqrob	dea	1	0.316288	0.877442	1.42601	0.0547252	0.297561	FALSE	NEMP1	HGNC:29001	NEMP1	ENSG00000166881	23306	23306
Q9H9F9	contrast: Control vs SCZ	msqrob	dea	2	0.264271	0.650127	1.05658	0.0547442	0.297561	FALSE	ACTR5	HGNC:14671	ACTR5	ENSG00000101442	79913	79913
Q5D862	contrast: Control vs SCZ	msqrob	dea	2	-0.285474	-0.631544	-1.02638	0.0547893	0.297609	FALSE	FLG2	HGNC:33276	FLG2	ENSG00000143520	388698	388698
Q9BTW9;Q9BTW9-4	contrast: Control vs SCZ	msqrob	dea	25	0.247596	0.777635	1.2638	0.0548791	0.29778	FALSE	TBCD	HGNC:11581	TBCD	ENSG00000141556	6904	6904
Q8TC12	contrast: Control vs SCZ	msqrob	dea	9	-0.203055	-0.840968	-1.36673	0.0548933	0.29778	FALSE	RDH11	HGNC:17964	RDH11	ENSG00000072042	51109	51109
O75879	contrast: Control vs SCZ	msqrob	dea	5	0.169055	0.51237	0.832698	0.0550452	0.298085	FALSE	GATB	HGNC:8849	GATB	ENSG00000059691	5188	5188
P35610	contrast: Control vs SCZ	msqrob	dea	6	0.137083	0.38375	0.623667	0.0550698	0.298085	FALSE	SOAT1	HGNC:11177	SOAT1	ENSG00000057252	6646	6646
P27694	contrast: Control vs SCZ	msqrob	dea	19	0.194252	0.694076	1.12801	0.0551281	0.298085	FALSE	RPA1	HGNC:10289	RPA1	ENSG00000132383	6117	6117
Q05193;Q05193-3	contrast: Control vs SCZ	msqrob	dea	17	0.1839	0.507448	0.8247	0.0551445	0.298085	FALSE	DNM1	HGNC:2972	DNM1	ENSG00000106976	1759	1759
Q9UHB7	contrast: Control vs SCZ	msqrob	dea	4	0.167446	0.439371	0.714061	0.0551942	0.298085	FALSE	AFF4	HGNC:17869	AFF4	ENSG00000072364	27125	27125
O15231-3	contrast: Control vs SCZ	msqrob	dea	1	0.507343	0.995725	1.61824	0.0552145	0.298085	FALSE	ZNF185	HGNC:12976	ZNF185	ENSG00000147394	7739	7739
P62244	contrast: Control vs SCZ	msqrob	dea	15	-0.10303	-0.287616	-0.46743	0.0552667	0.298085	FALSE	RPS15A	HGNC:10389	RPS15A	ENSG00000134419	6210	6210
Q9UDY8;Q9UDY8-2	contrast: Control vs SCZ	msqrob	dea	21	0.157373	0.390451	0.634557	0.0553002	0.298085	FALSE	MALT1	HGNC:6819	MALT1	ENSG00000172175	10892	10892
O94966-6;O94966-7	contrast: Control vs SCZ	msqrob	dea	11	0.153063	0.467162	0.759227	0.0553688	0.298085	FALSE	USP19	HGNC:12617	USP19	ENSG00000172046	10869	10869
Q86WA8	contrast: Control vs SCZ	msqrob	dea	7	0.127192	0.378324	0.614848	0.0554178	0.298085	FALSE	LONP2	HGNC:20598	LONP2	ENSG00000102910	83752	83752
Q8TDY8	contrast: Control vs SCZ	msqrob	dea	1	0.331173	0.908442	1.47639	0.0554271	0.298085	FALSE	IGDCC4	HGNC:13770	IGDCC4	ENSG00000103742	57722	57722
Q86US8	contrast: Control vs SCZ	msqrob	dea	6	0.135784	0.460583	0.748534	0.0554561	0.298085	FALSE	SMG6	HGNC:17809	SMG6	ENSG00000070366	23293	23293
Q7Z6B7	contrast: Control vs SCZ	msqrob	dea	2	-0.271379	-0.611762	-0.99423	0.0554822	0.298085	FALSE	SRGAP1	HGNC:17382	SRGAP1	ENSG00000196935	57522	57522
P13645;P13646;P13646-2;P13646-3	contrast: Control vs SCZ	msqrob	dea	1	-0.63211	-0.851359	-1.38362	0.0555753	0.29816	FALSE	KRT10;KRT13	HGNC:6413	KRT10	ENSG00000186395	3858	3858
P13987;P13987-2	contrast: Control vs SCZ	msqrob	dea	1	-0.253151	-0.892826	-1.45101	0.0555805	0.29816	FALSE	CD59	HGNC:1689	CD59	ENSG00000085063	966	966
Q9BVC3	contrast: Control vs SCZ	msqrob	dea	2	0.344583	1.13077	1.83772	0.0557035	0.298625	FALSE	DSCC1	HGNC:24453	DSCC1	ENSG00000136982	79075	79075
Q15048	contrast: Control vs SCZ	msqrob	dea	1	0.243905	0.93084	1.51279	0.0557851	0.298867	FALSE	LRRC14	HGNC:20419	LRRC14	ENSG00000160959	9684	9684
Q15459	contrast: Control vs SCZ	msqrob	dea	41	0.171734	0.524616	0.8526	0.0559012	0.299294	FALSE	SF3A1	HGNC:10765	SF3A1	ENSG00000099995	10291	10291
Q14019	contrast: Control vs SCZ	msqrob	dea	16	-0.303279	-1.05325	-1.71174	0.055962	0.299424	FALSE	COTL1	HGNC:18304	COTL1	ENSG00000103187	23406	23406
Q86YZ3	contrast: Control vs SCZ	msqrob	dea	1	-0.590258	-0.872489	-1.41796	0.056809	0.303758	FALSE	HRNR	HGNC:20846	HRNR	ENSG00000197915	388697	388697
Q03164;Q03164-2;Q03164-3	contrast: Control vs SCZ	msqrob	dea	2	0.373333	1.00438	1.6323	0.0569561	0.304275	FALSE	KMT2A	HGNC:7132	KMT2A	ENSG00000118058	4297	4297
Q9HCJ6	contrast: Control vs SCZ	msqrob	dea	17	-0.298456	-0.974461	-1.58368	0.0572778	0.305137	FALSE	VAT1L	HGNC:29315	VAT1L	ENSG00000171724	57687	57687
Q01995	contrast: Control vs SCZ	msqrob	dea	32	-0.753165	-1.93117	-3.13851	0.0573257	0.305137	FALSE	TAGLN	HGNC:11553	TAGLN	ENSG00000149591	6876	6876
O95571	contrast: Control vs SCZ	msqrob	dea	12	0.166015	0.38599	0.627306	0.0573268	0.305137	FALSE	ETHE1	HGNC:23287	ETHE1	ENSG00000105755	23474	23474
Q96PX9	contrast: Control vs SCZ	msqrob	dea	2	0.548522	2.00799	3.26337	0.0573654	0.305137	FALSE	PLEKHG4B	HGNC:29399	PLEKHG4B	ENSG00000153404	153478	153478
P20061	contrast: Control vs SCZ	msqrob	dea	1	-0.486396	-0.881228	-1.43216	0.0573887	0.305137	FALSE	TCN1	HGNC:11652	TCN1	ENSG00000134827	6947	6947
O00478;O00478-2;P78410;P78410-2;P78410-3	contrast: Control vs SCZ	msqrob	dea	1	-0.344054	-0.888294	-1.44365	0.05739	0.305137	FALSE	BTN3A3;BTN3A2	HGNC:1140	BTN3A3	ENSG00000111801	10384	10384
Q9BQD3	contrast: Control vs SCZ	msqrob	dea	1	0.435298	0.849973	1.38137	0.0574263	0.305137	FALSE	KXD1	HGNC:28420	KXD1	ENSG00000105700	79036	79036
Q8NC42	contrast: Control vs SCZ	msqrob	dea	1	-0.452103	-0.987829	-1.60541	0.0574516	0.305137	FALSE	RNF149	HGNC:23137	RNF149	ENSG00000163162	284996	284996
Q15434	contrast: Control vs SCZ	msqrob	dea	4	-0.297707	-0.940409	-1.52834	0.0575128	0.305137	FALSE	RBMS2	HGNC:9909	RBMS2	ENSG00000076067	5939	5939
Q6P9B9	contrast: Control vs SCZ	msqrob	dea	7	0.181293	0.481329	0.78225	0.0579081	0.307036	FALSE	INTS5	HGNC:29352	INTS5	ENSG00000185085	80789	80789
P17480	contrast: Control vs SCZ	msqrob	dea	31	0.228533	0.81015	1.31665	0.0579708	0.307171	FALSE	UBTF	HGNC:12511	UBTF	ENSG00000108312	7343	7343
Q2VPB7	contrast: Control vs SCZ	msqrob	dea	1	0.315079	0.861967	1.40086	0.0580474	0.307378	FALSE	AP5B1	HGNC:25104	AP5B1	ENSG00000254470	91056	91056
P30530;P30530-2	contrast: Control vs SCZ	msqrob	dea	6	0.250215	0.66953	1.08811	0.0581392	0.307666	FALSE	AXL	HGNC:905	AXL	ENSG00000167601	558	558
P08253	contrast: Control vs SCZ	msqrob	dea	10	0.412953	1.19974	1.94981	0.0583208	0.308428	FALSE	MMP2	HGNC:7166	MMP2	ENSG00000087245	4313	4313
Q13485	contrast: Control vs SCZ	msqrob	dea	10	0.25362	0.863724	1.40371	0.0583706	0.308493	FALSE	SMAD4	HGNC:6770	SMAD4	ENSG00000141646	4089	4089
Q9BYG3	contrast: Control vs SCZ	msqrob	dea	10	0.0988563	0.292593	0.47552	0.0584221	0.308567	FALSE	NIFK	HGNC:17838	NIFK	ENSG00000155438	84365	84365
Q9Y5B8	contrast: Control vs SCZ	msqrob	dea	10	0.162143	0.475741	0.773169	0.0585099	0.308831	FALSE	NME7	HGNC:20461	NME7	ENSG00000143156	29922	29922
Q9P0J7	contrast: Control vs SCZ	msqrob	dea	3	0.182795	0.507047	0.824048	0.0586262	0.309247	FALSE	KCMF1	HGNC:20589	KCMF1	ENSG00000176407	56888	56888
Q9NP64;Q9NP64-2;Q9NP64-3	contrast: Control vs SCZ	msqrob	dea	2	0.250705	0.637231	1.03562	0.0586899	0.309363	FALSE	ZCCHC17	HGNC:30246	ZCCHC17	ENSG00000121766	51538	51538
Q5W111	contrast: Control vs SCZ	msqrob	dea	3	-0.426287	-0.949478	-1.54308	0.0587236	0.309363	FALSE	SPRYD7	HGNC:14297	SPRYD7	ENSG00000123178	57213	57213
P28827;P28827-2;Q15262-2;Q15262-3;Q15262-4	contrast: Control vs SCZ	msqrob	dea	1	-0.309246	-0.858067	-1.39452	0.0587849	0.309487	FALSE	PTPRM;PTPRK	HGNC:9675	PTPRM	ENSG00000173482	5797	5797
P78356	contrast: Control vs SCZ	msqrob	dea	11	0.105563	0.327113	0.53162	0.0589012	0.309863	FALSE	PIP4K2B	HGNC:8998	PIP4K2B	ENSG00000276293	8396	8396
Q16585	contrast: Control vs SCZ	msqrob	dea	3	0.304558	0.781006	1.26928	0.0589566	0.309863	FALSE	SGCB	HGNC:10806	SGCB	ENSG00000163069	6443	6443
Q9H0H0	contrast: Control vs SCZ	msqrob	dea	6	0.251393	0.670164	1.08914	0.0589694	0.309863	FALSE	INTS2	HGNC:29241	INTS2	ENSG00000108506	57508	57508
Q8NBJ9;Q8NBJ9-2	contrast: Control vs SCZ	msqrob	dea	3	-0.342493	-1.35961	-2.20962	0.0591235	0.310474	FALSE	SIDT2	HGNC:24272	SIDT2	ENSG00000149577	51092	51092
P38919	contrast: Control vs SCZ	msqrob	dea	28	0.117501	0.362205	0.588651	0.0592593	0.310988	FALSE	EIF4A3	HGNC:18683	EIF4A3	ENSG00000141543	9775	9775
Q9UBP0;Q9UBP0-2;Q9UBP0-3;Q9UBP0-4	contrast: Control vs SCZ	msqrob	dea	3	0.199784	0.513669	0.83481	0.059421	0.311638	FALSE	SPAST	HGNC:11233	SPAST	ENSG00000021574	6683	6683
Q14980-2	contrast: Control vs SCZ	msqrob	dea	21	0.415194	1.01781	1.65414	0.0595103	0.311907	FALSE	NUMA1	HGNC:8059	NUMA1	ENSG00000137497	4926	4926
P61513	contrast: Control vs SCZ	msqrob	dea	4	-0.148136	-0.792433	-1.28785	0.0595963	0.312053	FALSE	RPL37A	HGNC:10348	RPL37A	ENSG00000197756	6168	6168
O15344	contrast: Control vs SCZ	msqrob	dea	5	0.160216	0.564944	0.918141	0.0596289	0.312053	FALSE	MID1	HGNC:7095	MID1	ENSG00000101871	4281	4281
O00499-10;O00499-11;O00499-2;O00499-4;O00499-6;O00499-7;O00499-8;O00499-9	contrast: Control vs SCZ	msqrob	dea	12	0.286003	0.789571	1.2832	0.0596522	0.312053	FALSE	BIN1	HGNC:1052	BIN1	ENSG00000136717	274	274
Q8IWB7	contrast: Control vs SCZ	msqrob	dea	12	0.0775434	0.237072	0.385287	0.0597714	0.312261	FALSE	WDFY1	HGNC:20451	WDFY1	ENSG00000085449	57590	57590
P78316	contrast: Control vs SCZ	msqrob	dea	10	0.107873	0.290889	0.472751	0.0597848	0.312261	FALSE	NOP14	HGNC:16821	NOP14	ENSG00000087269	8602	8602
Q8WV22	contrast: Control vs SCZ	msqrob	dea	2	0.412395	1.64831	2.67881	0.0598059	0.312261	FALSE	NSMCE1	HGNC:29897	NSMCE1	ENSG00000169189	197370	197370
P49116	contrast: Control vs SCZ	msqrob	dea	5	0.174641	0.377699	0.613832	0.0599563	0.312847	FALSE	NR2C2	HGNC:7972	NR2C2	ENSG00000177463	7182	7182
Q9BRJ7	contrast: Control vs SCZ	msqrob	dea	10	0.157839	0.512077	0.832222	0.0600168	0.312964	FALSE	NUDT16L1	HGNC:28154	NUDT16L1	ENSG00000168101	84309	84309
Q9H0S4	contrast: Control vs SCZ	msqrob	dea	11	0.19575	0.630024	1.02391	0.0600697	0.313041	FALSE	DDX47	HGNC:18682	DDX47	ENSG00000213782	51202	51202
Q96ND8	contrast: Control vs SCZ	msqrob	dea	1	-0.430343	-0.91661	-1.48966	0.0601208	0.313108	FALSE	ZNF583	HGNC:26427	ZNF583	ENSG00000198440	147949	147949
P50281	contrast: Control vs SCZ	msqrob	dea	17	-0.429533	-1.30801	-2.12576	0.060162	0.313123	FALSE	MMP14	HGNC:7160	MMP14	ENSG00000157227	4323	4323
O43505	contrast: Control vs SCZ	msqrob	dea	4	-0.108492	-0.418248	-0.679732	0.0601999	0.313123	FALSE	B4GAT1	HGNC:15685	B4GAT1	ENSG00000174684	11041	11041
P09471-2	contrast: Control vs SCZ	msqrob	dea	2	0.657953	3.08766	5.01803	0.060289	0.313388	FALSE	GNAO1	HGNC:4389	GNAO1	ENSG00000087258	2775	2775
Q00839	contrast: Control vs SCZ	msqrob	dea	37	0.144579	0.425227	0.691075	0.0604551	0.313984	FALSE	HNRNPU	HGNC:5048	HNRNPU	ENSG00000153187	3192	3192
Q13162	contrast: Control vs SCZ	msqrob	dea	13	-0.197802	-1.09217	-1.77499	0.060518	0.313984	FALSE	PRDX4	HGNC:17169	PRDX4	ENSG00000123131	10549	10549
Q9H3M7	contrast: Control vs SCZ	msqrob	dea	8	0.251564	0.841178	1.36707	0.0605182	0.313984	FALSE	TXNIP	HGNC:16952	TXNIP	ENSG00000265972	10628	10628
P68366;P68366-2	contrast: Control vs SCZ	msqrob	dea	5	-0.362594	-0.720456	-1.17088	0.0605915	0.314165	FALSE	TUBA4A	HGNC:12407	TUBA4A	ENSG00000127824	7277	7277
P55011;Q13621;Q13621-3	contrast: Control vs SCZ	msqrob	dea	1	-0.334902	-0.84589	-1.37473	0.0606479	0.314259	FALSE	SLC12A2;SLC12A1	HGNC:10911	SLC12A2	ENSG00000064651	6558	6558
X6R7S7	contrast: Control vs SCZ	msqrob	dea	1	-0.508319	-0.888593	-1.44413	0.0607166	0.314417	FALSE	FRMD7	HGNC:8079	FRMD7	ENSG00000165694	90167	90167
Q99567	contrast: Control vs SCZ	msqrob	dea	16	0.147588	0.464699	0.755224	0.060817	0.314739	FALSE	NUP88	HGNC:8067	NUP88	ENSG00000108559	4927	4927
Q16204	contrast: Control vs SCZ	msqrob	dea	17	-0.134823	-0.500636	-0.813628	0.0610006	0.31549	FALSE	CCDC6	HGNC:18782	CCDC6	ENSG00000108091	8030	8030
P06703	contrast: Control vs SCZ	msqrob	dea	2	0.644546	2.12273	3.44984	0.0612931	0.316803	FALSE	S100A6	HGNC:10496	S100A6	ENSG00000197956	6277	6277
Q99615	contrast: Control vs SCZ	msqrob	dea	22	0.0937423	0.283797	0.461224	0.061384	0.317073	FALSE	DNAJC7	HGNC:12392	DNAJC7	ENSG00000168259	7266	7266
Q7Z3F1	contrast: Control vs SCZ	msqrob	dea	1	-0.39569	-0.833983	-1.35538	0.0615288	0.317475	FALSE	GPR155	HGNC:22951	GPR155	ENSG00000163328	151556	151556
Q9NRG9	contrast: Control vs SCZ	msqrob	dea	13	0.209741	0.688458	1.11888	0.0615479	0.317475	FALSE	AAAS	HGNC:13666	AAAS	ENSG00000094914	8086	8086
Q13242	contrast: Control vs SCZ	msqrob	dea	17	0.190615	0.810495	1.31721	0.0615853	0.317475	FALSE	SRSF9	HGNC:10791	SRSF9	ENSG00000111786	8683	8683
P49184	contrast: Control vs SCZ	msqrob	dea	4	-0.28293	-0.801674	-1.30287	0.0616163	0.317475	FALSE	DNASE1L1	HGNC:2957	DNASE1L1	ENSG00000013563	1774	1774
P53667;P53667-2;P53667-4;P53671-3	contrast: Control vs SCZ	msqrob	dea	1	-0.344074	-0.840137	-1.36538	0.0617966	0.318204	FALSE	LIMK1;LIMK2	HGNC:6613	LIMK1	ENSG00000106683	3984	3984
O60282	contrast: Control vs SCZ	msqrob	dea	13	0.741854	2.24435	3.64749	0.0620715	0.319072	FALSE	KIF5C	HGNC:6325	KIF5C	ENSG00000168280	3800	3800
Q8NBJ5	contrast: Control vs SCZ	msqrob	dea	30	-0.223235	-0.658581	-1.07032	0.0620855	0.319072	FALSE	COLGALT1	HGNC:26182	COLGALT1	ENSG00000130309	79709	79709
Q9NPF2;Q9NPF2-2	contrast: Control vs SCZ	msqrob	dea	2	-0.409298	-1.05432	-1.71347	0.0621033	0.319072	FALSE	CHST11	HGNC:17422	CHST11	ENSG00000171310	50515	50515
P27695	contrast: Control vs SCZ	msqrob	dea	18	0.180201	0.512818	0.833427	0.0621206	0.319072	FALSE	APEX1	HGNC:587	APEX1	ENSG00000100823	328	328
Q13825;Q13825-2	contrast: Control vs SCZ	msqrob	dea	3	0.223514	0.504097	0.819253	0.0623049	0.319704	FALSE	AUH	HGNC:890	AUH	ENSG00000148090	549	549
P28340	contrast: Control vs SCZ	msqrob	dea	15	0.427022	1.18784	1.93046	0.0623346	0.319704	FALSE	POLD1	HGNC:9175	POLD1	ENSG00000062822	5424	5424
Q12769	contrast: Control vs SCZ	msqrob	dea	24	0.138424	0.43035	0.6994	0.0624183	0.319704	FALSE	NUP160	HGNC:18017	NUP160	ENSG00000030066	23279	23279
P62750	contrast: Control vs SCZ	msqrob	dea	13	-0.078098	-0.223591	-0.363378	0.0624645	0.319704	FALSE	RPL23A	HGNC:10317	RPL23A	ENSG00000198242	6147	6147
Q96MG7	contrast: Control vs SCZ	msqrob	dea	1	0.415097	0.930223	1.51179	0.0624772	0.319704	FALSE	NSMCE3	HGNC:7677	NSMCE3	ENSG00000185115	56160	56160
Q8WUP2;Q8WUP2-3	contrast: Control vs SCZ	msqrob	dea	9	-0.33324	-1.09333	-1.77688	0.0625309	0.31978	FALSE	FBLIM1	HGNC:24686	FBLIM1	ENSG00000162458	54751	54751
Q13322;Q13322-2;Q13322-4	contrast: Control vs SCZ	msqrob	dea	8	0.392064	1.04813	1.70341	0.0626802	0.320344	FALSE	GRB10	HGNC:4564	GRB10	ENSG00000106070	2887	2887
P61978-3	contrast: Control vs SCZ	msqrob	dea	34	0.137011	0.394318	0.640841	0.0627339	0.320419	FALSE	HNRNPK	HGNC:5044	HNRNPK	ENSG00000165119	3190	3190
O75151	contrast: Control vs SCZ	msqrob	dea	8	0.275552	0.652284	1.06009	0.0629203	0.321132	FALSE	PHF2	HGNC:8920	PHF2	ENSG00000197724	5253	5253
P09651;P09651-2	contrast: Control vs SCZ	msqrob	dea	23	0.177424	0.741589	1.20522	0.0630084	0.321132	FALSE	HNRNPA1	HGNC:5031	HNRNPA1	ENSG00000135486	3178	3178
Q15121;Q15121-2	contrast: Control vs SCZ	msqrob	dea	7	0.384073	1.39562	2.26815	0.0630212	0.321132	FALSE	PEA15	HGNC:8822	PEA15	ENSG00000162734	8682	8682
Q8WYL5	contrast: Control vs SCZ	msqrob	dea	2	-0.451988	-1.52637	-2.48063	0.0630468	0.321132	FALSE	SSH1	HGNC:30579	SSH1	ENSG00000084112	54434	54434
Q92545	contrast: Control vs SCZ	msqrob	dea	6	0.150841	0.473511	0.769546	0.0630691	0.321132	FALSE	TMEM131	HGNC:30366	TMEM131	ENSG00000075568	23505	23505
Q99614	contrast: Control vs SCZ	msqrob	dea	7	-0.122851	-0.541189	-0.879535	0.0632677	0.321745	FALSE	TTC1	HGNC:12391	TTC1	ENSG00000113312	7265	7265
O00178	contrast: Control vs SCZ	msqrob	dea	15	0.184305	0.528447	0.858827	0.0635444	0.322952	FALSE	GTPBP1	HGNC:4669	GTPBP1	ENSG00000100226	9567	9567
O94927	contrast: Control vs SCZ	msqrob	dea	8	0.320991	1.06753	1.73493	0.0636137	0.323091	FALSE	HAUS5	HGNC:29130	HAUS5	ENSG00000249115	23354	23354
O43324	contrast: Control vs SCZ	msqrob	dea	7	0.119025	0.463241	0.752855	0.0636505	0.323091	FALSE	EEF1E1	HGNC:3212	EEF1E1	ENSG00000124802	9521	9521
Q15257;Q15257-2	contrast: Control vs SCZ	msqrob	dea	10	0.164015	0.609798	0.991037	0.0638148	0.323725	FALSE	PTPA	HGNC:9308	PTPA	ENSG00000119383	5524	5524
P55957;P55957-2	contrast: Control vs SCZ	msqrob	dea	8	0.160919	0.381996	0.620817	0.0638704	0.323807	FALSE	BID	HGNC:1050	BID	ENSG00000015475	637	637
Q99442	contrast: Control vs SCZ	msqrob	dea	4	-0.154311	-0.647278	-1.05195	0.0640204	0.324308	FALSE	SEC62	HGNC:11846	SEC62	ENSG00000008952	7095	7095
Q96ER3	contrast: Control vs SCZ	msqrob	dea	1	0.480454	0.820138	1.33288	0.0640546	0.324308	FALSE	SAAL1	HGNC:25158	SAAL1	ENSG00000166788	113174	113174
P63172	contrast: Control vs SCZ	msqrob	dea	2	0.212744	0.65857	1.0703	0.0640876	0.324308	FALSE	DYNLT1	HGNC:11697	DYNLT1	ENSG00000146425	6993	6993
Q8IWV7	contrast: Control vs SCZ	msqrob	dea	16	0.102684	0.305838	0.497044	0.0643606	0.325489	FALSE	UBR1	HGNC:16808	UBR1	ENSG00000159459	197131	197131
Q9Y5R8	contrast: Control vs SCZ	msqrob	dea	5	-0.18641	-0.712209	-1.15748	0.0647667	0.327139	FALSE	TRAPPC1	HGNC:19894	TRAPPC1	ENSG00000170043	58485	58485
Q99807;Q99807-2	contrast: Control vs SCZ	msqrob	dea	1	0.358364	0.88341	1.43571	0.0648712	0.327466	FALSE	COQ7	HGNC:2244	COQ7	ENSG00000167186	10229	10229
K7EKT4	contrast: Control vs SCZ	msqrob	dea	1	-0.220126	-0.899116	-1.46123	0.0649748	0.327788	FALSE	ZNF536	HGNC:29025	ZNF536	ENSG00000198597	9745	9745
Q9Y3C0	contrast: Control vs SCZ	msqrob	dea	4	0.197739	0.40293	0.654837	0.065425	0.329809	FALSE	WASHC3	HGNC:24256	WASHC3	ENSG00000120860	51019	51019
Q9P2R6	contrast: Control vs SCZ	msqrob	dea	1	0.295554	0.93284	1.51604	0.0654557	0.329809	FALSE	RERE	HGNC:9965	RERE	ENSG00000142599	473	473
Q01130	contrast: Control vs SCZ	msqrob	dea	7	0.229638	0.427673	0.695049	0.0656289	0.33044	FALSE	SRSF2	HGNC:10783	SRSF2	ENSG00000161547	6427	6427
Q9BTY2	contrast: Control vs SCZ	msqrob	dea	8	-0.232128	-0.711718	-1.15668	0.0656616	0.33044	FALSE	FUCA2	HGNC:4008	FUCA2	ENSG00000001036	2519	2519
Q01831	contrast: Control vs SCZ	msqrob	dea	6	0.198739	0.49333	0.801755	0.0660496	0.332189	FALSE	XPC	HGNC:12816	XPC	ENSG00000154767	7508	7508
P04156	contrast: Control vs SCZ	msqrob	dea	2	-0.558222	-1.61593	-2.62619	0.0661679	0.332581	FALSE	PRNP	HGNC:9449	PRNP	ENSG00000171867	5621	5621
Q7L8J4	contrast: Control vs SCZ	msqrob	dea	1	-0.388864	-0.814958	-1.32446	0.0662961	0.333021	FALSE	SH3BP5L	HGNC:29360	SH3BP5L	ENSG00000175137	80851	80851
Q6UX71	contrast: Control vs SCZ	msqrob	dea	4	-0.603073	-1.95913	-3.18396	0.0665434	0.333524	FALSE	PLXDC2	HGNC:21013	PLXDC2	ENSG00000120594	84898	84898
Q14011	contrast: Control vs SCZ	msqrob	dea	10	0.257239	0.925903	1.50477	0.0665454	0.333524	FALSE	CIRBP	HGNC:1982	CIRBP	ENSG00000099622	1153	1153
P20226;P20226-2	contrast: Control vs SCZ	msqrob	dea	3	0.170171	0.486313	0.790351	0.0665583	0.333524	FALSE	TBP	HGNC:11588	TBP	ENSG00000112592	6908	6908
P31483	contrast: Control vs SCZ	msqrob	dea	11	0.179232	0.474419	0.771021	0.0665771	0.333524	FALSE	TIA1	HGNC:11802	TIA1	ENSG00000116001	7072	7072
Q5T4D3	contrast: Control vs SCZ	msqrob	dea	2	-0.304311	-0.613098	-0.996401	0.0665992	0.333524	FALSE	TMTC4	HGNC:25904	TMTC4	ENSG00000125247	84899	84899
Q8IZP0;Q8IZP0-10;Q8IZP0-2;Q8IZP0-3;Q8IZP0-4;Q8IZP0-5;Q8IZP0-6;Q8IZP0-7;Q8IZP0-8;Q8IZP0-9;Q9NYB9;Q9NYB9-2;Q9NYB9-4	contrast: Control vs SCZ	msqrob	dea	6	-0.156661	-0.32997	-0.536264	0.0666907	0.333737	FALSE	ABI1;ABI2	HGNC:11320	ABI1	ENSG00000136754	10006	10006
Q9Y4I1;Q9Y4I1-2;Q9Y4I1-3	contrast: Control vs SCZ	msqrob	dea	39	0.139714	0.418049	0.679408	0.0667637	0.333737	FALSE	MYO5A	HGNC:7602	MYO5A	ENSG00000197535	4644	4644
H0YKC5	contrast: Control vs SCZ	msqrob	dea	2	0.632402	2.56844	4.1742	0.0668779	0.334105	FALSE	DUT	HGNC:3078	DUT	ENSG00000128951	1854	1854
Q14667;Q14667-2	contrast: Control vs SCZ	msqrob	dea	1	-0.327145	-0.959876	-1.55998	0.0669308	0.334166	FALSE	KIAA0100	HGNC:28960	BLTP2	ENSG00000007202	9703	9703
Q9Y570;Q9Y570-4	contrast: Control vs SCZ	msqrob	dea	18	-0.278944	-0.963299	-1.56554	0.0670095	0.334355	FALSE	PPME1	HGNC:30178	PPME1	ENSG00000214517	51400	51400
Q12788	contrast: Control vs SCZ	msqrob	dea	20	0.146531	0.467305	0.759459	0.0673046	0.335526	FALSE	TBL3	HGNC:11587	TBL3	ENSG00000183751	10607	10607
Q9NTJ4;Q9NTJ4-2;Q9NTJ4-4	contrast: Control vs SCZ	msqrob	dea	7	0.123183	0.394049	0.640404	0.0673541	0.335526	FALSE	MAN2C1	HGNC:6827	MAN2C1	ENSG00000140400	4123	4123
Q86Y56	contrast: Control vs SCZ	msqrob	dea	19	0.164312	0.442707	0.719483	0.0674306	0.335526	FALSE	DNAAF5	HGNC:26013	DNAAF5	ENSG00000164818	54919	54919
Q9BVK2;Q9BVK2-2	contrast: Control vs SCZ	msqrob	dea	2	0.16851	0.666338	1.08293	0.0674336	0.335526	FALSE	ALG8	HGNC:23161	ALG8	ENSG00000159063	79053	79053
P57737-3	contrast: Control vs SCZ	msqrob	dea	16	0.207164	0.813366	1.32187	0.0674575	0.335526	FALSE	CORO7	HGNC:26161	CORO7	ENSG00000262246	79585	79585
Q53R41	contrast: Control vs SCZ	msqrob	dea	4	0.234972	0.634839	1.03173	0.0675475	0.335526	FALSE	FASTKD1	HGNC:26150	FASTKD1	ENSG00000138399	79675	79675
Q9NP81	contrast: Control vs SCZ	msqrob	dea	13	0.18209	0.57741	0.9384	0.0675944	0.335526	FALSE	SARS2	HGNC:17697	SARS2	ENSG00000104835	54938	54938
P30520;Q8N142	contrast: Control vs SCZ	msqrob	dea	2	0.270617	0.904722	1.47035	0.0675945	0.335526	FALSE	ADSS2;ADSS1	HGNC:292	ADSS2	ENSG00000035687	159	159
Q9NTG7	contrast: Control vs SCZ	msqrob	dea	4	0.266304	0.707029	1.14906	0.0676243	0.335526	FALSE	SIRT3	HGNC:14931	SIRT3	ENSG00000142082	23410	23410
P16152	contrast: Control vs SCZ	msqrob	dea	14	-0.337889	-0.934743	-1.51913	0.0676623	0.335526	FALSE	CBR1	HGNC:1548	CBR1	ENSG00000159228	873	873
Q9H2U1	contrast: Control vs SCZ	msqrob	dea	26	0.0691877	0.211144	0.343148	0.0676934	0.335526	FALSE	DHX36	HGNC:14410	DHX36	ENSG00000174953	170506	170506
O14950	contrast: Control vs SCZ	msqrob	dea	7	-0.115954	-0.4263	-0.692819	0.068102	0.337144	FALSE	MYL12B	HGNC:29827	MYL12B	ENSG00000118680	103910	103910
Q08209-2	contrast: Control vs SCZ	msqrob	dea	9	-0.438181	-1.32277	-2.14976	0.0682684	0.337764	FALSE	PPP3CA	HGNC:9314	PPP3CA	ENSG00000138814	5530	5530
P42574	contrast: Control vs SCZ	msqrob	dea	11	0.211968	0.517054	0.84031	0.0685009	0.338649	FALSE	CASP3	HGNC:1504	CASP3	ENSG00000164305	836	836
A0A0J9YW13	contrast: Control vs SCZ	msqrob	dea	1	0.304145	0.851746	1.38425	0.0685296	0.338649	FALSE	tr|A0A0J9YW13|A0A0J9YW13_HUMAN
P49748;P49748-3	contrast: Control vs SCZ	msqrob	dea	39	-0.20293	-0.763933	-1.24154	0.0687277	0.339086	FALSE	ACADVL	HGNC:92	ACADVL	ENSG00000072778	37	37
Q13185	contrast: Control vs SCZ	msqrob	dea	5	0.240729	1.17796	1.91441	0.0687725	0.339086	FALSE	CBX3	HGNC:1553	CBX3	ENSG00000122565	11335	11335
Q9BRX8;Q9BRX8-2	contrast: Control vs SCZ	msqrob	dea	7	0.419777	1.22035	1.98331	0.0687804	0.339086	FALSE	PRXL2A	HGNC:28651	PRXL2A	ENSG00000122378	84293	84293
Q13332-2	contrast: Control vs SCZ	msqrob	dea	7	0.251953	0.705661	1.14683	0.0687833	0.339086	FALSE	PTPRS	HGNC:9681	PTPRS	ENSG00000105426	5802	5802
Q8NBF2	contrast: Control vs SCZ	msqrob	dea	23	0.165856	0.480921	0.781588	0.0689345	0.339479	FALSE	NHLRC2	HGNC:24731	NHLRC2	ENSG00000196865	374354	374354
Q9UKS6	contrast: Control vs SCZ	msqrob	dea	6	0.377105	1.18764	1.93015	0.0689457	0.339479	FALSE	PACSIN3	HGNC:8572	PACSIN3	ENSG00000165912	29763	29763
P83916;Q13185	contrast: Control vs SCZ	msqrob	dea	3	0.209113	0.454821	0.739171	0.0692469	0.34075	FALSE	CBX1;CBX3	HGNC:1551	CBX1	ENSG00000108468	10951	10951
Q06830	contrast: Control vs SCZ	msqrob	dea	18	-0.179189	-0.546952	-0.888901	0.0692885	0.34075	FALSE	PRDX1	HGNC:9352	PRDX1	ENSG00000117450	5052	5052
Q01581	contrast: Control vs SCZ	msqrob	dea	20	0.365834	1.0982	1.78478	0.0693282	0.34075	FALSE	HMGCS1	HGNC:5007	HMGCS1	ENSG00000112972	3157	3157
Q13164;Q13164-4	contrast: Control vs SCZ	msqrob	dea	3	0.195733	0.476391	0.774225	0.0694961	0.340929	FALSE	MAPK7	HGNC:6880	MAPK7	ENSG00000166484	5598	5598
Q8N1Y9	contrast: Control vs SCZ	msqrob	dea	1	-0.36966	-0.803699	-1.30616	0.0695398	0.340929	FALSE	sp|Q8N1Y9|YI025_HUMAN
Q8N806	contrast: Control vs SCZ	msqrob	dea	5	0.395043	1.34143	2.18008	0.0695899	0.340929	FALSE	UBR7	HGNC:20344	UBR7	ENSG00000012963	55148	55148
O75832	contrast: Control vs SCZ	msqrob	dea	11	0.218709	0.622552	1.01177	0.0696368	0.340929	FALSE	PSMD10	HGNC:9555	PSMD10	ENSG00000101843	5716	5716
Q9NQT4	contrast: Control vs SCZ	msqrob	dea	4	0.184582	0.479718	0.779633	0.069691	0.340929	FALSE	EXOSC5	HGNC:24662	EXOSC5	ENSG00000077348	56915	56915
P16298;P16298-2;P16298-3;P16298-4;Q08209-2	contrast: Control vs SCZ	msqrob	dea	4	-0.451925	-1.52094	-2.47181	0.0697638	0.340929	FALSE	PPP3CB;PPP3CA	HGNC:9315	PPP3CB	ENSG00000107758	5532	5532
O15347	contrast: Control vs SCZ	msqrob	dea	9	0.302443	0.966384	1.57056	0.0697724	0.340929	FALSE	HMGB3	HGNC:5004	HMGB3	ENSG00000029993	3149	3149
Q15173;Q15173-2;Q16537	contrast: Control vs SCZ	msqrob	dea	1	-0.243218	-0.828219	-1.34601	0.069813	0.340929	FALSE	PPP2R5B;PPP2R5E	HGNC:9310	PPP2R5B	ENSG00000068971	5526	5526
P51956;P51956-2	contrast: Control vs SCZ	msqrob	dea	1	0.370785	0.802513	1.30424	0.0698287	0.340929	FALSE	NEK3	HGNC:7746	NEK3	ENSG00000136098	4752	4752
Q9H492;Q9H492-2	contrast: Control vs SCZ	msqrob	dea	3	-0.281309	-0.817146	-1.32802	0.0698529	0.340929	FALSE	MAP1LC3A	HGNC:6838	MAP1LC3A	ENSG00000101460	84557	84557
Q9UKV5	contrast: Control vs SCZ	msqrob	dea	5	0.103621	0.358683	0.582927	0.0698531	0.340929	FALSE	AMFR	HGNC:463	AMFR	ENSG00000159461	267	267
Q9UJ83;Q9UJ83-2	contrast: Control vs SCZ	msqrob	dea	4	-0.280916	-1.07904	-1.75364	0.0699564	0.341183	FALSE	HACL1	HGNC:17856	HACL1	ENSG00000131373	26061	26061
O60841	contrast: Control vs SCZ	msqrob	dea	33	0.0902354	0.246594	0.400763	0.0700017	0.341201	FALSE	EIF5B	HGNC:30793	EIF5B	ENSG00000158417	9669	9669
O60315;O60315-2	contrast: Control vs SCZ	msqrob	dea	1	0.445525	0.796711	1.29481	0.0700487	0.341228	FALSE	ZEB2	HGNC:14881	ZEB2	ENSG00000169554	9839	9839
Q6NUK4	contrast: Control vs SCZ	msqrob	dea	7	-0.183044	-0.61547	-1.00026	0.070372	0.3426	FALSE	REEP3	HGNC:23711	REEP3	ENSG00000165476	221035	221035
Q9Y2W1	contrast: Control vs SCZ	msqrob	dea	28	0.169108	0.65976	1.07223	0.0704257	0.342658	FALSE	THRAP3	HGNC:22964	THRAP3	ENSG00000054118	9967	9967
P07205	contrast: Control vs SCZ	msqrob	dea	1	-0.591627	-0.818308	-1.32991	0.0705435	0.343028	FALSE	PGK2	HGNC:8898	PGK2	ENSG00000170950	5232	5232
Q14999;Q8IWT3;Q8IWT3-3	contrast: Control vs SCZ	msqrob	dea	4	0.203012	0.746685	1.21351	0.0706777	0.343477	FALSE	CUL7;CUL9	HGNC:21024	CUL7	ENSG00000044090	9820	9820
Q9Y5Q0	contrast: Control vs SCZ	msqrob	dea	1	-0.295824	-0.836597	-1.35963	0.0707314	0.343534	FALSE	FADS3	HGNC:3576	FADS3	ENSG00000221968	3995	3995
Q9HBK9	contrast: Control vs SCZ	msqrob	dea	6	0.413209	1.32841	2.15891	0.0708767	0.343818	FALSE	AS3MT	HGNC:17452	AS3MT	ENSG00000214435	57412	57412
P22626	contrast: Control vs SCZ	msqrob	dea	28	0.141476	0.509753	0.828446	0.0708875	0.343818	FALSE	HNRNPA2B1	HGNC:5033	HNRNPA2B1	ENSG00000122566	3181	3181
Q7L5Y9;Q7L5Y9-3	contrast: Control vs SCZ	msqrob	dea	3	0.193487	0.471899	0.766925	0.0709154	0.343818	FALSE	MAEA	HGNC:13731	MAEA	ENSG00000090316	10296	10296
P51151;Q9NP90	contrast: Control vs SCZ	msqrob	dea	1	-0.270205	-0.813251	-1.32169	0.0710758	0.344308	FALSE	RAB9A;RAB9B	HGNC:9792	RAB9A	ENSG00000123595	9367	9367
Q9NRY4	contrast: Control vs SCZ	msqrob	dea	24	0.0975319	0.303784	0.493707	0.0712651	0.344751	FALSE	ARHGAP35	HGNC:4591	ARHGAP35	ENSG00000160007	2909	2909
O43818	contrast: Control vs SCZ	msqrob	dea	8	0.125044	0.460055	0.747676	0.0712994	0.344751	FALSE	RRP9	HGNC:16829	RRP9	ENSG00000114767	9136	9136
Q9BWH2	contrast: Control vs SCZ	msqrob	dea	6	-0.12791	-0.395431	-0.642651	0.0713177	0.344751	FALSE	FUNDC2	HGNC:24925	FUNDC2	ENSG00000165775	65991	65991
Q969Q0	contrast: Control vs SCZ	msqrob	dea	4	-0.184	-0.770074	-1.25152	0.0713658	0.344781	FALSE	RPL36AL	HGNC:10346	RPL36AL	ENSG00000165502	6166	6166
Q92541	contrast: Control vs SCZ	msqrob	dea	15	0.239509	0.740933	1.20416	0.0715299	0.345267	FALSE	RTF1	HGNC:28996	RTF1	ENSG00000137815	23168	23168
A0A3B3IRZ4	contrast: Control vs SCZ	msqrob	dea	3	0.20697	0.47937	0.779068	0.0716412	0.345267	FALSE	IQSEC1	HGNC:29112	IQSEC1	ENSG00000144711	9922	9922
P30536	contrast: Control vs SCZ	msqrob	dea	1	-0.27263	-0.809731	-1.31597	0.0716536	0.345267	FALSE	TSPO	HGNC:1158	TSPO	ENSG00000100300	706	706
Q9GZL7	contrast: Control vs SCZ	msqrob	dea	13	0.120201	0.380292	0.618046	0.0716756	0.345267	FALSE	WDR12	HGNC:14098	WDR12	ENSG00000138442	55759	55759
P09497-2	contrast: Control vs SCZ	msqrob	dea	9	-0.175562	-0.716247	-1.16404	0.0717084	0.345267	FALSE	CLTB	HGNC:2091	CLTB	ENSG00000175416	1212	1212
Q9BV86	contrast: Control vs SCZ	msqrob	dea	6	0.185032	0.572268	0.930043	0.0717489	0.345267	FALSE	NTMT1	HGNC:23373	NTMT1	ENSG00000148335	28989	28989
Q6P158	contrast: Control vs SCZ	msqrob	dea	19	0.103537	0.244076	0.39667	0.0717607	0.345267	FALSE	DHX57	HGNC:20086	DHX57	ENSG00000163214	90957	90957
O75051	contrast: Control vs SCZ	msqrob	dea	5	0.384426	0.854079	1.38804	0.0718505	0.345319	FALSE	PLXNA2	HGNC:9100	PLXNA2	ENSG00000076356	5362	5362
Q9Y6X9	contrast: Control vs SCZ	msqrob	dea	6	0.32914	0.98887	1.6071	0.0718556	0.345319	FALSE	MORC2	HGNC:23573	MORC2	ENSG00000133422	22880	22880
P07947;P12931;P12931-2;P12931-3	contrast: Control vs SCZ	msqrob	dea	2	0.211475	0.777537	1.26365	0.0721118	0.346145	FALSE	YES1;SRC	HGNC:12841	YES1	ENSG00000176105	7525	7525
P48681	contrast: Control vs SCZ	msqrob	dea	88	0.281599	1.24483	2.02308	0.0722042	0.346151	FALSE	NES	HGNC:7756	NES	ENSG00000132688	10763	10763
P61964	contrast: Control vs SCZ	msqrob	dea	9	0.235796	0.875703	1.42318	0.0722292	0.346151	FALSE	WDR5	HGNC:12757	WDR5	ENSG00000196363	11091	11091
Q15061	contrast: Control vs SCZ	msqrob	dea	6	0.174465	0.722249	1.17379	0.0722565	0.346151	FALSE	WDR43	HGNC:28945	WDR43	ENSG00000163811	23160	23160
Q13112	contrast: Control vs SCZ	msqrob	dea	3	0.550826	1.51176	2.4569	0.0722816	0.346151	FALSE	CHAF1B	HGNC:1911	CHAF1B	ENSG00000159259	8208	8208
P49746	contrast: Control vs SCZ	msqrob	dea	4	-0.340215	-1.10797	-1.80066	0.0724816	0.346704	FALSE	THBS3	HGNC:11787	THBS3	ENSG00000169231	7059	7059
P61601	contrast: Control vs SCZ	msqrob	dea	1	0.473738	0.865555	1.40669	0.0727867	0.347816	FALSE	NCALD	HGNC:7655	NCALD	ENSG00000104490	83988	83988
Q8WUM4	contrast: Control vs SCZ	msqrob	dea	1	-0.265508	-0.808299	-1.31364	0.0728377	0.347816	FALSE	PDCD6IP	HGNC:8766	PDCD6IP	ENSG00000170248	10015	10015
Q8TB61;Q8TB61-2;Q8TB61-3	contrast: Control vs SCZ	msqrob	dea	5	-0.165793	-0.452013	-0.734607	0.0728411	0.347816	FALSE	SLC35B2	HGNC:16872	SLC35B2	ENSG00000157593	347734	347734
Q86WA6;Q86WA6-2	contrast: Control vs SCZ	msqrob	dea	4	0.21782	0.693633	1.12729	0.0729387	0.348055	FALSE	BPHL	HGNC:1094	BPHL	ENSG00000137274	670	670
O95169	contrast: Control vs SCZ	msqrob	dea	7	0.337097	0.784117	1.27434	0.0730133	0.348055	FALSE	NDUFB8	HGNC:7703	NDUFB8	ENSG00000166136	4714	4714
Q9P0U3;Q9P0U3-2	contrast: Control vs SCZ	msqrob	dea	1	0.278548	0.867572	1.40997	0.0730182	0.348055	FALSE	SENP1	HGNC:17927	SENP1	ENSG00000079387	29843	29843
Q6PJG2	contrast: Control vs SCZ	msqrob	dea	2	0.363295	0.932072	1.51479	0.0731595	0.348526	FALSE	MIDEAS	HGNC:19853	MIDEAS	ENSG00000156030	91748	91748
Q6ZRP7	contrast: Control vs SCZ	msqrob	dea	8	0.154447	0.493802	0.802522	0.0734454	0.34957	FALSE	QSOX2	HGNC:30249	QSOX2	ENSG00000165661	169714	169714
Q52LJ0	contrast: Control vs SCZ	msqrob	dea	14	0.186763	0.368697	0.599203	0.0734638	0.34957	FALSE	FAM98B	HGNC:26773	FAM98B	ENSG00000171262	283742	283742
Q8IYE0;Q8IYE0-2	contrast: Control vs SCZ	msqrob	dea	1	-0.280907	-0.827078	-1.34416	0.073813	0.351029	FALSE	CCDC146	HGNC:29296	CCDC146	ENSG00000135205	57639	57639
O94964;O94964-2	contrast: Control vs SCZ	msqrob	dea	9	0.312326	0.895507	1.45537	0.073951	0.351481	FALSE	SOGA1	HGNC:16111	MTCL2	ENSG00000149639	140710	140710
P46060	contrast: Control vs SCZ	msqrob	dea	22	0.103123	0.287176	0.466715	0.0740482	0.35174	FALSE	RANGAP1	HGNC:9854	RANGAP1	ENSG00000100401	5905	5905
P30043	contrast: Control vs SCZ	msqrob	dea	9	-0.110599	-0.256018	-0.416078	0.0741412	0.351842	FALSE	BLVRB	HGNC:1063	BLVRB	ENSG00000090013	645	645
P62081	contrast: Control vs SCZ	msqrob	dea	12	-0.0789792	-0.290267	-0.47174	0.0741727	0.351842	FALSE	RPS7	HGNC:10440	RPS7	ENSG00000171863	6201	6201
Q4LE39;Q4LE39-2	contrast: Control vs SCZ	msqrob	dea	3	0.19079	0.510327	0.829378	0.0742036	0.351842	FALSE	ARID4B	HGNC:15550	ARID4B	ENSG00000054267	51742	51742
Q14558;Q14558-2	contrast: Control vs SCZ	msqrob	dea	11	0.184115	0.493042	0.801287	0.0742641	0.351842	FALSE	PRPSAP1	HGNC:9466	PRPSAP1	ENSG00000161542	5635	5635
Q8N163	contrast: Control vs SCZ	msqrob	dea	27	0.205638	0.785802	1.27708	0.074284	0.351842	FALSE	CCAR2	HGNC:23360	CCAR2	ENSG00000158941	57805	57805
Q8WU76	contrast: Control vs SCZ	msqrob	dea	9	-0.0947022	-0.288467	-0.468814	0.074342	0.351869	FALSE	SCFD2	HGNC:30676	SCFD2	ENSG00000184178	152579	152579
Q9NW64	contrast: Control vs SCZ	msqrob	dea	12	0.149261	0.4159	0.675917	0.0743753	0.351869	FALSE	RBM22	HGNC:25503	RBM22	ENSG00000086589	55696	55696
Q9NVV4-2	contrast: Control vs SCZ	msqrob	dea	6	0.169981	0.539092	0.876127	0.0745104	0.352305	FALSE	MTPAP	HGNC:25532	MTPAP	ENSG00000107951	55149	55149
O95347	contrast: Control vs SCZ	msqrob	dea	40	0.410947	1.37814	2.23974	0.074654	0.352657	FALSE	SMC2	HGNC:14011	SMC2	ENSG00000136824	10592	10592
Q8WUF8	contrast: Control vs SCZ	msqrob	dea	10	0.119535	0.376373	0.611678	0.0746707	0.352657	FALSE	FAM172A	HGNC:25365	ARB2A	ENSG00000113391	83989	83989
Q8IXI2-3;Q8IXI2-5;Q8IXI2-7	contrast: Control vs SCZ	msqrob	dea	9	0.158437	0.468245	0.760987	0.0748539	0.353319	FALSE	RHOT1	HGNC:21168	RHOT1	ENSG00000126858	55288	55288
P55285	contrast: Control vs SCZ	msqrob	dea	3	-0.554605	-1.84267	-2.99469	0.074988	0.353749	FALSE	CDH6	HGNC:1765	CDH6	ENSG00000113361	1004	1004
P25786;P25786-2	contrast: Control vs SCZ	msqrob	dea	19	-0.0835834	-0.286851	-0.466187	0.0750755	0.353958	FALSE	PSMA1	HGNC:9530	PSMA1	ENSG00000129084	5682	5682
A7E2V4;A7E2V4-3;A7E2V4-4;A7E2V4-5	contrast: Control vs SCZ	msqrob	dea	6	0.130223	0.326881	0.531243	0.0751228	0.353978	FALSE	ZSWIM8	HGNC:23528	ZSWIM8	ENSG00000214655	23053	23053
O94952;O94952-1	contrast: Control vs SCZ	msqrob	dea	5	0.274336	0.786036	1.27746	0.0751727	0.35401	FALSE	FBXO21	HGNC:13592	FBXO21	ENSG00000135108	23014	23014
Q9H773	contrast: Control vs SCZ	msqrob	dea	2	0.598798	2.23632	3.63444	0.0753192	0.354496	FALSE	DCTPP1	HGNC:28777	DCTPP1	ENSG00000179958	79077	79077
Q16401;Q16401-2	contrast: Control vs SCZ	msqrob	dea	19	0.288979	1.00682	1.63628	0.0753781	0.354571	FALSE	PSMD5	HGNC:9563	PSMD5	ENSG00000095261	5711	5711
Q02386	contrast: Control vs SCZ	msqrob	dea	1	-0.394436	-0.800731	-1.30134	0.0755361	0.354731	FALSE	ZNF45	HGNC:13111	ZNF45	ENSG00000124459	7596	7596
Q9UNW1	contrast: Control vs SCZ	msqrob	dea	12	-0.193707	-0.74167	-1.20535	0.0755417	0.354731	FALSE	MINPP1	HGNC:7102	MINPP1	ENSG00000107789	9562	9562
K7EK43	contrast: Control vs SCZ	msqrob	dea	1	0.369864	0.777375	1.26338	0.0760141	0.356302	FALSE	TUBB6	HGNC:20776	TUBB6	ENSG00000176014	84617	84617
Q86TG7-4	contrast: Control vs SCZ	msqrob	dea	5	0.387563	1.36065	2.21132	0.0760328	0.356302	FALSE	PEG10	HGNC:14005	PEG10	ENSG00000242265	23089	23089
O60493;Q9UMY4;Q9UMY4-1	contrast: Control vs SCZ	msqrob	dea	2	-0.25405	-1.22662	-1.99349	0.0760395	0.356302	FALSE	SNX3;SNX12	HGNC:11174	SNX3	ENSG00000112335	8724	8724
Q8N697	contrast: Control vs SCZ	msqrob	dea	3	-0.190931	-0.472607	-0.768076	0.0760498	0.356302	FALSE	SLC15A4	HGNC:23090	SLC15A4	ENSG00000139370	121260	121260
Q14156;Q14156-2;Q9Y2G0;Q9Y2G0-3	contrast: Control vs SCZ	msqrob	dea	1	0.315318	0.784287	1.27461	0.0761388	0.356515	FALSE	EFR3A;EFR3B	HGNC:28970	EFR3A	ENSG00000132294	23167	23167
Q13535;Q13535-2;Q13535-3	contrast: Control vs SCZ	msqrob	dea	1	0.417371	0.773123	1.25647	0.0762954	0.357045	FALSE	ATR	HGNC:882	ATR	ENSG00000175054	545	545
P40424;P40424-2;P40424-3	contrast: Control vs SCZ	msqrob	dea	4	0.511464	1.1704	1.90212	0.076883	0.359261	FALSE	PBX1	HGNC:8632	PBX1	ENSG00000185630	5087	5087
Q8IWA0	contrast: Control vs SCZ	msqrob	dea	11	0.122678	0.37521	0.609788	0.0769039	0.359261	FALSE	WDR75	HGNC:25725	WDR75	ENSG00000115368	84128	84128
Q7Z494	contrast: Control vs SCZ	msqrob	dea	1	0.24663	0.79707	1.29539	0.0769922	0.359261	FALSE	NPHP3	HGNC:7907	NPHP3	ENSG00000113971	27031	27031
Q9P0W2	contrast: Control vs SCZ	msqrob	dea	2	0.306995	1.29939	2.11175	0.0770313	0.359261	FALSE	HMG20B	HGNC:5002	HMG20B	ENSG00000064961	10362	10362
Q14966	contrast: Control vs SCZ	msqrob	dea	18	0.174668	0.511552	0.831369	0.0771066	0.359408	FALSE	ZNF638	HGNC:17894	ZNF638	ENSG00000075292	27332	27332
J3KTN0	contrast: Control vs SCZ	msqrob	dea	2	0.39268	0.563976	0.916569	0.0773217	0.360191	FALSE	EIF4A1	HGNC:3282	EIF4A1	ENSG00000161960	1973	1973
Q99757	contrast: Control vs SCZ	msqrob	dea	1	0.288789	0.783687	1.27364	0.0773623	0.360191	FALSE	TXN2	HGNC:17772	TXN2	ENSG00000100348	25828	25828
Q9Y508;Q9Y508-2	contrast: Control vs SCZ	msqrob	dea	1	0.253392	0.793312	1.28928	0.0775267	0.360588	FALSE	RNF114	HGNC:13094	RNF114	ENSG00000124226	55905	55905
Q8IYT4;Q8IYT4-2	contrast: Control vs SCZ	msqrob	dea	1	-0.190501	-0.833738	-1.35498	0.0775775	0.360588	FALSE	KATNAL2	HGNC:25387	KATNAL2	ENSG00000167216	83473	83473
Q9NXW9	contrast: Control vs SCZ	msqrob	dea	3	0.209517	0.443503	0.720776	0.0775793	0.360588	FALSE	ALKBH4	HGNC:21900	ALKBH4	ENSG00000160993	54784	54784
P57729	contrast: Control vs SCZ	msqrob	dea	1	0.28824	0.84792	1.37803	0.0777242	0.360844	FALSE	RAB38	HGNC:9776	RAB38	ENSG00000123892	23682	23682
Q9BUE6;Q9BUE6-2	contrast: Control vs SCZ	msqrob	dea	1	-0.257667	-0.819614	-1.33203	0.0777509	0.360844	FALSE	ISCA1	HGNC:28660	ISCA1	ENSG00000135070	81689	81689
Q9Y2I6	contrast: Control vs SCZ	msqrob	dea	1	-0.216213	-0.886674	-1.44101	0.0777662	0.360844	FALSE	NINL	HGNC:29163	NINL	ENSG00000101004	22981	22981
O60292	contrast: Control vs SCZ	msqrob	dea	2	0.292851	0.59578	0.968255	0.0779919	0.361192	FALSE	SIPA1L3	HGNC:23801	SIPA1L3	ENSG00000105738	23094	23094
Q9NTJ3	contrast: Control vs SCZ	msqrob	dea	33	0.386937	1.1835	1.92341	0.0779954	0.361192	FALSE	SMC4	HGNC:14013	SMC4	ENSG00000113810	10051	10051
Q9Y2U5	contrast: Control vs SCZ	msqrob	dea	1	0.376896	0.768834	1.2495	0.0780168	0.361192	FALSE	MAP3K2	HGNC:6854	MAP3K2	ENSG00000169967	10746	10746
Q07889	contrast: Control vs SCZ	msqrob	dea	6	0.114202	0.314934	0.511827	0.0780172	0.361192	FALSE	SOS1	HGNC:11187	SOS1	ENSG00000115904	6654	6654
Q9Y5M8	contrast: Control vs SCZ	msqrob	dea	11	-0.201138	-0.924176	-1.50196	0.0780686	0.361227	FALSE	SRPRB	HGNC:24085	SRPRB	ENSG00000144867	58477	58477
O75052;O75052-3	contrast: Control vs SCZ	msqrob	dea	1	0.582522	0.852085	1.3848	0.0781981	0.361622	FALSE	NOS1AP	HGNC:16859	NOS1AP	ENSG00000198929	9722	9722
Q9BWD1	contrast: Control vs SCZ	msqrob	dea	15	0.226842	0.689199	1.12008	0.0782812	0.361752	FALSE	ACAT2	HGNC:94	ACAT2	ENSG00000120437	39	39
Q15154;Q15154-2;Q15154-5	contrast: Control vs SCZ	msqrob	dea	15	0.165067	0.466889	0.758784	0.0783142	0.361752	FALSE	PCM1	HGNC:8727	PCM1	ENSG00000078674	5108	5108
Q8N392	contrast: Control vs SCZ	msqrob	dea	14	-0.364216	-1.26701	-2.05914	0.0785902	0.362661	FALSE	ARHGAP18	HGNC:21035	ARHGAP18	ENSG00000146376	93663	93663
P32929;P32929-3	contrast: Control vs SCZ	msqrob	dea	2	0.528216	2.17639	3.53705	0.0785994	0.362661	FALSE	CTH	HGNC:2501	CTH	ENSG00000116761	1491	1491
Q8N983;Q8N983-2;Q8N983-3;Q8N983-4;Q8N983-6;Q8N983-7	contrast: Control vs SCZ	msqrob	dea	6	-0.16987	-0.753423	-1.22446	0.0791345	0.36471	FALSE	MRPL43	HGNC:14517	MRPL43	ENSG00000055950	84545	84545
Q96PQ7;Q96PQ7-2;Q96PQ7-3;Q96PQ7-4;Q96PQ7-5;Q96PQ7-6	contrast: Control vs SCZ	msqrob	dea	2	-0.251564	-0.554656	-0.901421	0.0791917	0.36471	FALSE	KLHL5	HGNC:6356	KLHL5	ENSG00000109790	51088	51088
Q4G0J3;Q4G0J3-3	contrast: Control vs SCZ	msqrob	dea	15	0.144427	0.454129	0.738045	0.0792062	0.36471	FALSE	LARP7	HGNC:24912	LARP7	ENSG00000174720	51574	51574
P49419-2	contrast: Control vs SCZ	msqrob	dea	31	0.232032	0.730373	1.18699	0.0792211	0.36471	FALSE	ALDH7A1	HGNC:877	ALDH7A1	ENSG00000164904	501	501
Q13363;Q13363-2	contrast: Control vs SCZ	msqrob	dea	14	0.133889	0.457904	0.744181	0.0794387	0.365507	FALSE	CTBP1	HGNC:2494	CTBP1	ENSG00000159692	1487	1487
P42575	contrast: Control vs SCZ	msqrob	dea	1	0.246046	0.945537	1.53668	0.079573	0.365851	FALSE	CASP2	HGNC:1503	CASP2	ENSG00000106144	835	835
O43347	contrast: Control vs SCZ	msqrob	dea	15	0.551687	1.10911	1.80251	0.0796026	0.365851	FALSE	MSI1	HGNC:7330	MSI1	ENSG00000135097	4440	4440
Q9Y3A5	contrast: Control vs SCZ	msqrob	dea	10	-0.180414	-0.73765	-1.19882	0.0798173	0.366633	FALSE	SBDS	HGNC:19440	SBDS	ENSG00000126524	51119	51119
Q5T7W0;Q5T7W0-2;Q5T7W0-4	contrast: Control vs SCZ	msqrob	dea	1	0.333543	0.766865	1.2463	0.0799535	0.367053	FALSE	ZNF618	HGNC:29416	ZNF618	ENSG00000157657	114991	114991
Q9Y2Z9;Q9Y2Z9-3	contrast: Control vs SCZ	msqrob	dea	5	0.17073	0.477403	0.775871	0.0800023	0.367072	FALSE	COQ6	HGNC:20233	COQ6	ENSG00000119723	51004	51004
Q8NEJ9;Q8NEJ9-2	contrast: Control vs SCZ	msqrob	dea	4	0.266411	0.742374	1.2065	0.0801403	0.367295	FALSE	NGDN	HGNC:20271	NGDN	ENSG00000129460	25983	25983
Q9BTV5	contrast: Control vs SCZ	msqrob	dea	11	0.191335	0.422611	0.686823	0.080193	0.367331	FALSE	FSD1	HGNC:13745	FSD1	ENSG00000105255	79187	79187
Q86UV5	contrast: Control vs SCZ	msqrob	dea	14	0.199949	0.453027	0.736255	0.0803705	0.367907	FALSE	USP48	HGNC:18533	USP48	ENSG00000090686	84196	84196
Q9UKF6	contrast: Control vs SCZ	msqrob	dea	13	0.114565	0.374244	0.608217	0.0804083	0.367907	FALSE	CPSF3	HGNC:2326	CPSF3	ENSG00000119203	51692	51692
P35244	contrast: Control vs SCZ	msqrob	dea	6	0.205224	0.505038	0.820783	0.0804636	0.367924	FALSE	RPA3	HGNC:10291	RPA3	ENSG00000106399	6119	6119
Q5T9A4;Q9NVI7-2	contrast: Control vs SCZ	msqrob	dea	22	-0.129921	-0.497718	-0.808886	0.0806825	0.368546	FALSE	ATAD3B;ATAD3A	HGNC:24007	ATAD3B	ENSG00000160072	83858	83858
O75323	contrast: Control vs SCZ	msqrob	dea	5	0.150307	0.359821	0.584777	0.0807893	0.368829	FALSE	NIPSNAP2	HGNC:4179	NIPSNAP2	ENSG00000146729	2631	2631
Q9Y376	contrast: Control vs SCZ	msqrob	dea	16	0.122266	0.425354	0.691281	0.0809561	0.369104	FALSE	CAB39	HGNC:20292	CAB39	ENSG00000135932	51719	51719
Q96QU8;Q96QU8-2	contrast: Control vs SCZ	msqrob	dea	4	0.195797	0.76452	1.24249	0.080988	0.369104	FALSE	XPO6	HGNC:19733	XPO6	ENSG00000169180	23214	23214
P05156	contrast: Control vs SCZ	msqrob	dea	12	0.343736	0.8798	1.42984	0.081032	0.369104	FALSE	CFI	HGNC:5394	CFI	ENSG00000205403	3426	3426
P51159	contrast: Control vs SCZ	msqrob	dea	5	-0.377618	-1.87418	-3.0459	0.0810418	0.369104	FALSE	RAB27A	HGNC:9766	RAB27A	ENSG00000069974	5873	5873
P35611;P35611-2;P35611-3;P35611-6	contrast: Control vs SCZ	msqrob	dea	19	0.175814	0.605472	0.984006	0.0810745	0.369104	FALSE	ADD1	HGNC:243	ADD1	ENSG00000087274	118	118
P04626;P04626-4;P04626-5;P80192;P80192-4;Q15303;Q15303-2;Q15303-3;Q15303-4;Q16584;Q16584-2;Q5TCX8	contrast: Control vs SCZ	msqrob	dea	1	-0.292672	-0.76924	-1.25016	0.0811828	0.369147	FALSE	ERBB2;MAP3K9;ERBB4;MAP3K11;MAP3K21	HGNC:3430	ERBB2	ENSG00000141736	2064	2064
O43617	contrast: Control vs SCZ	msqrob	dea	7	-0.099758	-0.330166	-0.536582	0.0811871	0.369147	FALSE	TRAPPC3	HGNC:19942	TRAPPC3	ENSG00000054116	27095	27095
P61024	contrast: Control vs SCZ	msqrob	dea	2	0.449767	0.902636	1.46695	0.0812266	0.369147	FALSE	CKS1B	HGNC:19083	CKS1B	ENSG00000173207	1163	1163
Q86WG5	contrast: Control vs SCZ	msqrob	dea	15	0.107627	0.299452	0.486666	0.0812635	0.369147	FALSE	SBF2	HGNC:2135	SBF2	ENSG00000133812	81846	81846
Q12774;Q12774-2	contrast: Control vs SCZ	msqrob	dea	1	-0.259564	-0.925416	-1.50398	0.0813766	0.369456	FALSE	ARHGEF5	HGNC:13209	ARHGEF5	ENSG00000050327	7984	7984
Q9UNS2;Q9UNS2-2	contrast: Control vs SCZ	msqrob	dea	16	0.0889926	0.196076	0.318661	0.0815051	0.369689	FALSE	COPS3	HGNC:2239	COPS3	ENSG00000141030	8533	8533
O60942	contrast: Control vs SCZ	msqrob	dea	9	0.125059	0.344722	0.560239	0.0815374	0.369689	FALSE	RNGTT	HGNC:10073	RNGTT	ENSG00000111880	8732	8732
Q15003	contrast: Control vs SCZ	msqrob	dea	11	0.442476	1.58671	2.57871	0.0815628	0.369689	FALSE	NCAPH	HGNC:1112	NCAPH	ENSG00000121152	23397	23397
Q96JA1	contrast: Control vs SCZ	msqrob	dea	12	0.390441	1.31883	2.14335	0.0817331	0.370256	FALSE	LRIG1	HGNC:17360	LRIG1	ENSG00000144749	26018	26018
Q8WV41	contrast: Control vs SCZ	msqrob	dea	2	-0.260909	-0.962282	-1.56389	0.081804	0.370373	FALSE	SNX33	HGNC:28468	SNX33	ENSG00000173548	257364	257364
G5E9D8	contrast: Control vs SCZ	msqrob	dea	1	-0.285429	-0.828223	-1.34602	0.0818555	0.370402	FALSE	ITIH5	HGNC:21449	ITIH5	ENSG00000123243	80760	80760
O95232	contrast: Control vs SCZ	msqrob	dea	8	0.21859	0.859099	1.3962	0.0822155	0.371629	FALSE	LUC7L3	HGNC:24309	LUC7L3	ENSG00000108848	51747	51747
Q6ZUT9-2	contrast: Control vs SCZ	msqrob	dea	5	0.27023	0.681511	1.10758	0.0822175	0.371629	FALSE	DENND5B	HGNC:28338	DENND5B	ENSG00000170456	160518	160518
Q8WUJ3	contrast: Control vs SCZ	msqrob	dea	1	-0.810791	-0.853062	-1.38639	0.0822624	0.371629	FALSE	CEMIP	HGNC:29213	CEMIP	ENSG00000103888	57214	57214
Q08211	contrast: Control vs SCZ	msqrob	dea	69	0.152135	0.503925	0.818974	0.0825675	0.372802	FALSE	DHX9	HGNC:2750	DHX9	ENSG00000135829	1660	1660
Q9UJU6	contrast: Control vs SCZ	msqrob	dea	1	-0.214062	-0.791571	-1.28645	0.0826449	0.37292	FALSE	DBNL	HGNC:2696	DBNL	ENSG00000136279	28988	28988
P08397;P08397-2	contrast: Control vs SCZ	msqrob	dea	9	0.102483	0.31434	0.510863	0.0826844	0.37292	FALSE	HMBS	HGNC:4982	HMBS	ENSG00000256269	3145	3145
P78347;P78347-2;P78347-3;P78347-4	contrast: Control vs SCZ	msqrob	dea	40	0.19232	0.594795	0.966655	0.0830165	0.374212	FALSE	GTF2I	HGNC:4659	GTF2I	ENSG00000263001	2969	2969
O94854;Q9UPN3-4	contrast: Control vs SCZ	msqrob	dea	1	-0.264699	-0.76847	-1.24891	0.083083	0.374306	FALSE	MACF1	HGNC:13664	MACF1	ENSG00000127603	23499	23499
Q9H5X1	contrast: Control vs SCZ	msqrob	dea	3	0.207553	0.70501	1.14577	0.0834924	0.375861	FALSE	CIAO2A	HGNC:26235	CIAO2A	ENSG00000166797	84191	84191
P25445;P25445-6	contrast: Control vs SCZ	msqrob	dea	4	-0.198454	-0.446995	-0.726451	0.0835197	0.375861	FALSE	FAS	HGNC:11920	FAS	ENSG00000026103	355	355
P23284	contrast: Control vs SCZ	msqrob	dea	21	-0.225102	-0.698603	-1.13536	0.083676	0.376104	FALSE	PPIB	HGNC:9255	PPIB	ENSG00000166794	5479	5479
A0A087X0K9;A0A0G2JNH2;A0A7I2V5U5;G3V1L9;G5E9E7	contrast: Control vs SCZ	msqrob	dea	2	0.282285	0.52452	0.852444	0.0837078	0.376104	FALSE	TJP1	HGNC:11827	TJP1	ENSG00000104067	7082	7082
Q9BYH8;Q9BYH8-2;Q9BYH8-3	contrast: Control vs SCZ	msqrob	dea	1	0.203532	0.829322	1.34781	0.0837293	0.376104	FALSE	NFKBIZ	HGNC:29805	NFKBIZ	ENSG00000144802	64332	64332
P15882;P15882-3	contrast: Control vs SCZ	msqrob	dea	2	0.380931	1.44564	2.34943	0.0837872	0.376104	FALSE	CHN1	HGNC:1943	CHN1	ENSG00000128656	1123	1123
Q9Y6D6	contrast: Control vs SCZ	msqrob	dea	41	0.0908512	0.244647	0.397597	0.0838026	0.376104	FALSE	ARFGEF1	HGNC:15772	ARFGEF1	ENSG00000066777	10565	10565
Q8WUH1;Q8WUH1-1	contrast: Control vs SCZ	msqrob	dea	2	-0.218474	-0.880311	-1.43067	0.0840204	0.376876	FALSE	CHURC1	HGNC:20099	CHURC1	ENSG00000258289	91612	91612
Q8WTT2	contrast: Control vs SCZ	msqrob	dea	12	0.129585	0.402843	0.654697	0.0841452	0.376952	FALSE	NOC3L	HGNC:24034	NOC3L	ENSG00000173145	64318	64318
Q7Z4G4;Q7Z4G4-2	contrast: Control vs SCZ	msqrob	dea	5	0.22014	0.820808	1.33397	0.0841494	0.376952	FALSE	TRMT11	HGNC:21080	TRMT11	ENSG00000066651	60487	60487
P49848;P49848-3	contrast: Control vs SCZ	msqrob	dea	2	0.215298	0.679106	1.10368	0.0842028	0.376952	FALSE	TAF6	HGNC:11540	TAF6	ENSG00000106290	6878	6878
Q9NXD2	contrast: Control vs SCZ	msqrob	dea	4	0.242224	0.927103	1.50672	0.0842211	0.376952	FALSE	MTMR10	HGNC:25999	MTMR10	ENSG00000166912	54893	54893
Q9H410;Q9H410-4	contrast: Control vs SCZ	msqrob	dea	1	0.425681	0.795524	1.29288	0.0842907	0.377059	FALSE	DSN1	HGNC:16165	DSN1	ENSG00000149636	79980	79980
Q92625	contrast: Control vs SCZ	msqrob	dea	7	0.158969	0.430192	0.699143	0.0844062	0.377268	FALSE	ANKS1A	HGNC:20961	ANKS1A	ENSG00000064999	23294	23294
Q9BYJ9	contrast: Control vs SCZ	msqrob	dea	13	0.065111	0.205588	0.33412	0.0844321	0.377268	FALSE	YTHDF1	HGNC:15867	YTHDF1	ENSG00000149658	54915	54915
Q96B45	contrast: Control vs SCZ	msqrob	dea	3	0.240281	0.847896	1.37799	0.0844754	0.377268	FALSE	BORCS7	HGNC:23516	BORCS7	ENSG00000166275	119032	119032
Q7L775	contrast: Control vs SCZ	msqrob	dea	15	0.132652	0.390774	0.635081	0.0845887	0.377479	FALSE	EPM2AIP1	HGNC:19735	EPM2AIP1	ENSG00000178567	9852	9852
O95210	contrast: Control vs SCZ	msqrob	dea	4	-0.373328	-1.13268	-1.84081	0.0846531	0.377479	FALSE	STBD1	HGNC:24854	STBD1	ENSG00000118804	8987	8987
Q9UH99;Q9UH99-2	contrast: Control vs SCZ	msqrob	dea	23	0.250654	0.859024	1.39608	0.0846603	0.377479	FALSE	SUN2	HGNC:14210	SUN2	ENSG00000100242	25777	25777
Q16881;Q16881-2;Q16881-3;Q16881-4;Q16881-5;Q16881-6	contrast: Control vs SCZ	msqrob	dea	25	-0.190018	-0.536784	-0.872375	0.0848013	0.377833	FALSE	TXNRD1	HGNC:12437	TXNRD1	ENSG00000198431	7296	7296
P78312;P78312-2;P78312-5;P78312-6	contrast: Control vs SCZ	msqrob	dea	1	0.255025	0.765322	1.24379	0.0848318	0.377833	FALSE	FAM193A	HGNC:16822	FAM193A	ENSG00000125386	8603	8603
P06732	contrast: Control vs SCZ	msqrob	dea	1	0.555045	0.737395	1.19841	0.0849321	0.378074	FALSE	CKM	HGNC:1994	CKM	ENSG00000104879	1158	1158
A1X283	contrast: Control vs SCZ	msqrob	dea	32	-0.250129	-0.946145	-1.53766	0.0851733	0.378913	FALSE	SH3PXD2B	HGNC:29242	SH3PXD2B	ENSG00000174705	285590	285590
P19174-2	contrast: Control vs SCZ	msqrob	dea	37	0.159742	0.486616	0.790843	0.0852127	0.378913	FALSE	PLCG1	HGNC:9065	PLCG1	ENSG00000124181	5335	5335
Q92552;Q92552-2	contrast: Control vs SCZ	msqrob	dea	17	0.13727	0.439725	0.714636	0.0853088	0.379135	FALSE	MRPS27	HGNC:14512	MRPS27	ENSG00000113048	23107	23107
Q32P41	contrast: Control vs SCZ	msqrob	dea	6	0.151545	0.509945	0.828758	0.0853943	0.379236	FALSE	TRMT5	HGNC:23141	TRMT5	ENSG00000126814	57570	57570
Q9Y2Z0-2	contrast: Control vs SCZ	msqrob	dea	1	0.221748	0.77689	1.26259	0.0854457	0.379236	FALSE	SUGT1	HGNC:16987	SUGT1	ENSG00000165416	10910	10910
O95716;P20337;P51153;P61006;Q92930	contrast: Control vs SCZ	msqrob	dea	1	-0.195171	-0.796704	-1.2948	0.0854702	0.379236	FALSE	RAB3D;RAB3B;RAB13;RAB8A;RAB8B	HGNC:9779	RAB3D	ENSG00000105514	9545	9545
Q7Z4R8	contrast: Control vs SCZ	msqrob	dea	2	0.189819	0.526555	0.855752	0.0855759	0.379412	FALSE	C6ORF120	HGNC:21247	C6ORF120	ENSG00000185127	387263	387263
Q7Z7H5;Q7Z7H5-3	contrast: Control vs SCZ	msqrob	dea	7	-0.132652	-0.52888	-0.859531	0.0856021	0.379412	FALSE	TMED4	HGNC:22301	TMED4	ENSG00000158604	222068	222068
A6NGA6	contrast: Control vs SCZ	msqrob	dea	1	-0.260585	-0.760038	-1.23521	0.0858023	0.379495	FALSE	NOX1	HGNC:7889	NOX1	ENSG00000007952	27035	27035
P62258	contrast: Control vs SCZ	msqrob	dea	30	0.100026	0.233627	0.379688	0.0858445	0.379495	FALSE	YWHAE	HGNC:12851	YWHAE	ENSG00000108953	7531	7531
Q9NWU2	contrast: Control vs SCZ	msqrob	dea	10	0.125193	0.305834	0.497038	0.0858646	0.379495	FALSE	GID8	HGNC:15857	GID8	ENSG00000101193	54994	54994
O43306;O43306-2	contrast: Control vs SCZ	msqrob	dea	3	0.241434	0.499032	0.811021	0.0858964	0.379495	FALSE	ADCY6	HGNC:237	ADCY6	ENSG00000174233	112	112
O43854;O43854-2	contrast: Control vs SCZ	msqrob	dea	9	-1.14952	-4.55162	-7.39725	0.085898	0.379495	FALSE	EDIL3	HGNC:3173	EDIL3	ENSG00000164176	10085	10085
Q2V2M9;Q2V2M9-2;Q2V2M9-3;Q2V2M9-4	contrast: Control vs SCZ	msqrob	dea	1	-0.420503	-0.788827	-1.28199	0.0859746	0.379629	FALSE	FHOD3	HGNC:26178	FHOD3	ENSG00000134775	80206	80206
Q13572	contrast: Control vs SCZ	msqrob	dea	5	0.38867	1.48101	2.40693	0.0864926	0.381506	FALSE	ITPK1	HGNC:6177	ITPK1	ENSG00000100605	3705	3705
Q86TN4;Q86TN4-2;Q86TN4-3;Q86TN4-4	contrast: Control vs SCZ	msqrob	dea	2	0.188101	0.52364	0.851015	0.0865719	0.381555	FALSE	TRPT1	HGNC:20316	TRPT1	ENSG00000149743	83707	83707
Q13459;Q13459-2	contrast: Control vs SCZ	msqrob	dea	48	0.095733	0.279453	0.454164	0.0866088	0.381555	FALSE	MYO9B	HGNC:7609	MYO9B	ENSG00000099331	4650	4650
Q9Y6K8;Q9Y6K8-3	contrast: Control vs SCZ	msqrob	dea	3	0.537841	1.54882	2.51713	0.0866432	0.381555	FALSE	AK5	HGNC:365	AK5	ENSG00000154027	26289	26289
Q8N8N7	contrast: Control vs SCZ	msqrob	dea	8	0.304072	0.767466	1.24728	0.0867355	0.381757	FALSE	PTGR2	HGNC:20149	PTGR2	ENSG00000140043	145482	145482
P11234-3	contrast: Control vs SCZ	msqrob	dea	5	-0.140724	-0.676041	-1.0987	0.0869199	0.382159	FALSE	RALB	HGNC:9840	RALB	ENSG00000144118	5899	5899
P27701	contrast: Control vs SCZ	msqrob	dea	1	-0.772283	-0.799507	-1.29935	0.0874523	0.384294	FALSE	CD82	HGNC:6210	CD82	ENSG00000085117	3732	3732
P38117	contrast: Control vs SCZ	msqrob	dea	15	-0.173258	-0.969483	-1.57559	0.0875145	0.384302	FALSE	ETFB	HGNC:3482	ETFB	ENSG00000105379	2109	2109
P51812	contrast: Control vs SCZ	msqrob	dea	24	0.122007	0.353304	0.574187	0.0875907	0.384302	FALSE	RPS6KA3	HGNC:10432	RPS6KA3	ENSG00000177189	6197	6197
P56192	contrast: Control vs SCZ	msqrob	dea	31	0.0812822	0.258467	0.420058	0.0876508	0.384344	FALSE	MARS1	HGNC:6898	MARS1	ENSG00000166986	4141	4141
C9J6V2	contrast: Control vs SCZ	msqrob	dea	1	-0.250253	-0.755828	-1.22836	0.0879008	0.385234	FALSE	RP9	HGNC:10288	RP9	ENSG00000164610	6100	6100
P78527	contrast: Control vs SCZ	msqrob	dea	236	0.154248	0.47455	0.771234	0.0880474	0.385671	FALSE	PRKDC	HGNC:9413	PRKDC	ENSG00000253729	5591	5591
Q9Y5X3	contrast: Control vs SCZ	msqrob	dea	17	0.10601	0.289674	0.470775	0.0882374	0.386297	FALSE	SNX5	HGNC:14969	SNX5	ENSG00000089006	27131	27131
Q9UK41	contrast: Control vs SCZ	msqrob	dea	7	0.15474	0.282184	0.458603	0.0883546	0.386412	FALSE	VPS28	HGNC:18178	VPS28	ENSG00000160948	51160	51160
P84090	contrast: Control vs SCZ	msqrob	dea	5	0.265038	1.03817	1.68722	0.0883577	0.386412	FALSE	ERH	HGNC:3447	ERH	ENSG00000100632	2079	2079
Q9Y6D9	contrast: Control vs SCZ	msqrob	dea	21	0.117213	0.317509	0.516012	0.0884332	0.386537	FALSE	MAD1L1	HGNC:6762	MAD1L1	ENSG00000002822	8379	8379
Q99729-2;Q99729-3	contrast: Control vs SCZ	msqrob	dea	17	0.127478	0.381146	0.619435	0.0885021	0.386632	FALSE	HNRNPAB	HGNC:5034	HNRNPAB	ENSG00000197451	3182	3182
Q9NXF1;Q9NXF1-2	contrast: Control vs SCZ	msqrob	dea	25	0.137554	0.442264	0.718763	0.0886295	0.386982	FALSE	TEX10	HGNC:25988	TEX10	ENSG00000136891	54881	54881
Q969V3;Q969V3-2	contrast: Control vs SCZ	msqrob	dea	24	-0.14418	-0.474076	-0.770464	0.0892138	0.389327	FALSE	NCLN	HGNC:26923	NCLN	ENSG00000125912	56926	56926
A6NM10;A6NM10-2;Q8IXF9	contrast: Control vs SCZ	msqrob	dea	1	-0.182035	-0.842081	-1.36854	0.0897392	0.391411	FALSE	AQP12B;AQP12A	HGNC:6096	AQP12B	ENSG00000185176	653437	653437
Q92747	contrast: Control vs SCZ	msqrob	dea	18	-0.0910931	-0.332094	-0.539716	0.0898055	0.391493	FALSE	ARPC1A	HGNC:703	ARPC1A	ENSG00000241685	10552	10552
Q12905	contrast: Control vs SCZ	msqrob	dea	27	0.109574	0.364654	0.592632	0.0902025	0.393015	FALSE	ILF2	HGNC:6037	ILF2	ENSG00000143621	3608	3608
Q14353	contrast: Control vs SCZ	msqrob	dea	9	0.137154	0.249433	0.405376	0.0903494	0.393297	FALSE	GAMT	HGNC:4136	GAMT	ENSG00000130005	2593	2593
Q8TDW7;Q8TDW7-1	contrast: Control vs SCZ	msqrob	dea	1	0.283522	0.769451	1.2505	0.0903995	0.393297	FALSE	FAT3	HGNC:23112	FAT3	ENSG00000165323	120114	120114
Q6UXN9	contrast: Control vs SCZ	msqrob	dea	15	0.153231	0.48125	0.782123	0.090689	0.394298	FALSE	WDR82	HGNC:28826	WDR82	ENSG00000164091	80335	80335
A0A1W2PRF2	contrast: Control vs SCZ	msqrob	dea	3	0.119667	0.420625	0.683596	0.0910201	0.395528	FALSE	MAPK10	HGNC:6872	MAPK10	ENSG00000109339	5602	5602
Q96EY8	contrast: Control vs SCZ	msqrob	dea	6	0.299818	0.968763	1.57442	0.0911263	0.39578	FALSE	MMAB	HGNC:19331	MMAB	ENSG00000139428	326625	326625
P29084	contrast: Control vs SCZ	msqrob	dea	6	0.0920885	0.29821	0.484647	0.0916331	0.397771	FALSE	GTF2E2	HGNC:4651	GTF2E2	ENSG00000197265	2961	2961
Q16706	contrast: Control vs SCZ	msqrob	dea	40	-0.205861	-0.636433	-1.03432	0.091872	0.398593	FALSE	MAN2A1	HGNC:6824	MAN2A1	ENSG00000112893	4124	4124
O43286	contrast: Control vs SCZ	msqrob	dea	2	-0.305224	-0.727718	-1.18268	0.0919196	0.398593	FALSE	B4GALT5	HGNC:928	B4GALT5	ENSG00000158470	9334	9334
P52789	contrast: Control vs SCZ	msqrob	dea	29	-0.244341	-0.570343	-0.926915	0.0921618	0.399433	FALSE	HK2	HGNC:4923	HK2	ENSG00000159399	3099	3099
Q9Y4G6	contrast: Control vs SCZ	msqrob	dea	54	0.185476	0.484084	0.786728	0.0922814	0.39974	FALSE	TLN2	HGNC:15447	TLN2	ENSG00000171914	83660	83660
Q16134	contrast: Control vs SCZ	msqrob	dea	11	-0.132515	-0.433978	-0.705297	0.0923664	0.399897	FALSE	ETFDH	HGNC:3483	ETFDH	ENSG00000171503	2110	2110
Q9UM73	contrast: Control vs SCZ	msqrob	dea	1	0.596119	0.793865	1.29018	0.092475	0.400156	FALSE	ALK	HGNC:427	ALK	ENSG00000171094	238	238
Q01085-2	contrast: Control vs SCZ	msqrob	dea	15	0.0634811	0.184995	0.300653	0.0926052	0.400371	FALSE	TIAL1	HGNC:11804	TIAL1	ENSG00000151923	7073	7073
Q86VI3	contrast: Control vs SCZ	msqrob	dea	4	0.462777	1.83538	2.98284	0.0926586	0.400371	FALSE	IQGAP3	HGNC:20669	IQGAP3	ENSG00000183856	128239	128239
P20020;P20020-1;P20020-4;P20020-6;Q01814;Q01814-5;Q01814-6;Q01814-8	contrast: Control vs SCZ	msqrob	dea	1	-0.289045	-0.729383	-1.18539	0.092738	0.400451	FALSE	ATP2B1;ATP2B2	HGNC:814	ATP2B1	ENSG00000070961	490	490
Q14151	contrast: Control vs SCZ	msqrob	dea	17	0.135455	0.415003	0.674458	0.0928246	0.400538	FALSE	SAFB2	HGNC:21605	SAFB2	ENSG00000130254	9667	9667
P13797	contrast: Control vs SCZ	msqrob	dea	3	-0.601295	-2.5669	-4.1717	0.0928557	0.400538	FALSE	PLS3	HGNC:9091	PLS3	ENSG00000102024	5358	5358
A0AVT1	contrast: Control vs SCZ	msqrob	dea	46	-0.188214	-0.595734	-0.96818	0.0929108	0.400564	FALSE	UBA6	HGNC:25581	UBA6	ENSG00000033178	55236	55236
Q9H974;Q9H974-4	contrast: Control vs SCZ	msqrob	dea	7	0.113273	0.366447	0.595545	0.0929593	0.400564	FALSE	QTRT2	HGNC:25771	QTRT2	ENSG00000151576	79691	79691
P50750;P50750-2	contrast: Control vs SCZ	msqrob	dea	10	0.125151	0.340622	0.553576	0.0933247	0.401927	FALSE	CDK9	HGNC:1780	CDK9	ENSG00000136807	1025	1025
Q8IXK0;Q8IXK0-2;Q8IXK0-4;Q8IXK0-5	contrast: Control vs SCZ	msqrob	dea	3	0.331671	0.947259	1.53948	0.093491	0.402433	FALSE	PHC2	HGNC:3183	PHC2	ENSG00000134686	1912	1912
Q6V1X1;Q6V1X1-3;Q6V1X1-5	contrast: Control vs SCZ	msqrob	dea	2	-0.153137	-0.513139	-0.833947	0.0936044	0.40271	FALSE	DPP8	HGNC:16490	DPP8	ENSG00000074603	54878	54878
Q96MH6	contrast: Control vs SCZ	msqrob	dea	3	0.274858	1.06645	1.73319	0.0938236	0.403253	FALSE	TMEM68	HGNC:26510	TMEM68	ENSG00000167904	137695	137695
Q9BY67;Q9BY67-3;Q9BY67-4;Q9BY67-5	contrast: Control vs SCZ	msqrob	dea	12	0.407839	1.01294	1.64622	0.0938288	0.403253	FALSE	CADM1	HGNC:5951	CADM1	ENSG00000182985	23705	23705
P51805;Q9UIW2	contrast: Control vs SCZ	msqrob	dea	3	-0.146238	-0.458545	-0.745223	0.0941565	0.40424	FALSE	PLXNA3;PLXNA1	HGNC:9101	PLXNA3	ENSG00000130827	55558	55558
Q7Z3V4	contrast: Control vs SCZ	msqrob	dea	1	0.267107	0.756397	1.22929	0.0941569	0.40424	FALSE	UBE3B	HGNC:13478	UBE3B	ENSG00000151148	89910	89910
Q9H490;Q9H490-2	contrast: Control vs SCZ	msqrob	dea	4	0.113272	0.362773	0.589576	0.094294	0.404617	FALSE	PIGU	HGNC:15791	PIGU	ENSG00000101464	128869	128869
Q96NT0	contrast: Control vs SCZ	msqrob	dea	2	0.219372	0.609059	0.989836	0.094582	0.405641	FALSE	CCDC115	HGNC:28178	CCDC115	ENSG00000136710	84317	84317
O75914;O75914-2;O75914-3;O75914-4	contrast: Control vs SCZ	msqrob	dea	1	0.484997	0.781921	1.27077	0.0948286	0.406486	FALSE	PAK3	HGNC:8592	PAK3	ENSG00000077264	5063	5063
Q8IWC1;Q8IWC1-3;Q8IWC1-4	contrast: Control vs SCZ	msqrob	dea	2	0.203537	0.513009	0.833738	0.094885	0.406516	FALSE	MAP7D3	HGNC:25742	MAP7D3	ENSG00000129680	79649	79649
P24844	contrast: Control vs SCZ	msqrob	dea	9	-0.469958	-0.950526	-1.54479	0.0950295	0.406923	FALSE	MYL9	HGNC:15754	MYL9	ENSG00000101335	10398	10398
P00749;P00749-2	contrast: Control vs SCZ	msqrob	dea	2	-1.01796	-3.98797	-6.4812	0.0951008	0.407016	FALSE	PLAU	HGNC:9052	PLAU	ENSG00000122861	5328	5328
O14776;O14776-2	contrast: Control vs SCZ	msqrob	dea	32	0.11906	0.384825	0.625414	0.0954105	0.408076	FALSE	TCERG1	HGNC:15630	TCERG1	ENSG00000113649	10915	10915
Q14767	contrast: Control vs SCZ	msqrob	dea	1	-0.605037	-0.749977	-1.21885	0.0954976	0.408076	FALSE	LTBP2	HGNC:6715	LTBP2	ENSG00000119681	4053	4053
Q9UFF9;Q9UFF9-3	contrast: Control vs SCZ	msqrob	dea	3	0.163425	0.555286	0.902445	0.0955997	0.4083	FALSE	CNOT8	HGNC:9207	CNOT8	ENSG00000155508	9337	9337
O60287	contrast: Control vs SCZ	msqrob	dea	11	0.158779	0.43999	0.715068	0.0957524	0.408739	FALSE	URB1	HGNC:17344	URB1	ENSG00000142207	9875	9875
Q9GZX3	contrast: Control vs SCZ	msqrob	dea	1	-0.349202	-0.762636	-1.23943	0.0958813	0.408943	FALSE	CHST6	HGNC:6938	CHST6	ENSG00000183196	4166	4166
P29400;P29400-2	contrast: Control vs SCZ	msqrob	dea	1	-0.681898	-0.719758	-1.16974	0.0960091	0.408943	FALSE	COL4A5	HGNC:2207	COL4A5	ENSG00000188153	1287	1287
Q96PE3;Q96PE3-2;Q96PE3-3	contrast: Control vs SCZ	msqrob	dea	9	0.121672	0.355201	0.577269	0.0960289	0.408943	FALSE	INPP4A	HGNC:6074	INPP4A	ENSG00000040933	3631	3631
Q7Z2K6	contrast: Control vs SCZ	msqrob	dea	10	-0.247218	-0.749072	-1.21738	0.0960848	0.408943	FALSE	ERMP1	HGNC:23703	ERMP1	ENSG00000099219	79956	79956
Q8N2Y8	contrast: Control vs SCZ	msqrob	dea	1	-0.183296	-0.767115	-1.24671	0.0961586	0.408943	FALSE	RUSC2	HGNC:23625	RUSC2	ENSG00000198853	9853	9853
I3L356	contrast: Control vs SCZ	msqrob	dea	1	0.228575	0.738526	1.20024	0.0961744	0.408943	FALSE	EPN2	HGNC:18639	EPN2	ENSG00000072134	22905	22905
P08174-7	contrast: Control vs SCZ	msqrob	dea	1	-0.245189	-0.86795	-1.41058	0.0963117	0.408943	FALSE	CD55	HGNC:2665	CD55	ENSG00000196352	1604	1604
Q9BSU1	contrast: Control vs SCZ	msqrob	dea	3	0.195748	0.651334	1.05854	0.0963197	0.408943	FALSE	PHAF1	HGNC:29564	PHAF1	ENSG00000125149	80262	80262
Q9BS26	contrast: Control vs SCZ	msqrob	dea	16	-0.198832	-0.734628	-1.19391	0.0963858	0.408943	FALSE	ERP44	HGNC:18311	ERP44	ENSG00000023318	23071	23071
Q8TDP1	contrast: Control vs SCZ	msqrob	dea	1	0.26906	0.721695	1.17289	0.0964374	0.408943	FALSE	RNASEH2C	HGNC:24116	RNASEH2C	ENSG00000172922	84153	84153
P19634	contrast: Control vs SCZ	msqrob	dea	2	-0.255704	-1.00957	-1.64074	0.0964916	0.408943	FALSE	SLC9A1	HGNC:11071	SLC9A1	ENSG00000090020	6548	6548
Q96GS6;Q96GS6-2	contrast: Control vs SCZ	msqrob	dea	1	-0.386131	-0.706539	-1.14826	0.0965204	0.408943	FALSE	ABHD17A	HGNC:28756	ABHD17A	ENSG00000129968	81926	81926
Q07954	contrast: Control vs SCZ	msqrob	dea	95	-0.336207	-1.10695	-1.79901	0.096547	0.408943	FALSE	LRP1	HGNC:6692	LRP1	ENSG00000123384	4035	4035
Q13627-2;Q9Y463	contrast: Control vs SCZ	msqrob	dea	1	-0.510877	-0.782384	-1.27152	0.0966783	0.409255	FALSE	DYRK1A;DYRK1B	HGNC:3091	DYRK1A	ENSG00000157540	1859	1859
Q96IV0	contrast: Control vs SCZ	msqrob	dea	5	0.147403	0.374105	0.607991	0.0967237	0.409255	FALSE	NGLY1	HGNC:17646	NGLY1	ENSG00000151092	55768	55768
P63027	contrast: Control vs SCZ	msqrob	dea	1	0.369771	0.706867	1.14879	0.0967702	0.409255	FALSE	VAMP2	HGNC:12643	VAMP2	ENSG00000220205	6844	6844
Q9Y666	contrast: Control vs SCZ	msqrob	dea	3	0.169798	0.490985	0.797944	0.0969769	0.409918	FALSE	SLC12A7	HGNC:10915	SLC12A7	ENSG00000113504	10723	10723
Q5T8P6;Q5T8P6-2;Q5T8P6-3;Q5T8P6-6	contrast: Control vs SCZ	msqrob	dea	6	0.195723	0.575583	0.935432	0.0970324	0.409942	FALSE	RBM26	HGNC:20327	RBM26	ENSG00000139746	64062	64062
Q9HCN4;Q9HCN4-2;Q9HCN4-3;Q9HCN4-4;Q9HCN4-5	contrast: Control vs SCZ	msqrob	dea	5	0.109969	0.345642	0.561734	0.0971487	0.410222	FALSE	GPN1	HGNC:17030	GPN1	ENSG00000198522	11321	11321
O43236-4;O43236-7;Q99719	contrast: Control vs SCZ	msqrob	dea	1	0.490091	0.699432	1.13671	0.0972219	0.410321	FALSE	SEPTIN4;SEPTIN5	HGNC:9165	SEPTIN4	ENSG00000108387	5414	5414
O15504;O15504-2	contrast: Control vs SCZ	msqrob	dea	2	0.203359	0.509277	0.827671	0.0974074	0.41088	FALSE	NUP42	HGNC:17010	NUP42	ENSG00000136243	11097	11097
Q6P1Q9;Q6P1Q9-2	contrast: Control vs SCZ	msqrob	dea	1	-0.187457	-0.757897	-1.23173	0.0974545	0.41088	FALSE	METTL2B	HGNC:18272	METTL2B	ENSG00000165055	55798	55798
Q16656;Q16656-4	contrast: Control vs SCZ	msqrob	dea	2	0.33428	1.26551	2.0567	0.0976209	0.410985	FALSE	NRF1	HGNC:7996	NRF1	ENSG00000106459	4899	4899
O75525;O75525-2	contrast: Control vs SCZ	msqrob	dea	10	0.454454	1.52015	2.47053	0.0976401	0.410985	FALSE	KHDRBS3	HGNC:18117	KHDRBS3	ENSG00000131773	10656	10656
Q6SZW1	contrast: Control vs SCZ	msqrob	dea	20	0.244773	0.805077	1.3084	0.0976594	0.410985	FALSE	SARM1	HGNC:17074	SARM1	ENSG00000004139	23098	23098
O94776	contrast: Control vs SCZ	msqrob	dea	19	0.180123	0.706428	1.14808	0.0976796	0.410985	FALSE	MTA2	HGNC:7411	MTA2	ENSG00000149480	9219	9219
Q9BUJ2;Q9BUJ2-2	contrast: Control vs SCZ	msqrob	dea	25	0.12756	0.435453	0.707694	0.0977624	0.411123	FALSE	HNRNPUL1	HGNC:17011	HNRNPUL1	ENSG00000105323	11100	11100
Q9NRG0	contrast: Control vs SCZ	msqrob	dea	1	0.353403	0.728479	1.18392	0.0978263	0.411158	FALSE	CHRAC1	HGNC:13544	CHRAC1	ENSG00000104472	54108	54108
Q8WUD6	contrast: Control vs SCZ	msqrob	dea	2	-0.172084	-0.538809	-0.875667	0.0978994	0.411158	FALSE	CHPT1	HGNC:17852	CHPT1	ENSG00000111666	56994	56994
Q8IWS0	contrast: Control vs SCZ	msqrob	dea	7	0.214338	0.68469	1.11275	0.0979342	0.411158	FALSE	PHF6	HGNC:18145	PHF6	ENSG00000156531	84295	84295
Q9NZN5-2	contrast: Control vs SCZ	msqrob	dea	22	0.110645	0.332462	0.540314	0.0979711	0.411158	FALSE	ARHGEF12	HGNC:14193	ARHGEF12	ENSG00000196914	23365	23365
Q8TDI0	contrast: Control vs SCZ	msqrob	dea	1	0.24095	0.756902	1.23011	0.0981521	0.411707	FALSE	CHD5	HGNC:16816	CHD5	ENSG00000116254	26038	26038
Q7Z6Z7;Q7Z6Z7-2;Q7Z6Z7-3	contrast: Control vs SCZ	msqrob	dea	91	0.101925	0.295821	0.480765	0.0982931	0.411985	FALSE	HUWE1	HGNC:30892	HUWE1	ENSG00000086758	10075	10075
Q9NRW3	contrast: Control vs SCZ	msqrob	dea	7	-0.137324	-0.339231	-0.551315	0.0983185	0.411985	FALSE	APOBEC3C	HGNC:17353	APOBEC3C	ENSG00000244509	27350	27350
Q8NBS9	contrast: Control vs SCZ	msqrob	dea	18	-0.277535	-1.70975	-2.77867	0.0986572	0.413193	FALSE	TXNDC5	HGNC:21073	TXNDC5	ENSG00000239264	81567	81567
Q2TAA2	contrast: Control vs SCZ	msqrob	dea	4	0.842552	3.19769	5.19685	0.0987856	0.41352	FALSE	IAH1	HGNC:27696	IAH1	ENSG00000134330	285148	285148
P37173;P37173-2	contrast: Control vs SCZ	msqrob	dea	2	-0.460365	-1.45578	-2.36592	0.0988359	0.41352	FALSE	TGFBR2	HGNC:11773	TGFBR2	ENSG00000163513	7048	7048
Q9UNH6;Q9UNH6-3	contrast: Control vs SCZ	msqrob	dea	8	-0.203296	-0.693384	-1.12688	0.0989225	0.413671	FALSE	SNX7	HGNC:14971	SNX7	ENSG00000162627	51375	51375
O15355	contrast: Control vs SCZ	msqrob	dea	16	0.169835	0.536237	0.871487	0.0990279	0.413902	FALSE	PPM1G	HGNC:9278	PPM1G	ENSG00000115241	5496	5496
Q9BZ72;Q9BZ72-2	contrast: Control vs SCZ	msqrob	dea	1	-0.307224	-0.756561	-1.22955	0.0994207	0.415191	FALSE	PITPNM2	HGNC:21044	PITPNM2	ENSG00000090975	57605	57605
P39687	contrast: Control vs SCZ	msqrob	dea	12	0.174259	0.741492	1.20506	0.0994686	0.415191	FALSE	ANP32A	HGNC:13233	ANP32A	ENSG00000140350	8125	8125
P60866	contrast: Control vs SCZ	msqrob	dea	6	-0.141809	-0.948445	-1.5414	0.0994925	0.415191	FALSE	RPS20	HGNC:10405	RPS20	ENSG00000008988	6224	6224
H7BZ94	contrast: Control vs SCZ	msqrob	dea	34	-0.315412	-2.11546	-3.43803	0.0996129	0.415191	FALSE	P4HB	HGNC:8548	P4HB	ENSG00000185624	5034	5034
Q86UY6;Q86UY6-3	contrast: Control vs SCZ	msqrob	dea	2	0.239584	0.586275	0.952808	0.0996199	0.415191	FALSE	NAA40	HGNC:25845	NAA40	ENSG00000110583	79829	79829
Q93009;Q93009-3	contrast: Control vs SCZ	msqrob	dea	43	0.130193	0.323783	0.526209	0.0996397	0.415191	FALSE	USP7	HGNC:12630	USP7	ENSG00000187555	7874	7874
Q9HAV7	contrast: Control vs SCZ	msqrob	dea	10	-0.156667	-0.68862	-1.11914	0.0998499	0.415217	FALSE	GRPEL1	HGNC:19696	GRPEL1	ENSG00000109519	80273	80273
Q99941;Q99941-2	contrast: Control vs SCZ	msqrob	dea	3	0.168303	0.424116	0.689269	0.0998866	0.415217	FALSE	ATF6B	HGNC:2349	ATF6B	ENSG00000213676	1388	1388
Q9HCM4;Q9HCM4-3;Q9HCM4-4	contrast: Control vs SCZ	msqrob	dea	12	0.353455	1.00682	1.63627	0.0998985	0.415217	FALSE	EPB41L5	HGNC:19819	EPB41L5	ENSG00000115109	57669	57669
Q15007	contrast: Control vs SCZ	msqrob	dea	11	0.193226	0.509499	0.828032	0.0999361	0.415217	FALSE	WTAP	HGNC:16846	WTAP	ENSG00000146457	9589	9589
P13010	contrast: Control vs SCZ	msqrob	dea	58	0.16143	0.420338	0.683129	0.0999493	0.415217	FALSE	XRCC5	HGNC:12833	XRCC5	ENSG00000079246	7520	7520
Q9H6K4;Q9H6K4-2	contrast: Control vs SCZ	msqrob	dea	2	-0.171216	-0.538804	-0.875659	0.100036	0.415368	FALSE	OPA3	HGNC:8142	OPA3	ENSG00000125741	80207	80207
Q9NYQ8	contrast: Control vs SCZ	msqrob	dea	1	0.333525	0.811941	1.31956	0.100214	0.415606	FALSE	FAT2	HGNC:3596	FAT2	ENSG00000086570	2196	2196
Q9BSV6	contrast: Control vs SCZ	msqrob	dea	6	0.185948	0.607835	0.987848	0.100223	0.415606	FALSE	TSEN34	HGNC:15506	TSEN34	ENSG00000170892	79042	79042
P06280	contrast: Control vs SCZ	msqrob	dea	7	-0.154457	-0.525241	-0.853616	0.100245	0.415606	FALSE	GLA	HGNC:4296	GLA	ENSG00000102393	2717	2717
Q9NVR0	contrast: Control vs SCZ	msqrob	dea	4	0.131265	0.362225	0.588685	0.100314	0.415682	FALSE	KLHL11	HGNC:19008	KLHL11	ENSG00000178502	55175	55175
P52747;P52747-2;P52747-3	contrast: Control vs SCZ	msqrob	dea	1	0.296585	0.704569	1.14506	0.100604	0.416459	FALSE	ZNF143	HGNC:12928	ZNF143	ENSG00000166478	7702	7702
O94851;O94851-4;O94851-6	contrast: Control vs SCZ	msqrob	dea	6	-0.657298	-2.13574	-3.47098	0.100654	0.416459	FALSE	MICAL2	HGNC:24693	MICAL2	ENSG00000133816	9645	9645
Q96AE4	contrast: Control vs SCZ	msqrob	dea	31	0.145394	0.441249	0.717113	0.101026	0.41779	FALSE	FUBP1	HGNC:4004	FUBP1	ENSG00000162613	8880	8880
O43896;Q9NQT8;Q9P2P6	contrast: Control vs SCZ	msqrob	dea	1	0.182486	0.751003	1.22052	0.101286	0.418651	FALSE	KIF1C;KIF13B;STARD9	HGNC:6317	KIF1C	ENSG00000129250	10749	10749
P12074	contrast: Control vs SCZ	msqrob	dea	1	0.334949	0.696615	1.13213	0.101356	0.418729	FALSE	COX6A1	HGNC:2277	COX6A1	ENSG00000111775	1337	1337
P58004	contrast: Control vs SCZ	msqrob	dea	4	-0.220535	-0.553405	-0.899388	0.101427	0.418815	FALSE	SESN2	HGNC:20746	SESN2	ENSG00000130766	83667	83667
Q15025;Q15025-2;Q15025-3;Q15025-4;Q15025-5;Q15025-6;Q15025-7;Q15025-8	contrast: Control vs SCZ	msqrob	dea	2	0.213007	0.505122	0.820919	0.102037	0.421119	FALSE	TNIP1	HGNC:16903	TNIP1	ENSG00000145901	10318	10318
O14521;O14521-2;O14521-4	contrast: Control vs SCZ	msqrob	dea	1	0.220944	0.721256	1.17218	0.102127	0.421281	FALSE	SDHD	HGNC:10683	SDHD	ENSG00000204370	6392	6392
Q9H7E2;Q9H7E2-2;Q9H7E2-3	contrast: Control vs SCZ	msqrob	dea	2	0.261417	0.633938	1.03027	0.102738	0.423589	FALSE	TDRD3	HGNC:20612	TDRD3	ENSG00000083544	81550	81550
Q8N441	contrast: Control vs SCZ	msqrob	dea	1	0.198113	0.729959	1.18632	0.102865	0.42389	FALSE	FGFRL1	HGNC:3693	FGFRL1	ENSG00000127418	53834	53834
P22413	contrast: Control vs SCZ	msqrob	dea	13	-1.12373	-3.101	-5.03971	0.102915	0.42389	FALSE	ENPP1	HGNC:3356	ENPP1	ENSG00000197594	5167	5167
Q9BW66;Q9BW66-3	contrast: Control vs SCZ	msqrob	dea	1	0.279311	0.752	1.22214	0.103133	0.424233	FALSE	CINP	HGNC:23789	CINP	ENSG00000100865	51550	51550
P49916;P49916-3	contrast: Control vs SCZ	msqrob	dea	15	0.254488	0.95553	1.55292	0.103134	0.424233	FALSE	LIG3	HGNC:6600	LIG3	ENSG00000005156	3980	3980
Q5T1M5	contrast: Control vs SCZ	msqrob	dea	27	0.0931261	0.26056	0.42346	0.103153	0.424233	FALSE	FKBP15	HGNC:23397	FKBP15	ENSG00000119321	23307	23307
O43184;O43184-2;O43184-3;O43184-4	contrast: Control vs SCZ	msqrob	dea	1	-0.296108	-0.695278	-1.12996	0.103306	0.424652	FALSE	ADAM12	HGNC:190	ADAM12	ENSG00000148848	8038	8038
Q96GD0	contrast: Control vs SCZ	msqrob	dea	9	0.179134	0.475121	0.772161	0.103374	0.424719	FALSE	PDXP	HGNC:30259	PDXP	ENSG00000241360	57026	57026
P02768	contrast: Control vs SCZ	msqrob	dea	2	-0.636982	-1.93311	-3.14167	0.103461	0.424812	FALSE	ALB	HGNC:399	ALB	ENSG00000163631	213	213
Q9Y2L1	contrast: Control vs SCZ	msqrob	dea	28	0.103866	0.297432	0.483383	0.1035	0.424812	FALSE	DIS3	HGNC:20604	DIS3	ENSG00000083520	22894	22894
O00567	contrast: Control vs SCZ	msqrob	dea	34	0.136451	0.411078	0.66808	0.103822	0.425805	FALSE	NOP56	HGNC:15911	NOP56	ENSG00000101361	10528	10528
C9J7I0	contrast: Control vs SCZ	msqrob	dea	1	-0.338489	-0.715495	-1.16281	0.104059	0.426044	FALSE	UMAD1	HGNC:48955	UMAD1	ENSG00000219545	729852	729852
P01011	contrast: Control vs SCZ	msqrob	dea	2	-0.644289	-1.79441	-2.91625	0.10406	0.426044	FALSE	SERPINA3	HGNC:16	SERPINA3	ENSG00000196136	12	12
Q13257	contrast: Control vs SCZ	msqrob	dea	3	0.300094	0.931842	1.51442	0.104132	0.426127	FALSE	MAD2L1	HGNC:6763	MAD2L1	ENSG00000164109	4085	4085
Q53FT3	contrast: Control vs SCZ	msqrob	dea	5	0.123923	0.316968	0.515133	0.104258	0.426431	FALSE	HIKESHI	HGNC:26938	HIKESHI	ENSG00000149196	51501	51501
Q9HAR2	contrast: Control vs SCZ	msqrob	dea	9	-0.422571	-1.04894	-1.70473	0.104539	0.427155	FALSE	ADGRL3	HGNC:20974	ADGRL3	ENSG00000150471	23284	23284
Q8N1F7	contrast: Control vs SCZ	msqrob	dea	43	0.0966467	0.278428	0.452499	0.104902	0.428209	FALSE	NUP93	HGNC:28958	NUP93	ENSG00000102900	9688	9688
P62166	contrast: Control vs SCZ	msqrob	dea	4	0.177871	0.646386	1.0505	0.105248	0.429198	FALSE	NCS1	HGNC:3953	NCS1	ENSG00000107130	23413	23413
Q96G61	contrast: Control vs SCZ	msqrob	dea	2	0.19352	0.634662	1.03145	0.105341	0.429335	FALSE	NUDT11	HGNC:18011	NUDT11	ENSG00000196368	55190	55190
P35268	contrast: Control vs SCZ	msqrob	dea	6	-0.135606	-0.473597	-0.769685	0.105387	0.429335	FALSE	RPL22	HGNC:10315	RPL22	ENSG00000116251	6146	6146
Q9HCE3	contrast: Control vs SCZ	msqrob	dea	1	0.333814	0.712672	1.15823	0.105489	0.429541	FALSE	ZNF532	HGNC:30940	ZNF532	ENSG00000074657	55205	55205
Q8TAM2;Q8TAM2-4	contrast: Control vs SCZ	msqrob	dea	1	0.18911	0.761992	1.23838	0.105675	0.43007	FALSE	TTC8	HGNC:20087	TTC8	ENSG00000165533	123016	123016
O75396	contrast: Control vs SCZ	msqrob	dea	24	-0.203182	-0.600651	-0.976172	0.105735	0.43007	FALSE	SEC22B	HGNC:10700	SEC22B	ENSG00000265808	9554	9554
Q9Y2U8	contrast: Control vs SCZ	msqrob	dea	8	0.0885616	0.28292	0.459799	0.10586	0.43007	FALSE	LEMD3	HGNC:28887	LEMD3	ENSG00000174106	23592	23592
Q8NG11;Q8NG11-2	contrast: Control vs SCZ	msqrob	dea	1	0.348161	0.682612	1.10937	0.105873	0.43007	FALSE	TSPAN14	HGNC:23303	TSPAN14	ENSG00000108219	81619	81619
P80217;P80217-2	contrast: Control vs SCZ	msqrob	dea	1	0.34947	0.703045	1.14258	0.105881	0.43007	FALSE	IFI35	HGNC:5399	IFI35	ENSG00000068079	3430	3430
Q3ZCQ8;Q3ZCQ8-2	contrast: Control vs SCZ	msqrob	dea	8	0.114325	0.481455	0.782455	0.106072	0.430631	FALSE	TIMM50	HGNC:23656	TIMM50	ENSG00000105197	92609	92609
A5PLN9;A5PLN9-2;A5PLN9-4;A5PLN9-5	contrast: Control vs SCZ	msqrob	dea	1	-0.258089	-0.747548	-1.21491	0.106481	0.431757	FALSE	TRAPPC13	HGNC:25828	TRAPPC13	ENSG00000113597	80006	80006
P29317;P29320;P54753;P54760	contrast: Control vs SCZ	msqrob	dea	1	-0.163199	-0.760085	-1.23528	0.106507	0.431757	FALSE	EPHA2;EPHA3;EPHB3;EPHB4	HGNC:3386	EPHA2	ENSG00000142627	1969	1969
P01033	contrast: Control vs SCZ	msqrob	dea	2	-0.661293	-1.28992	-2.09636	0.106589	0.431877	FALSE	TIMP1	HGNC:11820	TIMP1	ENSG00000102265	7076	7076
Q06265;Q06265-2;Q06265-3;Q06265-4	contrast: Control vs SCZ	msqrob	dea	4	0.182787	0.565272	0.918674	0.106816	0.432372	FALSE	EXOSC9	HGNC:9137	EXOSC9	ENSG00000123737	5393	5393
P41091	contrast: Control vs SCZ	msqrob	dea	15	-0.11811	-0.521934	-0.848242	0.106978	0.432551	FALSE	EIF2S3	HGNC:3267	EIF2S3	ENSG00000130741	1968	1968
P22090;P62701;Q8TD47	contrast: Control vs SCZ	msqrob	dea	7	-0.0988972	-0.605885	-0.984678	0.107001	0.432551	FALSE	RPS4Y1;RPS4X;RPS4Y2	HGNC:10425	RPS4Y1	ENSG00000129824	6192	6192
P23497	contrast: Control vs SCZ	msqrob	dea	5	-0.355919	-1.17314	-1.90657	0.107019	0.432551	FALSE	SP100	HGNC:11206	SP100	ENSG00000067066	6672	6672
Q9P2N5	contrast: Control vs SCZ	msqrob	dea	8	0.149056	0.436507	0.709406	0.107095	0.432646	FALSE	RBM27	HGNC:29243	RBM27	ENSG00000091009	54439	54439
Q9UKG1	contrast: Control vs SCZ	msqrob	dea	22	0.117457	0.391998	0.637071	0.107273	0.433152	FALSE	APPL1	HGNC:24035	APPL1	ENSG00000157500	26060	26060
Q6UN15;Q6UN15-3;Q6UN15-5	contrast: Control vs SCZ	msqrob	dea	10	0.225013	0.594026	0.965404	0.107379	0.433368	FALSE	FIP1L1	HGNC:19124	FIP1L1	ENSG00000145216	81608	81608
Q9Y5Y2	contrast: Control vs SCZ	msqrob	dea	6	0.141309	0.417964	0.67927	0.10756	0.433884	FALSE	NUBP2	HGNC:8042	NUBP2	ENSG00000095906	10101	10101
Q92503;Q92503-2	contrast: Control vs SCZ	msqrob	dea	7	0.142242	0.37426	0.608243	0.107748	0.434219	FALSE	SEC14L1	HGNC:10698	SEC14L1	ENSG00000129657	6397	6397
Q96KC8	contrast: Control vs SCZ	msqrob	dea	5	-0.213029	-0.694228	-1.12825	0.107749	0.434219	FALSE	DNAJC1	HGNC:20090	DNAJC1	ENSG00000136770	64215	64215
P28331;P28331-2	contrast: Control vs SCZ	msqrob	dea	45	0.178761	0.518284	0.842309	0.107845	0.434395	FALSE	NDUFS1	HGNC:7707	NDUFS1	ENSG00000023228	4719	4719
Q01973	contrast: Control vs SCZ	msqrob	dea	7	-0.320735	-0.927007	-1.50656	0.107938	0.434471	FALSE	ROR1	HGNC:10256	ROR1	ENSG00000185483	4919	4919
Q9H2K8	contrast: Control vs SCZ	msqrob	dea	3	-0.25808	-0.878802	-1.42822	0.10797	0.434471	FALSE	TAOK3	HGNC:18133	TAOK3	ENSG00000135090	51347	51347
Q6UX01;Q6UX01-2;Q6UX01-3;Q6UX01-4;Q8WVP7;Q8WVP7-3	contrast: Control vs SCZ	msqrob	dea	1	0.343284	0.787662	1.2801	0.108118	0.434624	FALSE	LMBR1L;LMBR1	HGNC:18268	LMBR1L	ENSG00000139636	55716	55716
P07737	contrast: Control vs SCZ	msqrob	dea	19	-0.127785	-0.400895	-0.651531	0.108166	0.434624	FALSE	PFN1	HGNC:8881	PFN1	ENSG00000108518	5216	5216
Q9Y295	contrast: Control vs SCZ	msqrob	dea	15	0.10052	0.424151	0.689326	0.108355	0.434826	FALSE	DRG1	HGNC:3029	DRG1	ENSG00000185721	4733	4733
P62701;Q8TD47	contrast: Control vs SCZ	msqrob	dea	4	-0.114681	-0.680103	-1.1053	0.10836	0.434826	FALSE	RPS4X;RPS4Y2	HGNC:10424	RPS4X	ENSG00000198034	6191	6191
Q8WVX9	contrast: Control vs SCZ	msqrob	dea	10	0.219237	0.864058	1.40426	0.10845	0.434826	FALSE	FAR1	HGNC:26222	FAR1	ENSG00000197601	84188	84188
Q96I25	contrast: Control vs SCZ	msqrob	dea	12	0.128407	0.436602	0.709561	0.108454	0.434826	FALSE	RBM17	HGNC:16944	RBM17	ENSG00000134453	84991	84991
Q8IXQ4	contrast: Control vs SCZ	msqrob	dea	2	0.398898	1.75023	2.84446	0.108533	0.434826	FALSE	GPALPP1	HGNC:20298	GPALPP1	ENSG00000133114	55425	55425
P0C0S5;Q71UI9;Q71UI9-4	contrast: Control vs SCZ	msqrob	dea	3	0.203011	0.837923	1.36178	0.108534	0.434826	FALSE	H2AZ1;H2AZ2	HGNC:4741	H2AZ1	ENSG00000164032	3015	3015
Q8NCC5;Q8NCC5-2	contrast: Control vs SCZ	msqrob	dea	2	-0.401047	-1.55308	-2.52406	0.108647	0.434879	FALSE	SLC37A3	HGNC:20651	SLC37A3	ENSG00000157800	84255	84255
Q9ULF5	contrast: Control vs SCZ	msqrob	dea	6	-0.100472	-0.281914	-0.458163	0.108747	0.434879	FALSE	SLC39A10	HGNC:20861	SLC39A10	ENSG00000196950	57181	57181
P06493	contrast: Control vs SCZ	msqrob	dea	12	0.523022	1.91083	3.10547	0.108759	0.434879	FALSE	CDK1	HGNC:1722	CDK1	ENSG00000170312	983	983
P11362;P11362-14;P11362-19;P11362-21;P11362-3;P11362-5;P11362-7	contrast: Control vs SCZ	msqrob	dea	1	0.448915	0.667593	1.08496	0.109091	0.435992	FALSE	FGFR1	HGNC:3688	FGFR1	ENSG00000077782	2260	2260
Q5VWQ8;Q5VWQ8-5	contrast: Control vs SCZ	msqrob	dea	4	0.163327	0.433657	0.704775	0.109149	0.436011	FALSE	DAB2IP	HGNC:17294	DAB2IP	ENSG00000136848	153090	153090
O75530;O75530-2;O75530-3	contrast: Control vs SCZ	msqrob	dea	3	0.288746	1.18157	1.92027	0.109318	0.436475	FALSE	EED	HGNC:3188	EED	ENSG00000074266	8726	8726
Q7L7X3;Q9H2K8	contrast: Control vs SCZ	msqrob	dea	1	-0.162319	-0.750884	-1.22033	0.109506	0.437012	FALSE	TAOK1;TAOK3	HGNC:29259	TAOK1	ENSG00000160551	57551	57551
Q9Y5Y5;Q9Y5Y5-2	contrast: Control vs SCZ	msqrob	dea	5	-0.161896	-0.465551	-0.756609	0.109788	0.437925	FALSE	PEX16	HGNC:8857	PEX16	ENSG00000121680	9409	9409
A6NFQ2;A6NFQ2-2	contrast: Control vs SCZ	msqrob	dea	4	-0.295017	-0.675614	-1.098	0.110007	0.438587	FALSE	TCAF2	HGNC:26878	TCAF2	ENSG00000170379	285966	285966
Q9H081	contrast: Control vs SCZ	msqrob	dea	1	0.31975	0.75471	1.22655	0.110166	0.439009	FALSE	MIS12	HGNC:24967	MIS12	ENSG00000167842	79003	79003
O60447;O60447-2	contrast: Control vs SCZ	msqrob	dea	2	-0.292627	-1.11314	-1.80906	0.110363	0.439577	FALSE	EVI5	HGNC:3501	EVI5	ENSG00000067208	7813	7813
P43121	contrast: Control vs SCZ	msqrob	dea	16	-0.549539	-1.67382	-2.72028	0.110446	0.439696	FALSE	MCAM	HGNC:6934	MCAM	ENSG00000076706	4162	4162
O43823	contrast: Control vs SCZ	msqrob	dea	6	0.156012	0.579869	0.942397	0.110669	0.440369	FALSE	AKAP8	HGNC:378	AKAP8	ENSG00000105127	10270	10270
O95302;Q96AY3	contrast: Control vs SCZ	msqrob	dea	1	-0.293747	-0.674969	-1.09695	0.110732	0.440409	FALSE	FKBP9;FKBP10	HGNC:3725	FKBP9	ENSG00000122642	11328	11328
Q7Z460-4	contrast: Control vs SCZ	msqrob	dea	43	0.0958229	0.280287	0.45552	0.111155	0.44166	FALSE	CLASP1	HGNC:17088	CLASP1	ENSG00000074054	23332	23332
P54764;P54764-2	contrast: Control vs SCZ	msqrob	dea	2	0.277891	0.499176	0.811256	0.111507	0.442849	FALSE	EPHA4	HGNC:3388	EPHA4	ENSG00000116106	2043	2043
Q96HH9	contrast: Control vs SCZ	msqrob	dea	3	0.308029	1.03484	1.6818	0.112179	0.445301	FALSE	GRAMD2B	HGNC:24911	GRAMD2B	ENSG00000155324	65983	65983
Q8N684;Q8N684-2;Q8N684-3	contrast: Control vs SCZ	msqrob	dea	12	0.154704	0.631819	1.02683	0.112374	0.445728	FALSE	CPSF7	HGNC:30098	CPSF7	ENSG00000149532	79869	79869
Q9BSH5	contrast: Control vs SCZ	msqrob	dea	4	-0.121648	-0.363812	-0.591263	0.112395	0.445728	FALSE	HDHD3	HGNC:28171	HDHD3	ENSG00000119431	81932	81932
P35269	contrast: Control vs SCZ	msqrob	dea	17	0.172366	0.571299	0.928469	0.112509	0.445965	FALSE	GTF2F1	HGNC:4652	GTF2F1	ENSG00000125651	2962	2962
Q9UJC5	contrast: Control vs SCZ	msqrob	dea	1	-0.302395	-0.66782	-1.08533	0.11261	0.446148	FALSE	SH3BGRL2	HGNC:15567	SH3BGRL2	ENSG00000198478	83699	83699
Q5NDL2	contrast: Control vs SCZ	msqrob	dea	8	-0.370861	-1.10942	-1.80302	0.112827	0.446792	FALSE	EOGT	HGNC:28526	EOGT	ENSG00000163378	285203	285203
P45877	contrast: Control vs SCZ	msqrob	dea	2	-0.490685	-2.02698	-3.29422	0.112913	0.446916	FALSE	PPIC	HGNC:9256	PPIC	ENSG00000168938	5480	5480
Q9H0A0	contrast: Control vs SCZ	msqrob	dea	34	0.106655	0.32048	0.520842	0.11299	0.447006	FALSE	NAT10	HGNC:29830	NAT10	ENSG00000135372	55226	55226
P23470;P23470-2	contrast: Control vs SCZ	msqrob	dea	15	0.306012	0.9336	1.51728	0.113047	0.447017	FALSE	PTPRG	HGNC:9671	PTPRG	ENSG00000144724	5793	5793
Q7Z4V5	contrast: Control vs SCZ	msqrob	dea	2	0.154812	0.474197	0.77066	0.113261	0.44713	FALSE	HDGFL2	HGNC:14680	HDGFL2	ENSG00000167674	84717	84717
Q15836	contrast: Control vs SCZ	msqrob	dea	6	-0.11802	-0.268688	-0.436668	0.113363	0.44713	FALSE	VAMP3	HGNC:12644	VAMP3	ENSG00000049245	9341	9341
Q9HBD1-2	contrast: Control vs SCZ	msqrob	dea	3	0.153639	0.399592	0.649413	0.113368	0.44713	FALSE	RC3H2	HGNC:21461	RC3H2	ENSG00000056586	54542	54542
Q5T013;Q5T013-2;Q5T013-3;Q5T013-4	contrast: Control vs SCZ	msqrob	dea	1	0.250889	0.678226	1.10225	0.113406	0.44713	FALSE	HYI	HGNC:26948	HYI	ENSG00000178922	81888	81888
Q8NFZ4	contrast: Control vs SCZ	msqrob	dea	4	0.308276	0.935588	1.52051	0.113439	0.44713	FALSE	NLGN2	HGNC:14290	NLGN2	ENSG00000169992	57555	57555
P09486	contrast: Control vs SCZ	msqrob	dea	7	-0.367552	-1.68744	-2.74242	0.113463	0.44713	FALSE	SPARC	HGNC:11219	SPARC	ENSG00000113140	6678	6678
Q14432	contrast: Control vs SCZ	msqrob	dea	6	0.210544	0.66688	1.08381	0.113504	0.44713	FALSE	PDE3A	HGNC:8778	PDE3A	ENSG00000172572	5139	5139
Q9UJ98;Q9UJ98-3	contrast: Control vs SCZ	msqrob	dea	1	0.188783	0.740157	1.20289	0.113533	0.44713	FALSE	STAG3	HGNC:11356	STAG3	ENSG00000066923	10734	10734
Q15942	contrast: Control vs SCZ	msqrob	dea	18	-0.269533	-1.01963	-1.65708	0.11367	0.44713	FALSE	ZYX	HGNC:13200	ZYX	ENSG00000159840	7791	7791
Q15717;Q15717-2	contrast: Control vs SCZ	msqrob	dea	19	0.0934184	0.310093	0.503959	0.113674	0.44713	FALSE	ELAVL1	HGNC:3312	ELAVL1	ENSG00000066044	1994	1994
Q9Y4R8	contrast: Control vs SCZ	msqrob	dea	13	0.164805	0.46035	0.748156	0.113908	0.447684	FALSE	TELO2	HGNC:29099	TELO2	ENSG00000100726	9894	9894
Q9H2P9;Q9H2P9-2;Q9H2P9-3;Q9H2P9-4;Q9H2P9-5;Q9H2P9-6	contrast: Control vs SCZ	msqrob	dea	6	0.102835	0.269458	0.437921	0.113924	0.447684	FALSE	DPH5	HGNC:24270	DPH5	ENSG00000117543	51611	51611
Q96MF7	contrast: Control vs SCZ	msqrob	dea	1	0.391543	0.675891	1.09845	0.114231	0.448435	FALSE	NSMCE2	HGNC:26513	NSMCE2	ENSG00000156831	286053	286053
[truncated: 5,163 more rows]

## Sheet: ACM_Ctrl vs SCZ
protein_id	contrast	dea_algorithm	score_type	peptide_count	log2fc	effectsize_dea	effectsize	pvalue	pvalue_adjust	signif	gene_symbols_or_id	hgnc_id	symbol	ensembl_id	entrez_id	gene
Q08431	contrast: Control vs SCZ	msqrob	dea	12	-1.02247	-2.8096	-3.22236	6.18607e-18	1.43702e-14	TRUE	MFGE8	HGNC:7036	MFGE8	ENSG00000140545	4240	4240
P05937	contrast: Control vs SCZ	msqrob	dd	11	1.49926		7.91416	1.24463e-15	2.25652e-12	TRUE	CALB1	HGNC:1434	CALB1	ENSG00000104327	793	793
P05154	contrast: Control vs SCZ	msqrob	dd	17	1.3271		7.00537	1.23164e-12	1.11648e-09	TRUE	SERPINA5	HGNC:8723	SERPINA5	ENSG00000188488	5104	5104
Q6P587;Q6P587-2;Q6P587-3	contrast: Control vs SCZ	msqrob	dd	3	1.31374		6.93487	2.03296e-12	1.22858e-09	TRUE	FAHD1	HGNC:14169	FAHD1	ENSG00000180185	81889	81889
O95841	contrast: Control vs SCZ	msqrob	dd	6	1.29428		6.83211	4.18383e-12	1.89632e-09	TRUE	ANGPTL1	HGNC:489	ANGPTL1	ENSG00000116194	9068	9068
O15217	contrast: Control vs SCZ	msqrob	dd	3	1.28053		6.75953	6.92209e-12	2.50995e-09	TRUE	GSTA4	HGNC:4629	GSTA4	ENSG00000170899	2941	2941
Q9NZ94;Q9NZ94-2;Q9NZ94-3	contrast: Control vs SCZ	msqrob	dd	4	1.26156		6.65941	1.37463e-11	4.07225e-09	TRUE	NLGN3	HGNC:14289	NLGN3	ENSG00000196338	54413	54413
P00751	contrast: Control vs SCZ	msqrob	dd	23	1.25781		6.63964	1.5723e-11	4.07225e-09	TRUE	CFB	HGNC:1037	CFB	ENSG00000243649	629	629
Q7Z5N4;Q7Z5N4-3	contrast: Control vs SCZ	msqrob	dd	11	1.22062		6.4433	5.84517e-11	1.32466e-08	TRUE	SDK1	HGNC:19307	SDK1	ENSG00000146555	221935	221935
P49748;P49748-3	contrast: Control vs SCZ	msqrob	dd	19	1.19997		6.33427	1.19232e-10	2.40186e-08	TRUE	ACADVL	HGNC:92	ACADVL	ENSG00000072778	37	37
Q8TAQ2;Q8TAQ2-2;Q8TAQ2-3	contrast: Control vs SCZ	msqrob	dd	6	1.17098		6.18127	3.17938e-10	5.76422e-08	TRUE	SMARCC2	HGNC:11105	SMARCC2	ENSG00000139613	6601	6601
Q16851	contrast: Control vs SCZ	msqrob	dea	19	-0.600728	-1.96817	-2.25732	1.21495e-07	0.00010329	TRUE	UGP2	HGNC:12527	UGP2	ENSG00000169764	7360	7360
O75711	contrast: Control vs SCZ	msqrob	dea	1	-1.38538	-3.81624	-4.37688	1.33392e-07	0.00010329	TRUE	SCRG1	HGNC:17036	SCRG1	ENSG00000164106	11341	11341
Q6NZI2	contrast: Control vs SCZ	msqrob	dea	3	-1.1286	-3.273	-3.75384	4.26627e-06	0.00199379	TRUE	CAVIN1	HGNC:9688	CAVIN1	ENSG00000177469	284119	284119
Q9NVD7	contrast: Control vs SCZ	msqrob	dea	8	-0.711656	-1.9587	-2.24645	4.29141e-06	0.00199379	TRUE	PARVA	HGNC:14652	PARVA	ENSG00000197702	55742	55742
Q13151	contrast: Control vs SCZ	msqrob	dea	1	0.778991	2.79588	3.20663	1.08314e-05	0.00419355	TRUE	HNRNPA0	HGNC:5030	HNRNPA0	ENSG00000177733	10949	10949
P27695	contrast: Control vs SCZ	msqrob	dea	5	1.01104	3.4848	3.99676	1.62551e-05	0.00539437	TRUE	APEX1	HGNC:587	APEX1	ENSG00000100823	328	328
P48745	contrast: Control vs SCZ	msqrob	dea	1	-1.70395	-2.62522	-3.01089	2.11016e-05	0.00612738	TRUE	CCN3	HGNC:7885	CCN3	ENSG00000136999	4856	4856
P98155;P98155-2	contrast: Control vs SCZ	msqrob	dea	3	-1.15429	-4.06662	-4.66405	2.53829e-05	0.00620345	TRUE	VLDLR	HGNC:12698	VLDLR	ENSG00000147852	7436	7436
P05455	contrast: Control vs SCZ	msqrob	dea	2	0.828992	1.70473	1.95517	2.67045e-05	0.00620345	TRUE	SSB	HGNC:11316	SSB	ENSG00000138385	6741	6741
Q01995;Q9UI15	contrast: Control vs SCZ	msqrob	dea	1	-1.01696	-2.53271	-2.9048	3.36303e-05	0.0071021	TRUE	TAGLN;TAGLN3	HGNC:11553	TAGLN	ENSG00000149591	6876	6876
Q7Z304	contrast: Control vs SCZ	msqrob	dea	6	-1.31504	-3.03358	-3.47925	3.73043e-05	0.00722149	TRUE	MAMDC2	HGNC:23673	MAMDC2	ENSG00000165072	256691	256691
Q14103;Q14103-2;Q14103-3;Q14103-4	contrast: Control vs SCZ	msqrob	dea	3	0.514827	1.32179	1.51598	4.24986e-05	0.00722776	TRUE	HNRNPD	HGNC:5036	HNRNPD	ENSG00000138668	3184	3184
O76061	contrast: Control vs SCZ	msqrob	dea	5	-1.40063	-2.84958	-3.26821	4.79893e-05	0.00722776	TRUE	STC2	HGNC:11374	STC2	ENSG00000113739	8614	8614
Q969H8	contrast: Control vs SCZ	msqrob	dea	4	-0.526494	-1.53378	-1.75911	4.8585e-05	0.00722776	TRUE	MYDGF	HGNC:16948	MYDGF	ENSG00000074842	56005	56005
P04040	contrast: Control vs SCZ	msqrob	dea	11	-0.966211	-1.42227	-1.63121	5.15306e-05	0.00722776	TRUE	CAT	HGNC:1516	CAT	ENSG00000121691	847	847
O75884	contrast: Control vs SCZ	msqrob	dea	2	0.486053	1.54227	1.76885	5.28936e-05	0.00722776	TRUE	RBBP9	HGNC:9892	RBBP9	ENSG00000089050	10741	10741
P09496-2	contrast: Control vs SCZ	msqrob	dea	5	-0.485728	-1.50894	-1.73062	5.88552e-05	0.00758451	TRUE	CLTA	HGNC:2090	CLTA	ENSG00000122705	1211	1211
P12814-3;P35609;P35609-2;Q08043	contrast: Control vs SCZ	msqrob	dea	2	-0.883281	-2.67607	-3.06922	6.20343e-05	0.00758451	TRUE	ACTN1;ACTN2;ACTN3	HGNC:163	ACTN1	ENSG00000072110	87	87
P53396;P53396-2	contrast: Control vs SCZ	msqrob	dea	5	-0.750796	-1.49861	-1.71877	7.46957e-05	0.00830598	TRUE	ACLY	HGNC:115	ACLY	ENSG00000131473	47	47
Q99985	contrast: Control vs SCZ	msqrob	dea	17	-0.877403	-2.10908	-2.41893	7.50864e-05	0.00830598	TRUE	SEMA3C	HGNC:10725	SEMA3C	ENSG00000075223	10512	10512
O00204;O00204-2	contrast: Control vs SCZ	msqrob	dea	1	-1.13564	-2.55521	-2.9306	8.33427e-05	0.00880023	TRUE	SULT2B1	HGNC:11459	SULT2B1	ENSG00000088002	6820	6820
P43121	contrast: Control vs SCZ	msqrob	dea	4	-1.15567	-2.57345	-2.95152	9.46576e-05	0.00929437	TRUE	MCAM	HGNC:6934	MCAM	ENSG00000076706	4162	4162
O43390;O43390-2;O60506;O60506-2;O60506-3;O60506-4	contrast: Control vs SCZ	msqrob	dea	3	0.71968	1.53181	1.75684	9.60245e-05	0.00929437	TRUE	HNRNPR;SYNCRIP	HGNC:5047	HNRNPR	ENSG00000125944	10236	10236
Q02809	contrast: Control vs SCZ	msqrob	dea	27	-0.958921	-2.7417	-3.14448	0.000108903	0.00949546	TRUE	PLOD1	HGNC:9081	PLOD1	ENSG00000083444	5351	5351
Q96AC1;Q96AC1-3	contrast: Control vs SCZ	msqrob	dea	13	-0.687027	-1.86121	-2.13464	0.000110837	0.00949546	TRUE	FERMT2	HGNC:15767	FERMT2	ENSG00000073712	10979	10979
Q07866;Q07866-10;Q07866-2;Q07866-3;Q07866-4;Q07866-5;Q07866-6;Q07866-7;Q07866-8;Q07866-9	contrast: Control vs SCZ	msqrob	dea	3	-0.605614	-1.3246	-1.5192	0.000114452	0.00949546	TRUE	KLC1	HGNC:6387	KLC1	ENSG00000126214	3831	3831
Q9UHB6-4;Q9UHB6-5	contrast: Control vs SCZ	msqrob	dea	2	-0.740666	-1.40993	-1.61707	0.000149088	0.0118972	FALSE	LIMA1	HGNC:24636	LIMA1	ENSG00000050405	51474	51474
P22626	contrast: Control vs SCZ	msqrob	dea	13	0.446114	1.07227	1.2298	0.000153645	0.0118972	FALSE	HNRNPA2B1	HGNC:5033	HNRNPA2B1	ENSG00000122566	3181	3181
O43707	contrast: Control vs SCZ	msqrob	dea	59	-0.492639	-1.27196	-1.45883	0.000178787	0.0133048	FALSE	ACTN4	HGNC:166	ACTN4	ENSG00000130402	81	81
Q14517	contrast: Control vs SCZ	msqrob	dea	16	-0.599035	-1.54718	-1.77447	0.000183277	0.0133048	FALSE	FAT1	HGNC:3595	FAT1	ENSG00000083857	2195	2195
O95633;O95633-2	contrast: Control vs SCZ	msqrob	dea	7	-1.62351	-4.69727	-5.38735	0.00019817	0.0134629	FALSE	FSTL3	HGNC:3973	FSTL3	ENSG00000070404	10272	10272
P07996	contrast: Control vs SCZ	msqrob	dea	51	-1.07749	-2.78962	-3.19945	0.000200967	0.0134629	FALSE	THBS1	HGNC:11785	THBS1	ENSG00000137801	7057	7057
Q03393	contrast: Control vs SCZ	msqrob	dea	1	-1.0906	-2.22941	-2.55694	0.000202841	0.0134629	FALSE	PTS	HGNC:9689	PTS	ENSG00000150787	5805	5805
O95995;O95995-2	contrast: Control vs SCZ	msqrob	dea	1	-0.694075	-2.13034	-2.44331	0.000229391	0.0148021	FALSE	GAS8	HGNC:4166	GAS8	ENSG00000141013	2622	2622
Q00688	contrast: Control vs SCZ	msqrob	dea	6	0.413762	1.20019	1.37651	0.000248758	0.015618	FALSE	FKBP3	HGNC:3719	FKBP3	ENSG00000100442	2287	2287
P52848;P52848-3	contrast: Control vs SCZ	msqrob	dea	3	-0.408527	-1.08734	-1.24708	0.00027449	0.0167661	FALSE	NDST1	HGNC:7680	NDST1	ENSG00000070614	3340	3340
Q9NP84	contrast: Control vs SCZ	msqrob	dea	1	-0.934759	-2.07435	-2.37909	0.00028148	0.0167661	FALSE	TNFRSF12A	HGNC:18152	TNFRSF12A	ENSG00000006327	51330	51330
Q9BS26	contrast: Control vs SCZ	msqrob	dea	6	-0.289048	-0.812465	-0.931824	0.000289457	0.0168102	FALSE	ERP44	HGNC:18311	ERP44	ENSG00000023318	23071	23071
P29762	contrast: Control vs SCZ	msqrob	dea	1	2.131	2.36079	2.70762	0.000301415	0.0170777	FALSE	CRABP1	HGNC:2338	CRABP1	ENSG00000166426	1381	1381
E7EVQ5	contrast: Control vs SCZ	msqrob	dea	1	-1.06339	-2.36027	-2.70702	0.000318685	0.0174892	FALSE	CTHRC1	HGNC:18831	CTHRC1	ENSG00000164932	115908	115908
P33176	contrast: Control vs SCZ	msqrob	dea	15	-0.490721	-1.31673	-1.51017	0.000323734	0.0174892	FALSE	KIF5B	HGNC:6324	KIF5B	ENSG00000170759	3799	3799
P02753	contrast: Control vs SCZ	msqrob	dea	1	-0.98274	-2.03125	-2.32966	0.000341402	0.0179	FALSE	RBP4	HGNC:9922	RBP4	ENSG00000138207	5950	5950
P15121	contrast: Control vs SCZ	msqrob	dea	5	0.638067	1.86757	2.14193	0.000351821	0.0179	FALSE	AKR1B1	HGNC:381	AKR1B1	ENSG00000085662	231	231
Q9UBS4	contrast: Control vs SCZ	msqrob	dea	3	-0.433247	-1.05102	-1.20543	0.000354456	0.0179	FALSE	DNAJB11	HGNC:14889	DNAJB11	ENSG00000090520	51726	51726
Q9NVA4	contrast: Control vs SCZ	msqrob	dea	1	-0.958121	-2.01725	-2.31361	0.000365414	0.0180608	FALSE	TMEM184C	HGNC:25587	TMEM184C	ENSG00000164168	55751	55751
Q8IZF2;Q8IZF2-2;Q8IZF2-3	contrast: Control vs SCZ	msqrob	dea	1	-1.05462	-2.23088	-2.55862	0.000375577	0.0181763	FALSE	ADGRF5	HGNC:19030	ADGRF5	ENSG00000069122	221395	221395
P61812	contrast: Control vs SCZ	msqrob	dea	8	-0.764435	-2.40159	-2.75441	0.000383572	0.0181845	FALSE	TGFB2	HGNC:11768	TGFB2	ENSG00000092969	7042	7042
Q04446	contrast: Control vs SCZ	msqrob	dea	8	-0.957447	-3.26207	-3.7413	0.00040566	0.018847	FALSE	GBE1	HGNC:4180	GBE1	ENSG00000114480	2632	2632
Q6UXD5;Q6UXD5-2;Q6UXD5-3;Q6UXD5-4;Q6UXD5-5;Q6UXD5-6	contrast: Control vs SCZ	msqrob	dea	2	-0.765494	-1.49361	-1.71304	0.000414812	0.0188943	FALSE	SEZ6L2	HGNC:30844	SEZ6L2	ENSG00000174938	26470	26470
Q92520	contrast: Control vs SCZ	msqrob	dea	11	-0.674782	-1.42867	-1.63855	0.000423329	0.0189114	FALSE	FAM3C	HGNC:18664	FAM3C	ENSG00000196937	10447	10447
P07737	contrast: Control vs SCZ	msqrob	dea	12	-0.446779	-1.46932	-1.68518	0.000441281	0.0189981	FALSE	PFN1	HGNC:8881	PFN1	ENSG00000108518	5216	5216
P18206;P18206-2	contrast: Control vs SCZ	msqrob	dea	66	-0.527902	-1.66185	-1.90599	0.000441627	0.0189981	FALSE	VCL	HGNC:12665	VCL	ENSG00000035403	7414	7414
Q13360;Q13360-2	contrast: Control vs SCZ	msqrob	dea	1	-0.804172	-2.38763	-2.7384	0.000457079	0.0193054	FALSE	ZNF177	HGNC:12966	ZNF177	ENSG00000188629	7730	7730
Q8IWE2;Q8IWE2-2	contrast: Control vs SCZ	msqrob	dea	2	-0.792605	-1.34707	-1.54497	0.000467204	0.0193806	FALSE	FAM114A1	HGNC:25087	FAM114A1	ENSG00000197712	92689	92689
Q92945	contrast: Control vs SCZ	msqrob	dea	7	0.416843	0.862958	0.989736	0.000487103	0.0198516	FALSE	KHSRP	HGNC:6316	KHSRP	ENSG00000088247	8570	8570
P07093;P07093-2;P07093-3	contrast: Control vs SCZ	msqrob	dea	13	-1.27804	-3.52851	-4.04689	0.000563283	0.0221957	FALSE	SERPINE2	HGNC:8951	SERPINE2	ENSG00000135919	5270	5270
Q6UX71	contrast: Control vs SCZ	msqrob	dea	10	-0.54148	-1.84714	-2.1185	0.000563732	0.0221957	FALSE	PLXDC2	HGNC:21013	PLXDC2	ENSG00000120594	84898	84898
P11216	contrast: Control vs SCZ	msqrob	dea	23	-0.486842	-1.25419	-1.43845	0.000603029	0.022671	FALSE	PYGB	HGNC:9723	PYGB	ENSG00000100994	5834	5834
P06753;P09493-10;P09493-4;P67936-2	contrast: Control vs SCZ	msqrob	dea	2	-1.21788	-3.70366	-4.24776	0.000615026	0.022671	FALSE	TPM3;TPM1;TPM4	HGNC:12012	TPM3	ENSG00000143549	7170	7170
Q9Y4L5	contrast: Control vs SCZ	msqrob	dea	1	-0.757334	-1.90952	-2.19005	0.000622728	0.022671	FALSE	RNF115	HGNC:18154	RNF115	ENSG00000265491	27246	27246
P07951	contrast: Control vs SCZ	msqrob	dea	1	-1.32511	-2.17745	-2.49734	0.000627366	0.022671	FALSE	TPM2	HGNC:12011	TPM2	ENSG00000198467	7169	7169
P22307;P22307-7;P22307-8	contrast: Control vs SCZ	msqrob	dea	1	1.23682	1.89517	2.17359	0.000630358	0.022671	FALSE	SCP2	HGNC:10606	SCP2	ENSG00000116171	6342	6342
Q9Y3F4;Q9Y3F4-2	contrast: Control vs SCZ	msqrob	dea	2	-0.517827	-1.26432	-1.45006	0.000643358	0.022671	FALSE	STRAP	HGNC:30796	STRAP	ENSG00000023734	11171	11171
P58215	contrast: Control vs SCZ	msqrob	dea	10	-0.67952	-1.87231	-2.14737	0.000644317	0.022671	FALSE	LOXL3	HGNC:13869	LOXL3	ENSG00000115318	84695	84695
Q9Y5Z4	contrast: Control vs SCZ	msqrob	dea	6	-0.350456	-1.02429	-1.17477	0.000653876	0.022671	FALSE	HEBP2	HGNC:15716	HEBP2	ENSG00000051620	23593	23593
Q14764	contrast: Control vs SCZ	msqrob	dea	19	-0.527208	-1.43191	-1.64227	0.000667125	0.0227902	FALSE	MVP	HGNC:7531	MVP	ENSG00000013364	9961	9961
Q16769	contrast: Control vs SCZ	msqrob	dea	1	-1.30248	-2.13488	-2.44851	0.00067969	0.0228829	FALSE	QPCT	HGNC:9753	QPCT	ENSG00000115828	25797	25797
Q04917	contrast: Control vs SCZ	msqrob	dea	5	0.363384	1.46229	1.67712	0.000750478	0.0249051	FALSE	YWHAH	HGNC:12853	YWHAH	ENSG00000128245	7533	7533
O00622	contrast: Control vs SCZ	msqrob	dea	12	-1.38477	-3.07312	-3.5246	0.000837044	0.0270063	FALSE	CCN1	HGNC:2654	CCN1	ENSG00000142871	3491	3491
Q9C0E4;Q9C0E4-2	contrast: Control vs SCZ	msqrob	dea	1	-0.768953	-1.91218	-2.1931	0.000857393	0.0272839	FALSE	GRIP2	HGNC:23841	GRIP2	ENSG00000144596	80852	80852
Q99538;Q99538-2	contrast: Control vs SCZ	msqrob	dea	3	-1.09763	-2.88559	-3.30952	0.000882071	0.0276899	FALSE	LGMN	HGNC:9472	LGMN	ENSG00000100600	5641	5641
O95989	contrast: Control vs SCZ	msqrob	dea	2	0.59885	1.83447	2.10397	0.000971776	0.0300991	FALSE	NUDT3	HGNC:8050	NUDT3	ENSG00000272325	11165	11165
P10155;P10155-3;P10155-4;P10155-5	contrast: Control vs SCZ	msqrob	dea	9	0.354123	0.910365	1.04411	0.00100187	0.030623	FALSE	RO60	HGNC:11313	RO60	ENSG00000116747	6738	6738
Q96JN8;Q96JN8-2	contrast: Control vs SCZ	msqrob	dea	1	-0.672135	-1.79731	-2.06136	0.00106762	0.031306	FALSE	NEURL4	HGNC:34410	NEURL4	ENSG00000215041	84461	84461
Q6PCB0	contrast: Control vs SCZ	msqrob	dea	4	-0.915826	-2.14757	-2.46307	0.00109823	0.031306	FALSE	VWA1	HGNC:30910	VWA1	ENSG00000179403	64856	64856
Q9BUK6;Q9BUK6-2;Q9BUK6-3;Q9BUK6-5;Q9BUK6-7	contrast: Control vs SCZ	msqrob	dea	1	-0.614682	-1.795	-2.05871	0.00110185	0.031306	FALSE	MSTO1	HGNC:29678	MSTO1	ENSG00000125459	55154	55154
Q14315;Q14315-2	contrast: Control vs SCZ	msqrob	dea	67	-0.563108	-1.58023	-1.81238	0.00110321	0.031306	FALSE	FLNC	HGNC:3756	FLNC	ENSG00000128591	2318	2318
P09493-5;P09493-7	contrast: Control vs SCZ	msqrob	dea	1	-1.02628	-1.77698	-2.03804	0.00110508	0.031306	FALSE	TPM1	HGNC:12010	TPM1	ENSG00000140416	7168	7168
O00391	contrast: Control vs SCZ	msqrob	dea	19	-0.675273	-2.41909	-2.77448	0.00116248	0.0321482	FALSE	QSOX1	HGNC:9756	QSOX1	ENSG00000116260	5768	5768
Q8NBZ7;Q8NBZ7-2	contrast: Control vs SCZ	msqrob	dea	1	-0.501148	-1.86669	-2.14092	0.00126766	0.0342415	FALSE	UXS1	HGNC:17729	UXS1	ENSG00000115652	80146	80146
P09651;P09651-2;P09651-3	contrast: Control vs SCZ	msqrob	dea	10	0.694443	1.78704	2.04957	0.0012892	0.0344232	FALSE	HNRNPA1	HGNC:5031	HNRNPA1	ENSG00000135486	3178	3178
P29279	contrast: Control vs SCZ	msqrob	dea	13	-1.44824	-3.67672	-4.21687	0.00134462	0.0352554	FALSE	CCN2	HGNC:2500	CCN2	ENSG00000118523	1490	1490
Q96HC4	contrast: Control vs SCZ	msqrob	dea	5	-0.872932	-2.01433	-2.31026	0.00135072	0.0352554	FALSE	PDLIM5	HGNC:17468	PDLIM5	ENSG00000163110	10611	10611
P01033	contrast: Control vs SCZ	msqrob	dea	7	-0.451614	-0.979518	-1.12342	0.00139118	0.0359078	FALSE	TIMP1	HGNC:11820	TIMP1	ENSG00000102265	7076	7076
Q99470	contrast: Control vs SCZ	msqrob	dea	1	-0.673904	-1.81824	-2.08536	0.00141115	0.0360039	FALSE	SDF2	HGNC:10675	SDF2	ENSG00000132581	6388	6388
P24844	contrast: Control vs SCZ	msqrob	dea	12	-0.658578	-1.29014	-1.47967	0.00143568	0.0360039	FALSE	MYL9	HGNC:15754	MYL9	ENSG00000101335	10398	10398
P51991	contrast: Control vs SCZ	msqrob	dea	5	0.413926	1.55575	1.78431	0.00144139	0.0360039	FALSE	HNRNPA3	HGNC:24941	HNRNPA3	ENSG00000170144	220988	220988
O00469-2	contrast: Control vs SCZ	msqrob	dea	10	-1.33201	-3.82997	-4.39263	0.0015106	0.0373311	FALSE	PLOD2	HGNC:9082	PLOD2	ENSG00000152952	5352	5352
Q8TB73	contrast: Control vs SCZ	msqrob	dea	1	-1.20068	-1.92545	-2.20832	0.00154568	0.0377959	FALSE	NDNF	HGNC:26256	NDNF	ENSG00000173376	79625	79625
P15151;P15151-2;P15151-3;P15151-4	contrast: Control vs SCZ	msqrob	dea	1	-0.940501	-1.76173	-2.02055	0.00160513	0.0385505	FALSE	PVR	HGNC:9705	PVR	ENSG00000073008	5817	5817
P00966	contrast: Control vs SCZ	msqrob	dea	5	0.957886	3.43085	3.93488	0.00160973	0.0385505	FALSE	ASS1	HGNC:758	ASS1	ENSG00000130707	445	445
Q12792	contrast: Control vs SCZ	msqrob	dea	6	-0.276535	-0.640183	-0.734233	0.00166528	0.0394405	FALSE	TWF1	HGNC:9620	TWF1	ENSG00000151239	5756	5756
P98160	contrast: Control vs SCZ	msqrob	dea	97	-0.719983	-1.61027	-1.84684	0.00171645	0.0398731	FALSE	HSPG2	HGNC:5273	HSPG2	ENSG00000142798	3339	3339
Q00765	contrast: Control vs SCZ	msqrob	dea	2	-0.894013	-2.3429	-2.68709	0.00180146	0.0413194	FALSE	REEP5	HGNC:30077	REEP5	ENSG00000129625	7905	7905
Q15389;Q15389-2	contrast: Control vs SCZ	msqrob	dea	4	-1.45397	-2.72085	-3.12057	0.00181428	0.0413194	FALSE	ANGPT1	HGNC:484	ANGPT1	ENSG00000154188	284	284
P05121	contrast: Control vs SCZ	msqrob	dea	31	-1.05307	-2.63774	-3.02525	0.00184272	0.0415595	FALSE	SERPINE1	HGNC:8583	SERPINE1	ENSG00000106366	5054	5054
P02647	contrast: Control vs SCZ	msqrob	dea	1	-0.896777	-1.71666	-1.96885	0.0019594	0.0435295	FALSE	APOA1	HGNC:600	APOA1	ENSG00000118137	335	335
Q9BZQ8	contrast: Control vs SCZ	msqrob	dea	2	-0.567768	-1.32333	-1.51774	0.00197433	0.0435295	FALSE	NIBAN1	HGNC:16784	NIBAN1	ENSG00000135842	116496	116496
P01008	contrast: Control vs SCZ	msqrob	dea	8	-0.597004	-2.39474	-2.74655	0.00198628	0.0435295	FALSE	SERPINC1	HGNC:775	SERPINC1	ENSG00000117601	462	462
Q9BZM5	contrast: Control vs SCZ	msqrob	dea	3	-0.826267	-2.56929	-2.94674	0.00200625	0.0435562	FALSE	ULBP2	HGNC:14894	ULBP2	ENSG00000131015	80328	80328
P19823	contrast: Control vs SCZ	msqrob	dea	1	-0.761622	-1.64962	-1.89197	0.00204521	0.043991	FALSE	ITIH2	HGNC:6167	ITIH2	ENSG00000151655	3698	3698
Q9GZL7	contrast: Control vs SCZ	msqrob	dea	1	-0.797638	-1.7204	-1.97315	0.00207967	0.0443217	FALSE	WDR12	HGNC:14098	WDR12	ENSG00000138442	55759	55759
Q9H425;Q9H425-3	contrast: Control vs SCZ	msqrob	dea	3	-0.764635	-1.82486	-2.09295	0.00217354	0.0450974	FALSE	C1ORF198	HGNC:25900	C1ORF198	ENSG00000119280	84886	84886
P00352	contrast: Control vs SCZ	msqrob	dea	2	-0.526427	-1.08925	-1.24927	0.00218496	0.0450974	FALSE	ALDH1A1	HGNC:402	ALDH1A1	ENSG00000165092	216	216
Q14847	contrast: Control vs SCZ	msqrob	dea	11	-0.61979	-1.6927	-1.94137	0.00218885	0.0450974	FALSE	LASP1	HGNC:6513	LASP1	ENSG00000002834	3927	3927
Q01813-2	contrast: Control vs SCZ	msqrob	dea	2	-0.533709	-1.24423	-1.42702	0.00220163	0.0450974	FALSE	PFKP	HGNC:8878	PFKP	ENSG00000067057	5214	5214
O95865	contrast: Control vs SCZ	msqrob	dea	8	0.591737	1.65292	1.89576	0.00221514	0.0450974	FALSE	DDAH2	HGNC:2716	DDAH2	ENSG00000213722	23564	23564
Q07960	contrast: Control vs SCZ	msqrob	dea	6	-0.426456	-1.10303	-1.26507	0.00223254	0.0450974	FALSE	ARHGAP1	HGNC:673	ARHGAP1	ENSG00000175220	392	392
Q15102	contrast: Control vs SCZ	msqrob	dea	1	0.67245	1.62996	1.86942	0.00228303	0.0457197	FALSE	PAFAH1B3	HGNC:8576	PAFAH1B3	ENSG00000079462	5050	5050
Q96HE7	contrast: Control vs SCZ	msqrob	dea	3	-0.757105	-1.67106	-1.91656	0.00234693	0.0465975	FALSE	ERO1A	HGNC:13280	ERO1A	ENSG00000197930	30001	30001
P00480	contrast: Control vs SCZ	msqrob	dea	2	-0.575446	-1.33707	-1.5335	0.00248321	0.0487437	FALSE	OTC	HGNC:8512	OTC	ENSG00000036473	5009	5009
Q14117	contrast: Control vs SCZ	msqrob	dea	1	-0.679369	-1.60927	-1.84568	0.00249699	0.0487437	FALSE	DPYS	HGNC:3013	DPYS	ENSG00000147647	1807	1807
Q15124	contrast: Control vs SCZ	msqrob	dea	1	-1.33696	-1.63214	-1.87192	0.00274062	0.0524113	FALSE	PGM5	HGNC:8908	PGM5	ENSG00000154330	5239	5239
Q14247	contrast: Control vs SCZ	msqrob	dea	9	-0.373189	-1.00986	-1.15822	0.00298464	0.0563684	FALSE	CTTN	HGNC:3338	CTTN	ENSG00000085733	2017	2017
O43852;O43852-3	contrast: Control vs SCZ	msqrob	dea	11	-0.794105	-2.01554	-2.31164	0.003013	0.0564452	FALSE	CALU	HGNC:1458	CALU	ENSG00000128595	813	813
O14979;O14979-2;O14979-3;Q14103;Q14103-2;Q14103-3;Q14103-4	contrast: Control vs SCZ	msqrob	dea	1	0.810739	1.55616	1.78478	0.00308957	0.0574167	FALSE	HNRNPDL;HNRNPD	HGNC:5037	HNRNPDL	ENSG00000152795	9987	9987
O75937	contrast: Control vs SCZ	msqrob	dea	1	0.591932	1.63243	1.87225	0.00321303	0.059237	FALSE	DNAJC8	HGNC:15470	DNAJC8	ENSG00000126698	22826	22826
Q86WA8	contrast: Control vs SCZ	msqrob	dea	1	-0.880163	-1.6622	-1.9064	0.00335791	0.0612759	FALSE	LONP2	HGNC:20598	LONP2	ENSG00000102910	83752	83752
P62736	contrast: Control vs SCZ	msqrob	dea	7	-0.957815	-1.83725	-2.10717	0.00337637	0.0612759	FALSE	ACTA2	HGNC:130	ACTA2	ENSG00000107796	59	59
P02768	contrast: Control vs SCZ	msqrob	dea	14	-0.660935	-1.12993	-1.29592	0.00346964	0.0624804	FALSE	ALB	HGNC:399	ALB	ENSG00000163631	213	213
Q15746;Q15746-3;Q15746-5;Q15746-6	contrast: Control vs SCZ	msqrob	dea	3	-1.64784	-4.73397	-5.42945	0.00350246	0.0625863	FALSE	MYLK	HGNC:7590	MYLK	ENSG00000065534	4638	4638
O43493;O43493-3;O43493-5;O43493-7	contrast: Control vs SCZ	msqrob	dea	5	-0.720986	-1.63412	-1.87419	0.00358124	0.0631983	FALSE	TGOLN2	HGNC:15450	TGOLN2	ENSG00000152291	10618	10618
P35030;P35030-2;P35030-3;P35030-4;P35030-5	contrast: Control vs SCZ	msqrob	dea	1	-0.797813	-1.52307	-1.74682	0.00359112	0.0631983	FALSE	PRSS3	HGNC:9486	PRSS3	ENSG00000010438	5646	5646
Q03181;Q03181-2;Q03181-3;Q03181-4	contrast: Control vs SCZ	msqrob	dea	1	-0.586142	-1.52038	-1.74374	0.00381482	0.0663748	FALSE	PPARD	HGNC:9235	PPARD	ENSG00000112033	5467	5467
O96006	contrast: Control vs SCZ	msqrob	dea	1	-0.576903	-1.50719	-1.72861	0.00406329	0.0687678	FALSE	ZBED1	HGNC:447	ZBED1	ENSG00000214717	9189	9189
A4FU49-6	contrast: Control vs SCZ	msqrob	dea	1	-0.527808	-1.51178	-1.73388	0.00406811	0.0687678	FALSE	SH3D21	HGNC:26236	SH3D21	ENSG00000214193	79729	79729
Q13838;Q13838-2	contrast: Control vs SCZ	msqrob	dea	8	0.540123	1.39768	1.60301	0.00408522	0.0687678	FALSE	DDX39B	HGNC:13917	DDX39B	ENSG00000198563	7919	7919
O75807	contrast: Control vs SCZ	msqrob	dea	1	-0.674297	-1.48738	-1.7059	0.00430371	0.0719247	FALSE	PPP1R15A	HGNC:14375	PPP1R15A	ENSG00000087074	23645	23645
Q9UKM9;Q9UKM9-2	contrast: Control vs SCZ	msqrob	dea	1	0.856216	1.47634	1.69323	0.00438656	0.0723127	FALSE	RALY	HGNC:15921	RALY	ENSG00000125970	22913	22913
O95817	contrast: Control vs SCZ	msqrob	dea	3	-0.404262	-0.80961	-0.928551	0.00438919	0.0723127	FALSE	BAG3	HGNC:939	BAG3	ENSG00000151929	9531	9531
P56730	contrast: Control vs SCZ	msqrob	dea	1	-0.539279	-1.55731	-1.78609	0.00449142	0.0732824	FALSE	PRSS12	HGNC:9477	PRSS12	ENSG00000164099	8492	8492
P35580;P35580-3;Q7Z406-2;Q7Z406-6	contrast: Control vs SCZ	msqrob	dea	1	0.663234	1.47738	1.69442	0.00451114	0.0732824	FALSE	MYH10;MYH14	HGNC:7568	MYH10	ENSG00000133026	4628	4628
Q969E4	contrast: Control vs SCZ	msqrob	dea	2	0.689074	2.19363	2.5159	0.00454592	0.0733345	FALSE	TCEAL3	HGNC:28247	TCEAL3	ENSG00000196507	85012	85012
Q562R1	contrast: Control vs SCZ	msqrob	dea	9	-0.39611	-0.826324	-0.94772	0.00467558	0.0748733	FALSE	ACTBL2	HGNC:17780	ACTBL2	ENSG00000169067	345651	345651
P12829	contrast: Control vs SCZ	msqrob	dea	1	-0.511075	-1.54673	-1.77396	0.00476759	0.0748733	FALSE	MYL4	HGNC:7585	MYL4	ENSG00000198336	4635	4635
O60870;O60870-2	contrast: Control vs SCZ	msqrob	dea	1	-0.730034	-1.46145	-1.67615	0.00478486	0.0748733	FALSE	KIN	HGNC:6327	KIN	ENSG00000151657	22944	22944
P21333;P21333-2;Q14315;Q14315-2	contrast: Control vs SCZ	msqrob	dea	3	-0.603293	-1.67411	-1.92006	0.00480051	0.0748733	FALSE	FLNA;FLNC	HGNC:3754	FLNA	ENSG00000196924	2316	2316
P27348	contrast: Control vs SCZ	msqrob	dea	9	0.286526	0.686658	0.787536	0.00481453	0.0748733	FALSE	YWHAQ	HGNC:12854	YWHAQ	ENSG00000134308	10971	10971
P23434	contrast: Control vs SCZ	msqrob	dea	1	0.623395	1.46385	1.67891	0.00483469	0.0748733	FALSE	GCSH	HGNC:4208	GCSH	ENSG00000140905	2653	2653
P46100;P46100-2;P46100-3;P46100-4;P46100-5;P46100-6	contrast: Control vs SCZ	msqrob	dea	1	-0.811448	-1.57148	-1.80235	0.00490939	0.0754341	FALSE	ATRX	HGNC:886	ATRX	ENSG00000085224	546	546
Q9UGP8	contrast: Control vs SCZ	msqrob	dea	1	-0.717105	-1.57248	-1.8035	0.00496754	0.0754341	FALSE	SEC63	HGNC:21082	SEC63	ENSG00000025796	11231	11231
P02787	contrast: Control vs SCZ	msqrob	dea	43	-0.564913	-1.86084	-2.13422	0.00496832	0.0754341	FALSE	TF	HGNC:11740	TF	ENSG00000091513	7018	7018
Q9H9Q2	contrast: Control vs SCZ	msqrob	dea	2	0.4054	0.988494	1.13372	0.0050101	0.0755745	FALSE	COPS7B	HGNC:16760	COPS7B	ENSG00000144524	64708	64708
Q02040	contrast: Control vs SCZ	msqrob	dea	1	-0.568603	-1.45013	-1.66316	0.00524315	0.0784913	FALSE	AKAP17A	HGNC:18783	AKAP17A	ENSG00000197976	8227	8227
Q15907	contrast: Control vs SCZ	msqrob	dea	6	0.303118	0.742067	0.851085	0.00527445	0.0784913	FALSE	RAB11B	HGNC:9761	RAB11B	ENSG00000185236	9230	9230
P60709;P62736;P63261	contrast: Control vs SCZ	msqrob	dea	5	-0.353937	-0.864897	-0.99196	0.00530484	0.0784913	FALSE	ACTB;ACTA2;ACTG1	HGNC:132	ACTB	ENSG00000075624	60	60
Q96DG6	contrast: Control vs SCZ	msqrob	dea	3	0.681371	2.36854	2.71651	0.00534399	0.0785701	FALSE	CMBL	HGNC:25090	CMBL	ENSG00000164237	134147	134147
O14907	contrast: Control vs SCZ	msqrob	dea	2	-0.482178	-1.08615	-1.24571	0.00572985	0.0827514	FALSE	TAX1BP3	HGNC:30684	TAX1BP3	ENSG00000213977	30851	30851
Q9NYL9	contrast: Control vs SCZ	msqrob	dea	4	-0.507376	-1.27827	-1.46606	0.0057544	0.0827514	FALSE	TMOD3	HGNC:11873	TMOD3	ENSG00000138594	29766	29766
P52823	contrast: Control vs SCZ	msqrob	dea	1	-0.814693	-1.47892	-1.69619	0.00576861	0.0827514	FALSE	STC1	HGNC:11373	STC1	ENSG00000159167	6781	6781
O00410;O00410-3	contrast: Control vs SCZ	msqrob	dea	8	0.351965	0.738867	0.847415	0.00577087	0.0827514	FALSE	IPO5	HGNC:6402	IPO5	ENSG00000065150	3843	3843
Q7Z2Y5;Q7Z2Y5-2	contrast: Control vs SCZ	msqrob	dea	1	-0.699031	-1.5322	-1.7573	0.00584314	0.082766	FALSE	NRK	HGNC:25391	NRK	ENSG00000123572	203447	203447
P51452	contrast: Control vs SCZ	msqrob	dea	3	-0.354394	-1.22278	-1.40242	0.00630281	0.0873574	FALSE	DUSP3	HGNC:3069	DUSP3	ENSG00000108861	1845	1845
H7C3L0	contrast: Control vs SCZ	msqrob	dea	1	-0.601634	-1.40471	-1.61108	0.00631684	0.0873574	FALSE	PLXNB3	HGNC:9105	PLXNB3	ENSG00000198753	5365	5365
P52306;P52306-2;P52306-3;P52306-5;P52306-6	contrast: Control vs SCZ	msqrob	dea	6	-0.358353	-0.865263	-0.992379	0.00631771	0.0873574	FALSE	RAP1GDS1	HGNC:9859	RAP1GDS1	ENSG00000138698	5910	5910
P12110-2	contrast: Control vs SCZ	msqrob	dea	1	-0.828569	-1.43777	-1.64899	0.00649556	0.0892851	FALSE	COL6A2	HGNC:2212	COL6A2	ENSG00000142173	1292	1292
P04424;P04424-2;P04424-3	contrast: Control vs SCZ	msqrob	dea	3	-0.444342	-0.897513	-1.02937	0.00658935	0.0900416	FALSE	ASL	HGNC:746	ASL	ENSG00000126522	435	435
P0DMV8;P0DMV9;P48741	contrast: Control vs SCZ	msqrob	dea	2	0.538299	1.58081	1.81305	0.0066394	0.0901948	FALSE	HSPA1A;HSPA1B;HSPA7	HGNC:5232	HSPA1A	ENSG00000204389	3303	3303
A1L4H1	contrast: Control vs SCZ	msqrob	dea	9	-0.837309	-2.14967	-2.46548	0.00676327	0.0913434	FALSE	SSC5D	HGNC:26641	SSC5D	ENSG00000179954	284297	284297
Q9HBR0	contrast: Control vs SCZ	msqrob	dea	5	-0.552365	-1.39347	-1.59818	0.0068516	0.0919891	FALSE	SLC38A10	HGNC:28237	SLC38A10	ENSG00000157637	124565	124565
Q8TCU4;Q8TCU4-2;Q8TCU4-3	contrast: Control vs SCZ	msqrob	dea	1	-0.581425	-1.38531	-1.58882	0.00689027	0.0919891	FALSE	ALMS1	HGNC:428	ALMS1	ENSG00000116127	7840	7840
Q96FW1	contrast: Control vs SCZ	msqrob	dea	6	0.28056	0.666482	0.764396	0.00705291	0.0930986	FALSE	OTUB1	HGNC:23077	OTUB1	ENSG00000167770	55611	55611
P17661	contrast: Control vs SCZ	msqrob	dea	3	-0.611649	-1.37193	-1.57348	0.0071519	0.0934346	FALSE	DES	HGNC:2770	DES	ENSG00000175084	1674	1674
Q9NRA1	contrast: Control vs SCZ	msqrob	dea	8	-0.723897	-2.30186	-2.64003	0.0071766	0.0934346	FALSE	PDGFC	HGNC:8801	PDGFC	ENSG00000145431	56034	56034
Q3B7T1;Q3B7T1-3;Q3B7T1-4;Q3B7T1-5	contrast: Control vs SCZ	msqrob	dea	1	-0.87507	-1.47189	-1.68812	0.00719966	0.0934346	FALSE	EDRF1	HGNC:24640	EDRF1	ENSG00000107938	26098	26098
P84157-2	contrast: Control vs SCZ	msqrob	dea	3	-0.811934	-1.29307	-1.48304	0.0073377	0.094697	FALSE	MXRA7	HGNC:7541	MXRA7	ENSG00000182534	439921	439921
P50502	contrast: Control vs SCZ	msqrob	dea	8	0.196128	0.510163	0.585111	0.00740991	0.0948246	FALSE	ST13	HGNC:11343	ST13	ENSG00000100380	6767	6767
Q641Q3;Q641Q3-2	contrast: Control vs SCZ	msqrob	dea	1	-0.596599	-1.36665	-1.56743	0.00742922	0.0948246	FALSE	METRNL	HGNC:27584	METRNL	ENSG00000176845	284207	284207
Q9BZZ5;Q9BZZ5-1;Q9BZZ5-2;Q9BZZ5-3	contrast: Control vs SCZ	msqrob	dea	4	0.717964	2.76938	3.17623	0.00757353	0.0958008	FALSE	API5	HGNC:594	API5	ENSG00000166181	8539	8539
M0QXJ0	contrast: Control vs SCZ	msqrob	dea	1	-0.736406	-1.35582	-1.55501	0.00758818	0.0958008	FALSE	ZSCAN18	HGNC:21037	ZSCAN18	ENSG00000121413	65982	65982
Q8TEA8	contrast: Control vs SCZ	msqrob	dea	4	0.393547	0.880619	1.00999	0.00769114	0.0965099	FALSE	DTD1	HGNC:16219	DTD1	ENSG00000125821	92675	92675
P10911;P10911-2;P10911-3;P10911-4;P10911-5;P10911-6	contrast: Control vs SCZ	msqrob	dea	1	-0.577687	-1.3588	-1.55843	0.00773043	0.0965099	FALSE	MCF2	HGNC:6940	MCF2	ENSG00000101977	4168	4168
P50895	contrast: Control vs SCZ	msqrob	dea	1	-0.816594	-1.45152	-1.66476	0.00785803	0.0965831	FALSE	BCAM	HGNC:6722	BCAM	ENSG00000187244	4059	4059
Q9NRV9	contrast: Control vs SCZ	msqrob	dea	3	-0.439839	-1.2762	-1.46368	0.00799544	0.0977547	FALSE	HEBP1	HGNC:17176	HEBP1	ENSG00000013583	50865	50865
P09874	contrast: Control vs SCZ	msqrob	dea	1	0.916562	1.39065	1.59495	0.00821294	0.0998882	FALSE	PARP1	HGNC:270	PARP1	ENSG00000143799	142	142
Q12906-7	contrast: Control vs SCZ	msqrob	dea	17	0.52318	1.52254	1.74622	0.00833189	0.100346	FALSE	ILF3	HGNC:6038	ILF3	ENSG00000129351	3609	3609
P04792	contrast: Control vs SCZ	msqrob	dea	11	-0.687717	-1.82693	-2.09533	0.00833694	0.100346	FALSE	HSPB1	HGNC:5246	HSPB1	ENSG00000106211	3315	3315
O95336	contrast: Control vs SCZ	msqrob	dea	8	0.29795	0.91198	1.04596	0.00848547	0.101607	FALSE	PGLS	HGNC:8903	PGLS	ENSG00000130313	25796	25796
P13500	contrast: Control vs SCZ	msqrob	dea	1	1.3163	1.31245	1.50526	0.0089182	0.106241	FALSE	CCL2	HGNC:10618	CCL2	ENSG00000108691	6347	6347
Q96IZ0	contrast: Control vs SCZ	msqrob	dea	4	-0.786691	-1.90526	-2.18516	0.00900377	0.106713	FALSE	PAWR	HGNC:8614	PAWR	ENSG00000177425	5074	5074
P10301	contrast: Control vs SCZ	msqrob	dea	2	-0.512963	-0.968231	-1.11047	0.00915342	0.107936	FALSE	RRAS	HGNC:10447	RRAS	ENSG00000126458	6237	6237
O75445;O75445-3	contrast: Control vs SCZ	msqrob	dea	1	-0.459448	-1.46994	-1.68589	0.00932193	0.108823	FALSE	USH2A	HGNC:12601	USH2A	ENSG00000042781	7399	7399
O75369;O75369-2;O75369-8;O75369-9	contrast: Control vs SCZ	msqrob	dea	87	-0.600403	-1.73632	-1.9914	0.00936333	0.108823	FALSE	FLNB	HGNC:3755	FLNB	ENSG00000136068	2317	2317
P23352	contrast: Control vs SCZ	msqrob	dea	11	-0.936735	-2.50296	-2.87067	0.00936921	0.108823	FALSE	ANOS1	HGNC:6211	ANOS1	ENSG00000011201	3730	3730
P51858;Q9Y3E1	contrast: Control vs SCZ	msqrob	dea	1	0.806975	1.30243	1.49378	0.00943552	0.109009	FALSE	HDGF;HDGFL3	HGNC:4856	HDGF	ENSG00000143321	3068	3068
P06737;P06737-2;P11217;P11217-2	contrast: Control vs SCZ	msqrob	dea	1	-0.662764	-1.30472	-1.49639	0.00954405	0.109009	FALSE	PYGL;PYGM	HGNC:9725	PYGL	ENSG00000100504	5836	5836
Q9NUV9	contrast: Control vs SCZ	msqrob	dea	1	-0.593085	-1.30894	-1.50124	0.00956179	0.109009	FALSE	GIMAP4	HGNC:21872	GIMAP4	ENSG00000133574	55303	55303
P51911	contrast: Control vs SCZ	msqrob	dea	7	-1.22144	-2.72538	-3.12577	0.00964721	0.109009	FALSE	CNN1	HGNC:2155	CNN1	ENSG00000130176	1264	1264
Q93052	contrast: Control vs SCZ	msqrob	dea	4	-0.632806	-1.37925	-1.58187	0.00972472	0.109009	FALSE	LPP	HGNC:6679	LPP	ENSG00000145012	4026	4026
Q15417;Q99439	contrast: Control vs SCZ	msqrob	dea	1	-0.509244	-1.31213	-1.5049	0.00972625	0.109009	FALSE	CNN3;CNN2	HGNC:2157	CNN3	ENSG00000117519	1266	1266
Q93063;Q93063-2;Q93063-3	contrast: Control vs SCZ	msqrob	dea	11	-0.629715	-1.85113	-2.12308	0.00977116	0.109009	FALSE	EXT2	HGNC:3513	EXT2	ENSG00000151348	2132	2132
Q9P258	contrast: Control vs SCZ	msqrob	dea	1	0.748978	1.39757	1.60288	0.00980753	0.109009	FALSE	RCC2	HGNC:30297	RCC2	ENSG00000179051	55920	55920
P10643	contrast: Control vs SCZ	msqrob	dea	1	1.18698	1.32723	1.52221	0.0100757	0.109975	FALSE	C7	HGNC:1346	C7	ENSG00000112936	730	730
Q9NQC3-2	contrast: Control vs SCZ	msqrob	dea	5	-0.298357	-0.549007	-0.629662	0.0101019	0.109975	FALSE	RTN4	HGNC:14085	RTN4	ENSG00000115310	57142	57142
F8W787	contrast: Control vs SCZ	msqrob	dea	17	-1.17229	-2.88258	-3.30606	0.0101047	0.109975	FALSE	CTSD	HGNC:2529	CTSD	ENSG00000117984	1509	1509
P35625	contrast: Control vs SCZ	msqrob	dea	4	-1.11597	-3.1926	-3.66163	0.0101784	0.109975	FALSE	TIMP3	HGNC:11822	TIMP3	ENSG00000100234	7078	7078
Q15942	contrast: Control vs SCZ	msqrob	dea	9	-0.723832	-2.28373	-2.61923	0.01019	0.109975	FALSE	ZYX	HGNC:13200	ZYX	ENSG00000159840	7791	7791
Q7Z745;Q7Z745-2	contrast: Control vs SCZ	msqrob	dea	1	-0.546532	-1.40121	-1.60706	0.0102548	0.109975	FALSE	MROH2B	HGNC:26857	MROH2B	ENSG00000171495	133558	133558
Q5T0W9	contrast: Control vs SCZ	msqrob	dea	1	-0.455137	-1.30489	-1.49659	0.0102731	0.109975	FALSE	FAM83B	HGNC:21357	FAM83B	ENSG00000168143	222584	222584
Q8TEM1;Q8TEM1-2	contrast: Control vs SCZ	msqrob	dea	1	-0.737745	-1.27961	-1.4676	0.0105084	0.111078	FALSE	NUP210	HGNC:30052	NUP210	ENSG00000132182	23225	23225
P05976	contrast: Control vs SCZ	msqrob	dea	1	-0.511278	-1.29211	-1.48193	0.0105168	0.111078	FALSE	MYL1	HGNC:7582	MYL1	ENSG00000168530	4632	4632
O43556;O43556-3;O43556-4	contrast: Control vs SCZ	msqrob	dea	2	-0.489192	-1.19024	-1.3651	0.0105197	0.111078	FALSE	SGCE	HGNC:10808	SGCE	ENSG00000127990	8910	8910
P07237	contrast: Control vs SCZ	msqrob	dea	29	-0.280004	-0.989235	-1.13456	0.0106883	0.112348	FALSE	P4HB	HGNC:8548	P4HB	ENSG00000185624	5034	5034
Q86SJ2	contrast: Control vs SCZ	msqrob	dea	3	-1.3796	-4.27908	-4.90772	0.0107917	0.112924	FALSE	AMIGO2	HGNC:24073	AMIGO2	ENSG00000139211	347902	347902
P05783	contrast: Control vs SCZ	msqrob	dea	1	-1.54878	-1.25867	-1.44358	0.0110578	0.11519	FALSE	KRT18	HGNC:6430	KRT18	ENSG00000111057	3875	3875
Q9NS15	contrast: Control vs SCZ	msqrob	dea	11	-0.424835	-1.04922	-1.20336	0.0112213	0.116371	FALSE	LTBP3	HGNC:6716	LTBP3	ENSG00000168056	4054	4054
O00584	contrast: Control vs SCZ	msqrob	dea	2	-0.414307	-0.962713	-1.10415	0.011357	0.117255	FALSE	RNASET2	HGNC:21686	RNASET2	ENSG00000026297	8635	8635
P24593	contrast: Control vs SCZ	msqrob	dea	13	-0.751545	-1.94024	-2.22528	0.0114253	0.117438	FALSE	IGFBP5	HGNC:5474	IGFBP5	ENSG00000115461	3488	3488
Q9HC35;Q9HC35-2	contrast: Control vs SCZ	msqrob	dea	1	0.815237	1.25403	1.43826	0.0115859	0.118564	FALSE	EML4	HGNC:1316	EML4	ENSG00000143924	27436	27436
Q32MZ4;Q32MZ4-2;Q32MZ4-3	contrast: Control vs SCZ	msqrob	dea	1	-0.550666	-1.41981	-1.6284	0.011849	0.120251	FALSE	LRRFIP1	HGNC:6702	LRRFIP1	ENSG00000124831	9208	9208
Q13444;Q13444-10;Q13444-12;Q13444-2;Q13444-3;Q13444-4;Q13444-5;Q13444-6;Q13444-7;Q13444-8;Q13444-9	contrast: Control vs SCZ	msqrob	dea	2	-0.509391	-1.06683	-1.22356	0.0119108	0.120251	FALSE	ADAM15	HGNC:193	ADAM15	ENSG00000143537	8751	8751
Q9H0Q0	contrast: Control vs SCZ	msqrob	dea	2	0.585475	1.92783	2.21105	0.0119346	0.120251	FALSE	CYRIA	HGNC:25373	CYRIA	ENSG00000197872	81553	81553
Q99798	contrast: Control vs SCZ	msqrob	dea	5	0.693871	1.78593	2.0483	0.0119578	0.120251	FALSE	ACO2	HGNC:118	ACO2	ENSG00000100412	50	50
F8WCM5;P01308	contrast: Control vs SCZ	msqrob	dea	1	-0.546035	-1.25608	-1.44062	0.0120997	0.121154	FALSE	INS-IGF2;INS	HGNC:33527	INS-IGF2	ENSG00000129965	723961	723961
P09486	contrast: Control vs SCZ	msqrob	dea	15	-0.728711	-1.78313	-2.04509	0.0121573	0.121208	FALSE	SPARC	HGNC:11219	SPARC	ENSG00000113140	6678	6678
Q9UN67	contrast: Control vs SCZ	msqrob	dea	4	-0.63167	-1.69221	-1.94082	0.0122564	0.121494	FALSE	PCDHB10	HGNC:8681	PCDHB10	ENSG00000120324	56126	56126
P30041	contrast: Control vs SCZ	msqrob	dea	19	-0.379894	-0.914258	-1.04857	0.0122906	0.121494	FALSE	PRDX6	HGNC:16753	PRDX6	ENSG00000117592	9588	9588
P39687	contrast: Control vs SCZ	msqrob	dea	3	0.793434	3.59071	4.11823	0.0125089	0.12275	FALSE	ANP32A	HGNC:13233	ANP32A	ENSG00000140350	8125	8125
Q9P2P1	contrast: Control vs SCZ	msqrob	dea	1	-0.666511	-1.28543	-1.47427	0.0125233	0.12275	FALSE	NYNRIN	HGNC:20165	NYNRIN	ENSG00000205978	57523	57523
Q01518	contrast: Control vs SCZ	msqrob	dea	10	-0.503454	-1.36295	-1.56319	0.013027	0.12715	FALSE	CAP1	HGNC:20040	CAP1	ENSG00000131236	10487	10487
P07942	contrast: Control vs SCZ	msqrob	dea	59	-0.466876	-0.892679	-1.02382	0.013235	0.127881	FALSE	LAMB1	HGNC:6486	LAMB1	ENSG00000091136	3912	3912
Q16706	contrast: Control vs SCZ	msqrob	dea	20	-0.43263	-1.25484	-1.43919	0.0132671	0.127881	FALSE	MAN2A1	HGNC:6824	MAN2A1	ENSG00000112893	4124	4124
Q01955	contrast: Control vs SCZ	msqrob	dea	1	-0.472037	-1.23526	-1.41673	0.0136002	0.130551	FALSE	COL4A3	HGNC:2204	COL4A3	ENSG00000169031	1285	1285
Q9NRX4	contrast: Control vs SCZ	msqrob	dea	2	0.484294	1.30808	1.50025	0.0137777	0.131456	FALSE	PHPT1	HGNC:30033	PHPT1	ENSG00000054148	29085	29085
Q8TF72	contrast: Control vs SCZ	msqrob	dea	1	-0.424922	-1.23772	-1.41955	0.0138077	0.131456	FALSE	SHROOM3	HGNC:30422	SHROOM3	ENSG00000138771	57619	57619
P40123;Q01518	contrast: Control vs SCZ	msqrob	dea	1	-0.413665	-1.23235	-1.4134	0.0142282	0.134906	FALSE	CAP2;CAP1	HGNC:20039	CAP2	ENSG00000112186	10486	10486
Q0ZGT2;Q0ZGT2-2	contrast: Control vs SCZ	msqrob	dea	3	-0.934058	-2.52647	-2.89764	0.0146738	0.138566	FALSE	NEXN	HGNC:29557	NEXN	ENSG00000162614	91624	91624
Q96AE4;Q96AE4-2	contrast: Control vs SCZ	msqrob	dea	7	0.431905	1.07934	1.2379	0.0148902	0.138764	FALSE	FUBP1	HGNC:4004	FUBP1	ENSG00000162613	8880	8880
Q14624;Q14624-2;Q14624-3;Q14624-4	contrast: Control vs SCZ	msqrob	dea	2	-0.670672	-2.56888	-2.94627	0.0149211	0.138764	FALSE	ITIH4	HGNC:6169	ITIH4	ENSG00000055955	3700	3700
Q9HD26;Q9HD26-2	contrast: Control vs SCZ	msqrob	dea	1	-0.768532	-1.33838	-1.535	0.0149246	0.138764	FALSE	GOPC	HGNC:17643	GOPC	ENSG00000047932	57120	57120
P49419-2	contrast: Control vs SCZ	msqrob	dea	1	0.772095	1.28649	1.47549	0.0149593	0.138764	FALSE	ALDH7A1	HGNC:877	ALDH7A1	ENSG00000164904	501	501
P02675	contrast: Control vs SCZ	msqrob	dea	8	-0.707075	-2.34458	-2.68902	0.0149936	0.138764	FALSE	FGB	HGNC:3662	FGB	ENSG00000171564	2244	2244
P54619;P54619-2;P54619-3	contrast: Control vs SCZ	msqrob	dea	1	-0.553111	-1.36759	-1.56851	0.0150637	0.138764	FALSE	PRKAG1	HGNC:9385	PRKAG1	ENSG00000181929	5571	5571
Q9H444	contrast: Control vs SCZ	msqrob	dea	2	-0.333072	-0.815819	-0.935672	0.0151129	0.138764	FALSE	CHMP4B	HGNC:16171	CHMP4B	ENSG00000101421	128866	128866
Q12841	contrast: Control vs SCZ	msqrob	dea	20	-0.348104	-0.798731	-0.916073	0.0153472	0.140361	FALSE	FSTL1	HGNC:3972	FSTL1	ENSG00000163430	11167	11167
P38159;Q8N7X1	contrast: Control vs SCZ	msqrob	dea	1	0.581907	1.19305	1.36832	0.015557	0.141721	FALSE	RBMX;RBMXL3	HGNC:9910	RBMX	ENSG00000147274	27316	27316
Q6UWH4;Q6UWH4-2	contrast: Control vs SCZ	msqrob	dea	7	-0.685642	-1.86787	-2.14228	0.0156773	0.142259	FALSE	GASK1B	HGNC:25312	GASK1B	ENSG00000164125	51313	51313
Q09028;Q09028-3;Q16576;Q16576-2	contrast: Control vs SCZ	msqrob	dea	4	0.67532	2.1287	2.44143	0.0159159	0.143862	FALSE	RBBP4;RBBP7	HGNC:9887	RBBP4	ENSG00000162521	5928	5928
P23528;P60981;P60981-2;Q9Y281;Q9Y281-3	contrast: Control vs SCZ	msqrob	dea	1	-0.381204	-1.2096	-1.3873	0.0161015	0.144976	FALSE	CFL1;DSTN;CFL2	HGNC:1874	CFL1	ENSG00000172757	1072	1072
Q13435	contrast: Control vs SCZ	msqrob	dea	4	0.348789	0.811881	0.931155	0.0163143	0.146325	FALSE	SF3B2	HGNC:10769	SF3B2	ENSG00000087365	10992	10992
Q9UKY7	contrast: Control vs SCZ	msqrob	dea	5	-0.3424	-0.684075	-0.784573	0.0163988	0.146517	FALSE	CDV3	HGNC:26928	CDV3	ENSG00000091527	55573	55573
Q96RL7;Q96RL7-2;Q96RL7-3;Q96RL7-4	contrast: Control vs SCZ	msqrob	dea	1	-0.44446	-1.19218	-1.36732	0.0164811	0.146688	FALSE	VPS13A	HGNC:1908	VPS13A	ENSG00000197969	23230	23230
O75874	contrast: Control vs SCZ	msqrob	dea	10	0.479655	1.51599	1.73871	0.016782	0.14823	FALSE	IDH1	HGNC:5382	IDH1	ENSG00000138413	3417	3417
Q9NXL2	contrast: Control vs SCZ	msqrob	dea	1	-0.509424	-1.16778	-1.33934	0.0175782	0.154675	FALSE	ARHGEF38	HGNC:25968	ARHGEF38	ENSG00000236699	54848	54848
P23246	contrast: Control vs SCZ	msqrob	dea	11	0.410744	1.0153	1.16446	0.0179478	0.156768	FALSE	SFPQ	HGNC:10774	SFPQ	ENSG00000116560	6421	6421
P35443;P49746	contrast: Control vs SCZ	msqrob	dea	1	-0.675725	-1.14704	-1.31555	0.0184519	0.159939	FALSE	THBS4;THBS3	HGNC:11788	THBS4	ENSG00000113296	7060	7060
Q9Y5F6	contrast: Control vs SCZ	msqrob	dea	1	-0.788318	-1.18986	-1.36467	0.0185915	0.16055	FALSE	PCDHGC5	HGNC:8718	PCDHGC5	ENSG00000240764	56097	56097
P49746	contrast: Control vs SCZ	msqrob	dea	13	-0.381097	-1.28608	-1.47502	0.0188938	0.162556	FALSE	THBS3	HGNC:11787	THBS3	ENSG00000169231	7059	7059
P02538;P04259;P12035	contrast: Control vs SCZ	msqrob	dea	1	0.905081	1.12972	1.29569	0.0193593	0.164381	FALSE	KRT6A;KRT6B;KRT3	HGNC:6443	KRT6A	ENSG00000205420	3853	3853
Q86SR1	contrast: Control vs SCZ	msqrob	dea	14	-0.416964	-1.2819	-1.47023	0.0193773	0.164381	FALSE	GALNT10	HGNC:19873	GALNT10	ENSG00000164574	55568	55568
P15291;P15291-2	contrast: Control vs SCZ	msqrob	dea	7	-0.71959	-1.44839	-1.66118	0.0195286	0.164381	FALSE	B4GALT1	HGNC:924	B4GALT1	ENSG00000086062	2683	2683
P50552	contrast: Control vs SCZ	msqrob	dea	4	-0.524349	-1.15837	-1.32855	0.0195304	0.164381	FALSE	VASP	HGNC:12652	VASP	ENSG00000125753	7408	7408
P00505	contrast: Control vs SCZ	msqrob	dea	14	0.374124	1.04587	1.19953	0.019764	0.165452	FALSE	GOT2	HGNC:4433	GOT2	ENSG00000125166	2806	2806
Q99439	contrast: Control vs SCZ	msqrob	dea	12	-0.716096	-1.62502	-1.86375	0.0198001	0.165452	FALSE	CNN2	HGNC:2156	CNN2	ENSG00000064666	1265	1265
P46940	contrast: Control vs SCZ	msqrob	dea	28	-0.449702	-1.06006	-1.21579	0.0203202	0.169189	FALSE	IQGAP1	HGNC:6110	IQGAP1	ENSG00000140575	8826	8826
Q7LG56;Q7LG56-2;Q7LG56-6	contrast: Control vs SCZ	msqrob	dea	1	-0.434311	-1.12862	-1.29443	0.0212793	0.176542	FALSE	RRM2B	HGNC:17296	RRM2B	ENSG00000048392	50484	50484
Q15404	contrast: Control vs SCZ	msqrob	dea	6	-0.529304	-1.22959	-1.41023	0.0213978	0.176894	FALSE	RSU1	HGNC:10464	RSU1	ENSG00000148484	6251	6251
P61204;P84077	contrast: Control vs SCZ	msqrob	dea	3	0.450158	1.22367	1.40344	0.0215064	0.177161	FALSE	ARF3;ARF1	HGNC:654	ARF3	ENSG00000134287	377	377
Q8N2Q7;Q8N2Q7-2	contrast: Control vs SCZ	msqrob	dea	1	1.30427	1.28174	1.47004	0.0216804	0.177963	FALSE	NLGN1	HGNC:14291	NLGN1	ENSG00000169760	22871	22871
Q14194	contrast: Control vs SCZ	msqrob	dea	7	1.0269	2.78873	3.19842	0.0219333	0.179405	FALSE	CRMP1	HGNC:2365	CRMP1	ENSG00000072832	1400	1400
Q14393;Q14393-1	contrast: Control vs SCZ	msqrob	dea	16	-1.01709	-3.35915	-3.85265	0.0222504	0.180789	FALSE	GAS6	HGNC:4168	GAS6	ENSG00000183087	2621	2621
Q86X55;Q86X55-1	contrast: Control vs SCZ	msqrob	dea	2	-0.303744	-0.853395	-0.978768	0.0222582	0.180789	FALSE	CARM1	HGNC:23393	CARM1	ENSG00000142453	10498	10498
Q13418;Q13418-2;Q13418-3	contrast: Control vs SCZ	msqrob	dea	1	-0.585149	-1.14853	-1.31726	0.0225119	0.182213	FALSE	ILK	HGNC:6040	ILK	ENSG00000166333	3611	3611
Q10567;Q10567-2;Q10567-3	contrast: Control vs SCZ	msqrob	dea	3	-0.225317	-0.760186	-0.871865	0.0231188	0.185305	FALSE	AP1B1	HGNC:554	AP1B1	ENSG00000100280	162	162
Q9Y646	contrast: Control vs SCZ	msqrob	dea	5	-0.448971	-1.25891	-1.44386	0.0231222	0.185305	FALSE	CPQ	HGNC:16910	CPQ	ENSG00000104324	10404	10404
Q8NC56	contrast: Control vs SCZ	msqrob	dea	1	-0.484354	-1.1403	-1.30782	0.0231809	0.185305	FALSE	LEMD2	HGNC:21244	LEMD2	ENSG00000161904	221496	221496
Q07955	contrast: Control vs SCZ	msqrob	dea	3	0.680376	2.14577	2.46101	0.023251	0.185305	FALSE	SRSF1	HGNC:10780	SRSF1	ENSG00000136450	6426	6426
Q9BVV7	contrast: Control vs SCZ	msqrob	dea	1	-0.539515	-1.09566	-1.25662	0.0232928	0.185305	FALSE	TIMM21	HGNC:25010	TIMM21	ENSG00000075336	29090	29090
B5ME19;Q99613;Q99613-2	contrast: Control vs SCZ	msqrob	dea	1	0.558137	1.09452	1.25531	0.0234326	0.185781	FALSE	EIF3CL;EIF3C	HGNC:26347	EIF3CL	ENSG00000205609	728689	728689
O75663	contrast: Control vs SCZ	msqrob	dea	2	-0.258163	-0.858714	-0.984869	0.0237285	0.186465	FALSE	TIPRL	HGNC:30231	TIPRL	ENSG00000143155	261726	261726
P09619	contrast: Control vs SCZ	msqrob	dea	1	-0.672101	-1.16743	-1.33894	0.0237547	0.186465	FALSE	PDGFRB	HGNC:8804	PDGFRB	ENSG00000113721	5159	5159
Q09666	contrast: Control vs SCZ	msqrob	dea	78	-0.264689	-0.652901	-0.748819	0.0237596	0.186465	FALSE	AHNAK	HGNC:347	AHNAK	ENSG00000124942	79026	79026
P49458	contrast: Control vs SCZ	msqrob	dea	1	0.557336	1.08733	1.24707	0.0239578	0.18701	FALSE	SRP9	HGNC:11304	SRP9	ENSG00000143742	6726	6726
P28070	contrast: Control vs SCZ	msqrob	dea	6	-0.206329	-0.48027	-0.550827	0.0239901	0.18701	FALSE	PSMB4	HGNC:9541	PSMB4	ENSG00000159377	5692	5692
Q9NPJ4;Q9NPJ4-2	contrast: Control vs SCZ	msqrob	dea	1	-0.473078	-1.08601	-1.24556	0.0247897	0.192597	FALSE	PNRC2	HGNC:23158	PNRC2	ENSG00000189266	55629	55629
Q9UDY4	contrast: Control vs SCZ	msqrob	dea	1	-0.679927	-1.07065	-1.22794	0.0251447	0.194703	FALSE	DNAJB4	HGNC:14886	DNAJB4	ENSG00000162616	11080	11080
Q9Y3B8	contrast: Control vs SCZ	msqrob	dea	3	-0.424891	-1.11294	-1.27644	0.0261442	0.20177	FALSE	REXO2	HGNC:17851	REXO2	ENSG00000076043	25996	25996
Q86UU1;Q86UU1-2	contrast: Control vs SCZ	msqrob	dea	1	-0.494041	-1.11401	-1.27767	0.0264085	0.202833	FALSE	PHLDB1	HGNC:23697	PHLDB1	ENSG00000019144	23187	23187
P49006	contrast: Control vs SCZ	msqrob	dea	2	0.959389	2.40118	2.75394	0.0264565	0.202833	FALSE	MARCKSL1	HGNC:7142	MARCKSL1	ENSG00000175130	65108	65108
Q9BRK5	contrast: Control vs SCZ	msqrob	dea	16	-0.435549	-1.25549	-1.43993	0.0274794	0.208709	FALSE	SDF4	HGNC:24188	SDF4	ENSG00000078808	51150	51150
P49773	contrast: Control vs SCZ	msqrob	dea	3	-0.35684	-1.58455	-1.81733	0.0275766	0.208709	FALSE	HINT1	HGNC:4912	HINT1	ENSG00000169567	3094	3094
P04259	contrast: Control vs SCZ	msqrob	dea	3	1.08121	2.22199	2.54843	0.0275823	0.208709	FALSE	KRT6B	HGNC:6444	KRT6B	ENSG00000185479	3854	3854
O95084	contrast: Control vs SCZ	msqrob	dea	11	-0.670676	-1.67513	-1.92122	0.0276814	0.208779	FALSE	PRSS23	HGNC:14370	PRSS23	ENSG00000150687	11098	11098
P58397	contrast: Control vs SCZ	msqrob	dea	4	-0.589513	-1.20484	-1.38184	0.0278325	0.208958	FALSE	ADAMTS12	HGNC:14605	ADAMTS12	ENSG00000151388	81792	81792
A0A0J9YWL0;A0A494C1M5	contrast: Control vs SCZ	msqrob	dea	1	-0.562904	-1.05026	-1.20456	0.0278851	0.208958	FALSE	CRYBG1	HGNC:356	CRYBG1	ENSG00000112297	202	202
E9PM11;E9PM94	contrast: Control vs SCZ	msqrob	dea	1	0.450272	1.10355	1.26568	0.0279752	0.208959	FALSE	GPAA1	HGNC:4446	GPAA1	ENSG00000197858	8733	8733
O60716;O60716-10;O60716-11;O60716-12;O60716-13;O60716-14;O60716-15;O60716-16;O60716-2;O60716-3;O60716-4;O60716-5;O60716-6;O60716-7;O60716-8;O60716-9	contrast: Control vs SCZ	msqrob	dea	1	-0.391843	-1.10752	-1.27023	0.0286348	0.212917	FALSE	CTNND1	HGNC:2515	CTNND1	ENSG00000198561	1500	1500
P00749;P00749-2	contrast: Control vs SCZ	msqrob	dea	11	-0.907125	-2.63464	-3.0217	0.0286883	0.212917	FALSE	PLAU	HGNC:9052	PLAU	ENSG00000122861	5328	5328
Q9HCS2	contrast: Control vs SCZ	msqrob	dea	1	-0.582484	-1.17457	-1.34712	0.0288727	0.213054	FALSE	CYP4F12	HGNC:18857	CYP4F12	ENSG00000186204	66002	66002
Q13415	contrast: Control vs SCZ	msqrob	dea	1	-0.429816	-1.08828	-1.24816	0.0288902	0.213054	FALSE	ORC1	HGNC:8487	ORC1	ENSG00000085840	4998	4998
P47897;P47897-2	contrast: Control vs SCZ	msqrob	dea	2	0.370302	0.822865	0.943753	0.029144	0.213884	FALSE	QARS1	HGNC:9751	QARS1	ENSG00000172053	5859	5859
Q13492;Q13492-2;Q13492-3;Q13492-5	contrast: Control vs SCZ	msqrob	dea	7	-0.225166	-0.476061	-0.546	0.0291869	0.213884	FALSE	PICALM	HGNC:15514	PICALM	ENSG00000073921	8301	8301
Q86VP6	contrast: Control vs SCZ	msqrob	dea	16	0.328159	0.946242	1.08526	0.0293761	0.214049	FALSE	CAND1	HGNC:30688	CAND1	ENSG00000111530	55832	55832
Q01469	contrast: Control vs SCZ	msqrob	dea	7	0.819297	2.33242	2.67508	0.0294379	0.214049	FALSE	FABP5	HGNC:3560	FABP5	ENSG00000164687	2171	2171
P69905	contrast: Control vs SCZ	msqrob	dea	1	-0.692594	-1.12882	-1.29466	0.0294859	0.214049	FALSE	HBA2	HGNC:4824	HBA2	ENSG00000188536	3040	3040
Q8WZA9	contrast: Control vs SCZ	msqrob	dea	4	0.400916	0.871876	0.999964	0.029686	0.214831	FALSE	IRGQ	HGNC:24868	IRGQ	ENSG00000167378	126298	126298
Q15459	contrast: Control vs SCZ	msqrob	dea	1	0.425176	1.09011	1.25025	0.0298363	0.215248	FALSE	SF3A1	HGNC:10765	SF3A1	ENSG00000099995	10291	10291
P54727	contrast: Control vs SCZ	msqrob	dea	9	-0.232323	-0.624432	-0.716168	0.0299504	0.215402	FALSE	RAD23B	HGNC:9813	RAD23B	ENSG00000119318	5887	5887
Q9UNN8	contrast: Control vs SCZ	msqrob	dea	1	-0.691954	-1.02012	-1.16999	0.0306477	0.219737	FALSE	PROCR	HGNC:9452	PROCR	ENSG00000101000	10544	10544
Q9UBV7	contrast: Control vs SCZ	msqrob	dea	1	-0.787398	-1.08868	-1.24862	0.0312396	0.222041	FALSE	B4GALT7	HGNC:930	B4GALT7	ENSG00000027847	11285	11285
Q5JSH3;Q5JSH3-2;Q5JSH3-4	contrast: Control vs SCZ	msqrob	dea	2	-0.276912	-0.740853	-0.849692	0.031251	0.222041	FALSE	WDR44	HGNC:30512	WDR44	ENSG00000131725	54521	54521
P35579	contrast: Control vs SCZ	msqrob	dea	78	-0.436476	-1.02454	-1.17505	0.0312559	0.222041	FALSE	MYH9	HGNC:7579	MYH9	ENSG00000100345	4627	4627
P62917	contrast: Control vs SCZ	msqrob	dea	1	-0.54262	-1.11831	-1.2826	0.0315548	0.223319	FALSE	RPL8	HGNC:10368	RPL8	ENSG00000161016	6132	6132
Q16401;Q16401-2	contrast: Control vs SCZ	msqrob	dea	6	0.351278	0.78185	0.896713	0.0318486	0.223319	FALSE	PSMD5	HGNC:9563	PSMD5	ENSG00000095261	5711	5711
O15511	contrast: Control vs SCZ	msqrob	dea	4	-0.249812	-0.76102	-0.872822	0.0319311	0.223319	FALSE	ARPC5	HGNC:708	ARPC5	ENSG00000162704	10092	10092
P07711	contrast: Control vs SCZ	msqrob	dea	5	-0.335404	-0.924657	-1.0605	0.0319796	0.223319	FALSE	CTSL	HGNC:2537	CTSL	ENSG00000135047	1514	1514
Q7Z6K5;Q7Z6K5-2	contrast: Control vs SCZ	msqrob	dea	1	0.394144	1.0301	1.18143	0.0321053	0.223319	FALSE	ARPIN	HGNC:28782	ARPIN	ENSG00000242498	348110	348110
P62258	contrast: Control vs SCZ	msqrob	dea	17	0.248202	0.603354	0.691993	0.0323149	0.223319	FALSE	YWHAE	HGNC:12851	YWHAE	ENSG00000108953	7531	7531
P40926	contrast: Control vs SCZ	msqrob	dea	15	0.344617	0.92467	1.06051	0.0324053	0.223319	FALSE	MDH2	HGNC:6971	MDH2	ENSG00000146701	4191	4191
P62495;P62495-2	contrast: Control vs SCZ	msqrob	dea	6	0.262325	0.617786	0.708545	0.0324097	0.223319	FALSE	ETF1	HGNC:3477	ETF1	ENSG00000120705	2107	2107
Q9UM22	contrast: Control vs SCZ	msqrob	dea	6	-0.455881	-0.937517	-1.07525	0.0324932	0.223319	FALSE	EPDR1	HGNC:17572	EPDR1	ENSG00000086289	54749	54749
A0A0B4J2D5;P0DPI2	contrast: Control vs SCZ	msqrob	dea	3	0.339143	0.580507	0.66579	0.0333657	0.228296	FALSE	GATD3B;GATD3	HGNC:1273	GATD3	ENSG00000160221	8209	8209
Q9H1E3	contrast: Control vs SCZ	msqrob	dea	4	0.669884	1.96	2.24794	0.0335361	0.228296	FALSE	NUCKS1	HGNC:29923	NUCKS1	ENSG00000069275	64710	64710
P63279	contrast: Control vs SCZ	msqrob	dea	2	0.377906	0.97486	1.11808	0.0337121	0.228296	FALSE	UBE2I	HGNC:12485	UBE2I	ENSG00000103275	7329	7329
Q9NWS8-2	contrast: Control vs SCZ	msqrob	dea	1	-0.588256	-1.11496	-1.27876	0.0338126	0.228296	FALSE	RMND1	HGNC:21176	RMND1	ENSG00000155906	55005	55005
P25787	contrast: Control vs SCZ	msqrob	dea	7	-0.229495	-0.480244	-0.550797	0.0338678	0.228296	FALSE	PSMA2	HGNC:9531	PSMA2	ENSG00000106588	5683	5683
O95678;P02538;P04259	contrast: Control vs SCZ	msqrob	dea	1	1.02254	0.989074	1.13438	0.0339955	0.228296	FALSE	KRT75;KRT6A;KRT6B	HGNC:24431	KRT75	ENSG00000170454	9119	9119
Q08378;Q08378-2;Q08378-4	contrast: Control vs SCZ	msqrob	dea	1	-0.444247	-1.08683	-1.24649	0.0340319	0.228296	FALSE	GOLGA3	HGNC:4426	GOLGA3	ENSG00000090615	2802	2802
P08237;P08237-3;P17858;Q01813-2	contrast: Control vs SCZ	msqrob	dea	1	-0.541893	-1.04043	-1.19328	0.0341834	0.228296	FALSE	PFKM;PFKL;PFKP	HGNC:8877	PFKM	ENSG00000152556	5213	5213
Q99733;Q99733-2	contrast: Control vs SCZ	msqrob	dea	4	0.221817	0.672135	0.770879	0.0342002	0.228296	FALSE	NAP1L4	HGNC:7640	NAP1L4	ENSG00000205531	4676	4676
O94851;O94851-1;O94851-3	contrast: Control vs SCZ	msqrob	dea	1	-0.531845	-0.997278	-1.14379	0.0343691	0.228766	FALSE	MICAL2	HGNC:24693	MICAL2	ENSG00000133816	9645	9645
P42785	contrast: Control vs SCZ	msqrob	dea	7	-0.619616	-2.10655	-2.41602	0.0347627	0.230146	FALSE	PRCP	HGNC:9344	PRCP	ENSG00000137509	5547	5547
P12035	contrast: Control vs SCZ	msqrob	dea	1	-0.686297	-1.15416	-1.32372	0.0347746	0.230146	FALSE	KRT3	HGNC:6440	KRT3	ENSG00000186442	3850	3850
Q03252	contrast: Control vs SCZ	msqrob	dea	15	0.403638	1.32582	1.5206	0.0349994	0.230974	FALSE	LMNB2	HGNC:6638	LMNB2	ENSG00000176619	84823	84823
P26368;P26368-2	contrast: Control vs SCZ	msqrob	dea	3	0.591621	1.74486	2.0012	0.0351504	0.230974	FALSE	U2AF2	HGNC:23156	U2AF2	ENSG00000063244	11338	11338
Q16270	contrast: Control vs SCZ	msqrob	dea	13	-0.546343	-1.28736	-1.47649	0.035274	0.230974	FALSE	IGFBP7	HGNC:5476	IGFBP7	ENSG00000163453	3490	3490
Q9UBV8	contrast: Control vs SCZ	msqrob	dea	2	0.305563	0.718998	0.824626	0.0352974	0.230974	FALSE	PEF1	HGNC:30009	PEF1	ENSG00000162517	553115	553115
P55786	contrast: Control vs SCZ	msqrob	dea	25	0.290647	0.998982	1.14574	0.0356259	0.232199	FALSE	NPEPPS	HGNC:7900	NPEPPS	ENSG00000141279	9520	9520
Q9UNQ0;Q9UNQ0-2	contrast: Control vs SCZ	msqrob	dea	1	-0.485908	-1.06703	-1.22379	0.0356845	0.232199	FALSE	ABCG2	HGNC:74	ABCG2	ENSG00000118777	9429	9429
P39059	contrast: Control vs SCZ	msqrob	dea	2	-2.24949	-6.27493	-7.19678	0.0360459	0.233244	FALSE	COL15A1	HGNC:2192	COL15A1	ENSG00000204291	1306	1306
P67936-2	contrast: Control vs SCZ	msqrob	dea	1	-0.946832	-0.973151	-1.11612	0.0362483	0.233393	FALSE	TPM4	HGNC:12013	TPM4	ENSG00000167460	7171	7171
P06748;P06748-2	contrast: Control vs SCZ	msqrob	dea	8	0.414903	0.751082	0.861425	0.0363614	0.233393	FALSE	NPM1	HGNC:7910	NPM1	ENSG00000181163	4869	4869
O00339-2	contrast: Control vs SCZ	msqrob	dea	6	-1.12533	-3.46113	-3.96961	0.0363703	0.233393	FALSE	MATN2	HGNC:6908	MATN2	ENSG00000132561	4147	4147
Q96JY6;Q96JY6-5	contrast: Control vs SCZ	msqrob	dea	2	-0.488436	-0.708569	-0.812666	0.0365402	0.233837	FALSE	PDLIM2	HGNC:13992	PDLIM2	ENSG00000120913	64236	64236
P56159-2	contrast: Control vs SCZ	msqrob	dea	1	-1.01672	-1.08696	-1.24665	0.0369582	0.235682	FALSE	GFRA1	HGNC:4243	GFRA1	ENSG00000151892	2674	2674
P57772;P57772-2	contrast: Control vs SCZ	msqrob	dea	1	-0.391198	-1.0712	-1.22857	0.0370314	0.235682	FALSE	EEFSEC	HGNC:24614	EEFSEC	ENSG00000132394	60678	60678
Q92841	contrast: Control vs SCZ	msqrob	dea	1	0.530969	1.01733	1.16679	0.0373025	0.236759	FALSE	DDX17	HGNC:2740	DDX17	ENSG00000100201	10521	10521
O43617	contrast: Control vs SCZ	msqrob	dea	1	-0.286815	-1.01563	-1.16483	0.0376723	0.237849	FALSE	TRAPPC3	HGNC:19942	TRAPPC3	ENSG00000054116	27095	27095
Q6U841;Q6U841-2;Q6U841-3	contrast: Control vs SCZ	msqrob	dea	1	-0.574068	-1.0961	-1.25713	0.0376791	0.237849	FALSE	SLC4A10	HGNC:13811	SLC4A10	ENSG00000144290	57282	57282
M0QY39	contrast: Control vs SCZ	msqrob	dea	1	-0.495419	-0.973726	-1.11678	0.0379058	0.238333	FALSE	ZNF626	HGNC:30461	ZNF626	ENSG00000188171	199777	199777
P35080-2	contrast: Control vs SCZ	msqrob	dea	1	0.311647	1.00364	1.15108	0.0380082	0.238333	FALSE	PFN2	HGNC:8882	PFN2	ENSG00000070087	5217	5217
Q13404;Q13404-1;Q13404-2;Q13404-7	contrast: Control vs SCZ	msqrob	dea	2	-0.203675	-0.679271	-0.779063	0.0381442	0.238333	FALSE	UBE2V1	HGNC:12494	UBE2V1	ENSG00000244687	7335	7335
P48741	contrast: Control vs SCZ	msqrob	dea	1	0.290647	1.01017	1.15858	0.0382397	0.238333	FALSE	HSPA7	HGNC:5240	HSPA7	ENSG00000225217	3311	3311
P61077;P61077-2;P61077-3;P62837;P62837-2	contrast: Control vs SCZ	msqrob	dea	1	0.310285	1.00426	1.1518	0.0382687	0.238333	FALSE	UBE2D3;UBE2D2	HGNC:12476	UBE2D3	ENSG00000109332	7323	7323
P02679;P02679-2	contrast: Control vs SCZ	msqrob	dea	1	-0.5846	-0.960301	-1.10138	0.0391617	0.243242	FALSE	FGG	HGNC:3694	FGG	ENSG00000171557	2266	2266
O15540	contrast: Control vs SCZ	msqrob	dea	3	0.870877	2.40253	2.75549	0.0408643	0.252398	FALSE	FABP7	HGNC:3562	FABP7	ENSG00000164434	2173	2173
P49591	contrast: Control vs SCZ	msqrob	dea	6	0.194532	0.551439	0.632451	0.0410409	0.252398	FALSE	SARS1	HGNC:10537	SARS1	ENSG00000031698	6301	6301
O95433	contrast: Control vs SCZ	msqrob	dea	4	-0.222535	-0.470076	-0.539135	0.0410704	0.252398	FALSE	AHSA1	HGNC:1189	AHSA1	ENSG00000100591	10598	10598
P43686	contrast: Control vs SCZ	msqrob	dea	1	-0.421051	-0.996288	-1.14265	0.0417243	0.255562	FALSE	PSMC4	HGNC:9551	PSMC4	ENSG00000013275	5704	5704
P13010	contrast: Control vs SCZ	msqrob	dea	7	0.497294	1.32061	1.51462	0.0419152	0.255562	FALSE	XRCC5	HGNC:12833	XRCC5	ENSG00000079246	7520	7520
Q8NE71;Q8NE71-2	contrast: Control vs SCZ	msqrob	dea	2	-0.347479	-0.717079	-0.822426	0.0425772	0.258242	FALSE	ABCF1	HGNC:70	ABCF1	ENSG00000204574	23	23
P29966	contrast: Control vs SCZ	msqrob	dea	10	0.438471	1.66529	1.90994	0.0428906	0.259465	FALSE	MARCKS	HGNC:6759	MARCKS	ENSG00000277443	4082	4082
P14649;P60660	contrast: Control vs SCZ	msqrob	dea	3	-0.617889	-2.84782	-3.26619	0.0430619	0.259826	FALSE	MYL6B;MYL6	HGNC:29823	MYL6B	ENSG00000196465	140465	140465
Q86XX4-2	contrast: Control vs SCZ	msqrob	dea	7	-0.999326	-2.31157	-2.65117	0.0444044	0.265354	FALSE	FRAS1	HGNC:19185	FRAS1	ENSG00000138759	80144	80144
P35637;P35637-2	contrast: Control vs SCZ	msqrob	dea	1	0.37339	0.944404	1.08315	0.044427	0.265354	FALSE	FUS	HGNC:4010	FUS	ENSG00000089280	2521	2521
H7BZ28	contrast: Control vs SCZ	msqrob	dea	1	-0.436893	-0.937267	-1.07496	0.0444929	0.265354	FALSE	TANK	HGNC:11562	TANK	ENSG00000136560	10010	10010
Q9BX66-12;Q9BX66-5;Q9BX66-6;Q9BX66-8;Q9BX66-9	contrast: Control vs SCZ	msqrob	dea	7	-0.441245	-1.10781	-1.27055	0.0445494	0.265354	FALSE	SORBS1	HGNC:14565	SORBS1	ENSG00000095637	10580	10580
Q06210;Q06210-2	contrast: Control vs SCZ	msqrob	dea	1	-0.766595	-1.03258	-1.18428	0.0450095	0.26741	FALSE	GFPT1	HGNC:4241	GFPT1	ENSG00000198380	2673	2673
P02042;P68871	contrast: Control vs SCZ	msqrob	dea	2	-0.649824	-1.34122	-1.53826	0.0451316	0.267451	FALSE	HBD;HBB	HGNC:4829	HBD	ENSG00000223609	3045	3045
P26572	contrast: Control vs SCZ	msqrob	dea	4	-0.451875	-1.31382	-1.50683	0.0456491	0.269145	FALSE	MGAT1	HGNC:7044	MGAT1	ENSG00000131446	4245	4245
O43399;O43399-5;O43399-7	contrast: Control vs SCZ	msqrob	dea	6	-0.394037	-1.10392	-1.2661	0.0458132	0.269428	FALSE	TPD52L2	HGNC:12007	TPD52L2	ENSG00000101150	7165	7165
Q6UVK1	contrast: Control vs SCZ	msqrob	dea	11	-0.78419	-1.95333	-2.2403	0.0468035	0.274246	FALSE	CSPG4	HGNC:2466	CSPG4	ENSG00000173546	1464	1464
Q96AJ1;Q96AJ1-2	contrast: Control vs SCZ	msqrob	dea	1	-0.423011	-1.01603	-1.16529	0.0469206	0.274246	FALSE	CLUAP1	HGNC:19009	CLUAP1	ENSG00000103351	23059	23059
O15460;O15460-2	contrast: Control vs SCZ	msqrob	dea	3	-0.397894	-0.909097	-1.04265	0.0469866	0.274246	FALSE	P4HA2	HGNC:8547	P4HA2	ENSG00000072682	8974	8974
Q9Y5F3	contrast: Control vs SCZ	msqrob	dea	1	-0.699045	-1.01969	-1.1695	0.0473601	0.275147	FALSE	PCDHB1	HGNC:8680	PCDHB1	ENSG00000171815	29930	29930
P35754	contrast: Control vs SCZ	msqrob	dea	1	-0.399381	-0.92234	-1.05784	0.0474997	0.275147	FALSE	GLRX	HGNC:4330	GLRX	ENSG00000173221	2745	2745
O95292	contrast: Control vs SCZ	msqrob	dea	1	0.334399	0.933083	1.07016	0.0476876	0.275147	FALSE	VAPB	HGNC:12649	VAPB	ENSG00000124164	9217	9217
Q8N0X7	contrast: Control vs SCZ	msqrob	dea	1	-0.464332	-1.00424	-1.15178	0.047707	0.275147	FALSE	SPART	HGNC:18514	SPART	ENSG00000133104	23111	23111
O95782;O95782-2	contrast: Control vs SCZ	msqrob	dea	9	0.143495	0.36015	0.41306	0.0477331	0.275147	FALSE	AP2A1	HGNC:561	AP2A1	ENSG00000196961	160	160
O75367;O75367-2;O75367-3	contrast: Control vs SCZ	msqrob	dea	2	0.641868	1.35498	1.55404	0.047866	0.275229	FALSE	MACROH2A1	HGNC:4740	MACROH2A1	ENSG00000113648	9555	9555
Q9BW91;Q9BW91-2	contrast: Control vs SCZ	msqrob	dea	1	-0.444525	-0.952868	-1.09285	0.048218	0.276567	FALSE	NUDT9	HGNC:8056	NUDT9	ENSG00000170502	53343	53343
P09211	contrast: Control vs SCZ	msqrob	dea	12	0.251776	0.640018	0.734044	0.0483529	0.276567	FALSE	GSTP1	HGNC:4638	GSTP1	ENSG00000084207	2950	2950
Q8TDW7;Q8TDW7-1	contrast: Control vs SCZ	msqrob	dea	15	-0.608929	-1.56761	-1.79791	0.0484558	0.276567	FALSE	FAT3	HGNC:23112	FAT3	ENSG00000165323	120114	120114
P09429	contrast: Control vs SCZ	msqrob	dea	3	0.674575	2.14571	2.46094	0.0487313	0.277458	FALSE	HMGB1	HGNC:4983	HMGB1	ENSG00000189403	3146	3146
Q15257;Q15257-2;Q15257-3	contrast: Control vs SCZ	msqrob	dea	5	0.265327	0.802686	0.920609	0.0498592	0.283186	FALSE	PTPA	HGNC:9308	PTPA	ENSG00000119383	5524	5524
Q6ZVC0;Q6ZVC0-2	contrast: Control vs SCZ	msqrob	dea	1	-0.303103	-0.964076	-1.10571	0.0500292	0.283458	FALSE	NYAP1	HGNC:22009	NYAP1	ENSG00000166924	222950	222950
Q8WZA0;Q8WZA0-2	contrast: Control vs SCZ	msqrob	dea	1	0.426911	0.904738	1.03765	0.0503214	0.28442	FALSE	LZIC	HGNC:17497	LZIC	ENSG00000162441	84328	84328
P00390;P00390-2;P00390-3	contrast: Control vs SCZ	msqrob	dea	8	0.186594	0.623229	0.714788	0.050971	0.287202	FALSE	GSR	HGNC:4623	GSR	ENSG00000104687	2936	2936
O15400;O15400-2	contrast: Control vs SCZ	msqrob	dea	4	0.37357	1.05234	1.20694	0.0511581	0.287202	FALSE	STX7	HGNC:11442	STX7	ENSG00000079950	8417	8417
Q86Y26;Q86Y26-3;Q86Y26-4	contrast: Control vs SCZ	msqrob	dea	1	-0.485859	-1.00963	-1.15796	0.0512757	0.287202	FALSE	NUTM1	HGNC:29919	NUTM1	ENSG00000184507	256646	256646
Q6EMK4	contrast: Control vs SCZ	msqrob	dea	7	-0.244738	-0.844649	-0.968737	0.0513082	0.287202	FALSE	VASN	HGNC:18517	VASN	ENSG00000168140	114990	114990
P07858	contrast: Control vs SCZ	msqrob	dea	9	-0.215025	-0.437165	-0.50139	0.0519893	0.290315	FALSE	CTSB	HGNC:2527	CTSB	ENSG00000164733	1508	1508
Q9Y5S9	contrast: Control vs SCZ	msqrob	dea	3	0.369897	1.24401	1.42677	0.0523257	0.291493	FALSE	RBM8A	HGNC:9905	RBM8A	ENSG00000265241	9939	9939
O15232;O15232-2	contrast: Control vs SCZ	msqrob	dea	6	-1.40255	-5.13932	-5.89434	0.0525089	0.291694	FALSE	MATN3	HGNC:6909	MATN3	ENSG00000132031	4148	4148
O95967	contrast: Control vs SCZ	msqrob	dea	11	-0.706224	-1.55542	-1.78393	0.0526129	0.291694	FALSE	EFEMP2	HGNC:3219	EFEMP2	ENSG00000172638	30008	30008
Q9UHG3;Q9UHG3-2	contrast: Control vs SCZ	msqrob	dea	2	-0.344705	-0.631519	-0.724297	0.0528231	0.292162	FALSE	PCYOX1	HGNC:20588	PCYOX1	ENSG00000116005	51449	51449
P04075	contrast: Control vs SCZ	msqrob	dea	19	-0.239361	-0.586875	-0.673093	0.0544201	0.300024	FALSE	ALDOA	HGNC:414	ALDOA	ENSG00000149925	226	226
P60981;P60981-2	contrast: Control vs SCZ	msqrob	dea	4	-0.566121	-1.12736	-1.29298	0.0545469	0.300024	FALSE	DSTN	HGNC:15750	DSTN	ENSG00000125868	11034	11034
P02795;P04731;P13640;P13640-2;P80294;P80297	contrast: Control vs SCZ	msqrob	dea	1	-0.568724	-0.872794	-1.00102	0.0546319	0.300024	FALSE	MT2A;MT1A;MT1G;MT1H;MT1X	HGNC:7406	MT2A	ENSG00000125148	4502	4502
P10114	contrast: Control vs SCZ	msqrob	dea	1	0.544753	0.971464	1.11418	0.0548362	0.300435	FALSE	RAP2A	HGNC:9861	RAP2A	ENSG00000125249	5911	5911
P02790	contrast: Control vs SCZ	msqrob	dea	15	-0.495087	-1.17448	-1.34703	0.0555792	0.303789	FALSE	HPX	HGNC:5171	HPX	ENSG00000110169	3263	3263
P41221;P41221-2;Q9H1J7	contrast: Control vs SCZ	msqrob	dea	1	-0.439535	-0.873321	-1.00162	0.0560232	0.305497	FALSE	WNT5A;WNT5B	HGNC:12784	WNT5A	ENSG00000114251	7474	7474
P01023	contrast: Control vs SCZ	msqrob	dea	66	1.33471	3.36074	3.85447	0.0564383	0.306677	FALSE	A2M	HGNC:7	A2M	ENSG00000175899	2	2
Q9Y490	contrast: Control vs SCZ	msqrob	dea	42	-0.476245	-1.26366	-1.44931	0.0567866	0.30723	FALSE	TLN1	HGNC:11845	TLN1	ENSG00000137076	7094	7094
Q99614	contrast: Control vs SCZ	msqrob	dea	2	-0.271079	-0.635528	-0.728894	0.0568699	0.30723	FALSE	TTC1	HGNC:12391	TTC1	ENSG00000113312	7265	7265
P05546	contrast: Control vs SCZ	msqrob	dea	1	-0.564064	-1.00276	-1.15008	0.0571287	0.307912	FALSE	SERPIND1	HGNC:4838	SERPIND1	ENSG00000099937	3053	3053
Q08629	contrast: Control vs SCZ	msqrob	dea	5	-0.542151	-1.54121	-1.76763	0.0575054	0.309225	FALSE	SPOCK1	HGNC:11251	SPOCK1	ENSG00000152377	6695	6695
Q9H6X2;Q9H6X2-2;Q9H6X2-3;Q9H6X2-4;Q9H6X2-5;Q9H6X2-6	contrast: Control vs SCZ	msqrob	dea	3	-0.428041	-1.23378	-1.41503	0.0581979	0.312226	FALSE	ANTXR1	HGNC:21014	ANTXR1	ENSG00000169604	84168	84168
P81605;P81605-2	contrast: Control vs SCZ	msqrob	dea	2	-0.65446	-2.1691	-2.48777	0.0585467	0.313373	FALSE	DCD	HGNC:14669	DCD	ENSG00000161634	117159	117159
Q9UBT2	contrast: Control vs SCZ	msqrob	dea	1	0.564432	0.959786	1.10079	0.0586943	0.313441	FALSE	UBA2	HGNC:30661	UBA2	ENSG00000126261	10054	10054
Q86Y38	contrast: Control vs SCZ	msqrob	dea	3	-0.624894	-1.74975	-2.00681	0.0591746	0.315281	FALSE	XYLT1	HGNC:15516	XYLT1	ENSG00000103489	64131	64131
Q8WX93;Q8WX93-3	contrast: Control vs SCZ	msqrob	dea	18	-0.453533	-0.980971	-1.12509	0.0596675	0.31718	FALSE	PALLD	HGNC:17068	PALLD	ENSG00000129116	23022	23022
P62140	contrast: Control vs SCZ	msqrob	dea	1	0.273086	0.888703	1.01926	0.060077	0.318627	FALSE	PPP1CB	HGNC:9282	PPP1CB	ENSG00000213639	5500	5500
Q08345;Q08345-2;Q08345-5;Q08345-6	contrast: Control vs SCZ	msqrob	dea	3	0.963244	3.77591	4.33064	0.0606015	0.320677	FALSE	DDR1	HGNC:2730	DDR1	ENSG00000204580	780	780
P20810-10;P20810-5;P20810-6;P20810-7;P20810-9	contrast: Control vs SCZ	msqrob	dea	5	-0.321783	-1.0155	-1.16468	0.0619956	0.327082	FALSE	CAST	HGNC:1515	CAST	ENSG00000153113	831	831
P43034	contrast: Control vs SCZ	msqrob	dea	5	0.314984	0.961795	1.10309	0.0620936	0.327082	FALSE	PAFAH1B1	HGNC:8574	PAFAH1B1	ENSG00000007168	5048	5048
Q7L9L4;Q7L9L4-2;Q9H8S9	contrast: Control vs SCZ	msqrob	dea	1	0.389974	0.847907	0.972474	0.0631246	0.33165	FALSE	MOB1B;MOB1A	HGNC:29801	MOB1B	ENSG00000173542	92597	92597
Q92692;Q92692-2	contrast: Control vs SCZ	msqrob	dea	1	-0.419512	-0.904543	-1.03743	0.0632462	0.33165	FALSE	NECTIN2	HGNC:9707	NECTIN2	ENSG00000130202	5819	5819
P55735;P55735-2;P55735-3;P55735-4	contrast: Control vs SCZ	msqrob	dea	2	-0.273928	-0.580603	-0.6659	0.0635944	0.332725	FALSE	SEC13	HGNC:10697	SEC13	ENSG00000157020	6396	6396
P16949	contrast: Control vs SCZ	msqrob	dea	8	0.786574	1.93122	2.21494	0.064139	0.33482	FALSE	STMN1	HGNC:6510	STMN1	ENSG00000117632	3925	3925
O15143	contrast: Control vs SCZ	msqrob	dea	4	-0.365226	-0.874844	-1.00337	0.0643937	0.334833	FALSE	ARPC1B	HGNC:704	ARPC1B	ENSG00000130429	10095	10095
H7C381	contrast: Control vs SCZ	msqrob	dea	6	-0.637889	-1.85497	-2.12749	0.0644297	0.334833	FALSE	COL11A1	HGNC:2186	COL11A1	ENSG00000060718	1301	1301
Q86V81	contrast: Control vs SCZ	msqrob	dea	1	0.445607	0.833035	0.955417	0.0645826	0.334851	FALSE	ALYREF	HGNC:19071	ALYREF	ENSG00000183684	10189	10189
P23142	contrast: Control vs SCZ	msqrob	dea	23	-0.31599	-0.856446	-0.982267	0.0650409	0.335756	FALSE	FBLN1	HGNC:3600	FBLN1	ENSG00000077942	2192	2192
P35222	contrast: Control vs SCZ	msqrob	dea	7	0.446022	1.22357	1.40332	0.0658594	0.339227	FALSE	CTNNB1	HGNC:2514	CTNNB1	ENSG00000168036	1499	1499
P54578;P54578-2	contrast: Control vs SCZ	msqrob	dea	10	-0.104755	-0.304809	-0.349589	0.0667692	0.343153	FALSE	USP14	HGNC:12612	USP14	ENSG00000101557	9097	9097
P05089;P05089-2	contrast: Control vs SCZ	msqrob	dea	2	-0.62526	-1.85807	-2.13104	0.0670273	0.343718	FALSE	ARG1	HGNC:663	ARG1	ENSG00000118520	383	383
O60664;O60664-3;O60664-4	contrast: Control vs SCZ	msqrob	dea	11	-0.354509	-0.896819	-1.02857	0.0680754	0.348324	FALSE	PLIN3	HGNC:16893	PLIN3	ENSG00000105355	10226	10226
P13798	contrast: Control vs SCZ	msqrob	dea	8	0.253503	0.811874	0.931147	0.0686066	0.350271	FALSE	APEH	HGNC:586	APEH	ENSG00000164062	327	327
P04406	contrast: Control vs SCZ	msqrob	dea	1	-0.37238	-0.821617	-0.942322	0.0690688	0.351857	FALSE	GAPDH	HGNC:4141	GAPDH	ENSG00000111640	2597	2597
Q07812;Q07812-2;Q07812-5;Q07812-8	contrast: Control vs SCZ	msqrob	dea	3	-0.40846	-1.00735	-1.15534	0.0694176	0.352421	FALSE	BAX	HGNC:959	BAX	ENSG00000087088	581	581
Q8WVY7	contrast: Control vs SCZ	msqrob	dea	5	0.187156	0.349964	0.401378	0.0695815	0.352421	FALSE	UBLCP1	HGNC:28110	UBLCP1	ENSG00000164332	134510	134510
Q13126;Q13126-2;Q13126-3;Q13126-4;Q13126-5;Q13126-6;Q13126-7	contrast: Control vs SCZ	msqrob	dea	2	0.189894	0.597926	0.685768	0.0696346	0.352421	FALSE	MTAP	HGNC:7413	MTAP	ENSG00000099810	4507	4507
Q86UP2;Q86UP2-2;Q86UP2-3;Q86UP2-4	contrast: Control vs SCZ	msqrob	dea	14	-0.202115	-0.490767	-0.562866	0.0702035	0.354268	FALSE	KTN1	HGNC:6467	KTN1	ENSG00000126777	3895	3895
P61326;Q96A72	contrast: Control vs SCZ	msqrob	dea	2	0.437068	1.2967	1.4872	0.0703047	0.354268	FALSE	MAGOH;MAGOHB	HGNC:6815	MAGOH	ENSG00000162385	4116	4116
Q9NR12	contrast: Control vs SCZ	msqrob	dea	8	-0.587432	-1.60938	-1.84581	0.070691	0.354641	FALSE	PDLIM7	HGNC:22958	PDLIM7	ENSG00000196923	9260	9260
P69849;Q15155;Q5JPE7;Q5JPE7-2	contrast: Control vs SCZ	msqrob	dea	2	-0.375508	-1.19118	-1.36617	0.0709179	0.354641	FALSE	NOMO3;NOMO1;NOMO2	HGNC:25242	NOMO3	ENSG00000103226	408050	408050
Q00341	contrast: Control vs SCZ	msqrob	dea	2	-0.270261	-0.878536	-1.0076	0.0709809	0.354641	FALSE	HDLBP	HGNC:4857	HDLBP	ENSG00000115677	3069	3069
P07910;P07910-2	contrast: Control vs SCZ	msqrob	dea	7	0.313353	0.715756	0.820909	0.0709893	0.354641	FALSE	HNRNPC	HGNC:5035	HNRNPC	ENSG00000092199	3183	3183
Q1XH10;Q1XH10-2	contrast: Control vs SCZ	msqrob	dea	1	-0.785797	-0.866718	-0.994049	0.0712824	0.355109	FALSE	SKIDA1	HGNC:32697	SKIDA1	ENSG00000180592	387640	387640
P62906	contrast: Control vs SCZ	msqrob	dea	6	0.413808	1.06933	1.22642	0.0713887	0.355109	FALSE	RPL10A	HGNC:10299	RPL10A	ENSG00000198755	4736	4736
Q16394	contrast: Control vs SCZ	msqrob	dea	6	-0.625936	-1.82614	-2.09443	0.0716113	0.355455	FALSE	EXT1	HGNC:3512	EXT1	ENSG00000182197	2131	2131
P14543	contrast: Control vs SCZ	msqrob	dea	33	-0.550007	-0.874412	-1.00287	0.0720079	0.356662	FALSE	NID1	HGNC:7821	NID1	ENSG00000116962	4811	4811
O75094	contrast: Control vs SCZ	msqrob	dea	2	-0.735495	-0.579868	-0.665057	0.0723077	0.357385	FALSE	SLIT3	HGNC:11087	SLIT3	ENSG00000184347	6586	6586
O15230;P25391	contrast: Control vs SCZ	msqrob	dea	1	-0.424271	-0.801677	-0.919452	0.0728524	0.359019	FALSE	LAMA5;LAMA1	HGNC:6485	LAMA5	ENSG00000130702	3911	3911
O15020;O15020-2;Q01082	contrast: Control vs SCZ	msqrob	dea	2	-0.519921	-1.43093	-1.64115	0.0732404	0.359019	FALSE	SPTBN2;SPTBN1	HGNC:11276	SPTBN2	ENSG00000173898	6712	6712
P49903	contrast: Control vs SCZ	msqrob	dea	1	0.397137	0.835705	0.95848	0.0734111	0.359019	FALSE	SEPHS1	HGNC:19685	SEPHS1	ENSG00000086475	22929	22929
Q4ADV7;Q4ADV7-2;Q4ADV7-3	contrast: Control vs SCZ	msqrob	dea	1	-0.422862	-0.856201	-0.981987	0.074089	0.361573	FALSE	RIC1	HGNC:17686	RIC1	ENSG00000107036	57589	57589
O94760;O95865	contrast: Control vs SCZ	msqrob	dea	1	0.490514	0.790342	0.906451	0.074405	0.362354	FALSE	DDAH1;DDAH2	HGNC:2715	DDAH1	ENSG00000153904	23576	23576
Q96P70	contrast: Control vs SCZ	msqrob	dea	6	0.174331	0.407061	0.466862	0.0750651	0.36472	FALSE	IPO9	HGNC:19425	IPO9	ENSG00000198700	55705	55705
Q86VK4-5	contrast: Control vs SCZ	msqrob	dea	1	-0.501625	-0.819484	-0.939876	0.0752048	0.36472	FALSE	ZNF410	HGNC:20144	ZNF410	ENSG00000119725	57862	57862
O60763;O60763-2	contrast: Control vs SCZ	msqrob	dea	12	-0.157596	-0.470109	-0.539173	0.0760837	0.3677	FALSE	USO1	HGNC:30904	USO1	ENSG00000138768	8615	8615
Q9HC38-2	contrast: Control vs SCZ	msqrob	dea	11	0.174308	0.451457	0.517781	0.0763396	0.3677	FALSE	GLOD4	HGNC:14111	GLOD4	ENSG00000167699	51031	51031
Q9UMY4;Q9UMY4-1	contrast: Control vs SCZ	msqrob	dea	3	-0.190486	-0.465555	-0.53395	0.0764525	0.3677	FALSE	SNX12	HGNC:14976	SNX12	ENSG00000147164	29934	29934
Q92484;Q92484-2	contrast: Control vs SCZ	msqrob	dea	1	-0.350044	-0.9387	-1.07661	0.0773042	0.371028	FALSE	SMPDL3A	HGNC:17389	SMPDL3A	ENSG00000172594	10924	10924
Q9UKM7	contrast: Control vs SCZ	msqrob	dea	4	-0.38638	-1.03318	-1.18496	0.0776769	0.372048	FALSE	MAN1B1	HGNC:6823	MAN1B1	ENSG00000177239	11253	11253
P09382	contrast: Control vs SCZ	msqrob	dea	8	-0.414076	-1.65673	-1.90012	0.0783143	0.37433	FALSE	LGALS1	HGNC:6561	LGALS1	ENSG00000100097	3956	3956
P36405	contrast: Control vs SCZ	msqrob	dea	3	0.135014	0.463247	0.531304	0.0790116	0.376887	FALSE	ARL3	HGNC:694	ARL3	ENSG00000138175	403	403
Q07283	contrast: Control vs SCZ	msqrob	dea	1	-0.442276	-0.860831	-0.987296	0.0798254	0.378438	FALSE	TCHH	HGNC:11791	TCHH	ENSG00000159450	7062	7062
P21589;P21589-2	contrast: Control vs SCZ	msqrob	dea	1	-0.523592	-0.769158	-0.882156	0.0800186	0.378581	FALSE	NT5E	HGNC:8021	NT5E	ENSG00000135318	4907	4907
P31153	contrast: Control vs SCZ	msqrob	dea	3	-0.21464	-0.456038	-0.523035	0.0805359	0.380064	FALSE	MAT2A	HGNC:6904	MAT2A	ENSG00000168906	4144	4144
Q96A26	contrast: Control vs SCZ	msqrob	dea	1	0.389646	0.774998	0.888854	0.0806594	0.380064	FALSE	FAM162A	HGNC:17865	FAM162A	ENSG00000114023	26355	26355
Q13011	contrast: Control vs SCZ	msqrob	dea	1	0.379142	0.771777	0.88516	0.0820064	0.38563	FALSE	ECH1	HGNC:3149	ECH1	ENSG00000104823	1891	1891
Q9P126-2	contrast: Control vs SCZ	msqrob	dea	1	-0.524875	-0.759739	-0.871353	0.0823654	0.386535	FALSE	CLEC1B	HGNC:24356	CLEC1B	ENSG00000165682	51266	51266
Q8IZ41	contrast: Control vs SCZ	msqrob	dea	1	-0.386257	-0.768075	-0.880914	0.0829193	0.38835	FALSE	RASEF	HGNC:26464	RASEF	ENSG00000165105	158158	158158
O14974;O14974-5	contrast: Control vs SCZ	msqrob	dea	8	-0.371595	-0.927351	-1.06359	0.0832614	0.389167	FALSE	PPP1R12A	HGNC:7618	PPP1R12A	ENSG00000058272	4659	4659
P11021	contrast: Control vs SCZ	msqrob	dea	30	0.241214	0.69224	0.793938	0.0834533	0.389281	FALSE	HSPA5	HGNC:5238	HSPA5	ENSG00000044574	3309	3309
Q16629;Q16629-2;Q16629-3;Q16629-4	contrast: Control vs SCZ	msqrob	dea	1	0.378379	0.789787	0.905815	0.0840033	0.391061	FALSE	SRSF7	HGNC:10789	SRSF7	ENSG00000115875	6432	6432
P07948;P07948-2	contrast: Control vs SCZ	msqrob	dea	1	-0.608343	-0.867632	-0.995097	0.0848366	0.392908	FALSE	LYN	HGNC:6735	LYN	ENSG00000254087	4067	4067
Q9GZP4	contrast: Control vs SCZ	msqrob	dea	3	0.483445	1.26554	1.45146	0.0848373	0.392908	FALSE	PITHD1	HGNC:25022	PITHD1	ENSG00000057757	57095	57095
P43652	contrast: Control vs SCZ	msqrob	dea	1	-0.394836	-0.783577	-0.898694	0.0851428	0.392908	FALSE	AFM	HGNC:316	AFM	ENSG00000079557	173	173
Q53T59	contrast: Control vs SCZ	msqrob	dea	1	0.29308	0.854319	0.979828	0.0855831	0.392908	FALSE	HS1BP3	HGNC:24979	HS1BP3	ENSG00000118960	64342	64342
P01889;P10321	contrast: Control vs SCZ	msqrob	dea	1	0.392404	0.760553	0.872286	0.0857214	0.392908	FALSE	HLA-B;HLA-C	HGNC:4932	HLA-B	ENSG00000234745	3106	3106
Q9Y224	contrast: Control vs SCZ	msqrob	dea	4	0.20327	0.479735	0.550214	0.0857863	0.392908	FALSE	RTRAF	HGNC:23169	RTRAF	ENSG00000087302	51637	51637
Q14204	contrast: Control vs SCZ	msqrob	dea	50	-0.20841	-0.490491	-0.56255	0.0860616	0.392908	FALSE	DYNC1H1	HGNC:2961	DYNC1H1	ENSG00000197102	1778	1778
P60660	contrast: Control vs SCZ	msqrob	dea	6	-0.315608	-1.03503	-1.18708	0.08608	0.392908	FALSE	MYL6	HGNC:7587	MYL6	ENSG00000092841	4637	4637
Q15428	contrast: Control vs SCZ	msqrob	dea	1	-0.421236	-0.838618	-0.96182	0.0862604	0.392908	FALSE	SF3A2	HGNC:10766	SF3A2	ENSG00000104897	8175	8175
Q9NQH7;Q9NQH7-2;Q9NQH7-3;Q9NQH7-4;Q9NQH7-5	contrast: Control vs SCZ	msqrob	dea	1	0.263437	0.774541	0.88833	0.0874625	0.395204	FALSE	XPNPEP3	HGNC:28052	XPNPEP3	ENSG00000196236	63929	63929
Q13185	contrast: Control vs SCZ	msqrob	dea	1	0.298978	0.764236	0.876511	0.0874689	0.395204	FALSE	CBX3	HGNC:1553	CBX3	ENSG00000122565	11335	11335
P53990;P53990-2;P53990-4;P53990-5	contrast: Control vs SCZ	msqrob	dea	4	0.159178	0.425024	0.487465	0.0874974	0.395204	FALSE	IST1	HGNC:28977	IST1	ENSG00000182149	9798	9798
P26599;P26599-2;P26599-3	contrast: Control vs SCZ	msqrob	dea	4	0.280752	0.792854	0.909333	0.087516	0.395204	FALSE	PTBP1	HGNC:9583	PTBP1	ENSG00000011304	5725	5725
Q15717;Q15717-2	contrast: Control vs SCZ	msqrob	dea	4	0.279177	0.87375	1.00211	0.0876326	0.395204	FALSE	ELAVL1	HGNC:3312	ELAVL1	ENSG00000066044	1994	1994
P55809	contrast: Control vs SCZ	msqrob	dea	2	0.390851	1.01766	1.16716	0.0877852	0.395204	FALSE	OXCT1	HGNC:8527	OXCT1	ENSG00000083720	5019	5019
Q12888;Q12888-2;Q12888-3	contrast: Control vs SCZ	msqrob	dea	1	0.564258	0.799786	0.917284	0.0901878	0.405234	FALSE	TP53BP1	HGNC:11999	TP53BP1	ENSG00000067369	7158	7158
P35052	contrast: Control vs SCZ	msqrob	dea	16	-0.561649	-1.508	-1.72955	0.090497	0.405274	FALSE	GPC1	HGNC:4449	GPC1	ENSG00000063660	2817	2817
P39060;P39060-1;P39060-2	contrast: Control vs SCZ	msqrob	dea	14	-0.512526	-1.42454	-1.63382	0.0905456	0.405274	FALSE	COL18A1	HGNC:2195	COL18A1	ENSG00000182871	80781	80781
A8MXD5	contrast: Control vs SCZ	msqrob	dea	1	-0.397635	-0.833162	-0.955562	0.0909501	0.406302	FALSE	GRXCR1	HGNC:31673	GRXCR1	ENSG00000215203	389207	389207
Q13509	contrast: Control vs SCZ	msqrob	dea	1	0.459547	0.732902	0.840573	0.0914504	0.407753	FALSE	TUBB3	HGNC:20772	TUBB3	ENSG00000258947	10381	10381
Q96GD0	contrast: Control vs SCZ	msqrob	dea	2	0.314008	0.801389	0.919122	0.0916515	0.407867	FALSE	PDXP	HGNC:30259	PDXP	ENSG00000241360	57026	57026
Q96KP4	contrast: Control vs SCZ	msqrob	dea	9	0.310942	0.879292	1.00847	0.0928709	0.412503	FALSE	CNDP2	HGNC:24437	CNDP2	ENSG00000133313	55748	55748
Q9UGI8;Q9UGI8-2	contrast: Control vs SCZ	msqrob	dea	1	-0.383914	-0.755933	-0.866988	0.0933612	0.413889	FALSE	TES	HGNC:14620	TES	ENSG00000135269	26136	26136
P12956	contrast: Control vs SCZ	msqrob	dea	5	0.473372	1.96532	2.25405	0.0940556	0.416174	FALSE	XRCC6	HGNC:4055	XRCC6	ENSG00000196419	2547	2547
O75533	contrast: Control vs SCZ	msqrob	dea	4	0.206813	0.380494	0.436392	0.0944069	0.416934	FALSE	SF3B1	HGNC:10768	SF3B1	ENSG00000115524	23451	23451
P00492	contrast: Control vs SCZ	msqrob	dea	3	-0.315031	-0.952218	-1.09211	0.0951414	0.419381	FALSE	HPRT1	HGNC:5157	HPRT1	ENSG00000165704	3251	3251
O60701	contrast: Control vs SCZ	msqrob	dea	1	-0.304725	-0.734573	-0.84249	0.0959859	0.421281	FALSE	UGDH	HGNC:12525	UGDH	ENSG00000109814	7358	7358
P19338	contrast: Control vs SCZ	msqrob	dea	12	0.302231	0.689116	0.790355	0.0959898	0.421281	FALSE	NCL	HGNC:7667	NCL	ENSG00000115053	4691	4691
P61604	contrast: Control vs SCZ	msqrob	dea	4	0.245424	0.833648	0.95612	0.0961682	0.421281	FALSE	HSPE1	HGNC:5269	HSPE1	ENSG00000115541	3336	3336
Q8N4C6;Q8N4C6-10;Q8N4C6-11;Q8N4C6-2;Q8N4C6-4;Q8N4C6-5;Q8N4C6-6;Q8N4C6-7;Q8N4C6-9;Q9P2E9	contrast: Control vs SCZ	msqrob	dea	1	-0.37187	-0.723466	-0.829751	0.0962979	0.421281	FALSE	NIN;RRBP1	HGNC:14906	NIN	ENSG00000100503	51199	51199
Q16787;Q16787-3	contrast: Control vs SCZ	msqrob	dea	1	-0.442063	-0.768254	-0.881119	0.096709	0.421845	FALSE	LAMA3	HGNC:6483	LAMA3	ENSG00000053747	3909	3909
Q8IWB6;Q8IWB6-2;Q8IWB6-3	contrast: Control vs SCZ	msqrob	dea	1	-0.448264	-0.716595	-0.821871	0.09679	0.421845	FALSE	TEX14	HGNC:11737	TEX14	ENSG00000121101	56155	56155
P17655	contrast: Control vs SCZ	msqrob	dea	8	-0.23471	-0.762276	-0.874262	0.0987961	0.428978	FALSE	CAPN2	HGNC:1479	CAPN2	ENSG00000162909	824	824
P37837;P37837-2	contrast: Control vs SCZ	msqrob	dea	12	0.20874	0.56747	0.650838	0.0993871	0.430739	FALSE	TALDO1	HGNC:11559	TALDO1	ENSG00000177156	6888	6888
P06858	contrast: Control vs SCZ	msqrob	dea	1	-0.802896	-0.76048	-0.872203	0.0998799	0.431266	FALSE	LPL	HGNC:6677	LPL	ENSG00000175445	4023	4023
Q9UHY7	contrast: Control vs SCZ	msqrob	dea	2	0.180125	0.502337	0.576136	0.10029	0.432235	FALSE	ENOPH1	HGNC:24599	ENOPH1	ENSG00000145293	58478	58478
Q2KJY2;Q2KJY2-2	contrast: Control vs SCZ	msqrob	dea	1	-0.45003	-0.75122	-0.861583	0.102145	0.439414	FALSE	KIF26B	HGNC:25484	KIF26B	ENSG00000162849	55083	55083
P62937	contrast: Control vs SCZ	msqrob	dea	3	0.252877	0.643407	0.737931	0.102513	0.440181	FALSE	PPIA	HGNC:9253	PPIA	ENSG00000196262	5478	5478
Q92530	contrast: Control vs SCZ	msqrob	dea	2	-0.243687	-0.497273	-0.570328	0.103924	0.444341	FALSE	PSMF1	HGNC:9571	PSMF1	ENSG00000125818	9491	9491
P33908	contrast: Control vs SCZ	msqrob	dea	6	-0.26323	-0.704632	-0.80815	0.104029	0.444341	FALSE	MAN1A1	HGNC:6821	MAN1A1	ENSG00000111885	4121	4121
P10412	contrast: Control vs SCZ	msqrob	dea	2	0.9317	2.65968	3.05041	0.104056	0.444341	FALSE	H1-4	HGNC:4718	H1-4	ENSG00000168298	3008	3008
P26373	contrast: Control vs SCZ	msqrob	dea	1	-0.292085	-0.737165	-0.845462	0.106137	0.452398	FALSE	RPL13	HGNC:10303	RPL13	ENSG00000167526	6137	6137
P14678;P14678-2;P14678-3;P63162;P63162-2	contrast: Control vs SCZ	msqrob	dea	3	0.296724	0.85648	0.982307	0.107089	0.455618	FALSE	SNRPB;SNRPN	HGNC:11153	SNRPB	ENSG00000125835	6628	6628
P08294	contrast: Control vs SCZ	msqrob	dea	1	-0.389817	-0.71425	-0.819181	0.108587	0.459699	FALSE	SOD3	HGNC:11181	SOD3	ENSG00000109610	6649	6649
Q8NCC3	contrast: Control vs SCZ	msqrob	dea	7	-0.27758	-0.720745	-0.82663	0.108906	0.459699	FALSE	PLA2G15	HGNC:17163	PLA2G15	ENSG00000103066	23659	23659
Q8NCW5;Q8NCW5-2	contrast: Control vs SCZ	msqrob	dea	4	0.154215	0.352702	0.404518	0.108955	0.459699	FALSE	NAXE	HGNC:18453	NAXE	ENSG00000163382	128240	128240
O00505	contrast: Control vs SCZ	msqrob	dea	2	0.323	0.786952	0.902564	0.108976	0.459699	FALSE	KPNA3	HGNC:6396	KPNA3	ENSG00000102753	3839	3839
Q6GMV3	contrast: Control vs SCZ	msqrob	dea	1	-0.257283	-0.739385	-0.848008	0.109279	0.459699	FALSE	PTRHD1	HGNC:33782	PTRHD1	ENSG00000184924	391356	391356
P53634	contrast: Control vs SCZ	msqrob	dea	3	0.361317	0.650335	0.745876	0.109364	0.459699	FALSE	CTSC	HGNC:2528	CTSC	ENSG00000109861	1075	1075
Q96Q89;Q96Q89-2;Q96Q89-3;Q96Q89-4	contrast: Control vs SCZ	msqrob	dea	1	-0.336174	-0.689511	-0.790808	0.109433	0.459699	FALSE	KIF20B	HGNC:7212	KIF20B	ENSG00000138182	9585	9585
P15172	contrast: Control vs SCZ	msqrob	dea	1	-0.471312	-0.677762	-0.777333	0.110194	0.461946	FALSE	MYOD1	HGNC:7611	MYOD1	ENSG00000129152	4654	4654
P22059	contrast: Control vs SCZ	msqrob	dea	3	-0.177684	-0.40383	-0.463157	0.110366	0.461946	FALSE	OSBP	HGNC:8503	OSBP	ENSG00000110048	5007	5007
Q9NU53	contrast: Control vs SCZ	msqrob	dea	1	-0.393027	-0.791444	-0.907716	0.110603	0.462107	FALSE	GINM1	HGNC:21074	GINM1	ENSG00000055211	116254	116254
P29400;P29400-2	contrast: Control vs SCZ	msqrob	dea	1	-0.622413	-0.740685	-0.8495	0.111029	0.463051	FALSE	COL4A5	HGNC:2207	COL4A5	ENSG00000188153	1287	1287
P61970	contrast: Control vs SCZ	msqrob	dea	2	0.422059	0.641613	0.735873	0.112173	0.465452	FALSE	NUTF2	HGNC:13722	NUTF2	ENSG00000102898	10204	10204
P23284	contrast: Control vs SCZ	msqrob	dea	11	-0.140347	-0.508161	-0.582815	0.11218	0.465452	FALSE	PPIB	HGNC:9255	PPIB	ENSG00000166794	5479	5479
Q9NZM1;Q9NZM1-3;Q9NZM1-6	contrast: Control vs SCZ	msqrob	dea	1	0.271555	0.721892	0.827946	0.112205	0.465452	FALSE	MYOF	HGNC:3656	MYOF	ENSG00000138119	26509	26509
Q13510;Q13510-2	contrast: Control vs SCZ	msqrob	dea	6	-0.354353	-0.988682	-1.13393	0.11356	0.470232	FALSE	ASAH1	HGNC:735	ASAH1	ENSG00000104763	427	427
P16401	contrast: Control vs SCZ	msqrob	dea	2	1.12163	3.85017	4.4158	0.113899	0.470795	FALSE	H1-5	HGNC:4719	H1-5	ENSG00000184357	3009	3009
Q99497	contrast: Control vs SCZ	msqrob	dea	13	-0.0969764	-0.196862	-0.225783	0.114408	0.47206	FALSE	PARK7	HGNC:16369	PARK7	ENSG00000116288	11315	11315
P20340-2	contrast: Control vs SCZ	msqrob	dea	1	0.373727	0.672619	0.771434	0.115083	0.473608	FALSE	RAB6A	HGNC:9786	RAB6A	ENSG00000175582	5870	5870
P08697;P08697-2	contrast: Control vs SCZ	msqrob	dea	2	-0.425983	-1.40081	-1.60661	0.115191	0.473608	FALSE	SERPINF2	HGNC:9075	SERPINF2	ENSG00000167711	5345	5345
P56537	contrast: Control vs SCZ	msqrob	dea	3	-0.270962	-0.721783	-0.827821	0.116321	0.47741	FALSE	EIF6	HGNC:6159	EIF6	ENSG00000242372	3692	3692
Q9Y4Z0	contrast: Control vs SCZ	msqrob	dea	1	0.373515	0.726423	0.833142	0.117432	0.480321	FALSE	LSM4	HGNC:17259	LSM4	ENSG00000130520	25804	25804
O43809	contrast: Control vs SCZ	msqrob	dea	3	0.337735	0.927709	1.064	0.117444	0.480321	FALSE	NUDT21	HGNC:13870	NUDT21	ENSG00000167005	11051	11051
P13497;Q9Y6L7	contrast: Control vs SCZ	msqrob	dea	5	-0.767511	-3.43632	-3.94115	0.118691	0.484569	FALSE	BMP1;TLL2	HGNC:1067	BMP1	ENSG00000168487	649	649
Q9P0K1;Q9P0K1-2;Q9P0K1-3;Q9P0K1-4;Q9P0K1-5	contrast: Control vs SCZ	msqrob	dea	1	-0.735838	-0.704782	-0.808322	0.119057	0.485209	FALSE	ADAM22	HGNC:201	ADAM22	ENSG00000008277	53616	53616
O75487	contrast: Control vs SCZ	msqrob	dea	12	-0.339113	-0.903917	-1.03671	0.120158	0.48884	FALSE	GPC4	HGNC:4452	GPC4	ENSG00000076716	2239	2239
P11047	contrast: Control vs SCZ	msqrob	dea	83	-0.299864	-0.651336	-0.747025	0.120505	0.489243	FALSE	LAMC1	HGNC:6492	LAMC1	ENSG00000135862	3915	3915
O60925	contrast: Control vs SCZ	msqrob	dea	2	-0.142963	-0.491937	-0.564208	0.120679	0.489243	FALSE	PFDN1	HGNC:8866	PFDN1	ENSG00000113068	5201	5201
P02774;P02774-3	contrast: Control vs SCZ	msqrob	dea	3	-0.398191	-0.884682	-1.01465	0.120938	0.489441	FALSE	GC	HGNC:4187	GC	ENSG00000145321	2638	2638
P30085;P30085-3	contrast: Control vs SCZ	msqrob	dea	4	-0.217499	-0.689825	-0.791168	0.121184	0.489506	FALSE	CMPK1	HGNC:18170	CMPK1	ENSG00000162368	51727	51727
Q14112;Q14112-2	contrast: Control vs SCZ	msqrob	dea	12	-0.320523	-0.607648	-0.696918	0.12146	0.489506	FALSE	NID2	HGNC:13389	NID2	ENSG00000087303	22795	22795
P09661	contrast: Control vs SCZ	msqrob	dea	1	0.358215	0.680903	0.780935	0.121586	0.489506	FALSE	SNRPA1	HGNC:11152	SNRPA1	ENSG00000131876	6627	6627
Q15054	contrast: Control vs SCZ	msqrob	dea	1	-0.468318	-0.71254	-0.81722	0.123233	0.493709	FALSE	POLD3	HGNC:20932	POLD3	ENSG00000077514	10714	10714
P09104	contrast: Control vs SCZ	msqrob	dea	9	0.509463	1.21155	1.38954	0.123268	0.493709	FALSE	ENO2	HGNC:3353	ENO2	ENSG00000111674	2026	2026
P29692;P29692-2	contrast: Control vs SCZ	msqrob	dea	7	-0.0910901	-0.240159	-0.275441	0.123661	0.494433	FALSE	EEF1D	HGNC:3211	EEF1D	ENSG00000104529	1936	1936
P28482	contrast: Control vs SCZ	msqrob	dea	7	0.251751	0.7612	0.873029	0.124205	0.494742	FALSE	MAPK1	HGNC:6871	MAPK1	ENSG00000100030	5594	5594
Q99519	contrast: Control vs SCZ	msqrob	dea	4	-0.368987	-1.0536	-1.20839	0.124346	0.494742	FALSE	NEU1	HGNC:7758	NEU1	ENSG00000204386	4758	4758
O43768;O43768-2;O43768-3;O43768-4;O43768-9;P56211;P56211-2	contrast: Control vs SCZ	msqrob	dea	1	-0.297257	-0.703362	-0.806694	0.124908	0.496004	FALSE	ENSA;ARPP19	HGNC:3360	ENSA	ENSG00000143420	2029	2029
Q9Y6L7	contrast: Control vs SCZ	msqrob	dea	1	-0.471488	-0.638659	-0.732485	0.125978	0.499398	FALSE	TLL2	HGNC:11844	TLL2	ENSG00000095587	7093	7093
Q7Z434;Q7Z434-4	contrast: Control vs SCZ	msqrob	dea	1	0.298203	0.762551	0.874579	0.126795	0.500984	FALSE	MAVS	HGNC:29233	MAVS	ENSG00000088888	57506	57506
O60568	contrast: Control vs SCZ	msqrob	dea	15	-0.374742	-1.21423	-1.39261	0.127373	0.500984	FALSE	PLOD3	HGNC:9083	PLOD3	ENSG00000106397	8985	8985
Q9Y662;Q9Y663	contrast: Control vs SCZ	msqrob	dea	1	-0.368673	-0.713858	-0.818732	0.127393	0.500984	FALSE	HS3ST3B1;HS3ST3A1	HGNC:5198	HS3ST3B1	ENSG00000125430	9953	9953
P22304	contrast: Control vs SCZ	msqrob	dea	8	0.474094	1.42211	1.63103	0.127398	0.500984	FALSE	IDS	HGNC:5389	IDS	ENSG00000010404	3423	3423
Q68BL8	contrast: Control vs SCZ	msqrob	dea	1	0.512908	0.72882	0.835892	0.127527	0.500984	FALSE	OLFML2B	HGNC:24558	OLFML2B	ENSG00000162745	25903	25903
P23634;P23634-2;P23634-3;P23634-4;P23634-5;P23634-6;P23634-7;P23634-8	contrast: Control vs SCZ	msqrob	dea	1	0.419899	0.660298	0.757304	0.127845	0.500984	FALSE	ATP2B4	HGNC:817	ATP2B4	ENSG00000058668	493	493
O15144	contrast: Control vs SCZ	msqrob	dea	10	-0.0697168	-0.224995	-0.258049	0.12802	0.500984	FALSE	ARPC2	HGNC:705	ARPC2	ENSG00000163466	10109	10109
Q9Y4G6	contrast: Control vs SCZ	msqrob	dea	5	-0.15632	-0.296623	-0.3402	0.128103	0.500984	FALSE	TLN2	HGNC:15447	TLN2	ENSG00000171914	83660	83660
Q12905	contrast: Control vs SCZ	msqrob	dea	6	0.378568	0.938918	1.07686	0.128665	0.502336	FALSE	ILF2	HGNC:6037	ILF2	ENSG00000143621	3608	3608
P62750	contrast: Control vs SCZ	msqrob	dea	2	0.212979	0.471206	0.540432	0.129373	0.503499	FALSE	RPL23A	HGNC:10317	RPL23A	ENSG00000198242	6147	6147
Q9Y4K0	contrast: Control vs SCZ	msqrob	dea	22	-0.689807	-1.72005	-1.97275	0.129397	0.503499	FALSE	LOXL2	HGNC:6666	LOXL2	ENSG00000134013	4017	4017
P22102	contrast: Control vs SCZ	msqrob	dea	2	-0.357286	-1.0423	-1.19543	0.130331	0.506285	FALSE	GART	HGNC:4163	GART	ENSG00000159131	2618	2618
Q5VW32	contrast: Control vs SCZ	msqrob	dea	1	0.298981	0.638592	0.732408	0.130634	0.506436	FALSE	BROX	HGNC:26512	BROX	ENSG00000162819	148362	148362
O14618	contrast: Control vs SCZ	msqrob	dea	3	0.165336	0.396676	0.454952	0.130806	0.506436	FALSE	CCS	HGNC:1613	CCS	ENSG00000173992	9973	9973
Q8IWU5	contrast: Control vs SCZ	msqrob	dea	15	-0.24927	-0.666415	-0.764318	0.131952	0.510024	FALSE	SULF2	HGNC:20392	SULF2	ENSG00000196562	55959	55959
P25391	contrast: Control vs SCZ	msqrob	dea	42	-0.311728	-0.673498	-0.772442	0.132585	0.511619	FALSE	LAMA1	HGNC:6481	LAMA1	ENSG00000101680	284217	284217
[truncated: 1,533 more rows]
