# Supplementary material for: Multimodal Proteomics Reveals Dysregulated Secretion and ECM Remodelling in Schizophrenia Patient iPSC-Derived Astrocytes
Source: Cells. 2026 Jun 9;15(12):1052. doi: 10.3390/cells15121052 (PMC13297010; doi:10.3390/cells15121052)
Supplement: Supplementary file 1 [file cells-15-01052-s001.zip › Li et al_TableS5_goat_dea.dd_lysate_acm.xlsx]

## Sheet: legend
TableS5. gene-set analysis using dea+dd statistics from lysate and ACM datasets
The following description is adapted from GOAT documentation.
source: for each gene set this describes the ontology domain that was used to categorise the gene set in the GO database. GO_CC: Cellular Component, GO_BP: Biological Process, GO_MF: Molecular Function.
id: the gene set identifier provided by the GO database
name: the gene set 'name' provided by the GO database
ngenes_input: number of (unique) genes in the gene set as provided in the GO database
ngenes: number of genes in the overlap between the respective gene set and the input gene list
ngenes_signif: number of genes in the overlap between the respective gene set and the input gene list, and those genes are flagged as 'signif' in the input gene list.
genes: Human Entrez IDs of the genes in the overlap of the respective gene set and the input gene list
genes_signif: Human Entrez IDs of the genes that are part of the respective gene set and flagged as 'signif' in the input gene list.
genes_symbol: HGNC symbols of genes in the overlap of the respective gene set and the input gene list.
genes_signif_symbol: HGNC symbols of the genes that are part of the respective gene set and flagged as 'signif' in the input gene list.
score_type: this describes the type of gene score used in GOAT analysis and the direction of the enrichment. For example, 'effectsize_up' indicates the up-regulation of the corresponding gene set.
pvalue: GOAT-estimated gene set p-value
zscore: standardised z-scores computed from gene set p-values + effect size direction (up/down)
pvalue_adjust: GOAT-estimated gene set p-value after multiple testing corrections
signif: boolean value indicating whether the gene set was significant

## Sheet: lysate_Ctrl vs SCZ
source	id	name	ngenes_input	ngenes	ngenes_signif	genes	genes_signif	genes_symbol	genes_signif_symbol	score_type	pvalue	zscore	pvalue_adjust	signif
GO_BP	GO:0071824	protein-DNA complex organization	898	457	25	63976,3070,1063,4288,22992,23613,1107,29890,29072,112869,8986,9440,54906,9320,5469,2186,9862,9678,23137,1108,9044,9787,6598,84181,114049,55677,2033,10025,1106,23272,23186,9682,54780,9441,221656,55929,23314,114825,29079,6880,55689,50485,51377,6604,54821,8295,64769,9643,9282,56254,6595,57050,57504,23326,55795,54617,6657,9810,2879,60,9439,9611,23411,55506,56916,54904,8242,6015,9416,25836,6421,10038,…	63976,3070,1063,4288,22992,23613,1107,29890,29072,112869,8986,9440,54906,9320,5469,2186,9862,9678,23137,1108,9044,9787,6598,84181,114049	PRDM16,HELLS,CENPF,MKI67,KDM2A,ZMYND8,CHD3,RBM15B,SETD2,SGF29,RPS6KA4,MED17,TASOR2,TRIP12,MED1,BPTF,MED24,PHF14,SMC5,CHD4,BTAF1,DLGAP5,SMARCB1,CHD6,BUD23,IWS1,EP300,MED16,CHD2,TASOR,RCOR1,KDM4A,NSMCE4A,MED26,KDM1B,DMAP1,SATB2,PWWP2A,MED4,TAF9,YEATS2,SMARCAL1,UCHL5,SMARCD3,ERCC6L,TRRAP,MEAF6,MORF4L2,MED14,RNF20,SMARCA2,UTP3,MTA3,USP22,PCID2,INO80,SOX2,RNF40,GPX4,ACTB,MED23,NCOR1,SIRT1,MACROH2A2,SM…	PRDM16,HELLS,CENPF,MKI67,KDM2A,ZMYND8,CHD3,RBM15B,SETD2,SGF29,RPS6KA4,MED17,TASOR2,TRIP12,MED1,BPTF,MED24,PHF14,SMC5,CHD4,BTAF1,DLGAP5,SMARCB1,CHD6,BUD23	effectsize_up	4.22586e-79	18.8308	5.57687e-75	TRUE
GO_BP	GO:0051252	regulation of RNA metabolic process	3852	1354	37	63976,55536,1063,29028,283248,22992,23613,1107,55095,29890,29072,112869,8986,9440,8621,4292,8804,1523,984,7750,51804,5584,5469,7003,2186,7088,9862,1785,9588,9678,1108,9044,8975,6598,10492,84181,114049,55677,8563,5976,28960,2033,79685,10025,10658,860,1106,23272,23186,5073,54386,9682,27324,9441,221656,55929,56980,23314,114825,29079,6880,55689,50485,51377,81556,8878,6604,168451,8295,26993,64769,1091…	63976,55536,1063,29028,283248,22992,23613,1107,55095,29890,29072,112869,8986,9440,8621,4292,8804,1523,984,7750,51804,5584,5469,7003,2186,7088,9862,1785,9588,9678,1108,9044,8975,6598,10492,84181,114049	PRDM16,CDCA7L,CENPF,ATAD2,RCOR2,KDM2A,ZMYND8,CHD3,SAMD4B,RBM15B,SETD2,SGF29,RPS6KA4,MED17,CDK13,MLH1,CREG1,CUX1,CDK11B,ZMYM2,SIX4,PRKCI,MED1,TEAD1,BPTF,TLE1,MED24,DNM2,PRDX6,PHF14,CHD4,BTAF1,USP13,SMARCB1,SYNCRIP,CHD6,BUD23,IWS1,THOC5,UPF1,DCPS,EP300,SAP30L,MED16,CELF1,RUNX2,CHD2,TASOR,RCOR1,PARN,TERF2IP,KDM4A,TOX3,MED26,KDM1B,DMAP1,PRDM10,SATB2,PWWP2A,MED4,TAF9,YEATS2,SMARCAL1,UCHL5,INTS14,SQSTM…	PRDM16,CDCA7L,CENPF,ATAD2,RCOR2,KDM2A,ZMYND8,CHD3,SAMD4B,RBM15B,SETD2,SGF29,RPS6KA4,MED17,CDK13,MLH1,CREG1,CUX1,CDK11B,ZMYM2,SIX4,PRKCI,MED1,TEAD1,BPTF,TLE1,MED24,DNM2,PRDX6,PHF14,CHD4,BTAF1,USP13,SMARCB1,SYNCRIP,CHD6,BUD23	effectsize_up	1.97422e-70	17.7424	2.60538e-66	TRUE
GO_BP	GO:0006325	chromatin organization	800	413	20	63976,3070,4288,22992,23613,1107,29890,29072,112869,8986,54906,9320,2186,9678,23137,1108,9044,6598,84181,114049,55677,2033,1106,23272,23186,9682,54780,221656,55929,23314,114825,6880,55689,50485,51377,6604,54821,8295,64769,9643,56254,6595,57050,57504,23326,55795,54617,6657,9810,2879,60,9611,23411,55506,56916,54904,8242,6015,9416,25836,6421,10038,6599,10919,29844,6597,57332,79677,54969,9759,8338,23…	63976,3070,4288,22992,23613,1107,29890,29072,112869,8986,54906,9320,2186,9678,23137,1108,9044,6598,84181,114049	PRDM16,HELLS,MKI67,KDM2A,ZMYND8,CHD3,RBM15B,SETD2,SGF29,RPS6KA4,TASOR2,TRIP12,BPTF,PHF14,SMC5,CHD4,BTAF1,SMARCB1,CHD6,BUD23,IWS1,EP300,CHD2,TASOR,RCOR1,KDM4A,NSMCE4A,KDM1B,DMAP1,SATB2,PWWP2A,TAF9,YEATS2,SMARCAL1,UCHL5,SMARCD3,ERCC6L,TRRAP,MEAF6,MORF4L2,RNF20,SMARCA2,UTP3,MTA3,USP22,PCID2,INO80,SOX2,RNF40,GPX4,ACTB,NCOR1,SIRT1,MACROH2A2,SMARCAD1,NSD3,KDM5C,RING1,DDX23,NIPBL,SFPQ,PARP2,SMARCC1,EHMT…	PRDM16,HELLS,MKI67,KDM2A,ZMYND8,CHD3,RBM15B,SETD2,SGF29,RPS6KA4,TASOR2,TRIP12,BPTF,PHF14,SMC5,CHD4,BTAF1,SMARCB1,CHD6,BUD23	effectsize_up	1.35743e-69	17.6337	1.79141e-65	TRUE
GO_BP	GO:0032774	RNA biosynthetic process	3590	1239	32	63976,55536,1063,29028,283248,22992,23613,1107,29072,112869,8986,9440,8621,8804,1523,984,7750,51804,5584,5469,7003,2186,5431,7088,9862,1785,9678,1108,9044,8975,6598,84181,55677,8563,2033,79685,10025,860,1106,23272,23186,9330,54386,9682,23469,27324,9441,221656,55929,56980,23314,114825,29079,6880,55689,50485,51377,81556,8878,6604,168451,8295,26993,64769,9643,9282,23019,1993,56254,29110,6595,10772,7…	63976,55536,1063,29028,283248,22992,23613,1107,29072,112869,8986,9440,8621,8804,1523,984,7750,51804,5584,5469,7003,2186,5431,7088,9862,1785,9678,1108,9044,8975,6598,84181	PRDM16,CDCA7L,CENPF,ATAD2,RCOR2,KDM2A,ZMYND8,CHD3,SETD2,SGF29,RPS6KA4,MED17,CDK13,CREG1,CUX1,CDK11B,ZMYM2,SIX4,PRKCI,MED1,TEAD1,BPTF,POLR2B,TLE1,MED24,DNM2,PHF14,CHD4,BTAF1,USP13,SMARCB1,CHD6,IWS1,THOC5,EP300,SAP30L,MED16,RUNX2,CHD2,TASOR,RCOR1,GTF3C3,TERF2IP,KDM4A,PHF3,TOX3,MED26,KDM1B,DMAP1,PRDM10,SATB2,PWWP2A,MED4,TAF9,YEATS2,SMARCAL1,UCHL5,INTS14,SQSTM1,SMARCD3,THAP5,TRRAP,AKAP8L,MEAF6,MORF4L…	PRDM16,CDCA7L,CENPF,ATAD2,RCOR2,KDM2A,ZMYND8,CHD3,SETD2,SGF29,RPS6KA4,MED17,CDK13,CREG1,CUX1,CDK11B,ZMYM2,SIX4,PRKCI,MED1,TEAD1,BPTF,POLR2B,TLE1,MED24,DNM2,PHF14,CHD4,BTAF1,USP13,SMARCB1,CHD6	effectsize_up	3.84566e-60	16.3575	5.07511e-56	TRUE
GO_BP	GO:0006366	transcription by RNA polymerase II	2697	850	23	63976,29028,283248,22992,23613,1107,29072,112869,8986,9440,8621,8804,1523,51804,5469,7003,2186,5431,9862,9678,1108,6598,84181,55677,2033,79685,10025,860,1106,23186,27324,9441,221656,55929,56980,23314,114825,29079,6880,55689,50485,81556,8878,6604,168451,8295,26993,9282,23019,56254,29110,6595,7716,5430,57215,57504,4686,8896,23326,55795,54617,6657,9810,60,6208,4801,55421,5725,9439,65123,9611,3516,23…	63976,29028,283248,22992,23613,1107,29072,112869,8986,9440,8621,8804,1523,51804,5469,7003,2186,5431,9862,9678,1108,6598,84181	PRDM16,ATAD2,RCOR2,KDM2A,ZMYND8,CHD3,SETD2,SGF29,RPS6KA4,MED17,CDK13,CREG1,CUX1,SIX4,MED1,TEAD1,BPTF,POLR2B,MED24,PHF14,CHD4,SMARCB1,CHD6,IWS1,EP300,SAP30L,MED16,RUNX2,CHD2,RCOR1,TOX3,MED26,KDM1B,DMAP1,PRDM10,SATB2,PWWP2A,MED4,TAF9,YEATS2,SMARCAL1,INTS14,SQSTM1,SMARCD3,THAP5,TRRAP,AKAP8L,MED14,CNOT1,RNF20,TBK1,SMARCA2,VEZF1,POLR2A,THAP11,MTA3,NCBP1,BUD31,USP22,PCID2,INO80,SOX2,RNF40,ACTB,RPS14,NF…	PRDM16,ATAD2,RCOR2,KDM2A,ZMYND8,CHD3,SETD2,SGF29,RPS6KA4,MED17,CDK13,CREG1,CUX1,SIX4,MED1,TEAD1,BPTF,POLR2B,MED24,PHF14,CHD4,SMARCB1,CHD6	effectsize_up	3.6407e-59	16.22	4.80463e-55	TRUE
GO_BP	GO:0006351	DNA-templated transcription	3560	1221	32	63976,55536,1063,29028,283248,22992,23613,1107,29072,112869,8986,9440,8621,8804,1523,984,7750,51804,5584,5469,7003,2186,5431,7088,9862,1785,9678,1108,9044,8975,6598,84181,55677,8563,2033,79685,10025,860,1106,23186,9330,54386,9682,23469,27324,9441,221656,55929,56980,23314,114825,29079,6880,55689,50485,51377,81556,8878,6604,168451,8295,26993,64769,9643,9282,23019,1993,56254,29110,6595,10772,7716,54…	63976,55536,1063,29028,283248,22992,23613,1107,29072,112869,8986,9440,8621,8804,1523,984,7750,51804,5584,5469,7003,2186,5431,7088,9862,1785,9678,1108,9044,8975,6598,84181	PRDM16,CDCA7L,CENPF,ATAD2,RCOR2,KDM2A,ZMYND8,CHD3,SETD2,SGF29,RPS6KA4,MED17,CDK13,CREG1,CUX1,CDK11B,ZMYM2,SIX4,PRKCI,MED1,TEAD1,BPTF,POLR2B,TLE1,MED24,DNM2,PHF14,CHD4,BTAF1,USP13,SMARCB1,CHD6,IWS1,THOC5,EP300,SAP30L,MED16,RUNX2,CHD2,RCOR1,GTF3C3,TERF2IP,KDM4A,PHF3,TOX3,MED26,KDM1B,DMAP1,PRDM10,SATB2,PWWP2A,MED4,TAF9,YEATS2,SMARCAL1,UCHL5,INTS14,SQSTM1,SMARCD3,THAP5,TRRAP,AKAP8L,MEAF6,MORF4L2,MED1…	PRDM16,CDCA7L,CENPF,ATAD2,RCOR2,KDM2A,ZMYND8,CHD3,SETD2,SGF29,RPS6KA4,MED17,CDK13,CREG1,CUX1,CDK11B,ZMYM2,SIX4,PRKCI,MED1,TEAD1,BPTF,POLR2B,TLE1,MED24,DNM2,PHF14,CHD4,BTAF1,USP13,SMARCB1,CHD6	effectsize_up	3.02962e-58	16.0894	3.99819e-54	TRUE
GO_BP	GO:0006259	DNA metabolic process	1040	548	14	3070,1063,55215,22992,23613,29072,112869,4292,9320,26057,1777,23137,1108,6598,5976,10714,57223,5073,54386,26168,54780,55929,8451,56897,5514,23595,55135,6880,50485,51377,6604,8940,8505,8295,64769,9643,6595,79892,6416,22944,2177,10189,1459,23326,54617,60,4015,65123,23411,56916,4437,7156,8239,24144,58525,79068,25836,6421,10038,6599,56893,6874,10919,29844,6597,5982,57332,79677,54969,2521,9837,5981,11…	3070,1063,55215,22992,23613,29072,112869,4292,9320,26057,1777,23137,1108,6598	HELLS,CENPF,FANCI,KDM2A,ZMYND8,SETD2,SGF29,MLH1,TRIP12,ANKRD17,DNASE2,SMC5,CHD4,SMARCB1,UPF1,POLD3,PPP4R3B,PARN,TERF2IP,SENP3,NSMCE4A,DMAP1,CUL4A,WRNIP1,PPP1R10,ORC3,WRAP53,TAF9,SMARCAL1,UCHL5,SMARCD3,TOP3B,PARG,TRRAP,MEAF6,MORF4L2,SMARCA2,MCMBP,MAP2K4,KIN,FANCD2,ALYREF,CSNK2A2,USP22,INO80,ACTB,LOX,INTS3,SIRT1,SMARCAD1,MSH3,TOP3A,USP9X,TFIP11,WIZ,FTO,NIPBL,SFPQ,PARP2,SMARCC1,UBQLN4,TAF4,EHMT2,TFP…	HELLS,CENPF,FANCI,KDM2A,ZMYND8,SETD2,SGF29,MLH1,TRIP12,ANKRD17,DNASE2,SMC5,CHD4,SMARCB1	effectsize_up	4.85316e-58	16.0602	6.40472e-54	TRUE
GO_BP	GO:0016071	mRNA metabolic process	866	531	19	25962,55095,25980,29890,8621,4292,1659,984,5469,5511,9588,10236,84950,9785,27037,25949,10492,23644,23517,55677,8563,5976,28960,55015,53981,10658,5073,10283,6741,9716,6880,8189,26993,23283,10914,23019,56259,10772,51362,10262,22944,51605,10189,4686,7307,8896,220988,55795,23369,10181,55421,9924,5725,22827,9584,9879,54890,8175,9475,11017,55119,140890,8559,29101,55692,90806,10147,24144,255967,8227,792…	25962,55095,25980,29890,8621,4292,1659,984,5469,5511,9588,10236,84950,9785,27037,25949,10492,23644,23517	VIRMA,SAMD4B,AAR2,RBM15B,CDK13,MLH1,DHX8,CDK11B,MED1,PPP1R8,PRDX6,HNRNPR,PRPF38A,DHX38,TRMT2A,SYF2,SYNCRIP,EDC4,MTREX,IWS1,THOC5,UPF1,DCPS,PRPF39,CPSF2,CELF1,PARN,CWC27,SSB,AQR,TAF9,SYMPK,AKAP8L,CSTF2T,PAPOLA,CNOT1,CTNNBL1,SRSF10,CDC40,SF3B4,KIN,TRMT6,ALYREF,NCBP1,U2AF1,BUD31,HNRNPA3,PCID2,PUM2,RBM5,NCBP3,PAN2,PTBP1,PUF60,RBM39,DDX46,ALKBH5,SF3A2,ROCK2,SNRNP27,PRPF38B,SREK1,PRPF18,SSU72,LUC7L,ANG…	VIRMA,SAMD4B,AAR2,RBM15B,CDK13,MLH1,DHX8,CDK11B,MED1,PPP1R8,PRDX6,HNRNPR,PRPF38A,DHX38,TRMT2A,SYF2,SYNCRIP,EDC4,MTREX	effectsize_up	9.33852e-57	15.8757	1.2324e-52	TRUE
GO_BP	GO:0006397	mRNA processing	522	372	15	25962,25980,29890,8621,1659,984,5511,9588,10236,84950,9785,27037,25949,10492,23517,55677,8563,5976,28960,55015,53981,10658,10283,9716,8189,26993,23283,10914,56259,10772,51362,10262,22944,10189,4686,7307,8896,220988,10181,55421,9924,5725,22827,9584,9879,54890,8175,11017,55119,140890,8559,29101,55692,10147,24144,255967,8227,79228,9416,10921,23020,10992,57187,10946,10250,6421,6651,10421,55234,55599,…	25962,25980,29890,8621,1659,984,5511,9588,10236,84950,9785,27037,25949,10492,23517	VIRMA,AAR2,RBM15B,CDK13,DHX8,CDK11B,PPP1R8,PRDX6,HNRNPR,PRPF38A,DHX38,TRMT2A,SYF2,SYNCRIP,MTREX,IWS1,THOC5,UPF1,DCPS,PRPF39,CPSF2,CELF1,CWC27,AQR,SYMPK,AKAP8L,CSTF2T,PAPOLA,CTNNBL1,SRSF10,CDC40,SF3B4,KIN,ALYREF,NCBP1,U2AF1,BUD31,HNRNPA3,RBM5,NCBP3,PAN2,PTBP1,PUF60,RBM39,DDX46,ALKBH5,SF3A2,SNRNP27,PRPF38B,SREK1,PRPF18,SSU72,LUC7L,SUGP2,TFIP11,PAN3,AKAP17A,THOC6,DDX23,RNPS1,SNRNP200,SF3B2,THOC2,SF3…	VIRMA,AAR2,RBM15B,CDK13,DHX8,CDK11B,PPP1R8,PRDX6,HNRNPR,PRPF38A,DHX38,TRMT2A,SYF2,SYNCRIP,MTREX	effectsize_up	1.0117e-56	15.8707	1.33514e-52	TRUE
GO_BP	GO:2001141	regulation of RNA biosynthetic process	3457	1156	31	63976,55536,1063,29028,283248,22992,23613,1107,29072,112869,8986,9440,8621,8804,1523,984,7750,51804,5584,5469,7003,2186,7088,9862,1785,9678,1108,9044,8975,6598,84181,8563,2033,79685,10025,860,1106,23272,23186,54386,9682,27324,9441,221656,55929,56980,23314,114825,29079,6880,55689,50485,51377,81556,8878,6604,168451,8295,26993,64769,9643,9282,23019,1993,56254,29110,6595,10772,7716,5430,57215,10189,8…	63976,55536,1063,29028,283248,22992,23613,1107,29072,112869,8986,9440,8621,8804,1523,984,7750,51804,5584,5469,7003,2186,7088,9862,1785,9678,1108,9044,8975,6598,84181	PRDM16,CDCA7L,CENPF,ATAD2,RCOR2,KDM2A,ZMYND8,CHD3,SETD2,SGF29,RPS6KA4,MED17,CDK13,CREG1,CUX1,CDK11B,ZMYM2,SIX4,PRKCI,MED1,TEAD1,BPTF,TLE1,MED24,DNM2,PHF14,CHD4,BTAF1,USP13,SMARCB1,CHD6,THOC5,EP300,SAP30L,MED16,RUNX2,CHD2,TASOR,RCOR1,TERF2IP,KDM4A,TOX3,MED26,KDM1B,DMAP1,PRDM10,SATB2,PWWP2A,MED4,TAF9,YEATS2,SMARCAL1,UCHL5,INTS14,SQSTM1,SMARCD3,THAP5,TRRAP,AKAP8L,MEAF6,MORF4L2,MED14,CNOT1,ELAVL2,RNF…	PRDM16,CDCA7L,CENPF,ATAD2,RCOR2,KDM2A,ZMYND8,CHD3,SETD2,SGF29,RPS6KA4,MED17,CDK13,CREG1,CUX1,CDK11B,ZMYM2,SIX4,PRKCI,MED1,TEAD1,BPTF,TLE1,MED24,DNM2,PHF14,CHD4,BTAF1,USP13,SMARCB1,CHD6	effectsize_up	9.28473e-55	15.5845	1.22531e-50	TRUE
GO_BP	GO:0006338	chromatin remodeling	657	337	15	63976,3070,22992,1107,29890,29072,112869,8986,54906,9320,2186,1108,9044,6598,84181,55677,2033,1106,23272,9682,221656,55929,23314,114825,6880,55689,50485,51377,6604,54821,64769,56254,6595,57504,23326,55795,54617,60,23411,55506,56916,54904,8242,6015,9416,25836,6421,10038,6599,10919,29844,6597,54969,9759,8338,23451,11143,6830,6594,9730,57634,23347,64324,8467,9329,3054,6596,55183,3276,54737,55869,845…	63976,3070,22992,1107,29890,29072,112869,8986,54906,9320,2186,1108,9044,6598,84181	PRDM16,HELLS,KDM2A,CHD3,RBM15B,SETD2,SGF29,RPS6KA4,TASOR2,TRIP12,BPTF,CHD4,BTAF1,SMARCB1,CHD6,IWS1,EP300,CHD2,TASOR,KDM4A,KDM1B,DMAP1,SATB2,PWWP2A,TAF9,YEATS2,SMARCAL1,UCHL5,SMARCD3,ERCC6L,MEAF6,RNF20,SMARCA2,MTA3,USP22,PCID2,INO80,ACTB,SIRT1,MACROH2A2,SMARCAD1,NSD3,KDM5C,RING1,DDX23,NIPBL,SFPQ,PARP2,SMARCC1,EHMT2,TFPT,SMARCA4,HPF1,HDAC4,H2AC20,SF3B1,KAT7,SUPT6H,SMARCA1,DCAF1,EP400,SMCHD1,NSD1,SM…	PRDM16,HELLS,KDM2A,CHD3,RBM15B,SETD2,SGF29,RPS6KA4,TASOR2,TRIP12,BPTF,CHD4,BTAF1,SMARCB1,CHD6	effectsize_up	3.54626e-54	15.4986	4.68e-50	TRUE
GO_BP	GO:0045935	positive regulation of nucleobase-containing compound metabolic process	2135	866	22	63976,29028,23613,1107,55095,112869,8986,9440,8621,4292,51804,5469,7003,2186,9862,1785,9588,1108,6598,10492,84181,114049,8563,5976,28960,2033,10025,10658,860,5073,54386,27324,9441,221656,55929,56980,23314,5514,114825,29079,55135,6880,51377,8878,6604,8295,26993,64769,9643,9282,23019,56254,29110,6595,6416,10262,7716,5430,57215,10189,57504,4686,8896,23326,55795,23369,54617,6657,9810,60,4801,9924,572…	63976,29028,23613,1107,55095,112869,8986,9440,8621,4292,51804,5469,7003,2186,9862,1785,9588,1108,6598,10492,84181,114049	PRDM16,ATAD2,ZMYND8,CHD3,SAMD4B,SGF29,RPS6KA4,MED17,CDK13,MLH1,SIX4,MED1,TEAD1,BPTF,MED24,DNM2,PRDX6,CHD4,SMARCB1,SYNCRIP,CHD6,BUD23,THOC5,UPF1,DCPS,EP300,MED16,CELF1,RUNX2,PARN,TERF2IP,TOX3,MED26,KDM1B,DMAP1,PRDM10,SATB2,PPP1R10,PWWP2A,MED4,WRAP53,TAF9,UCHL5,SQSTM1,SMARCD3,TRRAP,AKAP8L,MEAF6,MORF4L2,MED14,CNOT1,RNF20,TBK1,SMARCA2,MAP2K4,SF3B4,VEZF1,POLR2A,THAP11,ALYREF,MTA3,NCBP1,BUD31,USP22,PCI…	PRDM16,ATAD2,ZMYND8,CHD3,SAMD4B,SGF29,RPS6KA4,MED17,CDK13,MLH1,SIX4,MED1,TEAD1,BPTF,MED24,DNM2,PRDX6,CHD4,SMARCB1,SYNCRIP,CHD6,BUD23	effectsize_up	9.68904e-54	15.4339	1.27866e-49	TRUE
GO_BP	GO:0006355	regulation of DNA-templated transcription	3439	1147	31	63976,55536,1063,29028,283248,22992,23613,1107,29072,112869,8986,9440,8621,8804,1523,984,7750,51804,5584,5469,7003,2186,7088,9862,1785,9678,1108,9044,8975,6598,84181,8563,2033,79685,10025,860,1106,23186,54386,9682,27324,9441,221656,55929,56980,23314,114825,29079,6880,55689,50485,51377,81556,8878,6604,168451,8295,26993,64769,9643,9282,23019,1993,56254,29110,6595,10772,7716,5430,57215,10189,8079,57…	63976,55536,1063,29028,283248,22992,23613,1107,29072,112869,8986,9440,8621,8804,1523,984,7750,51804,5584,5469,7003,2186,7088,9862,1785,9678,1108,9044,8975,6598,84181	PRDM16,CDCA7L,CENPF,ATAD2,RCOR2,KDM2A,ZMYND8,CHD3,SETD2,SGF29,RPS6KA4,MED17,CDK13,CREG1,CUX1,CDK11B,ZMYM2,SIX4,PRKCI,MED1,TEAD1,BPTF,TLE1,MED24,DNM2,PHF14,CHD4,BTAF1,USP13,SMARCB1,CHD6,THOC5,EP300,SAP30L,MED16,RUNX2,CHD2,RCOR1,TERF2IP,KDM4A,TOX3,MED26,KDM1B,DMAP1,PRDM10,SATB2,PWWP2A,MED4,TAF9,YEATS2,SMARCAL1,UCHL5,INTS14,SQSTM1,SMARCD3,THAP5,TRRAP,AKAP8L,MEAF6,MORF4L2,MED14,CNOT1,ELAVL2,RNF20,TBK…	PRDM16,CDCA7L,CENPF,ATAD2,RCOR2,KDM2A,ZMYND8,CHD3,SETD2,SGF29,RPS6KA4,MED17,CDK13,CREG1,CUX1,CDK11B,ZMYM2,SIX4,PRKCI,MED1,TEAD1,BPTF,TLE1,MED24,DNM2,PHF14,CHD4,BTAF1,USP13,SMARCB1,CHD6	effectsize_up	1.58539e-53	15.4021	2.09223e-49	TRUE
GO_BP	GO:0051276	chromosome organization	630	359	13	1063,9493,3832,9928,29127,22974,4292,9183,7283,23137,9787,6598,11004,5976,891,23272,5073,54386,9682,54780,11065,56897,5514,51434,55135,49856,50485,51377,10274,6604,8940,27175,26993,6595,79892,2177,26065,55795,23369,54617,60,51433,4437,7156,10735,24144,25836,6599,10919,29844,6597,5982,79677,9837,5981,283489,7153,3835,23049,8452,51008,10403,7155,23347,8467,3796,55125,55055,56647,55183,23126,8861,54…	1063,9493,3832,9928,29127,22974,4292,9183,7283,23137,9787,6598,11004	CENPF,KIF23,KIF11,KIF14,RACGAP1,TPX2,MLH1,ZW10,TUBG1,SMC5,DLGAP5,SMARCB1,KIF2C,UPF1,CCNB1,TASOR,PARN,TERF2IP,KDM4A,NSMCE4A,UBE2C,WRNIP1,PPP1R10,ANAPC7,WRAP53,WRAP73,SMARCAL1,UCHL5,STAG1,SMARCD3,TOP3B,TUBG2,AKAP8L,SMARCA2,MCMBP,FANCD2,LSM14A,PCID2,PUM2,INO80,ACTB,ANAPC5,MSH3,TOP3A,STAG2,TFIP11,NIPBL,SMARCC1,EHMT2,TFPT,SMARCA4,RFC2,SMC6,GINS1,RFC1,CHAMP1,TOP2A,KIF22,SMG1,CUL3,ASCC1,NDC80,TOP2B,SMCH…	CENPF,KIF23,KIF11,KIF14,RACGAP1,TPX2,MLH1,ZW10,TUBG1,SMC5,DLGAP5,SMARCB1,KIF2C	effectsize_up	5.21299e-52	15.1746	6.87958e-48	TRUE
GO_BP	GO:0006357	regulation of transcription by RNA polymerase II	2575	772	21	63976,29028,283248,22992,23613,1107,112869,8986,9440,8621,8804,1523,51804,5469,7003,2186,9862,9678,1108,6598,84181,2033,79685,10025,860,1106,23186,27324,9441,221656,55929,56980,23314,114825,29079,6880,55689,50485,8878,6604,168451,8295,26993,9282,23019,56254,29110,6595,7716,57215,57504,4686,8896,23326,55795,54617,6657,9810,60,6208,4801,5725,9439,9611,3516,23411,55506,57473,8239,29101,55252,58525,7…	63976,29028,283248,22992,23613,1107,112869,8986,9440,8621,8804,1523,51804,5469,7003,2186,9862,9678,1108,6598,84181	PRDM16,ATAD2,RCOR2,KDM2A,ZMYND8,CHD3,SGF29,RPS6KA4,MED17,CDK13,CREG1,CUX1,SIX4,MED1,TEAD1,BPTF,MED24,PHF14,CHD4,SMARCB1,CHD6,EP300,SAP30L,MED16,RUNX2,CHD2,RCOR1,TOX3,MED26,KDM1B,DMAP1,PRDM10,SATB2,PWWP2A,MED4,TAF9,YEATS2,SMARCAL1,SQSTM1,SMARCD3,THAP5,TRRAP,AKAP8L,MED14,CNOT1,RNF20,TBK1,SMARCA2,VEZF1,THAP11,MTA3,NCBP1,BUD31,USP22,PCID2,INO80,SOX2,RNF40,ACTB,RPS14,NFYB,PTBP1,MED23,NCOR1,RBPJ,SIRT1,…	PRDM16,ATAD2,RCOR2,KDM2A,ZMYND8,CHD3,SGF29,RPS6KA4,MED17,CDK13,CREG1,CUX1,SIX4,MED1,TEAD1,BPTF,MED24,PHF14,CHD4,SMARCB1,CHD6	effectsize_up	9.9827e-52	15.1319	1.31742e-47	TRUE
GO_BP	GO:0006281	DNA repair	607	327	10	55215,22992,23613,29072,112869,4292,9320,23137,1108,6598,5976,10714,57223,54386,26168,54780,55929,8451,56897,55135,6880,50485,51377,6604,8940,8505,8295,64769,9643,6595,22944,2177,1459,23326,54617,60,65123,23411,56916,4437,7156,24144,79068,25836,6421,10038,6599,56893,6874,29844,6597,5982,57332,79677,54969,2521,5981,11143,1643,3835,23049,51008,10902,6879,57634,7155,5425,23347,8467,988,51567,1956,65…	55215,22992,23613,29072,112869,4292,9320,23137,1108,6598	FANCI,KDM2A,ZMYND8,SETD2,SGF29,MLH1,TRIP12,SMC5,CHD4,SMARCB1,UPF1,POLD3,PPP4R3B,TERF2IP,SENP3,NSMCE4A,DMAP1,CUL4A,WRNIP1,WRAP53,TAF9,SMARCAL1,UCHL5,SMARCD3,TOP3B,PARG,TRRAP,MEAF6,MORF4L2,SMARCA2,KIN,FANCD2,CSNK2A2,USP22,INO80,ACTB,INTS3,SIRT1,SMARCAD1,MSH3,TOP3A,TFIP11,FTO,NIPBL,SFPQ,PARP2,SMARCC1,UBQLN4,TAF4,TFPT,SMARCA4,RFC2,CBX8,SMC6,HPF1,FUS,RFC1,KAT7,DDB2,KIF22,SMG1,ASCC1,BRD8,TAF7,EP400,TOP…	FANCI,KDM2A,ZMYND8,SETD2,SGF29,MLH1,TRIP12,SMC5,CHD4,SMARCB1	effectsize_up	2.14965e-51	15.0813	2.83689e-47	TRUE
GO_BP	GO:0006396	RNA processing	1462	719	20	25962,25980,29890,112869,8621,1659,984,55720,5511,161424,9588,51490,10236,84950,9785,27037,25949,10492,114049,23517,55677,8563,5976,28960,9360,55015,53981,10658,5073,10283,54901,6741,30836,9716,6880,81556,65095,8189,152992,8295,26993,23283,10914,55695,56259,10772,389677,51362,57050,10262,22944,51605,5430,10189,10885,4686,7307,8896,23326,220988,23369,6208,10181,55421,9924,5725,65123,22827,9584,987…	25962,25980,29890,112869,8621,1659,984,55720,5511,161424,9588,51490,10236,84950,9785,27037,25949,10492,114049,23517	VIRMA,AAR2,RBM15B,SGF29,CDK13,DHX8,CDK11B,TSR1,PPP1R8,NOP9,PRDX6,SPOUT1,HNRNPR,PRPF38A,DHX38,TRMT2A,SYF2,SYNCRIP,BUD23,MTREX,IWS1,THOC5,UPF1,DCPS,PPIG,PRPF39,CPSF2,CELF1,PARN,CWC27,CDKAL1,SSB,DNTTIP2,AQR,TAF9,INTS14,KRI1,SYMPK,TRMT44,TRRAP,AKAP8L,CSTF2T,PAPOLA,NSUN5,CTNNBL1,SRSF10,RBM12B,CDC40,UTP3,SF3B4,KIN,TRMT6,POLR2A,ALYREF,WDR3,NCBP1,U2AF1,BUD31,USP22,HNRNPA3,PUM2,RPS14,RBM5,NCBP3,PAN2,PTBP1…	VIRMA,AAR2,RBM15B,SGF29,CDK13,DHX8,CDK11B,TSR1,PPP1R8,NOP9,PRDX6,SPOUT1,HNRNPR,PRPF38A,DHX38,TRMT2A,SYF2,SYNCRIP,BUD23,MTREX	effectsize_up	5.45005e-50	14.8664	7.19243e-46	TRUE
GO_BP	GO:0051254	positive regulation of RNA metabolic process	1931	760	22	63976,29028,23613,1107,55095,112869,8986,9440,8621,4292,51804,5469,7003,2186,9862,1785,9588,1108,6598,10492,84181,114049,8563,5976,28960,2033,10025,10658,860,5073,27324,9441,221656,55929,56980,23314,114825,29079,6880,51377,8878,6604,8295,26993,64769,9643,9282,23019,56254,29110,6595,10262,7716,5430,57215,10189,57504,4686,8896,23326,55795,23369,54617,6657,9810,60,4801,9924,5725,9439,3516,23411,5490…	63976,29028,23613,1107,55095,112869,8986,9440,8621,4292,51804,5469,7003,2186,9862,1785,9588,1108,6598,10492,84181,114049	PRDM16,ATAD2,ZMYND8,CHD3,SAMD4B,SGF29,RPS6KA4,MED17,CDK13,MLH1,SIX4,MED1,TEAD1,BPTF,MED24,DNM2,PRDX6,CHD4,SMARCB1,SYNCRIP,CHD6,BUD23,THOC5,UPF1,DCPS,EP300,MED16,CELF1,RUNX2,PARN,TOX3,MED26,KDM1B,DMAP1,PRDM10,SATB2,PWWP2A,MED4,TAF9,UCHL5,SQSTM1,SMARCD3,TRRAP,AKAP8L,MEAF6,MORF4L2,MED14,CNOT1,RNF20,TBK1,SMARCA2,SF3B4,VEZF1,POLR2A,THAP11,ALYREF,MTA3,NCBP1,BUD31,USP22,PCID2,PUM2,INO80,SOX2,RNF40,ACTB,…	PRDM16,ATAD2,ZMYND8,CHD3,SAMD4B,SGF29,RPS6KA4,MED17,CDK13,MLH1,SIX4,MED1,TEAD1,BPTF,MED24,DNM2,PRDX6,CHD4,SMARCB1,SYNCRIP,CHD6,BUD23	effectsize_up	1.2028e-48	14.6577	1.58734e-44	TRUE
GO_BP	GO:0006974	DNA damage response	891	471	12	55215,22992,23613,29072,112869,4292,9320,23137,25949,1108,6598,23517,8563,5976,2033,10714,1106,57223,54386,26168,54780,55929,8451,56897,5514,55135,6880,50485,51377,6604,8940,8505,8295,64769,9643,6595,22944,2177,1459,23326,10010,54617,10116,60,65123,23411,56916,4437,7156,24144,79068,25836,6421,10038,6599,56893,6874,29844,6597,5982,57332,79677,54969,2521,5981,11143,5930,7153,1643,3835,867,23049,510…	55215,22992,23613,29072,112869,4292,9320,23137,25949,1108,6598,23517	FANCI,KDM2A,ZMYND8,SETD2,SGF29,MLH1,TRIP12,SMC5,SYF2,CHD4,SMARCB1,MTREX,THOC5,UPF1,EP300,POLD3,CHD2,PPP4R3B,TERF2IP,SENP3,NSMCE4A,DMAP1,CUL4A,WRNIP1,PPP1R10,WRAP53,TAF9,SMARCAL1,UCHL5,SMARCD3,TOP3B,PARG,TRRAP,MEAF6,MORF4L2,SMARCA2,KIN,FANCD2,CSNK2A2,USP22,TANK,INO80,FEM1B,ACTB,INTS3,SIRT1,SMARCAD1,MSH3,TOP3A,TFIP11,FTO,NIPBL,SFPQ,PARP2,SMARCC1,UBQLN4,TAF4,TFPT,SMARCA4,RFC2,CBX8,SMC6,HPF1,FUS,RFC1…	FANCI,KDM2A,ZMYND8,SETD2,SGF29,MLH1,TRIP12,SMC5,SYF2,CHD4,SMARCB1,MTREX	effectsize_up	2.05901e-47	14.4635	2.71728e-43	TRUE
GO_BP	GO:0008380	RNA splicing	482	347	14	25962,25980,29890,112869,8621,1659,5511,9588,10236,84950,9785,25949,10492,23517,55677,8563,5976,28960,9360,55015,10658,10283,9716,6880,8295,26993,56259,10772,389677,51362,10262,5430,10189,4686,7307,8896,23326,220988,10181,5725,22827,9584,9879,8175,11017,55119,140890,8559,55692,10147,24144,8227,79228,9416,10921,23020,10992,57187,10946,10250,6421,6651,10421,55234,55599,2521,23451,6231,6830,51340,55…	25962,25980,29890,112869,8621,1659,5511,9588,10236,84950,9785,25949,10492,23517	VIRMA,AAR2,RBM15B,SGF29,CDK13,DHX8,PPP1R8,PRDX6,HNRNPR,PRPF38A,DHX38,SYF2,SYNCRIP,MTREX,IWS1,THOC5,UPF1,DCPS,PPIG,PRPF39,CELF1,CWC27,AQR,TAF9,TRRAP,AKAP8L,CTNNBL1,SRSF10,RBM12B,CDC40,SF3B4,POLR2A,ALYREF,NCBP1,U2AF1,BUD31,USP22,HNRNPA3,RBM5,PTBP1,PUF60,RBM39,DDX46,SF3A2,SNRNP27,PRPF38B,SREK1,PRPF18,LUC7L,SUGP2,TFIP11,AKAP17A,THOC6,DDX23,RNPS1,SNRNP200,SF3B2,THOC2,SF3A3,SRRM1,SFPQ,SON,CD2BP2,SMU1,R…	VIRMA,AAR2,RBM15B,SGF29,CDK13,DHX8,PPP1R8,PRDX6,HNRNPR,PRPF38A,DHX38,SYF2,SYNCRIP,MTREX	effectsize_up	1.6415e-46	14.32	2.16629e-42	TRUE
GO_BP	GO:0007049	cell cycle	1814	908	31	3070,56992,1063,55215,9493,4288,3832,9928,29127,22974,1107,29072,23637,112869,10844,8621,4292,984,5469,9183,7283,1785,51490,26057,9585,23137,25949,9787,6598,4627,11004,8563,5976,2033,891,11178,10527,55929,8451,11065,5514,51434,55689,49856,51377,10274,6604,8940,168451,54821,27175,8295,26993,64769,9643,5586,6595,79892,9039,2177,348995,26065,57504,9101,9793,1459,23326,55795,7840,23369,54617,6657,101…	3070,56992,1063,55215,9493,4288,3832,9928,29127,22974,1107,29072,23637,112869,10844,8621,4292,984,5469,9183,7283,1785,51490,26057,9585,23137,25949,9787,6598,4627,11004	HELLS,KIF15,CENPF,FANCI,KIF23,MKI67,KIF11,KIF14,RACGAP1,TPX2,CHD3,SETD2,RABGAP1,SGF29,TUBGCP2,CDK13,MLH1,CDK11B,MED1,ZW10,TUBG1,DNM2,SPOUT1,ANKRD17,KIF20B,SMC5,SYF2,DLGAP5,SMARCB1,MYH9,KIF2C,THOC5,UPF1,EP300,CCNB1,LZTS1,IPO7,DMAP1,CUL4A,UBE2C,PPP1R10,ANAPC7,YEATS2,WRAP73,UCHL5,STAG1,SMARCD3,TOP3B,THAP5,ERCC6L,TUBG2,TRRAP,AKAP8L,MEAF6,MORF4L2,PKN2,SMARCA2,MCMBP,UBA3,FANCD2,NUP43,LSM14A,MTA3,USP8,C…	HELLS,KIF15,CENPF,FANCI,KIF23,MKI67,KIF11,KIF14,RACGAP1,TPX2,CHD3,SETD2,RABGAP1,SGF29,TUBGCP2,CDK13,MLH1,CDK11B,MED1,ZW10,TUBG1,DNM2,SPOUT1,ANKRD17,KIF20B,SMC5,SYF2,DLGAP5,SMARCB1,MYH9,KIF2C	effectsize_up	5.6427e-41	13.4051	7.44667e-37	TRUE
GO_BP	GO:0051052	regulation of DNA metabolic process	524	287	6	29072,112869,4292,26057,23137,6598,5976,57223,5073,54386,26168,54780,55929,8451,56897,5514,23595,55135,6880,51377,6604,8505,8295,64769,9643,6595,6416,10189,23326,54617,60,23411,56916,4437,8239,24144,58525,6599,56893,6874,10919,29844,6597,5982,57332,79677,2521,11143,6830,5930,23049,10902,6879,57634,7155,23347,8467,1956,9984,55183,54737,55869,5558,5985,55193,11124,6419,546,117143,86,2140,57599,7014…	29072,112869,4292,26057,23137,6598	SETD2,SGF29,MLH1,ANKRD17,SMC5,SMARCB1,UPF1,PPP4R3B,PARN,TERF2IP,SENP3,NSMCE4A,DMAP1,CUL4A,WRNIP1,PPP1R10,ORC3,WRAP53,TAF9,UCHL5,SMARCD3,PARG,TRRAP,MEAF6,MORF4L2,SMARCA2,MAP2K4,ALYREF,USP22,INO80,ACTB,SIRT1,SMARCAD1,MSH3,USP9X,TFIP11,WIZ,SMARCC1,UBQLN4,TAF4,EHMT2,TFPT,SMARCA4,RFC2,CBX8,SMC6,FUS,KAT7,SUPT6H,RBBP6,SMG1,BRD8,TAF7,EP400,TOP2B,SMCHD1,SMARCA5,EGFR,THOC1,RIF1,MPHOSPH8,HDAC8,PRIM2,RFC5,PB…	SETD2,SGF29,MLH1,ANKRD17,SMC5,SMARCB1	effectsize_up	9.01348e-41	13.3703	1.18951e-36	TRUE
GO_BP	GO:0000377	RNA splicing, via transesterification reactions with bulged adenosine as nucleophile	336	245	11	25980,29890,8621,1659,9588,10236,84950,9785,25949,10492,23517,5976,28960,55015,10658,10283,9716,56259,10772,51362,10262,10189,4686,7307,8896,220988,10181,5725,22827,9584,9879,8175,11017,8559,55692,24144,9416,10921,23020,10992,10946,10250,6421,6651,10421,55234,55599,23451,51340,55596,10450,221092,10286,8899,988,22938,7919,6626,22913,26528,4670,23398,5356,7536,57461,10179,6428,58509,6433,3187,7375,…	25980,29890,8621,1659,9588,10236,84950,9785,25949,10492,23517	AAR2,RBM15B,CDK13,DHX8,PRDX6,HNRNPR,PRPF38A,DHX38,SYF2,SYNCRIP,MTREX,UPF1,DCPS,PRPF39,CELF1,CWC27,AQR,CTNNBL1,SRSF10,CDC40,SF3B4,ALYREF,NCBP1,U2AF1,BUD31,HNRNPA3,RBM5,PTBP1,PUF60,RBM39,DDX46,SF3A2,SNRNP27,PRPF18,LUC7L,TFIP11,DDX23,RNPS1,SNRNP200,SF3B2,SF3A3,SRRM1,SFPQ,SON,CD2BP2,SMU1,RNPC3,SF3B1,CRNKL1,ZCCHC8,PPIE,HNRNPUL2,BCAS2,PRP4K,CDC5L,SNW1,DDX39B,SNRPA,RALY,DAZAP1,HNRNPM,PPWD1,PLRG1,SF1,ISY…	AAR2,RBM15B,CDK13,DHX8,PRDX6,HNRNPR,PRPF38A,DHX38,SYF2,SYNCRIP,MTREX	effectsize_up	3.36573e-40	13.272	4.44175e-36	TRUE
GO_BP	GO:0000398	mRNA splicing, via spliceosome	336	245	11	25980,29890,8621,1659,9588,10236,84950,9785,25949,10492,23517,5976,28960,55015,10658,10283,9716,56259,10772,51362,10262,10189,4686,7307,8896,220988,10181,5725,22827,9584,9879,8175,11017,8559,55692,24144,9416,10921,23020,10992,10946,10250,6421,6651,10421,55234,55599,23451,51340,55596,10450,221092,10286,8899,988,22938,7919,6626,22913,26528,4670,23398,5356,7536,57461,10179,6428,58509,6433,3187,7375,…	25980,29890,8621,1659,9588,10236,84950,9785,25949,10492,23517	AAR2,RBM15B,CDK13,DHX8,PRDX6,HNRNPR,PRPF38A,DHX38,SYF2,SYNCRIP,MTREX,UPF1,DCPS,PRPF39,CELF1,CWC27,AQR,CTNNBL1,SRSF10,CDC40,SF3B4,ALYREF,NCBP1,U2AF1,BUD31,HNRNPA3,RBM5,PTBP1,PUF60,RBM39,DDX46,SF3A2,SNRNP27,PRPF18,LUC7L,TFIP11,DDX23,RNPS1,SNRNP200,SF3B2,SF3A3,SRRM1,SFPQ,SON,CD2BP2,SMU1,RNPC3,SF3B1,CRNKL1,ZCCHC8,PPIE,HNRNPUL2,BCAS2,PRP4K,CDC5L,SNW1,DDX39B,SNRPA,RALY,DAZAP1,HNRNPM,PPWD1,PLRG1,SF1,ISY…	AAR2,RBM15B,CDK13,DHX8,PRDX6,HNRNPR,PRPF38A,DHX38,SYF2,SYNCRIP,MTREX	effectsize_up	3.36573e-40	13.272	4.44175e-36	TRUE
GO_BP	GO:0000375	RNA splicing, via transesterification reactions	340	249	11	25980,29890,8621,1659,9588,10236,84950,9785,25949,10492,23517,5976,28960,55015,10658,10283,9716,56259,10772,51362,10262,10189,4686,7307,8896,220988,10181,5725,22827,9584,9879,8175,11017,8559,55692,24144,9416,10921,23020,10992,10946,10250,6421,6651,10421,55234,55599,23451,51340,55596,10450,221092,10286,8899,988,22938,7919,6626,22913,26528,4670,23398,5356,7536,57461,10179,6428,58509,6433,3187,7375,…	25980,29890,8621,1659,9588,10236,84950,9785,25949,10492,23517	AAR2,RBM15B,CDK13,DHX8,PRDX6,HNRNPR,PRPF38A,DHX38,SYF2,SYNCRIP,MTREX,UPF1,DCPS,PRPF39,CELF1,CWC27,AQR,CTNNBL1,SRSF10,CDC40,SF3B4,ALYREF,NCBP1,U2AF1,BUD31,HNRNPA3,RBM5,PTBP1,PUF60,RBM39,DDX46,SF3A2,SNRNP27,PRPF18,LUC7L,TFIP11,DDX23,RNPS1,SNRNP200,SF3B2,SF3A3,SRRM1,SFPQ,SON,CD2BP2,SMU1,RNPC3,SF3B1,CRNKL1,ZCCHC8,PPIE,HNRNPUL2,BCAS2,PRP4K,CDC5L,SNW1,DDX39B,SNRPA,RALY,DAZAP1,HNRNPM,PPWD1,PLRG1,SF1,ISY…	AAR2,RBM15B,CDK13,DHX8,PRDX6,HNRNPR,PRPF38A,DHX38,SYF2,SYNCRIP,MTREX	effectsize_up	6.1792e-40	13.2264	8.15469e-36	TRUE
GO_BP	GO:0045934	negative regulation of nucleobase-containing compound metabolic process	1520	596	19	63976,1063,283248,22992,23613,1107,112869,4292,8804,1523,7750,51804,5469,2186,7088,9678,1108,9044,10492,2033,79685,860,23272,23186,5073,54386,26168,9682,221656,55929,23314,55689,8878,168451,23019,6595,10772,57215,57504,55795,6657,6208,5725,9611,3516,23411,55506,8242,57473,4437,6015,8239,90806,24144,7321,10921,25836,6421,26137,56478,56893,10919,6597,25920,57332,9759,2521,6256,51592,6622,60491,5981…	63976,1063,283248,22992,23613,1107,112869,4292,8804,1523,7750,51804,5469,2186,7088,9678,1108,9044,10492	PRDM16,CENPF,RCOR2,KDM2A,ZMYND8,CHD3,SGF29,MLH1,CREG1,CUX1,ZMYM2,SIX4,MED1,BPTF,TLE1,PHF14,CHD4,BTAF1,SYNCRIP,EP300,SAP30L,RUNX2,TASOR,RCOR1,PARN,TERF2IP,SENP3,KDM4A,KDM1B,DMAP1,SATB2,YEATS2,SQSTM1,THAP5,CNOT1,SMARCA2,SRSF10,THAP11,MTA3,PCID2,SOX2,RPS14,PTBP1,NCOR1,RBPJ,SIRT1,MACROH2A2,KDM5C,ZNF512B,MSH3,RING1,USP9X,ANGEL2,TFIP11,UBE2D1,RNPS1,NIPBL,SFPQ,ZBTB20,EIF4ENIF1,UBQLN4,EHMT2,SMARCA4,NELFB…	PRDM16,CENPF,RCOR2,KDM2A,ZMYND8,CHD3,SGF29,MLH1,CREG1,CUX1,ZMYM2,SIX4,MED1,BPTF,TLE1,PHF14,CHD4,BTAF1,SYNCRIP	effectsize_up	9.90307e-40	13.1909	1.30691e-35	TRUE
GO_BP	GO:1902680	positive regulation of RNA biosynthetic process	1683	656	17	63976,29028,23613,1107,112869,8986,9440,8621,51804,5469,7003,2186,9862,1785,1108,6598,84181,8563,2033,10025,860,27324,9441,221656,55929,56980,23314,114825,29079,6880,51377,8878,6604,8295,26993,64769,9643,9282,56254,29110,6595,7716,57215,10189,57504,4686,8896,23326,55795,54617,6657,9810,60,4801,5725,9439,3516,23411,54904,23541,55252,57472,5094,22924,25836,6421,6599,120376,115098,6874,29844,6597,97…	63976,29028,23613,1107,112869,8986,9440,8621,51804,5469,7003,2186,9862,1785,1108,6598,84181	PRDM16,ATAD2,ZMYND8,CHD3,SGF29,RPS6KA4,MED17,CDK13,SIX4,MED1,TEAD1,BPTF,MED24,DNM2,CHD4,SMARCB1,CHD6,THOC5,EP300,MED16,RUNX2,TOX3,MED26,KDM1B,DMAP1,PRDM10,SATB2,PWWP2A,MED4,TAF9,UCHL5,SQSTM1,SMARCD3,TRRAP,AKAP8L,MEAF6,MORF4L2,MED14,RNF20,TBK1,SMARCA2,VEZF1,THAP11,ALYREF,MTA3,NCBP1,BUD31,USP22,PCID2,INO80,SOX2,RNF40,ACTB,NFYB,PTBP1,MED23,RBPJ,SIRT1,NSD3,SEC14L2,ASXL2,CNOT6,PCBP2,MAPRE3,NIPBL,SFPQ,…	PRDM16,ATAD2,ZMYND8,CHD3,SGF29,RPS6KA4,MED17,CDK13,SIX4,MED1,TEAD1,BPTF,MED24,DNM2,CHD4,SMARCB1,CHD6	effectsize_up	1.99738e-39	13.1379	2.63594e-35	TRUE
GO_BP	GO:0045893	positive regulation of DNA-templated transcription	1680	653	17	63976,29028,23613,1107,112869,8986,9440,8621,51804,5469,7003,2186,9862,1785,1108,6598,84181,8563,2033,10025,860,27324,9441,221656,55929,56980,23314,114825,29079,6880,51377,8878,6604,8295,26993,64769,9643,9282,56254,29110,6595,7716,57215,10189,57504,4686,8896,23326,55795,54617,6657,9810,60,4801,5725,9439,3516,23411,54904,23541,55252,57472,5094,22924,25836,6421,6599,120376,115098,6874,29844,6597,97…	63976,29028,23613,1107,112869,8986,9440,8621,51804,5469,7003,2186,9862,1785,1108,6598,84181	PRDM16,ATAD2,ZMYND8,CHD3,SGF29,RPS6KA4,MED17,CDK13,SIX4,MED1,TEAD1,BPTF,MED24,DNM2,CHD4,SMARCB1,CHD6,THOC5,EP300,MED16,RUNX2,TOX3,MED26,KDM1B,DMAP1,PRDM10,SATB2,PWWP2A,MED4,TAF9,UCHL5,SQSTM1,SMARCD3,TRRAP,AKAP8L,MEAF6,MORF4L2,MED14,RNF20,TBK1,SMARCA2,VEZF1,THAP11,ALYREF,MTA3,NCBP1,BUD31,USP22,PCID2,INO80,SOX2,RNF40,ACTB,NFYB,PTBP1,MED23,RBPJ,SIRT1,NSD3,SEC14L2,ASXL2,CNOT6,PCBP2,MAPRE3,NIPBL,SFPQ,…	PRDM16,ATAD2,ZMYND8,CHD3,SGF29,RPS6KA4,MED17,CDK13,SIX4,MED1,TEAD1,BPTF,MED24,DNM2,CHD4,SMARCB1,CHD6	effectsize_up	7.4956e-39	13.0374	9.89194e-35	TRUE
GO_BP	GO:0051253	negative regulation of RNA metabolic process	1391	543	18	63976,1063,283248,22992,23613,1107,112869,8804,1523,7750,51804,5469,2186,7088,9678,1108,9044,10492,2033,79685,860,23272,23186,5073,9682,221656,55929,23314,55689,8878,168451,23019,6595,10772,57215,57504,55795,6657,6208,5725,9611,3516,23411,55506,8242,57473,6015,8239,90806,7321,10921,25836,6421,26137,56478,10919,6597,25920,57332,9759,2521,6256,51592,6622,60491,5981,6231,51497,55915,24149,4999,1021,…	63976,1063,283248,22992,23613,1107,112869,8804,1523,7750,51804,5469,2186,7088,9678,1108,9044,10492	PRDM16,CENPF,RCOR2,KDM2A,ZMYND8,CHD3,SGF29,CREG1,CUX1,ZMYM2,SIX4,MED1,BPTF,TLE1,PHF14,CHD4,BTAF1,SYNCRIP,EP300,SAP30L,RUNX2,TASOR,RCOR1,PARN,KDM4A,KDM1B,DMAP1,SATB2,YEATS2,SQSTM1,THAP5,CNOT1,SMARCA2,SRSF10,THAP11,MTA3,PCID2,SOX2,RPS14,PTBP1,NCOR1,RBPJ,SIRT1,MACROH2A2,KDM5C,ZNF512B,RING1,USP9X,ANGEL2,UBE2D1,RNPS1,NIPBL,SFPQ,ZBTB20,EIF4ENIF1,EHMT2,SMARCA4,NELFB,CBX8,HDAC4,FUS,RXRA,TRIM33,SNCA,NIF3L…	PRDM16,CENPF,RCOR2,KDM2A,ZMYND8,CHD3,SGF29,CREG1,CUX1,ZMYM2,SIX4,MED1,BPTF,TLE1,PHF14,CHD4,BTAF1,SYNCRIP	effectsize_up	4.16681e-35	12.3626	5.49894e-31	TRUE
GO_BP	GO:0006260	DNA replication	278	155	1	26057,5976,10714,56897,23595,50485,51377,64769,79892,6416,22944,10189,54617,58525,10919,29844,5982,9837,5981,11143,5930,4999,5425,8467,1956,9984,11169,222229,5558,6241,5985,11124,6419,546,86,7150,7014,9126,5111,7528,84289,5000,11198,64710,4173,25942,5763,23063,63922,4171,5557,1017,4172,4175,5984,1111,11232,5442,4174,3978,23244,9400,4176,6749,5422,25792,6118,5983,4678,23560,142,79913,6117,79075,54…	26057	ANKRD17,UPF1,POLD3,WRNIP1,ORC3,SMARCAL1,UCHL5,MEAF6,MCMBP,MAP2K4,KIN,ALYREF,INO80,WIZ,EHMT2,TFPT,RFC2,GINS1,RFC1,KAT7,RBBP6,ORC2,POLD2,SMARCA5,EGFR,THOC1,WDHD1,LRWD1,PRIM2,RRM2,RFC5,FAF1,SETMAR,ATRX,ACTL6A,TOP1,TERF2,SMC3,PCNA,YY1,ING5,ORC4,SUPT16H,NUCKS1,MCM4,SIN3A,PTMS,WAPL,CHTF18,MCM2,PRIM1,CDK2,MCM3,MCM6,RFC4,CHEK1,POLG2,POLRMT,MCM5,LIG1,PDS5A,RECQL5,MCM7,SSRP1,POLA1,CIZ1,RPA2,RFC3,NASP,GTPBP…	ANKRD17	effectsize_up	1.78195e-34	12.2452	2.35164e-30	TRUE
GO_BP	GO:0007059	chromosome segregation	421	243	15	1063,9493,4288,3832,9928,29127,22974,10844,4292,9183,7283,23137,9787,6598,11004,891,11065,51434,49856,10274,6604,8940,27175,26993,6595,2177,348995,26065,1459,55795,23369,54617,60,9611,51433,56916,7156,10735,8239,22924,25836,6599,10919,6597,79677,10426,283489,7153,3835,8452,10403,7155,8467,11011,3796,55125,55055,79441,56647,114791,55193,7329,8841,23383,86,7150,10096,9031,3833,9126,9698,5925,5885,6…	1063,9493,4288,3832,9928,29127,22974,10844,4292,9183,7283,23137,9787,6598,11004	CENPF,KIF23,MKI67,KIF11,KIF14,RACGAP1,TPX2,TUBGCP2,MLH1,ZW10,TUBG1,SMC5,DLGAP5,SMARCB1,KIF2C,CCNB1,UBE2C,ANAPC7,WRAP73,STAG1,SMARCD3,TOP3B,TUBG2,AKAP8L,SMARCA2,FANCD2,NUP43,LSM14A,CSNK2A2,PCID2,PUM2,INO80,ACTB,NCOR1,ANAPC5,SMARCAD1,TOP3A,STAG2,USP9X,MAPRE3,NIPBL,SMARCC1,EHMT2,SMARCA4,SMC6,TUBGCP3,CHAMP1,TOP2A,KIF22,CUL3,NDC80,TOP2B,SMARCA5,TLK2,KIF2A,CEP192,ZWILCH,HAUS3,BCCIP,TUBGCP5,PBRM1,UBE2I,…	CENPF,KIF23,MKI67,KIF11,KIF14,RACGAP1,TPX2,TUBGCP2,MLH1,ZW10,TUBG1,SMC5,DLGAP5,SMARCB1,KIF2C	effectsize_up	1.25733e-33	12.0857	1.6593e-29	TRUE
GO_BP	GO:1902679	negative regulation of RNA biosynthetic process	1275	474	17	63976,1063,283248,22992,23613,1107,112869,8804,1523,7750,51804,5469,2186,7088,9678,1108,9044,2033,79685,860,23272,23186,9682,221656,55929,23314,55689,8878,168451,23019,6595,57215,57504,55795,6657,6208,9611,3516,23411,55506,8242,57473,6015,8239,7321,25836,6421,26137,10919,6597,25920,57332,9759,6256,51592,6622,60491,5981,51497,55915,24149,4999,1021,8452,10971,6879,9730,10771,64324,8467,22938,3054,5…	63976,1063,283248,22992,23613,1107,112869,8804,1523,7750,51804,5469,2186,7088,9678,1108,9044	PRDM16,CENPF,RCOR2,KDM2A,ZMYND8,CHD3,SGF29,CREG1,CUX1,ZMYM2,SIX4,MED1,BPTF,TLE1,PHF14,CHD4,BTAF1,EP300,SAP30L,RUNX2,TASOR,RCOR1,KDM4A,KDM1B,DMAP1,SATB2,YEATS2,SQSTM1,THAP5,CNOT1,SMARCA2,THAP11,MTA3,PCID2,SOX2,RPS14,NCOR1,RBPJ,SIRT1,MACROH2A2,KDM5C,ZNF512B,RING1,USP9X,UBE2D1,NIPBL,SFPQ,ZBTB20,EHMT2,SMARCA4,NELFB,CBX8,HDAC4,RXRA,TRIM33,SNCA,NIF3L1,RFC1,NELFCD,LANCL2,ZNF318,ORC2,CDK6,CUL3,YWHAQ,TAF7…	PRDM16,CENPF,RCOR2,KDM2A,ZMYND8,CHD3,SGF29,CREG1,CUX1,ZMYM2,SIX4,MED1,BPTF,TLE1,PHF14,CHD4,BTAF1	effectsize_up	5.63155e-32	11.7691	7.43196e-28	TRUE
GO_BP	GO:0045892	negative regulation of DNA-templated transcription	1261	468	17	63976,1063,283248,22992,23613,1107,112869,8804,1523,7750,51804,5469,2186,7088,9678,1108,9044,2033,79685,860,23186,9682,221656,55929,23314,55689,8878,168451,23019,6595,57215,57504,55795,6657,6208,9611,3516,23411,55506,8242,57473,6015,8239,7321,25836,6421,26137,10919,6597,25920,57332,9759,6256,51592,6622,60491,5981,51497,55915,24149,4999,1021,8452,10971,6879,9730,10771,64324,8467,22938,3054,51567,2…	63976,1063,283248,22992,23613,1107,112869,8804,1523,7750,51804,5469,2186,7088,9678,1108,9044	PRDM16,CENPF,RCOR2,KDM2A,ZMYND8,CHD3,SGF29,CREG1,CUX1,ZMYM2,SIX4,MED1,BPTF,TLE1,PHF14,CHD4,BTAF1,EP300,SAP30L,RUNX2,RCOR1,KDM4A,KDM1B,DMAP1,SATB2,YEATS2,SQSTM1,THAP5,CNOT1,SMARCA2,THAP11,MTA3,PCID2,SOX2,RPS14,NCOR1,RBPJ,SIRT1,MACROH2A2,KDM5C,ZNF512B,RING1,USP9X,UBE2D1,NIPBL,SFPQ,ZBTB20,EHMT2,SMARCA4,NELFB,CBX8,HDAC4,RXRA,TRIM33,SNCA,NIF3L1,RFC1,NELFCD,LANCL2,ZNF318,ORC2,CDK6,CUL3,YWHAQ,TAF7,DCAF1…	PRDM16,CENPF,RCOR2,KDM2A,ZMYND8,CHD3,SGF29,CREG1,CUX1,ZMYM2,SIX4,MED1,BPTF,TLE1,PHF14,CHD4,BTAF1	effectsize_up	2.37902e-31	11.6469	3.13959e-27	TRUE
GO_BP	GO:0033044	regulation of chromosome organization	245	163	5	1063,9183,23137,9787,6598,5976,891,23272,5073,54386,54780,11065,5514,51434,51377,6604,6595,55795,54617,60,51433,6599,29844,6597,79677,7153,23049,8452,10403,8467,55055,54737,55869,55193,6419,546,86,9031,7014,7528,5925,5885,6605,64682,23063,64151,8289,9735,6602,9274,10155,7203,1017,3550,29882,55729,55743,84861,6601,51535,9918,54552,3184,29117,54892,10783,996,142,79913,23293,4926,197370,3192,56160,3…	1063,9183,23137,9787,6598	CENPF,ZW10,SMC5,DLGAP5,SMARCB1,UPF1,CCNB1,TASOR,PARN,TERF2IP,NSMCE4A,UBE2C,PPP1R10,ANAPC7,UCHL5,SMARCD3,SMARCA2,PCID2,INO80,ACTB,ANAPC5,SMARCC1,TFPT,SMARCA4,SMC6,TOP2A,SMG1,CUL3,NDC80,SMARCA5,ZWILCH,MPHOSPH8,HDAC8,PBRM1,SETMAR,ATRX,ACTL6A,BAZ1B,TERF2,YY1,RB1,RAD21,SMARCE1,ANAPC1,WAPL,NCAPG,ARID1A,KNTC1,SMARCD1,BCL7C,TRIM28,CCT3,CDK2,IK,ANAPC2,ATF7IP,CHFR,KLHL22,SMARCC2,PPHLN1,NCAPD2,GNL3L,HNRNPD,…	CENPF,ZW10,SMC5,DLGAP5,SMARCB1	effectsize_up	3.42165e-31	11.6159	4.51556e-27	TRUE
GO_BP	GO:0045944	positive regulation of transcription by RNA polymerase II	1235	425	13	63976,29028,23613,8986,9440,8621,51804,5469,7003,2186,9862,6598,84181,2033,10025,860,27324,9441,221656,56980,23314,114825,29079,6880,8878,26993,9282,56254,29110,6595,7716,57215,4686,54617,6657,9810,4801,5725,9439,3516,23411,55252,5094,25836,6421,6599,6874,6597,9759,6938,5089,23451,6256,6830,7153,6594,10902,657,6879,8467,988,22938,3054,51586,1956,6596,23635,8573,6773,6239,10135,23126,8861,6299,770…	63976,29028,23613,8986,9440,8621,51804,5469,7003,2186,9862,6598,84181	PRDM16,ATAD2,ZMYND8,RPS6KA4,MED17,CDK13,SIX4,MED1,TEAD1,BPTF,MED24,SMARCB1,CHD6,EP300,MED16,RUNX2,TOX3,MED26,KDM1B,PRDM10,SATB2,PWWP2A,MED4,TAF9,SQSTM1,AKAP8L,MED14,RNF20,TBK1,SMARCA2,VEZF1,THAP11,NCBP1,INO80,SOX2,RNF40,NFYB,PTBP1,MED23,RBPJ,SIRT1,ASXL2,PCBP2,NIPBL,SFPQ,SMARCC1,TAF4,SMARCA4,HDAC4,TCF12,PBX2,SF3B1,RXRA,SUPT6H,TOP2A,SMARCA1,BRD8,BMPR1A,TAF7,SMARCA5,CDC5L,SNW1,HCFC1,MED15,EGFR,HLTF,…	PRDM16,ATAD2,ZMYND8,RPS6KA4,MED17,CDK13,SIX4,MED1,TEAD1,BPTF,MED24,SMARCB1,CHD6	effectsize_up	1.7892e-30	11.4737	2.36121e-26	TRUE
GO_BP	GO:0006302	double-strand break repair	312	173	7	22992,23613,29072,4292,23137,1108,6598,57223,54386,26168,54780,55929,55135,50485,6604,8295,64769,9643,6595,2177,1459,54617,60,65123,23411,56916,7156,24144,25836,6421,10038,6599,56893,6597,79677,54969,2521,10902,57634,7155,23347,51567,55183,23126,55193,6419,55775,86,2140,57599,200558,7528,23028,64710,5885,4173,4436,6605,8289,29128,6602,9274,4171,10933,56907,4172,4175,1111,7468,55257,4174,7913,9400…	22992,23613,29072,4292,23137,1108,6598	KDM2A,ZMYND8,SETD2,MLH1,SMC5,CHD4,SMARCB1,PPP4R3B,TERF2IP,SENP3,NSMCE4A,DMAP1,WRAP53,SMARCAL1,SMARCD3,TRRAP,MEAF6,MORF4L2,SMARCA2,FANCD2,CSNK2A2,INO80,ACTB,INTS3,SIRT1,SMARCAD1,TOP3A,TFIP11,NIPBL,SFPQ,PARP2,SMARCC1,UBQLN4,SMARCA4,SMC6,HPF1,FUS,BRD8,EP400,TOP2B,SMCHD1,TDP2,RIF1,POGZ,PBRM1,SETMAR,TDP1,ACTL6A,EYA3,WDR48,APLF,YY1,KDM1A,NUCKS1,RAD21,MCM4,MSH2,SMARCE1,ARID1A,UHRF1,SMARCD1,BCL7C,MCM2,MO…	KDM2A,ZMYND8,SETD2,MLH1,SMC5,CHD4,SMARCB1	effectsize_up	5.31779e-30	11.379	7.01788e-26	TRUE
GO_BP	GO:0022402	cell cycle process	1293	647	23	1063,9493,4288,3832,9928,29127,22974,1107,29072,10844,4292,5469,9183,7283,1785,26057,9585,23137,25949,9787,6598,4627,11004,8563,5976,891,8451,11065,5514,51434,49856,10274,6604,8940,27175,26993,5586,6595,79892,2177,348995,26065,57504,9101,9793,1459,55795,7840,23369,54617,6657,10116,60,65123,9611,51433,23411,56916,8453,9475,7156,10735,2009,8239,55726,58525,22924,4921,25836,10579,6599,6651,10919,659…	1063,9493,4288,3832,9928,29127,22974,1107,29072,10844,4292,5469,9183,7283,1785,26057,9585,23137,25949,9787,6598,4627,11004	CENPF,KIF23,MKI67,KIF11,KIF14,RACGAP1,TPX2,CHD3,SETD2,TUBGCP2,MLH1,MED1,ZW10,TUBG1,DNM2,ANKRD17,KIF20B,SMC5,SYF2,DLGAP5,SMARCB1,MYH9,KIF2C,THOC5,UPF1,CCNB1,CUL4A,UBE2C,PPP1R10,ANAPC7,WRAP73,STAG1,SMARCD3,TOP3B,TUBG2,AKAP8L,PKN2,SMARCA2,MCMBP,FANCD2,NUP43,LSM14A,MTA3,USP8,CKAP5,CSNK2A2,PCID2,ALMS1,PUM2,INO80,SOX2,FEM1B,ACTB,INTS3,NCOR1,ANAPC5,SIRT1,SMARCAD1,CUL2,ROCK2,TOP3A,STAG2,EML1,USP9X,INTS13…	CENPF,KIF23,MKI67,KIF11,KIF14,RACGAP1,TPX2,CHD3,SETD2,TUBGCP2,MLH1,MED1,ZW10,TUBG1,DNM2,ANKRD17,KIF20B,SMC5,SYF2,DLGAP5,SMARCB1,MYH9,KIF2C	effectsize_up	1.17832e-29	11.3094	1.55503e-25	TRUE
GO_BP	GO:0000819	sister chromatid segregation	227	151	11	1063,9493,3832,9928,29127,22974,9183,7283,9787,6598,11004,891,11065,51434,49856,10274,6604,27175,26993,6595,26065,55795,54617,60,51433,10735,25836,6599,6597,283489,7153,3835,8452,10403,7155,8467,3796,55125,55055,56647,55193,86,9031,3833,9126,5925,5885,6605,64682,23063,64151,8289,8243,9735,3303,6602,9274,23636,3550,29882,3837,27436,55743,84861,8766,6601,9918,22919,29117,24137,54892,10783,996,4926,…	1063,9493,3832,9928,29127,22974,9183,7283,9787,6598,11004	CENPF,KIF23,KIF11,KIF14,RACGAP1,TPX2,ZW10,TUBG1,DLGAP5,SMARCB1,KIF2C,CCNB1,UBE2C,ANAPC7,WRAP73,STAG1,SMARCD3,TUBG2,AKAP8L,SMARCA2,LSM14A,PCID2,INO80,ACTB,ANAPC5,STAG2,NIPBL,SMARCC1,SMARCA4,CHAMP1,TOP2A,KIF22,CUL3,NDC80,TOP2B,SMARCA5,KIF2A,CEP192,ZWILCH,BCCIP,PBRM1,ACTL6A,BAZ1B,KIFC1,SMC3,RB1,RAD21,SMARCE1,ANAPC1,WAPL,NCAPG,ARID1A,SMC1A,KNTC1,HSPA1A,SMARCD1,BCL7C,NUP62,IK,ANAPC2,KPNB1,EML4,CHFR,KL…	CENPF,KIF23,KIF11,KIF14,RACGAP1,TPX2,ZW10,TUBG1,DLGAP5,SMARCB1,KIF2C	effectsize_up	2.30556e-29	11.2504	3.04265e-25	TRUE
GO_BP	GO:0010558	negative regulation of macromolecule biosynthetic process	2691	925	28	284,63976,3070,1063,283248,22992,23613,1107,55095,29890,112869,8986,4292,8804,1523,54906,9320,7750,51804,5469,2186,7088,51490,9678,1108,9044,10492,23644,5976,28960,2033,79685,10658,860,23272,23186,5073,9682,6741,221656,55929,23314,1656,2633,55689,8878,168451,81031,23019,29110,6595,10772,55829,57215,26065,57504,4686,55795,54956,23369,6657,6208,55421,9924,5725,9611,3516,23411,55506,8242,54890,57473…	284,63976,3070,1063,283248,22992,23613,1107,55095,29890,112869,8986,4292,8804,1523,54906,9320,7750,51804,5469,2186,7088,51490,9678,1108,9044,10492,23644	ANGPT1,PRDM16,HELLS,CENPF,RCOR2,KDM2A,ZMYND8,CHD3,SAMD4B,RBM15B,SGF29,RPS6KA4,MLH1,CREG1,CUX1,TASOR2,TRIP12,ZMYM2,SIX4,MED1,BPTF,TLE1,SPOUT1,PHF14,CHD4,BTAF1,SYNCRIP,EDC4,UPF1,DCPS,EP300,SAP30L,CELF1,RUNX2,TASOR,RCOR1,PARN,KDM4A,SSB,KDM1B,DMAP1,SATB2,DDX6,GBP1,YEATS2,SQSTM1,THAP5,SLC2A10,CNOT1,TBK1,SMARCA2,SRSF10,SELENOS,THAP11,LSM14A,MTA3,NCBP1,PCID2,PARP16,PUM2,SOX2,RPS14,NCBP3,PAN2,PTBP1,NCOR1…	ANGPT1,PRDM16,HELLS,CENPF,RCOR2,KDM2A,ZMYND8,CHD3,SAMD4B,RBM15B,SGF29,RPS6KA4,MLH1,CREG1,CUX1,TASOR2,TRIP12,ZMYM2,SIX4,MED1,BPTF,TLE1,SPOUT1,PHF14,CHD4,BTAF1,SYNCRIP,EDC4	effectsize_up	2.49851e-29	11.2433	3.29728e-25	TRUE
GO_BP	GO:0010557	positive regulation of macromolecule biosynthetic process	2599	1032	28	284,63976,29028,8728,3673,23400,834,23613,1107,29072,112869,8986,9440,8621,4292,51804,5469,7003,2186,7088,9862,1785,9588,1108,6598,4627,10492,84181,8563,5976,2033,10025,144245,10658,860,5073,9682,6741,27324,9441,221656,55929,56980,23314,114825,29079,55135,6880,51377,8878,6604,8295,26993,64769,81031,9643,9282,55695,56254,29110,6595,6416,10262,7716,5430,57215,10189,57504,4686,8896,4301,23326,55795,…	284,63976,29028,8728,3673,23400,834,23613,1107,29072,112869,8986,9440,8621,4292,51804,5469,7003,2186,7088,9862,1785,9588,1108,6598,4627,10492,84181	ANGPT1,PRDM16,ATAD2,ADAM19,ITGA2,ATP13A2,CASP1,ZMYND8,CHD3,SETD2,SGF29,RPS6KA4,MED17,CDK13,MLH1,SIX4,MED1,TEAD1,BPTF,TLE1,MED24,DNM2,PRDX6,CHD4,SMARCB1,MYH9,SYNCRIP,CHD6,THOC5,UPF1,EP300,MED16,ALG10B,CELF1,RUNX2,PARN,KDM4A,SSB,TOX3,MED26,KDM1B,DMAP1,PRDM10,SATB2,PWWP2A,MED4,WRAP53,TAF9,UCHL5,SQSTM1,SMARCD3,TRRAP,AKAP8L,MEAF6,SLC2A10,MORF4L2,MED14,NSUN5,RNF20,TBK1,SMARCA2,MAP2K4,SF3B4,VEZF1,POLR2A…	ANGPT1,PRDM16,ATAD2,ADAM19,ITGA2,ATP13A2,CASP1,ZMYND8,CHD3,SETD2,SGF29,RPS6KA4,MED17,CDK13,MLH1,SIX4,MED1,TEAD1,BPTF,TLE1,MED24,DNM2,PRDX6,CHD4,SMARCB1,MYH9,SYNCRIP,CHD6	effectsize_up	1.85207e-28	11.0651	2.44418e-24	TRUE
GO_BP	GO:0009890	negative regulation of biosynthetic process	2755	946	28	284,63976,3070,1063,283248,22992,23613,1107,55095,29890,112869,8986,4292,8804,1523,54906,9320,7750,51804,5469,2186,7088,51490,9678,1108,9044,10492,23644,5976,28960,2033,79685,10658,860,23272,23186,5073,9682,6741,221656,55929,23314,1656,2633,55689,8878,168451,81031,23019,29110,6595,10772,55829,57215,26065,57504,4686,55795,54956,23369,6657,6208,55421,9924,5725,9611,3516,23411,55506,8242,54890,57473…	284,63976,3070,1063,283248,22992,23613,1107,55095,29890,112869,8986,4292,8804,1523,54906,9320,7750,51804,5469,2186,7088,51490,9678,1108,9044,10492,23644	ANGPT1,PRDM16,HELLS,CENPF,RCOR2,KDM2A,ZMYND8,CHD3,SAMD4B,RBM15B,SGF29,RPS6KA4,MLH1,CREG1,CUX1,TASOR2,TRIP12,ZMYM2,SIX4,MED1,BPTF,TLE1,SPOUT1,PHF14,CHD4,BTAF1,SYNCRIP,EDC4,UPF1,DCPS,EP300,SAP30L,CELF1,RUNX2,TASOR,RCOR1,PARN,KDM4A,SSB,KDM1B,DMAP1,SATB2,DDX6,GBP1,YEATS2,SQSTM1,THAP5,SLC2A10,CNOT1,TBK1,SMARCA2,SRSF10,SELENOS,THAP11,LSM14A,MTA3,NCBP1,PCID2,PARP16,PUM2,SOX2,RPS14,NCBP3,PAN2,PTBP1,NCOR1…	ANGPT1,PRDM16,HELLS,CENPF,RCOR2,KDM2A,ZMYND8,CHD3,SAMD4B,RBM15B,SGF29,RPS6KA4,MLH1,CREG1,CUX1,TASOR2,TRIP12,ZMYM2,SIX4,MED1,BPTF,TLE1,SPOUT1,PHF14,CHD4,BTAF1,SYNCRIP,EDC4	effectsize_up	4.02336e-28	10.9954	5.30963e-24	TRUE
GO_BP	GO:0031327	negative regulation of cellular biosynthetic process	2741	939	28	284,63976,3070,1063,283248,22992,23613,1107,55095,29890,112869,8986,4292,8804,1523,54906,9320,7750,51804,5469,2186,7088,51490,9678,1108,9044,10492,23644,5976,28960,2033,79685,10658,860,23272,23186,5073,9682,6741,221656,55929,23314,1656,2633,55689,8878,168451,81031,23019,29110,6595,10772,55829,57215,26065,57504,4686,55795,54956,23369,6657,6208,55421,9924,5725,9611,3516,23411,55506,8242,54890,57473…	284,63976,3070,1063,283248,22992,23613,1107,55095,29890,112869,8986,4292,8804,1523,54906,9320,7750,51804,5469,2186,7088,51490,9678,1108,9044,10492,23644	ANGPT1,PRDM16,HELLS,CENPF,RCOR2,KDM2A,ZMYND8,CHD3,SAMD4B,RBM15B,SGF29,RPS6KA4,MLH1,CREG1,CUX1,TASOR2,TRIP12,ZMYM2,SIX4,MED1,BPTF,TLE1,SPOUT1,PHF14,CHD4,BTAF1,SYNCRIP,EDC4,UPF1,DCPS,EP300,SAP30L,CELF1,RUNX2,TASOR,RCOR1,PARN,KDM4A,SSB,KDM1B,DMAP1,SATB2,DDX6,GBP1,YEATS2,SQSTM1,THAP5,SLC2A10,CNOT1,TBK1,SMARCA2,SRSF10,SELENOS,THAP11,LSM14A,MTA3,NCBP1,PCID2,PARP16,PUM2,SOX2,RPS14,NCBP3,PAN2,PTBP1,NCOR1…	ANGPT1,PRDM16,HELLS,CENPF,RCOR2,KDM2A,ZMYND8,CHD3,SAMD4B,RBM15B,SGF29,RPS6KA4,MLH1,CREG1,CUX1,TASOR2,TRIP12,ZMYM2,SIX4,MED1,BPTF,TLE1,SPOUT1,PHF14,CHD4,BTAF1,SYNCRIP,EDC4	effectsize_up	4.14927e-28	10.9926	5.4758e-24	TRUE
GO_BP	GO:0051173	positive regulation of nitrogen compound metabolic process	3086	1294	32	284,63976,29028,55215,3673,9928,22974,834,23613,1107,55095,112869,8986,9440,8621,4292,51804,5469,7003,2186,8078,9862,1785,9588,1108,8975,6598,4627,10492,84181,114049,152503,8563,5976,28960,2033,10025,144245,10658,860,5073,54386,6741,27324,9441,221656,55929,8451,56980,23314,11065,5514,114825,29079,55135,6880,51377,8878,6604,8295,26993,64769,81031,9643,9282,55695,23019,56254,29110,6595,6416,10262,7…	284,63976,29028,55215,3673,9928,22974,834,23613,1107,55095,112869,8986,9440,8621,4292,51804,5469,7003,2186,8078,9862,1785,9588,1108,8975,6598,4627,10492,84181,114049,152503	ANGPT1,PRDM16,ATAD2,FANCI,ITGA2,KIF14,TPX2,CASP1,ZMYND8,CHD3,SAMD4B,SGF29,RPS6KA4,MED17,CDK13,MLH1,SIX4,MED1,TEAD1,BPTF,USP5,MED24,DNM2,PRDX6,CHD4,USP13,SMARCB1,MYH9,SYNCRIP,CHD6,BUD23,SH3D19,THOC5,UPF1,DCPS,EP300,MED16,ALG10B,CELF1,RUNX2,PARN,TERF2IP,SSB,TOX3,MED26,KDM1B,DMAP1,CUL4A,PRDM10,SATB2,UBE2C,PPP1R10,PWWP2A,MED4,WRAP53,TAF9,UCHL5,SQSTM1,SMARCD3,TRRAP,AKAP8L,MEAF6,SLC2A10,MORF4L2,MED14,N…	ANGPT1,PRDM16,ATAD2,FANCI,ITGA2,KIF14,TPX2,CASP1,ZMYND8,CHD3,SAMD4B,SGF29,RPS6KA4,MED17,CDK13,MLH1,SIX4,MED1,TEAD1,BPTF,USP5,MED24,DNM2,PRDX6,CHD4,USP13,SMARCB1,MYH9,SYNCRIP,CHD6,BUD23,SH3D19	effectsize_up	4.44402e-28	10.9864	5.86477e-24	TRUE
GO_BP	GO:0051983	regulation of chromosome segregation	131	83	7	1063,4288,9183,23137,9787,6598,11004,891,11065,51434,6604,6595,1459,55795,23369,60,51433,6599,6597,79677,8452,10403,55055,55193,86,9698,5925,5885,6605,64682,64151,8289,9735,6602,9274,3550,29882,55743,84861,6601,9918,29117,54892,10783,996,4926,3192,10592,10051,23397,8379,4085,983,286053,9184,8697,9319,57405,51776,8881,472,22933,7175,55920,55274,5977,51143,51451,147841,9212,56984,83540,55781,8110,8…	1063,4288,9183,23137,9787,6598,11004	CENPF,MKI67,ZW10,SMC5,DLGAP5,SMARCB1,KIF2C,CCNB1,UBE2C,ANAPC7,SMARCD3,SMARCA2,CSNK2A2,PCID2,PUM2,ACTB,ANAPC5,SMARCC1,SMARCA4,SMC6,CUL3,NDC80,ZWILCH,PBRM1,ACTL6A,PUM1,RB1,RAD21,SMARCE1,ANAPC1,NCAPG,ARID1A,KNTC1,SMARCD1,BCL7C,IK,ANAPC2,CHFR,KLHL22,SMARCC2,NCAPD2,BRD7,NCAPG2,NEK6,CDC27,NUMA1,HNRNPU,SMC2,SMC4,NCAPH,MAD1L1,MAD2L1,CDK1,NSMCE2,BUB3,CDC23,TRIP13,SPC25,MAP3K20,CDC16,ATM,SIRT2,TPR,RCC2,PHF…	CENPF,MKI67,ZW10,SMC5,DLGAP5,SMARCB1,KIF2C	effectsize_up	2.10535e-27	10.845	2.77843e-23	TRUE
GO_BP	GO:0098813	nuclear chromosome segregation	315	179	12	1063,9493,3832,9928,29127,22974,4292,9183,7283,9787,6598,11004,891,11065,51434,49856,10274,6604,27175,26993,6595,2177,26065,55795,54617,60,51433,10735,25836,6599,10919,6597,283489,7153,3835,8452,10403,7155,8467,3796,55125,55055,56647,55193,86,10096,9031,3833,9126,5925,5885,6605,64682,23063,64151,8289,8243,1642,9735,3303,6602,9274,23636,3550,29882,3837,27436,55743,84861,8766,6601,9918,22919,29117,…	1063,9493,3832,9928,29127,22974,4292,9183,7283,9787,6598,11004	CENPF,KIF23,KIF11,KIF14,RACGAP1,TPX2,MLH1,ZW10,TUBG1,DLGAP5,SMARCB1,KIF2C,CCNB1,UBE2C,ANAPC7,WRAP73,STAG1,SMARCD3,TUBG2,AKAP8L,SMARCA2,FANCD2,LSM14A,PCID2,INO80,ACTB,ANAPC5,STAG2,NIPBL,SMARCC1,EHMT2,SMARCA4,CHAMP1,TOP2A,KIF22,CUL3,NDC80,TOP2B,SMARCA5,KIF2A,CEP192,ZWILCH,BCCIP,PBRM1,ACTL6A,ACTR3,BAZ1B,KIFC1,SMC3,RB1,RAD21,SMARCE1,ANAPC1,WAPL,NCAPG,ARID1A,SMC1A,DDB1,KNTC1,HSPA1A,SMARCD1,BCL7C,NUP62…	CENPF,KIF23,KIF11,KIF14,RACGAP1,TPX2,MLH1,ZW10,TUBG1,DLGAP5,SMARCB1,KIF2C	effectsize_up	2.813e-27	10.8185	3.71232e-23	TRUE
GO_BP	GO:0009891	positive regulation of biosynthetic process	2708	1075	28	284,63976,29028,8728,3673,23400,834,23613,1107,29072,112869,8986,9440,8621,4292,51804,5469,7003,2186,7088,9862,1785,9588,1108,6598,4627,10492,84181,8563,5976,2033,10025,144245,10658,860,57223,5073,9682,6741,27324,9441,221656,55929,56980,23314,114825,29079,55135,6880,51377,8878,6604,8295,26993,64769,81031,9643,9282,55695,56254,29110,6595,6416,10262,7716,5430,57215,10189,57504,4686,8896,4301,23326,…	284,63976,29028,8728,3673,23400,834,23613,1107,29072,112869,8986,9440,8621,4292,51804,5469,7003,2186,7088,9862,1785,9588,1108,6598,4627,10492,84181	ANGPT1,PRDM16,ATAD2,ADAM19,ITGA2,ATP13A2,CASP1,ZMYND8,CHD3,SETD2,SGF29,RPS6KA4,MED17,CDK13,MLH1,SIX4,MED1,TEAD1,BPTF,TLE1,MED24,DNM2,PRDX6,CHD4,SMARCB1,MYH9,SYNCRIP,CHD6,THOC5,UPF1,EP300,MED16,ALG10B,CELF1,RUNX2,PPP4R3B,PARN,KDM4A,SSB,TOX3,MED26,KDM1B,DMAP1,PRDM10,SATB2,PWWP2A,MED4,WRAP53,TAF9,UCHL5,SQSTM1,SMARCD3,TRRAP,AKAP8L,MEAF6,SLC2A10,MORF4L2,MED14,NSUN5,RNF20,TBK1,SMARCA2,MAP2K4,SF3B4,VEZF…	ANGPT1,PRDM16,ATAD2,ADAM19,ITGA2,ATP13A2,CASP1,ZMYND8,CHD3,SETD2,SGF29,RPS6KA4,MED17,CDK13,MLH1,SIX4,MED1,TEAD1,BPTF,TLE1,MED24,DNM2,PRDX6,CHD4,SMARCB1,MYH9,SYNCRIP,CHD6	effectsize_up	8.16347e-27	10.7204	1.07733e-22	TRUE
GO_BP	GO:0031328	positive regulation of cellular biosynthetic process	2686	1066	28	284,63976,29028,8728,3673,23400,834,23613,1107,29072,112869,8986,9440,8621,4292,51804,5469,7003,2186,7088,9862,1785,9588,1108,6598,4627,10492,84181,8563,5976,2033,10025,144245,10658,860,57223,5073,9682,6741,27324,9441,221656,55929,56980,23314,114825,29079,55135,6880,51377,8878,6604,8295,26993,64769,81031,9643,9282,55695,56254,29110,6595,6416,10262,7716,5430,57215,10189,57504,4686,8896,4301,23326,…	284,63976,29028,8728,3673,23400,834,23613,1107,29072,112869,8986,9440,8621,4292,51804,5469,7003,2186,7088,9862,1785,9588,1108,6598,4627,10492,84181	ANGPT1,PRDM16,ATAD2,ADAM19,ITGA2,ATP13A2,CASP1,ZMYND8,CHD3,SETD2,SGF29,RPS6KA4,MED17,CDK13,MLH1,SIX4,MED1,TEAD1,BPTF,TLE1,MED24,DNM2,PRDX6,CHD4,SMARCB1,MYH9,SYNCRIP,CHD6,THOC5,UPF1,EP300,MED16,ALG10B,CELF1,RUNX2,PPP4R3B,PARN,KDM4A,SSB,TOX3,MED26,KDM1B,DMAP1,PRDM10,SATB2,PWWP2A,MED4,WRAP53,TAF9,UCHL5,SQSTM1,SMARCD3,TRRAP,AKAP8L,MEAF6,SLC2A10,MORF4L2,MED14,NSUN5,RNF20,TBK1,SMARCA2,MAP2K4,SF3B4,VEZF…	ANGPT1,PRDM16,ATAD2,ADAM19,ITGA2,ATP13A2,CASP1,ZMYND8,CHD3,SETD2,SGF29,RPS6KA4,MED17,CDK13,MLH1,SIX4,MED1,TEAD1,BPTF,TLE1,MED24,DNM2,PRDX6,CHD4,SMARCB1,MYH9,SYNCRIP,CHD6	effectsize_up	1.13503e-26	10.6899	1.49791e-22	TRUE
GO_BP	GO:0006282	regulation of DNA repair	215	118	3	29072,112869,6598,57223,54386,26168,55929,8451,55135,6880,51377,6604,8505,8295,64769,9643,6595,23326,54617,60,23411,24144,6599,56893,6874,29844,6597,57332,2521,11143,10902,6879,57634,7155,23347,1956,55183,55193,6419,117143,86,2140,57599,7014,5111,7528,23028,6605,8289,23450,6602,9274,10933,10155,56907,1111,7468,55257,7913,9400,6601,6118,29117,79184,57103,151987,3146,142,79913,84309,545,1660,6878,5…	29072,112869,6598	SETD2,SGF29,SMARCB1,PPP4R3B,TERF2IP,SENP3,DMAP1,CUL4A,WRAP53,TAF9,UCHL5,SMARCD3,PARG,TRRAP,MEAF6,MORF4L2,SMARCA2,USP22,INO80,ACTB,SIRT1,TFIP11,SMARCC1,UBQLN4,TAF4,TFPT,SMARCA4,CBX8,FUS,KAT7,BRD8,TAF7,EP400,TOP2B,SMCHD1,EGFR,RIF1,PBRM1,SETMAR,TADA1,ACTL6A,EYA3,WDR48,TERF2,PCNA,YY1,KDM1A,SMARCE1,ARID1A,SF3B3,SMARCD1,BCL7C,MORF4L1,TRIM28,SPIRE1,CHEK1,NSD2,MRGBP,DEK,RECQL5,SMARCC2,RPA2,BRD7,BRCC3,TIG…	SETD2,SGF29,SMARCB1	effectsize_up	1.21186e-26	10.6838	1.59929e-22	TRUE
GO_BP	GO:0051726	regulation of cell cycle	1118	529	20	1063,9493,4288,3832,9928,29127,22974,29072,112869,8621,984,5469,9183,26057,9585,23137,25949,9787,6598,11004,8563,891,10527,55929,8451,11065,5514,51434,55689,51377,6604,168451,8295,64769,9643,5586,6595,9039,2177,57504,1459,23326,55795,7840,23369,54617,6657,10116,60,65123,51433,23411,9475,90806,55726,58525,22924,4921,6599,6651,54475,29844,6597,79677,11143,1021,8452,10403,10902,57634,6154,8467,988,3…	1063,9493,4288,3832,9928,29127,22974,29072,112869,8621,984,5469,9183,26057,9585,23137,25949,9787,6598,11004	CENPF,KIF23,MKI67,KIF11,KIF14,RACGAP1,TPX2,SETD2,SGF29,CDK13,CDK11B,MED1,ZW10,ANKRD17,KIF20B,SMC5,SYF2,DLGAP5,SMARCB1,KIF2C,THOC5,CCNB1,IPO7,DMAP1,CUL4A,UBE2C,PPP1R10,ANAPC7,YEATS2,UCHL5,SMARCD3,THAP5,TRRAP,MEAF6,MORF4L2,PKN2,SMARCA2,UBA3,FANCD2,MTA3,CSNK2A2,USP22,PCID2,ALMS1,PUM2,INO80,SOX2,FEM1B,ACTB,INTS3,ANAPC5,SIRT1,ROCK2,ANGEL2,INTS13,WIZ,MAPRE3,DDR2,SMARCC1,SON,NLE1,TFPT,SMARCA4,SMC6,KAT7,…	CENPF,KIF23,MKI67,KIF11,KIF14,RACGAP1,TPX2,SETD2,SGF29,CDK13,CDK11B,MED1,ZW10,ANKRD17,KIF20B,SMC5,SYF2,DLGAP5,SMARCB1,KIF2C	effectsize_up	1.75693e-25	10.4328	2.31862e-21	TRUE
GO_BP	GO:0006310	DNA recombination	341	153	5	23613,29072,4292,23137,1108,54386,26168,54780,55929,55135,51377,8940,8295,64769,9643,22944,2177,10189,54617,60,65123,56916,4437,7156,25836,6421,56893,29844,79677,2521,6830,7153,10902,9730,57634,7155,23347,9984,55183,23126,86,57599,7014,200558,7528,23028,64710,5885,4173,4436,2956,29128,4171,10933,4172,4175,1111,3009,7468,55257,4174,3008,9400,51444,4176,6118,23075,151987,3146,2547,142,7037,79913,61…	23613,29072,4292,23137,1108	ZMYND8,SETD2,MLH1,SMC5,CHD4,TERF2IP,SENP3,NSMCE4A,DMAP1,WRAP53,UCHL5,TOP3B,TRRAP,MEAF6,MORF4L2,KIN,FANCD2,ALYREF,INO80,ACTB,INTS3,SMARCAD1,MSH3,TOP3A,NIPBL,SFPQ,UBQLN4,TFPT,SMC6,FUS,SUPT6H,TOP2A,BRD8,DCAF1,EP400,TOP2B,SMCHD1,THOC1,RIF1,POGZ,ACTL6A,WDR48,TERF2,APLF,YY1,KDM1A,NUCKS1,RAD21,MCM4,MSH2,MSH6,UHRF1,MCM2,MORF4L1,MCM3,MCM6,CHEK1,H1-5,NSD2,MRGBP,MCM5,H1-4,RECQL5,RNF138,MCM7,RPA2,SWAP70,PPP4…	ZMYND8,SETD2,MLH1,SMC5,CHD4	effectsize_up	4.93034e-25	10.3343	6.50656e-21	TRUE
GO_BP	GO:0000278	mitotic cell cycle	909	498	21	56992,1063,9493,4288,3832,9928,29127,22974,29072,10844,984,9183,7283,1785,26057,9585,23137,25949,9787,6598,11004,891,8451,11065,5514,51434,49856,10274,6604,27175,26993,5586,6595,9039,2177,26065,57504,9101,9793,23326,55795,54617,60,65123,51433,23411,8453,9475,10735,2009,90806,55726,4921,25836,10579,6599,6651,54475,6597,9837,10426,283489,3835,1021,8452,10403,143384,6154,8467,1956,3796,55125,55055,5…	56992,1063,9493,4288,3832,9928,29127,22974,29072,10844,984,9183,7283,1785,26057,9585,23137,25949,9787,6598,11004	KIF15,CENPF,KIF23,MKI67,KIF11,KIF14,RACGAP1,TPX2,SETD2,TUBGCP2,CDK11B,ZW10,TUBG1,DNM2,ANKRD17,KIF20B,SMC5,SYF2,DLGAP5,SMARCB1,KIF2C,CCNB1,CUL4A,UBE2C,PPP1R10,ANAPC7,WRAP73,STAG1,SMARCD3,TUBG2,AKAP8L,PKN2,SMARCA2,UBA3,FANCD2,LSM14A,MTA3,USP8,CKAP5,USP22,PCID2,INO80,ACTB,INTS3,ANAPC5,SIRT1,CUL2,ROCK2,STAG2,EML1,ANGEL2,INTS13,DDR2,NIPBL,TACC2,SMARCC1,SON,NLE1,SMARCA4,GINS1,TUBGCP3,CHAMP1,KIF22,CDK6,…	KIF15,CENPF,KIF23,MKI67,KIF11,KIF14,RACGAP1,TPX2,SETD2,TUBGCP2,CDK11B,ZW10,TUBG1,DNM2,ANKRD17,KIF20B,SMC5,SYF2,DLGAP5,SMARCB1,KIF2C	effectsize_up	2.47633e-24	10.1784	3.26801e-20	TRUE
GO_BP	GO:1903047	mitotic cell cycle process	759	418	18	1063,9493,4288,3832,9928,29127,22974,29072,9183,7283,1785,26057,9585,23137,25949,9787,6598,11004,891,8451,11065,5514,51434,49856,10274,6604,27175,26993,6595,2177,26065,57504,9101,9793,55795,54617,60,65123,51433,8453,9475,10735,2009,55726,4921,25836,10579,6599,6651,6597,9837,283489,3835,1021,8452,10403,143384,6154,8467,1956,3796,55125,55055,56647,3064,5356,1981,6241,55193,7329,8841,6419,23363,2579…	1063,9493,4288,3832,9928,29127,22974,29072,9183,7283,1785,26057,9585,23137,25949,9787,6598,11004	CENPF,KIF23,MKI67,KIF11,KIF14,RACGAP1,TPX2,SETD2,ZW10,TUBG1,DNM2,ANKRD17,KIF20B,SMC5,SYF2,DLGAP5,SMARCB1,KIF2C,CCNB1,CUL4A,UBE2C,PPP1R10,ANAPC7,WRAP73,STAG1,SMARCD3,TUBG2,AKAP8L,SMARCA2,FANCD2,LSM14A,MTA3,USP8,CKAP5,PCID2,INO80,ACTB,INTS3,ANAPC5,CUL2,ROCK2,STAG2,EML1,INTS13,DDR2,NIPBL,TACC2,SMARCC1,SON,SMARCA4,GINS1,CHAMP1,KIF22,CDK6,CUL3,NDC80,CACUL1,RPL26,SMARCA5,EGFR,KIF2A,CEP192,ZWILCH,BCCIP,…	CENPF,KIF23,MKI67,KIF11,KIF14,RACGAP1,TPX2,SETD2,ZW10,TUBG1,DNM2,ANKRD17,KIF20B,SMC5,SYF2,DLGAP5,SMARCB1,KIF2C	effectsize_up	7.66978e-24	10.0678	1.01218e-19	TRUE
GO_BP	GO:0010605	negative regulation of macromolecule metabolic process	3198	1172	32	284,63976,3070,1063,286204,23400,283248,22992,23613,1107,55095,29890,112869,8986,4292,8804,1523,54906,9320,7750,51804,5469,5511,2186,7088,51490,51035,9678,1108,9044,10492,23644,5976,28960,2033,79685,10658,860,23272,23186,5073,54386,26168,10527,57465,9682,6741,221656,55929,23314,1656,2633,6880,55689,51377,8878,168451,81031,23019,29110,6595,10772,55829,57215,26065,57504,9101,4686,1459,55795,8710,54…	284,63976,3070,1063,286204,23400,283248,22992,23613,1107,55095,29890,112869,8986,4292,8804,1523,54906,9320,7750,51804,5469,5511,2186,7088,51490,51035,9678,1108,9044,10492,23644	ANGPT1,PRDM16,HELLS,CENPF,CRB2,ATP13A2,RCOR2,KDM2A,ZMYND8,CHD3,SAMD4B,RBM15B,SGF29,RPS6KA4,MLH1,CREG1,CUX1,TASOR2,TRIP12,ZMYM2,SIX4,MED1,PPP1R8,BPTF,TLE1,SPOUT1,UBXN1,PHF14,CHD4,BTAF1,SYNCRIP,EDC4,UPF1,DCPS,EP300,SAP30L,CELF1,RUNX2,TASOR,RCOR1,PARN,TERF2IP,SENP3,IPO7,TBC1D24,KDM4A,SSB,KDM1B,DMAP1,SATB2,DDX6,GBP1,TAF9,YEATS2,UCHL5,SQSTM1,THAP5,SLC2A10,CNOT1,TBK1,SMARCA2,SRSF10,SELENOS,THAP11,LSM14…	ANGPT1,PRDM16,HELLS,CENPF,CRB2,ATP13A2,RCOR2,KDM2A,ZMYND8,CHD3,SAMD4B,RBM15B,SGF29,RPS6KA4,MLH1,CREG1,CUX1,TASOR2,TRIP12,ZMYM2,SIX4,MED1,PPP1R8,BPTF,TLE1,SPOUT1,UBXN1,PHF14,CHD4,BTAF1,SYNCRIP,EDC4	effectsize_up	9.66539e-24	10.045	1.27554e-19	TRUE
GO_BP	GO:0016192	vesicle-mediated transport	1543	882	13	284,3673,23400,8804,5584,9183,1121,1785,9805,23095,10487,4627,23431,57465,10427,23062,91461,29097,8878,9527,79720,50618,55658,30845,7840,93343,11311,1793,60,197,4905,10497,25977,80055,53944,51614,6622,10938,867,8452,200576,221079,1211,22883,23677,57502,8573,9892,51454,8394,23258,9550,3064,4233,5987,5054,4074,26000,1182,51429,55604,6386,83737,81609,3996,9066,79874,7052,26020,23355,7260,10987,5898,…	284,3673,23400,8804,5584,9183,1121,1785,9805,23095,10487,4627,23431	ANGPT1,ITGA2,ATP13A2,CREG1,PRKCI,ZW10,CHM,DNM2,SCRN1,KIF1B,CAP1,MYH9,AP4E1,TBC1D24,SEC24B,GGA2,PKDCC,CNIH4,SQSTM1,GOSR1,VPS37B,ITSN2,RNF126,EHD3,ALMS1,MVB12A,VPS45,DOCK1,ACTB,AHSG,NSF,UNC13B,NECAP1,PGAP1,CSNK1G1,ERGIC3,SNCA,EHD1,CBL,CUL3,PIKFYVE,ARL5B,CLTA,CLSTN1,SH3BP4,NLGN4X,CASK,SNAP91,GULP1,PIP5K1A,DENND5A,ATP6V1G1,HTT,MET,TRIM27,SERPINE1,M6PR,TBC1D10B,CLCN3,SNX9,CARMIL1,SDCBP,ITCH,SNX27,LLGL…	ANGPT1,ITGA2,ATP13A2,CREG1,PRKCI,ZW10,CHM,DNM2,SCRN1,KIF1B,CAP1,MYH9,AP4E1	effectsize_down	1.12254e-23	-10.0302	1.48142e-19	TRUE
GO_BP	GO:0010604	positive regulation of macromolecule metabolic process	3501	1430	36	284,63976,29028,55215,8728,3673,9928,22974,23400,834,23613,1107,55095,29072,112869,8986,9440,8621,4292,51804,5469,7003,2186,8078,7088,9862,1785,9588,1108,8975,6598,4627,10492,84181,114049,152503,8563,5976,28960,2033,10025,144245,10658,860,5073,54386,9682,6741,27324,9441,221656,55929,8451,56980,23314,11065,5514,114825,29079,55135,6880,51377,8878,6604,8295,26993,64769,81031,9643,9282,55695,23019,56…	284,63976,29028,55215,8728,3673,9928,22974,23400,834,23613,1107,55095,29072,112869,8986,9440,8621,4292,51804,5469,7003,2186,8078,7088,9862,1785,9588,1108,8975,6598,4627,10492,84181,114049,152503	ANGPT1,PRDM16,ATAD2,FANCI,ADAM19,ITGA2,KIF14,TPX2,ATP13A2,CASP1,ZMYND8,CHD3,SAMD4B,SETD2,SGF29,RPS6KA4,MED17,CDK13,MLH1,SIX4,MED1,TEAD1,BPTF,USP5,TLE1,MED24,DNM2,PRDX6,CHD4,USP13,SMARCB1,MYH9,SYNCRIP,CHD6,BUD23,SH3D19,THOC5,UPF1,DCPS,EP300,MED16,ALG10B,CELF1,RUNX2,PARN,TERF2IP,KDM4A,SSB,TOX3,MED26,KDM1B,DMAP1,CUL4A,PRDM10,SATB2,UBE2C,PPP1R10,PWWP2A,MED4,WRAP53,TAF9,UCHL5,SQSTM1,SMARCD3,TRRAP,AKAP…	ANGPT1,PRDM16,ATAD2,FANCI,ADAM19,ITGA2,KIF14,TPX2,ATP13A2,CASP1,ZMYND8,CHD3,SAMD4B,SETD2,SGF29,RPS6KA4,MED17,CDK13,MLH1,SIX4,MED1,TEAD1,BPTF,USP5,TLE1,MED24,DNM2,PRDX6,CHD4,USP13,SMARCB1,MYH9,SYNCRIP,CHD6,BUD23,SH3D19	effectsize_up	1.17799e-23	10.0255	1.55459e-19	TRUE
GO_BP	GO:0000122	negative regulation of transcription by RNA polymerase II	918	330	9	63976,23613,1107,112869,1523,5469,2186,9678,1108,2033,79685,221656,55929,23314,55689,8878,168451,23019,6595,57215,57504,55795,6657,6208,9611,3516,23411,55506,57473,8239,7321,25836,6421,26137,10919,6597,57332,9759,6256,51592,6622,60491,5981,4999,1021,8452,6879,9730,64324,22938,3054,22913,64376,6239,55183,23528,8861,6299,55869,7707,5987,81857,9646,7329,8841,23468,4088,10363,79577,6386,5111,7528,230…	63976,23613,1107,112869,1523,5469,2186,9678,1108	PRDM16,ZMYND8,CHD3,SGF29,CUX1,MED1,BPTF,PHF14,CHD4,EP300,SAP30L,KDM1B,DMAP1,SATB2,YEATS2,SQSTM1,THAP5,CNOT1,SMARCA2,THAP11,MTA3,PCID2,SOX2,RPS14,NCOR1,RBPJ,SIRT1,MACROH2A2,ZNF512B,USP9X,UBE2D1,NIPBL,SFPQ,ZBTB20,EHMT2,SMARCA4,CBX8,HDAC4,RXRA,TRIM33,SNCA,NIF3L1,RFC1,ORC2,CDK6,CUL3,TAF7,DCAF1,NSD1,SNW1,HCFC1,RALY,IKZF5,RREB1,RIF1,ZNF281,LDB1,SALL1,HDAC8,ZNF148,TRIM27,MED25,CTR9,UBE2I,HDAC3,CBX5,SMAD…	PRDM16,ZMYND8,CHD3,SGF29,CUX1,MED1,BPTF,PHF14,CHD4	effectsize_up	1.43878e-23	10.0057	1.89875e-19	TRUE
GO_BP	GO:0006261	DNA-templated DNA replication	162	90	0	5976,10714,56897,23595,50485,79892,10189,54617,58525,5982,9837,5981,11143,4999,5425,9984,11169,222229,5558,5985,6419,546,7014,5111,5000,64710,4173,63922,4171,5557,1017,4172,4175,5984,11232,5442,4174,3978,9400,4176,5422,25792,5983,142,6117,79075,5424,545,64318,1025,54108,3980,2260,64785,23649,6240,84296,57697,92667,51053,50484,259282,5001,11284,10498,11177,4361,4796,2237,5965,10111,8882,51507,4683…		UPF1,POLD3,WRNIP1,ORC3,SMARCAL1,MCMBP,ALYREF,INO80,WIZ,RFC2,GINS1,RFC1,KAT7,ORC2,POLD2,THOC1,WDHD1,LRWD1,PRIM2,RFC5,SETMAR,ATRX,TERF2,PCNA,ORC4,NUCKS1,MCM4,CHTF18,MCM2,PRIM1,CDK2,MCM3,MCM6,RFC4,POLG2,POLRMT,MCM5,LIG1,RECQL5,MCM7,POLA1,CIZ1,RFC3,PARP1,RPA1,DSCC1,POLD1,ATR,NOC3L,CDK9,CHRAC1,LIG3,FGFR1,GINS3,POLA2,RRM1,GINS4,FANCM,MGME1,GMNN,RRM2B,BOD1L1,ORC5,PNKP,CARM1,BAZ1A,MRE11,TONSL,FEN1,RECQL,…		effectsize_up	3.96039e-23	9.90498	5.22653e-19	TRUE
GO_BP	GO:0043933	protein-containing complex organization	2448	1369	38	284,63976,3070,1063,4288,9928,22974,220,834,22992,23613,1107,25980,29890,29072,112869,8986,10844,9440,1659,54906,9320,5469,7003,9183,23195,2186,7283,9862,9678,23137,1108,9044,9787,6598,84181,114049,11004,55677,5976,2033,10025,55015,10658,1106,23272,23186,9682,54780,9441,221656,55929,23314,11065,2633,114825,29079,6880,55689,50485,51377,6604,54821,27175,8295,64769,54961,9643,9282,56254,6595,10772,5…	284,63976,3070,1063,4288,9928,22974,220,834,22992,23613,1107,25980,29890,29072,112869,8986,10844,9440,1659,54906,9320,5469,7003,9183,23195,2186,7283,9862,9678,23137,1108,9044,9787,6598,84181,114049,11004	ANGPT1,PRDM16,HELLS,CENPF,MKI67,KIF14,TPX2,ALDH1A3,CASP1,KDM2A,ZMYND8,CHD3,AAR2,RBM15B,SETD2,SGF29,RPS6KA4,TUBGCP2,MED17,DHX8,TASOR2,TRIP12,MED1,TEAD1,ZW10,MDN1,BPTF,TUBG1,MED24,PHF14,SMC5,CHD4,BTAF1,DLGAP5,SMARCB1,CHD6,BUD23,KIF2C,IWS1,UPF1,EP300,MED16,PRPF39,CELF1,CHD2,TASOR,RCOR1,KDM4A,NSMCE4A,MED26,KDM1B,DMAP1,SATB2,UBE2C,GBP1,PWWP2A,MED4,TAF9,YEATS2,SMARCAL1,UCHL5,SMARCD3,ERCC6L,TUBG2,TRRAP,…	ANGPT1,PRDM16,HELLS,CENPF,MKI67,KIF14,TPX2,ALDH1A3,CASP1,KDM2A,ZMYND8,CHD3,AAR2,RBM15B,SETD2,SGF29,RPS6KA4,TUBGCP2,MED17,DHX8,TASOR2,TRIP12,MED1,TEAD1,ZW10,MDN1,BPTF,TUBG1,MED24,PHF14,SMC5,CHD4,BTAF1,DLGAP5,SMARCB1,CHD6,BUD23,KIF2C	effectsize_up	1.8751e-21	9.51173	2.47457e-17	TRUE
GO_BP	GO:0031324	negative regulation of cellular metabolic process	3152	1138	29	284,63976,3070,1063,283248,22992,23613,1107,55095,29890,112869,8986,4292,8804,1523,54906,9320,7750,51804,5469,5511,2186,7088,51490,9678,1108,9044,10492,23644,5976,28960,2033,79685,10658,860,11178,23272,23186,5073,54386,26168,10527,9682,6741,221656,55929,23314,1656,2633,55689,8878,168451,81031,23019,29110,6595,10772,55829,57215,26065,57504,4686,55795,54956,23369,6657,6208,55421,9924,5725,9611,3516…	284,63976,3070,1063,283248,22992,23613,1107,55095,29890,112869,8986,4292,8804,1523,54906,9320,7750,51804,5469,5511,2186,7088,51490,9678,1108,9044,10492,23644	ANGPT1,PRDM16,HELLS,CENPF,RCOR2,KDM2A,ZMYND8,CHD3,SAMD4B,RBM15B,SGF29,RPS6KA4,MLH1,CREG1,CUX1,TASOR2,TRIP12,ZMYM2,SIX4,MED1,PPP1R8,BPTF,TLE1,SPOUT1,PHF14,CHD4,BTAF1,SYNCRIP,EDC4,UPF1,DCPS,EP300,SAP30L,CELF1,RUNX2,LZTS1,TASOR,RCOR1,PARN,TERF2IP,SENP3,IPO7,KDM4A,SSB,KDM1B,DMAP1,SATB2,DDX6,GBP1,YEATS2,SQSTM1,THAP5,SLC2A10,CNOT1,TBK1,SMARCA2,SRSF10,SELENOS,THAP11,LSM14A,MTA3,NCBP1,PCID2,PARP16,PUM2,S…	ANGPT1,PRDM16,HELLS,CENPF,RCOR2,KDM2A,ZMYND8,CHD3,SAMD4B,RBM15B,SGF29,RPS6KA4,MLH1,CREG1,CUX1,TASOR2,TRIP12,ZMYM2,SIX4,MED1,PPP1R8,BPTF,TLE1,SPOUT1,PHF14,CHD4,BTAF1,SYNCRIP,EDC4	effectsize_up	2.07432e-21	9.50123	2.73749e-17	TRUE
GO_BP	GO:0031325	positive regulation of cellular metabolic process	3430	1386	33	284,63976,29028,8728,3673,9928,22974,23400,834,23613,1107,55095,29072,112869,8986,9440,8621,4292,51804,5469,7003,2186,7088,9862,1785,9588,1108,6598,4627,10492,84181,114049,152503,8563,5976,28960,2033,891,10025,144245,10658,860,57223,5073,54386,9682,6741,27324,9441,221656,55929,56980,23314,5514,114825,29079,55135,6880,51377,8878,6604,8295,26993,64769,81031,9643,9282,55695,23019,56254,29110,6595,64…	284,63976,29028,8728,3673,9928,22974,23400,834,23613,1107,55095,29072,112869,8986,9440,8621,4292,51804,5469,7003,2186,7088,9862,1785,9588,1108,6598,4627,10492,84181,114049,152503	ANGPT1,PRDM16,ATAD2,ADAM19,ITGA2,KIF14,TPX2,ATP13A2,CASP1,ZMYND8,CHD3,SAMD4B,SETD2,SGF29,RPS6KA4,MED17,CDK13,MLH1,SIX4,MED1,TEAD1,BPTF,TLE1,MED24,DNM2,PRDX6,CHD4,SMARCB1,MYH9,SYNCRIP,CHD6,BUD23,SH3D19,THOC5,UPF1,DCPS,EP300,CCNB1,MED16,ALG10B,CELF1,RUNX2,PPP4R3B,PARN,TERF2IP,KDM4A,SSB,TOX3,MED26,KDM1B,DMAP1,PRDM10,SATB2,PPP1R10,PWWP2A,MED4,WRAP53,TAF9,UCHL5,SQSTM1,SMARCD3,TRRAP,AKAP8L,MEAF6,SLC2A1…	ANGPT1,PRDM16,ATAD2,ADAM19,ITGA2,KIF14,TPX2,ATP13A2,CASP1,ZMYND8,CHD3,SAMD4B,SETD2,SGF29,RPS6KA4,MED17,CDK13,MLH1,SIX4,MED1,TEAD1,BPTF,TLE1,MED24,DNM2,PRDX6,CHD4,SMARCB1,MYH9,SYNCRIP,CHD6,BUD23,SH3D19	effectsize_up	3.00804e-21	9.46245	3.96971e-17	TRUE
GO_BP	GO:0010564	regulation of cell cycle process	747	361	17	1063,9493,4288,3832,9928,29127,22974,29072,5469,9183,26057,9585,23137,25949,9787,6598,11004,8563,891,8451,11065,5514,51434,6604,5586,6595,2177,57504,1459,55795,7840,23369,54617,6657,10116,60,65123,51433,23411,9475,58525,4921,6599,6597,79677,1021,8452,10403,6154,8467,988,7919,1956,261726,9984,57448,55055,51100,5356,1981,6241,55193,6419,546,23363,25793,86,79577,57646,9031,7014,9698,5925,5885,4436,2…	1063,9493,4288,3832,9928,29127,22974,29072,5469,9183,26057,9585,23137,25949,9787,6598,11004	CENPF,KIF23,MKI67,KIF11,KIF14,RACGAP1,TPX2,SETD2,MED1,ZW10,ANKRD17,KIF20B,SMC5,SYF2,DLGAP5,SMARCB1,KIF2C,THOC5,CCNB1,CUL4A,UBE2C,PPP1R10,ANAPC7,SMARCD3,PKN2,SMARCA2,FANCD2,MTA3,CSNK2A2,PCID2,ALMS1,PUM2,INO80,SOX2,FEM1B,ACTB,INTS3,ANAPC5,SIRT1,ROCK2,WIZ,DDR2,SMARCC1,SMARCA4,SMC6,CDK6,CUL3,NDC80,RPL26,SMARCA5,CDC5L,DDX39B,EGFR,TIPRL,THOC1,BIRC6,ZWILCH,SH3GLB1,PLRG1,EIF4G1,RRM2,PBRM1,SETMAR,ATRX,OBS…	CENPF,KIF23,MKI67,KIF11,KIF14,RACGAP1,TPX2,SETD2,MED1,ZW10,ANKRD17,KIF20B,SMC5,SYF2,DLGAP5,SMARCB1,KIF2C	effectsize_up	4.34749e-21	9.42387	5.73738e-17	TRUE
GO_BP	GO:0051172	negative regulation of nitrogen compound metabolic process	2262	936	24	284,63976,1063,286204,23400,283248,22992,23613,1107,112869,4292,8804,1523,7750,51804,5469,5511,2186,7088,51035,9678,1108,9044,10492,2033,79685,860,23272,23186,5073,54386,26168,10527,57465,9682,221656,55929,23314,1656,6880,55689,51377,8878,168451,81031,23019,6595,10772,57215,26065,57504,9101,1459,55795,8710,54956,6657,6208,197,5725,9611,3516,23411,55506,8242,57473,4437,9475,6015,8239,90806,24144,7…	284,63976,1063,286204,23400,283248,22992,23613,1107,112869,4292,8804,1523,7750,51804,5469,5511,2186,7088,51035,9678,1108,9044,10492	ANGPT1,PRDM16,CENPF,CRB2,ATP13A2,RCOR2,KDM2A,ZMYND8,CHD3,SGF29,MLH1,CREG1,CUX1,ZMYM2,SIX4,MED1,PPP1R8,BPTF,TLE1,UBXN1,PHF14,CHD4,BTAF1,SYNCRIP,EP300,SAP30L,RUNX2,TASOR,RCOR1,PARN,TERF2IP,SENP3,IPO7,TBC1D24,KDM4A,KDM1B,DMAP1,SATB2,DDX6,TAF9,YEATS2,UCHL5,SQSTM1,THAP5,SLC2A10,CNOT1,SMARCA2,SRSF10,THAP11,LSM14A,MTA3,USP8,CSNK2A2,PCID2,SERPINB7,PARP16,SOX2,RPS14,AHSG,PTBP1,NCOR1,RBPJ,SIRT1,MACROH2A2,K…	ANGPT1,PRDM16,CENPF,CRB2,ATP13A2,RCOR2,KDM2A,ZMYND8,CHD3,SGF29,MLH1,CREG1,CUX1,ZMYM2,SIX4,MED1,PPP1R8,BPTF,TLE1,UBXN1,PHF14,CHD4,BTAF1,SYNCRIP	effectsize_up	6.32568e-21	9.38443	8.348e-17	TRUE
GO_BP	GO:0000070	mitotic sister chromatid segregation	186	119	10	1063,9493,3832,9928,29127,22974,9183,7283,9787,11004,891,11065,51434,49856,10274,27175,26993,26065,55795,54617,51433,10735,25836,283489,3835,8452,10403,8467,3796,55125,55055,56647,9031,3833,9126,5925,5885,23063,64151,8243,9735,3303,23636,3550,3837,27436,84861,8766,9918,22919,24137,54892,4926,3192,8086,10592,10051,23397,8379,4085,4733,983,79003,10270,23332,286053,9184,8697,9319,23212,57405,256364,…	1063,9493,3832,9928,29127,22974,9183,7283,9787,11004	CENPF,KIF23,KIF11,KIF14,RACGAP1,TPX2,ZW10,TUBG1,DLGAP5,KIF2C,CCNB1,UBE2C,ANAPC7,WRAP73,STAG1,TUBG2,AKAP8L,LSM14A,PCID2,INO80,ANAPC5,STAG2,NIPBL,CHAMP1,KIF22,CUL3,NDC80,SMARCA5,KIF2A,CEP192,ZWILCH,BCCIP,BAZ1B,KIFC1,SMC3,RB1,RAD21,WAPL,NCAPG,SMC1A,KNTC1,HSPA1A,NUP62,IK,KPNB1,EML4,KLHL22,RAB11A,NCAPD2,MAPRE1,KIF4A,NCAPG2,NUMA1,HNRNPU,AAAS,SMC2,SMC4,NCAPH,MAD1L1,MAD2L1,DRG1,CDK1,MIS12,AKAP8,CLASP1,NS…	CENPF,KIF23,KIF11,KIF14,RACGAP1,TPX2,ZW10,TUBG1,DLGAP5,KIF2C	effectsize_up	1.07671e-20	9.32821	1.42093e-16	TRUE
GO_BP	GO:1903311	regulation of mRNA metabolic process	399	209	6	55095,29890,4292,984,9588,10492,55677,5976,28960,10658,5073,10914,23019,10772,10262,4686,55795,23369,10181,9924,5725,22827,9584,54890,9475,90806,255967,10921,57472,79068,10250,6651,56478,55234,2521,79811,6830,196513,22938,26528,7536,23016,10179,6428,6433,91875,6434,91746,11338,79577,4849,57703,9939,9698,4116,6429,27161,26986,207,79066,55132,6294,6625,79171,1655,57721,23404,54623,3191,201626,6432,…	55095,29890,4292,984,9588,10492	SAMD4B,RBM15B,MLH1,CDK11B,PRDX6,SYNCRIP,IWS1,UPF1,DCPS,CELF1,PARN,PAPOLA,CNOT1,SRSF10,SF3B4,NCBP1,PCID2,PUM2,RBM5,PAN2,PTBP1,PUF60,RBM39,ALKBH5,ROCK2,ANGEL2,PAN3,RNPS1,CNOT6,FTO,SRRM1,SON,EIF4ENIF1,SMU1,FUS,SLTM,SUPT6H,DCP1B,SNW1,DAZAP1,SF1,EXOSC7,RBM7,SRSF3,SFSWAP,TTC5,TRA2B,YTHDC1,U2AF2,CDC73,CNOT3,CWC22,RBM8A,PUM1,MAGOH,SRSF4,AGO2,PABPC1,AKT1,METTL16,LARP1B,SAFB,SNRNP70,RBM42,DDX5,METTL14,EXOS…	SAMD4B,RBM15B,MLH1,CDK11B,PRDX6,SYNCRIP	effectsize_up	2.81577e-20	9.22575	3.71597e-16	TRUE
GO_BP	GO:0006275	regulation of DNA replication	123	67	1	26057,56897,23595,51377,64769,6416,54617,58525,10919,29844,5982,11143,5930,8467,1956,5985,11124,546,86,9126,5111,7528,84289,64710,4173,23063,63922,4171,1017,4172,4175,5984,11232,4174,23244,4176,25792,5983,23560,79913,79075,545,1660,54108,3980,983,2260,51053,5001,125476,79960,11177,93973,10856,8607,4683,2021,10269,23175,5518,6282,998,6742,5515,79991,7126,1763	26057	ANKRD17,WRNIP1,ORC3,UCHL5,MEAF6,MAP2K4,INO80,WIZ,EHMT2,TFPT,RFC2,KAT7,RBBP6,SMARCA5,EGFR,RFC5,FAF1,ATRX,ACTL6A,SMC3,PCNA,YY1,ING5,NUCKS1,MCM4,WAPL,CHTF18,MCM2,CDK2,MCM3,MCM6,RFC4,POLG2,MCM5,PDS5A,MCM7,CIZ1,RFC3,GTPBP4,ACTR5,DSCC1,ATR,DHX9,CHRAC1,LIG3,CDK1,FGFR1,GMNN,ORC5,INO80C,JADE1,BAZ1A,ACTR8,RUVBL2,RUVBL1,NBN,ENDOG,ZMPSTE24,LPIN1,PPP2R1A,S100A11,CDC42,SSBP1,PPP2CA,STN1,TNFAIP1,DNA2	ANKRD17	effectsize_up	4.27553e-20	9.18089	5.64241e-16	TRUE
GO_BP	GO:0065004	protein-DNA complex assembly	240	95	6	1063,9440,5469,9862,9787,6598,10025,9441,29079,6880,9282,9439,55506,6874,6597,6879,8467,51586,23126,81857,546,51773,11198,5925,10001,9477,9735,9733,4171,90390,3009,55729,3008,64754,50809,6749,6837,4678,23234,3146,7343,6908,8208,64332,6878,10910,54108,79003,2958,8520,10629,3005,8971,9555,51053,8554,2959,10541,5928,54797,80306,55832,11177,121504,6046,1060,1810,6418,6872,201161,4673,4676,1616,9442,7…	1063,9440,5469,9862,9787,6598	CENPF,MED17,MED1,MED24,DLGAP5,SMARCB1,MED16,MED26,MED4,TAF9,MED14,MED23,MACROH2A2,TAF4,SMARCA4,TAF7,SMARCA5,MED15,POGZ,MED25,ATRX,RSF1,SUPT16H,RB1,MED6,MED20,KNTC1,SART3,MCM2,MED30,H1-5,ATF7IP,H1-4,SMYD3,HP1BP3,SSRP1,MED22,NASP,DNAJC9,HMGB1,UBTF,TBP,CHAF1B,NFKBIZ,TAF6,SUGT1,CHRAC1,MIS12,GTF2A2,HAT1,TAF6L,H1-0,H1-10,MACROH2A1,GMNN,PIAS1,GTF2B,ANP32B,RBBP4,MED18,MED28,CAND1,BAZ1A,H4C16,BRD2,CENPC,D…	CENPF,MED17,MED1,MED24,DLGAP5,SMARCB1	effectsize_up	6.46285e-20	9.1363	8.52902e-16	TRUE
GO_BP	GO:0033045	regulation of sister chromatid segregation	104	67	4	1063,9183,9787,6598,891,11065,51434,6604,6595,55795,60,51433,6599,6597,8452,10403,55055,55193,86,5925,5885,6605,64682,8289,9735,6602,9274,3550,29882,55743,84861,6601,29117,10783,996,4926,3192,8379,4085,983,286053,9184,8697,9319,57405,51776,8881,472,7175,55274,5977,51143,51451,147841,9212,56984,83540,55781,8110,8678,57492,6603,196528,7756,29945,51412,9587	1063,9183,9787,6598	CENPF,ZW10,DLGAP5,SMARCB1,CCNB1,UBE2C,ANAPC7,SMARCD3,SMARCA2,PCID2,ACTB,ANAPC5,SMARCC1,SMARCA4,CUL3,NDC80,ZWILCH,PBRM1,ACTL6A,RB1,RAD21,SMARCE1,ANAPC1,ARID1A,KNTC1,SMARCD1,BCL7C,IK,ANAPC2,CHFR,KLHL22,SMARCC2,BRD7,NEK6,CDC27,NUMA1,HNRNPU,MAD1L1,MAD2L1,CDK1,NSMCE2,BUB3,CDC23,TRIP13,SPC25,MAP3K20,CDC16,ATM,TPR,PHF10,DPF2,DYNC1LI1,LCMT1,SPC24,AURKB,PSMG2,NUF2,RIOK2,DPF3,BECN1,ARID1B,SMARCD2,ARID2,ZNF…	CENPF,ZW10,DLGAP5,SMARCB1	effectsize_up	8.97933e-20	9.10065	1.185e-15	TRUE
GO_BP	GO:0006354	DNA-templated transcription elongation	138	111	6	23613,29072,9440,8621,5469,9862,55677,8563,10025,9441,114825,29079,81556,9282,10189,4686,55795,9439,65123,55726,25920,11143,92105,6830,51497,10771,7919,51586,9984,8861,284695,81857,55193,9646,79577,8812,11198,10001,9477,23476,7469,9733,90390,26512,5434,54623,9400,6829,84656,123169,6837,5438,142,80789,57508,3192,23168,23160,57805,51574,80335,1025,10915,2962,55756,55174,2071,51755,55656,7936,2963,2…	23613,29072,9440,8621,5469,9862	ZMYND8,SETD2,MED17,CDK13,MED1,MED24,IWS1,THOC5,MED16,MED26,PWWP2A,MED4,INTS14,MED14,ALYREF,NCBP1,PCID2,MED23,INTS3,INTS13,NELFB,KAT7,INTS4,SUPT6H,NELFCD,ZMYND11,DDX39B,MED15,THOC1,LDB1,ZNF326,MED25,PBRM1,CTR9,CDC73,CCNK,SUPT16H,MED6,MED20,BRD4,NELFA,SART3,MED30,INTS6,POLR2E,PAF1,RECQL5,SUPT5H,GLYR1,LEO1,MED22,POLR2I,PARP1,INTS5,INTS2,HNRNPU,RTF1,WDR43,CCAR2,LARP7,WDR82,CDK9,TCERG1,GTF2F1,INTS9,IN…	ZMYND8,SETD2,MED17,CDK13,MED1,MED24	effectsize_up	1.9151e-19	9.01803	2.52736e-15	TRUE
GO_BP	GO:0044770	cell cycle phase transition	556	260	9	1063,9928,9183,1785,26057,23137,25949,9787,6598,8563,5976,891,8451,11065,5514,51434,6604,26993,6595,2177,57504,55795,54617,6657,10116,60,65123,51433,8453,4921,6599,6597,1021,8452,10403,143384,6154,988,7919,1956,261726,9984,55055,5356,1981,6241,55193,6419,25793,86,79577,8454,57646,5925,5885,4436,23476,25942,6605,64682,8289,1642,7027,9735,9656,6602,9274,207,1017,3550,29882,1111,8883,55743,10197,848…	1063,9928,9183,1785,26057,23137,25949,9787,6598	CENPF,KIF14,ZW10,DNM2,ANKRD17,SMC5,SYF2,DLGAP5,SMARCB1,THOC5,UPF1,CCNB1,CUL4A,UBE2C,PPP1R10,ANAPC7,SMARCD3,AKAP8L,SMARCA2,FANCD2,MTA3,PCID2,INO80,SOX2,FEM1B,ACTB,INTS3,ANAPC5,CUL2,DDR2,SMARCC1,SMARCA4,CDK6,CUL3,NDC80,CACUL1,RPL26,CDC5L,DDX39B,EGFR,TIPRL,THOC1,ZWILCH,PLRG1,EIF4G1,RRM2,PBRM1,SETMAR,FBXO7,ACTL6A,CDC73,CUL1,USP28,RB1,RAD21,MSH2,BRD4,SIN3A,SMARCE1,ANAPC1,ARID1A,DDB1,TFDP1,KNTC1,MDC1,S…	CENPF,KIF14,ZW10,DNM2,ANKRD17,SMC5,SYF2,DLGAP5,SMARCB1	effectsize_up	2.28328e-19	8.99874	3.01324e-15	TRUE
GO_BP	GO:0006368	transcription elongation by RNA polymerase II	116	91	6	23613,29072,9440,8621,5469,9862,55677,10025,9441,114825,29079,81556,9282,4686,55795,9439,65123,55726,25920,92105,6830,51497,10771,51586,8861,81857,55193,9646,79577,8812,11198,10001,9477,23476,7469,9733,90390,26512,54623,9400,6829,84656,123169,6837,5438,142,80789,57508,3192,23168,23160,51574,1025,10915,2962,55756,55174,2071,51755,55656,7936,2963,26173,57117,11047,26610,54797,80306,7428,6924,51224,…	23613,29072,9440,8621,5469,9862	ZMYND8,SETD2,MED17,CDK13,MED1,MED24,IWS1,MED16,MED26,PWWP2A,MED4,INTS14,MED14,NCBP1,PCID2,MED23,INTS3,INTS13,NELFB,INTS4,SUPT6H,NELFCD,ZMYND11,MED15,LDB1,MED25,PBRM1,CTR9,CDC73,CCNK,SUPT16H,MED6,MED20,BRD4,NELFA,SART3,MED30,INTS6,PAF1,RECQL5,SUPT5H,GLYR1,LEO1,MED22,POLR2I,PARP1,INTS5,INTS2,HNRNPU,RTF1,WDR43,LARP7,CDK9,TCERG1,GTF2F1,INTS9,INTS10,ERCC3,CDK12,INTS8,NELFE,GTF2F2,INTS1,INTS12,ADRM1,EL…	ZMYND8,SETD2,MED17,CDK13,MED1,MED24	effectsize_up	3.97475e-19	8.93767	5.24548e-15	TRUE
GO_BP	GO:0051054	positive regulation of DNA metabolic process	297	169	2	4292,6598,5073,54386,55929,5514,55135,51377,6604,8295,64769,9643,6595,6416,54617,60,23411,8239,58525,6599,29844,6597,5982,57332,2521,11143,10902,57634,7155,23347,8467,1956,55183,5558,5985,55193,11124,6419,546,86,2140,57599,7014,200558,5111,7528,4204,4931,4436,6605,63922,8289,6602,9274,10933,207,10155,56907,7203,1017,5984,7468,11232,55257,6601,25792,5983,3326,3184,29117,79184,57103,3146,142,7037,7…	4292,6598	MLH1,SMARCB1,PARN,TERF2IP,DMAP1,PPP1R10,WRAP53,UCHL5,SMARCD3,TRRAP,MEAF6,MORF4L2,SMARCA2,MAP2K4,INO80,ACTB,SIRT1,USP9X,WIZ,SMARCC1,TFPT,SMARCA4,RFC2,CBX8,FUS,KAT7,BRD8,EP400,TOP2B,SMCHD1,SMARCA5,EGFR,RIF1,PRIM2,RFC5,PBRM1,FAF1,SETMAR,ATRX,ACTL6A,EYA3,WDR48,TERF2,APLF,PCNA,YY1,MECP2,NVL,MSH2,SMARCE1,CHTF18,ARID1A,SMARCD1,BCL7C,MORF4L1,AKT1,TRIM28,SPIRE1,CCT3,CDK2,RFC4,NSD2,POLG2,MRGBP,SMARCC2,CIZ1…	MLH1,SMARCB1	effectsize_up	4.02089e-19	8.93639	5.30637e-15	TRUE
GO_BP	GO:0044784	metaphase/anaphase transition of cell cycle	97	63	4	1063,9183,9787,6598,891,11065,51434,6604,6595,55795,60,51433,6599,6597,8452,10403,55055,55193,86,5925,5885,6605,64682,8289,9735,6602,9274,3550,29882,55743,84861,6601,29117,10783,996,8379,4085,286053,9184,8697,9319,57405,51776,8881,472,7175,55274,5977,51143,51451,147841,9212,56984,83540,55781,8110,57492,6603,196528,7756,29945,51412,9587	1063,9183,9787,6598	CENPF,ZW10,DLGAP5,SMARCB1,CCNB1,UBE2C,ANAPC7,SMARCD3,SMARCA2,PCID2,ACTB,ANAPC5,SMARCC1,SMARCA4,CUL3,NDC80,ZWILCH,PBRM1,ACTL6A,RB1,RAD21,SMARCE1,ANAPC1,ARID1A,KNTC1,SMARCD1,BCL7C,IK,ANAPC2,CHFR,KLHL22,SMARCC2,BRD7,NEK6,CDC27,MAD1L1,MAD2L1,NSMCE2,BUB3,CDC23,TRIP13,SPC25,MAP3K20,CDC16,ATM,TPR,PHF10,DPF2,DYNC1LI1,LCMT1,SPC24,AURKB,PSMG2,NUF2,RIOK2,DPF3,ARID1B,SMARCD2,ARID2,ZNF207,ANAPC4,ACTL6B,MAD2L1…	CENPF,ZW10,DLGAP5,SMARCB1	effectsize_up	4.52795e-19	8.92325	5.97554e-15	TRUE
GO_BP	GO:0000725	recombinational repair	181	91	4	23613,29072,23137,1108,54386,26168,54780,55929,55135,8295,64769,9643,54617,60,65123,7156,25836,6421,56893,79677,2521,10902,57634,23347,55183,23126,86,57599,7528,23028,64710,5885,4173,29128,4171,10933,4172,4175,1111,55257,4174,9400,51444,4176,6118,151987,2547,142,6117,197370,56160,6119,7520,3980,84717,286053,10213,472,84296,57697,6944,4361,5531,27336,2073,7515,4796,2237,9907,10856,5965,8607,10097,…	23613,29072,23137,1108	ZMYND8,SETD2,SMC5,CHD4,TERF2IP,SENP3,NSMCE4A,DMAP1,WRAP53,TRRAP,MEAF6,MORF4L2,INO80,ACTB,INTS3,TOP3A,NIPBL,SFPQ,UBQLN4,SMC6,FUS,BRD8,EP400,SMCHD1,RIF1,POGZ,ACTL6A,WDR48,YY1,KDM1A,NUCKS1,RAD21,MCM4,UHRF1,MCM2,MORF4L1,MCM3,MCM6,CHEK1,MRGBP,MCM5,RECQL5,RNF138,MCM7,RPA2,PPP4R2,XRCC6,PARP1,RPA1,NSMCE1,NSMCE3,RPA3,XRCC5,LIG3,HDGFL2,NSMCE2,PSMD14,ATM,GINS4,FANCM,VPS72,MRE11,PPP4C,HTATSF1,ERCC5,XRCC1,TON…	ZMYND8,SETD2,SMC5,CHD4	effectsize_up	6.50686e-19	8.88302	8.5871e-15	TRUE
GO_BP	GO:0000724	double-strand break repair via homologous recombination	176	88	4	23613,29072,23137,1108,54386,26168,54780,55929,55135,8295,64769,9643,54617,60,65123,7156,25836,6421,56893,79677,2521,10902,57634,23347,55183,23126,86,57599,7528,23028,64710,5885,4173,29128,4171,10933,4172,4175,1111,55257,4174,9400,51444,4176,6118,151987,142,6117,197370,56160,6119,3980,84717,286053,10213,472,84296,57697,6944,4361,5531,27336,2073,7515,4796,2237,9907,10856,5965,8607,10097,25,55317,1…	23613,29072,23137,1108	ZMYND8,SETD2,SMC5,CHD4,TERF2IP,SENP3,NSMCE4A,DMAP1,WRAP53,TRRAP,MEAF6,MORF4L2,INO80,ACTB,INTS3,TOP3A,NIPBL,SFPQ,UBQLN4,SMC6,FUS,BRD8,EP400,SMCHD1,RIF1,POGZ,ACTL6A,WDR48,YY1,KDM1A,NUCKS1,RAD21,MCM4,UHRF1,MCM2,MORF4L1,MCM3,MCM6,CHEK1,MRGBP,MCM5,RECQL5,RNF138,MCM7,RPA2,PPP4R2,PARP1,RPA1,NSMCE1,NSMCE3,RPA3,LIG3,HDGFL2,NSMCE2,PSMD14,ATM,GINS4,FANCM,VPS72,MRE11,PPP4C,HTATSF1,ERCC5,XRCC1,TONSL,FEN1,AP5Z…	ZMYND8,SETD2,SMC5,CHD4	effectsize_up	7.39085e-19	8.86884	9.7537e-15	TRUE
GO_BP	GO:0009892	negative regulation of metabolic process	3407	1264	32	284,63976,3070,1063,286204,23400,283248,22992,23613,1107,55095,29890,112869,8986,4292,8804,1523,54906,9320,7750,51804,5469,5511,2186,7088,51490,51035,9678,1108,9044,10492,23644,5976,28960,2033,79685,10658,860,11178,23272,23186,5073,54386,26168,10527,57465,9682,6741,221656,55929,23314,1656,2633,6880,55689,51377,8878,168451,81031,23019,29110,6595,10772,55829,57215,26065,57504,9101,4686,1459,55795,8…	284,63976,3070,1063,286204,23400,283248,22992,23613,1107,55095,29890,112869,8986,4292,8804,1523,54906,9320,7750,51804,5469,5511,2186,7088,51490,51035,9678,1108,9044,10492,23644	ANGPT1,PRDM16,HELLS,CENPF,CRB2,ATP13A2,RCOR2,KDM2A,ZMYND8,CHD3,SAMD4B,RBM15B,SGF29,RPS6KA4,MLH1,CREG1,CUX1,TASOR2,TRIP12,ZMYM2,SIX4,MED1,PPP1R8,BPTF,TLE1,SPOUT1,UBXN1,PHF14,CHD4,BTAF1,SYNCRIP,EDC4,UPF1,DCPS,EP300,SAP30L,CELF1,RUNX2,LZTS1,TASOR,RCOR1,PARN,TERF2IP,SENP3,IPO7,TBC1D24,KDM4A,SSB,KDM1B,DMAP1,SATB2,DDX6,GBP1,TAF9,YEATS2,UCHL5,SQSTM1,THAP5,SLC2A10,CNOT1,TBK1,SMARCA2,SRSF10,SELENOS,THAP11…	ANGPT1,PRDM16,HELLS,CENPF,CRB2,ATP13A2,RCOR2,KDM2A,ZMYND8,CHD3,SAMD4B,RBM15B,SGF29,RPS6KA4,MLH1,CREG1,CUX1,TASOR2,TRIP12,ZMYM2,SIX4,MED1,PPP1R8,BPTF,TLE1,SPOUT1,UBXN1,PHF14,CHD4,BTAF1,SYNCRIP,EDC4	effectsize_up	7.48932e-19	8.86737	9.88366e-15	TRUE
GO_BP	GO:0032784	regulation of DNA-templated transcription elongation	104	82	5	23613,9440,8621,5469,9862,8563,10025,9441,114825,29079,81556,9282,10189,4686,9439,65123,55726,25920,11143,92105,6830,51497,10771,7919,51586,9984,8861,284695,81857,79577,8812,11198,10001,9477,23476,7469,90390,26512,9400,6829,123169,6837,142,80789,57508,3192,23160,57805,51574,80335,1025,10915,2962,55756,55174,51755,55656,7936,26173,57117,54797,80306,7428,905,27336,51224,1499,9442,6827,54973,10102,2…	23613,9440,8621,5469,9862	ZMYND8,MED17,CDK13,MED1,MED24,THOC5,MED16,MED26,PWWP2A,MED4,INTS14,MED14,ALYREF,NCBP1,MED23,INTS3,INTS13,NELFB,KAT7,INTS4,SUPT6H,NELFCD,ZMYND11,DDX39B,MED15,THOC1,LDB1,ZNF326,MED25,CDC73,CCNK,SUPT16H,MED6,MED20,BRD4,NELFA,MED30,INTS6,RECQL5,SUPT5H,LEO1,MED22,PARP1,INTS5,INTS2,HNRNPU,WDR43,CCAR2,LARP7,WDR82,CDK9,TCERG1,GTF2F1,INTS9,INTS10,CDK12,INTS8,NELFE,INTS1,INTS12,MED18,MED28,VHL,CCNT2,HTATSF…	ZMYND8,MED17,CDK13,MED1,MED24	effectsize_up	1.50062e-18	8.78962	1.98037e-14	TRUE
GO_BP	GO:0007091	metaphase/anaphase transition of mitotic cell cycle	94	62	4	1063,9183,9787,6598,891,11065,51434,6604,6595,55795,60,51433,6599,6597,8452,10403,55055,55193,86,5925,5885,6605,64682,8289,9735,6602,9274,3550,29882,84861,6601,29117,10783,996,8379,4085,286053,9184,8697,9319,57405,51776,8881,472,7175,55274,5977,51143,51451,147841,9212,56984,83540,55781,8110,57492,6603,196528,7756,29945,51412,9587	1063,9183,9787,6598	CENPF,ZW10,DLGAP5,SMARCB1,CCNB1,UBE2C,ANAPC7,SMARCD3,SMARCA2,PCID2,ACTB,ANAPC5,SMARCC1,SMARCA4,CUL3,NDC80,ZWILCH,PBRM1,ACTL6A,RB1,RAD21,SMARCE1,ANAPC1,ARID1A,KNTC1,SMARCD1,BCL7C,IK,ANAPC2,KLHL22,SMARCC2,BRD7,NEK6,CDC27,MAD1L1,MAD2L1,NSMCE2,BUB3,CDC23,TRIP13,SPC25,MAP3K20,CDC16,ATM,TPR,PHF10,DPF2,DYNC1LI1,LCMT1,SPC24,AURKB,PSMG2,NUF2,RIOK2,DPF3,ARID1B,SMARCD2,ARID2,ZNF207,ANAPC4,ACTL6B,MAD2L1BP	CENPF,ZW10,DLGAP5,SMARCB1	effectsize_up	1.73887e-18	8.77305	2.29479e-14	TRUE
GO_BP	GO:1902099	regulation of metaphase/anaphase transition of cell cycle	93	60	4	1063,9183,9787,6598,891,11065,51434,6604,6595,55795,60,51433,6599,6597,8452,10403,55055,55193,86,5925,5885,6605,8289,9735,6602,9274,3550,55743,84861,6601,29117,10783,8379,4085,286053,9184,8697,9319,57405,51776,8881,472,7175,55274,5977,51143,51451,147841,9212,56984,83540,55781,8110,57492,6603,196528,7756,29945,51412,9587	1063,9183,9787,6598	CENPF,ZW10,DLGAP5,SMARCB1,CCNB1,UBE2C,ANAPC7,SMARCD3,SMARCA2,PCID2,ACTB,ANAPC5,SMARCC1,SMARCA4,CUL3,NDC80,ZWILCH,PBRM1,ACTL6A,RB1,RAD21,SMARCE1,ARID1A,KNTC1,SMARCD1,BCL7C,IK,CHFR,KLHL22,SMARCC2,BRD7,NEK6,MAD1L1,MAD2L1,NSMCE2,BUB3,CDC23,TRIP13,SPC25,MAP3K20,CDC16,ATM,TPR,PHF10,DPF2,DYNC1LI1,LCMT1,SPC24,AURKB,PSMG2,NUF2,RIOK2,DPF3,ARID1B,SMARCD2,ARID2,ZNF207,ANAPC4,ACTL6B,MAD2L1BP	CENPF,ZW10,DLGAP5,SMARCB1	effectsize_up	3.12494e-18	8.70683	4.12398e-14	TRUE
GO_BP	GO:1901987	regulation of cell cycle phase transition	456	213	7	1063,9928,9183,26057,25949,9787,6598,8563,891,8451,11065,5514,51434,6604,6595,2177,57504,55795,54617,6657,10116,60,65123,51433,4921,6599,6597,1021,8452,10403,6154,988,7919,1956,261726,9984,55055,5356,1981,6241,55193,6419,25793,86,79577,57646,5925,5885,4436,23476,25942,6605,8289,1642,7027,9735,9656,6602,9274,207,1017,3550,1111,8883,55743,10197,84861,54623,79621,55031,8766,6601,1022,6118,29117,7918…	1063,9928,9183,26057,25949,9787,6598	CENPF,KIF14,ZW10,ANKRD17,SYF2,DLGAP5,SMARCB1,THOC5,CCNB1,CUL4A,UBE2C,PPP1R10,ANAPC7,SMARCD3,SMARCA2,FANCD2,MTA3,PCID2,INO80,SOX2,FEM1B,ACTB,INTS3,ANAPC5,DDR2,SMARCC1,SMARCA4,CDK6,CUL3,NDC80,RPL26,CDC5L,DDX39B,EGFR,TIPRL,THOC1,ZWILCH,PLRG1,EIF4G1,RRM2,PBRM1,SETMAR,FBXO7,ACTL6A,CDC73,USP28,RB1,RAD21,MSH2,BRD4,SIN3A,SMARCE1,ARID1A,DDB1,TFDP1,KNTC1,MDC1,SMARCD1,BCL7C,AKT1,CDK2,IK,CHEK1,NAE1,CHFR,PSME…	CENPF,KIF14,ZW10,ANKRD17,SYF2,DLGAP5,SMARCB1	effectsize_up	5.4502e-18	8.64353	7.19263e-14	TRUE
GO_BP	GO:0030071	regulation of mitotic metaphase/anaphase transition	90	59	4	1063,9183,9787,6598,891,11065,51434,6604,6595,55795,60,51433,6599,6597,8452,10403,55055,55193,86,5925,5885,6605,8289,9735,6602,9274,3550,84861,6601,29117,10783,8379,4085,286053,9184,8697,9319,57405,51776,8881,472,7175,55274,5977,51143,51451,147841,9212,56984,83540,55781,8110,57492,6603,196528,7756,29945,51412,9587	1063,9183,9787,6598	CENPF,ZW10,DLGAP5,SMARCB1,CCNB1,UBE2C,ANAPC7,SMARCD3,SMARCA2,PCID2,ACTB,ANAPC5,SMARCC1,SMARCA4,CUL3,NDC80,ZWILCH,PBRM1,ACTL6A,RB1,RAD21,SMARCE1,ARID1A,KNTC1,SMARCD1,BCL7C,IK,KLHL22,SMARCC2,BRD7,NEK6,MAD1L1,MAD2L1,NSMCE2,BUB3,CDC23,TRIP13,SPC25,MAP3K20,CDC16,ATM,TPR,PHF10,DPF2,DYNC1LI1,LCMT1,SPC24,AURKB,PSMG2,NUF2,RIOK2,DPF3,ARID1B,SMARCD2,ARID2,ZNF207,ANAPC4,ACTL6B,MAD2L1BP	CENPF,ZW10,DLGAP5,SMARCB1	effectsize_up	1.19858e-17	8.55307	1.58176e-13	TRUE
GO_BP	GO:0055085	transmembrane transport	1559	508	4	23400,3709,221154,5584,144245,81031,3783,55829,60,514,118980,8239,340273,6509,481,256471,7781,6622,23480,2701,5355,10971,1729,64747,9550,3064,6574,124565,59285,4170,1182,26505,57282,3667,57192,27347,63933,9512,3748,1756,26133,1340,4538,207,10952,4540,94081,2670,19,526,6640,131118,1186,79939,9747,23479,55238,23169,10523,60386,3690,84679,10999,83752,6947,6443,274,6558,6277,151556,2887,8682,7095,562…	23400,3709,221154,5584	ATP13A2,ITPR2,MICU2,PRKCI,ALG10B,SLC2A10,KCNN4,SELENOS,ACTB,ATP5F1E,SFXN2,USP9X,ABCB5,SLC1A4,ATP1B1,MFSD8,SLC30A3,SNCA,SEC61G,GJA4,PLP2,YWHAQ,DIAPH1,MFSD1,ATP6V1G1,HTT,SLC20A1,SLC38A10,CACNG6,MCL1,CLCN3,CNNM3,SLC4A10,IRS1,MCOLN1,STK39,MCUR1,PMPCB,KCNC3,DMD,TRPC4AP,COX6B1,MT-ND4,AKT1,SEC61B,MT-ND5,SFXN1,GFAP,ABCA1,ATP6V1B2,SNTA1,DNAJC19,CLCN7,SLC35E1,TCAF1,ISCU,SLC38A7,SLC35D1,CHERP,SLC25A19,ITGB3…	ATP13A2,ITPR2,MICU2,PRKCI	effectsize_down	1.31625e-17	-8.54226	1.73706e-13	TRUE
GO_BP	GO:0050684	regulation of mRNA processing	132	97	3	29890,984,9588,55677,5976,10658,10914,10772,10262,4686,10181,5725,22827,9584,10921,10250,6651,55234,79811,6830,22938,26528,7536,10179,6428,6433,6434,91746,11338,79577,57703,9939,4116,6429,79066,6294,6625,79171,1655,54623,3191,6432,123169,4928,79882,5935,10521,3192,8683,3190,3178,6427,1153,7072,170506,9967,3181,83989,51574,1660,9667,1025,1859,10656,9589,8241,27339,10284,23543,6732,5394,29896,2332,…	29890,984,9588	RBM15B,CDK11B,PRDX6,IWS1,UPF1,CELF1,PAPOLA,SRSF10,SF3B4,NCBP1,RBM5,PTBP1,PUF60,RBM39,RNPS1,SRRM1,SON,SMU1,SLTM,SUPT6H,SNW1,DAZAP1,SF1,RBM7,SRSF3,SFSWAP,TRA2B,YTHDC1,U2AF2,CDC73,CWC22,RBM8A,MAGOH,SRSF4,METTL16,SAFB,SNRNP70,RBM42,DDX5,PAF1,HNRNPL,SRSF7,LEO1,NUP98,ZC3H14,RBM3,DDX17,HNRNPU,SRSF9,HNRNPK,HNRNPA1,SRSF2,CIRBP,TIA1,DHX36,THRAP3,HNRNPA2B1,ARB2A,LARP7,DHX9,SAFB2,CDK9,DYRK1A,KHDRBS3,WTAP,RBM…	RBM15B,CDK11B,PRDX6	effectsize_up	1.31684e-17	8.54221	1.73783e-13	TRUE
GO_BP	GO:0051304	chromosome separation	81	49	3	1063,9183,9787,891,11065,51434,1459,55795,51433,56916,7156,8452,10403,55055,5925,5885,64151,9735,3550,55743,84861,9400,9918,54892,4926,10592,10051,23397,8379,4085,286053,9184,8697,9319,57405,8881,472,7175,51143,51451,147841,9212,56984,83540,1457,7756,5518,129563,9587	1063,9183,9787	CENPF,ZW10,DLGAP5,CCNB1,UBE2C,ANAPC7,CSNK2A2,PCID2,ANAPC5,SMARCAD1,TOP3A,CUL3,NDC80,ZWILCH,RB1,RAD21,NCAPG,KNTC1,IK,CHFR,KLHL22,RECQL5,NCAPD2,NCAPG2,NUMA1,SMC2,SMC4,NCAPH,MAD1L1,MAD2L1,NSMCE2,BUB3,CDC23,TRIP13,SPC25,CDC16,ATM,TPR,DYNC1LI1,LCMT1,SPC24,AURKB,PSMG2,NUF2,CSNK2A1,ZNF207,PPP2R1A,DIS3L2,MAD2L1BP	CENPF,ZW10,DLGAP5	effectsize_up	2.08304e-17	8.48907	2.74899e-13	TRUE
GO_BP	GO:2000779	regulation of double-strand break repair	132	76	2	29072,6598,57223,54386,26168,55929,55135,6604,8295,64769,9643,6595,60,23411,24144,6599,56893,6597,2521,10902,57634,7155,23347,55183,55193,6419,86,57599,23028,6605,8289,6602,9274,10933,56907,1111,7468,55257,7913,9400,6601,6118,29117,151987,142,84309,545,5591,84717,55611,3297,55274,5977,7336,11284,6944,5531,8091,5371,8110,10856,57492,8607,10097,25,6603,196528,7334,7158,2187,80314,8089,51412,51548,5…	29072,6598	SETD2,SMARCB1,PPP4R3B,TERF2IP,SENP3,DMAP1,WRAP53,SMARCD3,TRRAP,MEAF6,MORF4L2,SMARCA2,ACTB,SIRT1,TFIP11,SMARCC1,UBQLN4,SMARCA4,FUS,BRD8,EP400,TOP2B,SMCHD1,RIF1,PBRM1,SETMAR,ACTL6A,WDR48,KDM1A,SMARCE1,ARID1A,SMARCD1,BCL7C,MORF4L1,SPIRE1,CHEK1,NSD2,MRGBP,DEK,RECQL5,SMARCC2,RPA2,BRD7,PPP4R2,PARP1,NUDT16L1,ATR,PRKDC,HDGFL2,OTUB1,HSF1,PHF10,DPF2,UBE2V2,PNKP,VPS72,PPP4C,HMGA2,PML,DPF3,RUVBL2,ARID1B,RUVB…	SETD2,SMARCB1	effectsize_up	3.01378e-17	8.44603	3.97729e-13	TRUE
GO_BP	GO:0007346	regulation of mitotic cell cycle	521	251	10	1063,4288,9928,984,9183,26057,9585,25949,9787,6598,891,8451,11065,5514,51434,6604,5586,6595,2177,57504,23326,55795,54617,60,65123,51433,23411,90806,55726,4921,6599,54475,6597,1021,8452,10403,6154,1956,55055,5356,1981,6241,55193,8841,6419,23363,25793,86,79577,6386,6777,5925,5885,4436,23476,25942,10393,6605,64682,55023,8289,1642,7027,9735,9656,6602,9274,207,23636,1017,3550,29882,1111,8883,55743,101…	1063,4288,9928,984,9183,26057,9585,25949,9787,6598	CENPF,MKI67,KIF14,CDK11B,ZW10,ANKRD17,KIF20B,SYF2,DLGAP5,SMARCB1,CCNB1,CUL4A,UBE2C,PPP1R10,ANAPC7,SMARCD3,PKN2,SMARCA2,FANCD2,MTA3,USP22,PCID2,INO80,ACTB,INTS3,ANAPC5,SIRT1,ANGEL2,INTS13,DDR2,SMARCC1,NLE1,SMARCA4,CDK6,CUL3,NDC80,RPL26,EGFR,ZWILCH,PLRG1,EIF4G1,RRM2,PBRM1,HDAC3,SETMAR,OBSL1,FBXO7,ACTL6A,CDC73,SDCBP,STAT5B,RB1,RAD21,MSH2,BRD4,SIN3A,ANAPC10,SMARCE1,ANAPC1,PHIP,ARID1A,DDB1,TFDP1,KNTC1…	CENPF,MKI67,KIF14,CDK11B,ZW10,ANKRD17,KIF20B,SYF2,DLGAP5,SMARCB1	effectsize_up	3.14175e-17	8.44117	4.14616e-13	TRUE
GO_BP	GO:0019725	cellular homeostasis	827	348	7	23400,3709,221154,8804,9588,6598,84181,11065,81031,3783,55829,4015,23411,10497,2896,481,26137,6597,9997,6622,3162,1729,9550,3064,2730,4170,1182,6434,57282,57192,27347,63933,64710,25942,7052,8473,1756,4130,526,5314,8301,54982,118987,23479,5894,23312,2744,5910,89941,23394,5562,10523,3690,84679,7037,4089,51092,10549,6558,328,5621,84899,5530,5052,5532,65991,55288,9562,25828,23682,57214,7296,5335,2703…	23400,3709,221154,8804,9588,6598,84181	ATP13A2,ITPR2,MICU2,CREG1,PRDX6,SMARCB1,CHD6,UBE2C,SLC2A10,KCNN4,SELENOS,LOX,SIRT1,UNC13B,GRN,ATP1B1,ZBTB20,SMARCA4,SCO2,SNCA,HMOX1,DIAPH1,ATP6V1G1,HTT,GCLM,MCL1,CLCN3,TRA2B,SLC4A10,MCOLN1,STK39,MCUR1,NUCKS1,SIN3A,TGM2,OGT,DMD,MAP1A,ATP6V1B2,PKHD1,PICALM,CLN6,PDZD8,ISCU,RAF1,DMXL2,GLS,RAP1GDS1,RHOT2,ADNP,PRKAA1,CHERP,ITGB3,SLC9A7,TFRC,SMAD4,SIDT2,PRDX4,SLC12A2,APEX1,PRNP,TMTC4,PPP3CA,PRDX1,PPP3CB…	ATP13A2,ITPR2,MICU2,CREG1,PRDX6,SMARCB1,CHD6	effectsize_down	3.46044e-17	-8.42987	4.56674e-13	TRUE
GO_BP	GO:0098657	import into cell	937	432	6	284,3673,8804,1785,10487,4627,57465,81031,50618,30845,1793,60,197,25977,6509,481,53944,6622,10938,867,200576,1211,23677,57502,9892,51454,8394,4233,5054,4074,1182,11001,51429,55604,6386,83737,9066,79874,7052,26020,5898,1173,207,2670,19,4430,55646,23396,8301,22848,4289,164,23479,55681,29978,3690,975,3146,84679,2017,10999,23345,7037,1759,558,274,6558,3984,3190,5621,5530,29763,5532,1212,7525,8724,121…	284,3673,8804,1785,10487,4627	ANGPT1,ITGA2,CREG1,DNM2,CAP1,MYH9,TBC1D24,SLC2A10,ITSN2,EHD3,DOCK1,ACTB,AHSG,NECAP1,SLC1A4,ATP1B1,CSNK1G1,SNCA,EHD1,CBL,PIKFYVE,CLTA,SH3BP4,NLGN4X,SNAP91,GULP1,PIP5K1A,MET,SERPINE1,M6PR,CLCN3,SLC27A2,SNX9,CARMIL1,SDCBP,ITCH,SYT7,RABEP2,TGM2,LRP10,RALA,AP2M1,AKT1,GFAP,ABCA1,MYO1B,LYAR,PIP5K1C,PICALM,AAK1,MKLN1,AP1G1,ISCU,SCYL2,UBQLN2,ITGB3,CD81,HMGB1,SLC9A7,CTTN,SLC27A4,SYNE1,TFRC,DNM1,AXL,BIN1,SL…	ANGPT1,ITGA2,CREG1,DNM2,CAP1,MYH9	effectsize_down	4.18135e-17	-8.4077	5.51813e-13	TRUE
GO_BP	GO:0043484	regulation of RNA splicing	184	128	3	29890,112869,9588,5976,10658,6880,8295,10772,389677,10262,5430,4686,23326,10181,5725,22827,9584,8227,10921,10250,6651,55234,2521,6231,10137,22938,92906,26528,284695,7536,10179,6428,6433,3187,6434,91746,11338,117143,3185,57703,9939,4116,6429,3189,10084,23450,3303,79066,6625,79171,1655,10150,3191,6432,58155,4928,5935,10521,3192,8683,3190,3178,6427,1153,7072,9967,3181,55696,83989,27332,51574,1859,10…	29890,112869,9588	RBM15B,SGF29,PRDX6,UPF1,CELF1,TAF9,TRRAP,SRSF10,RBM12B,SF3B4,POLR2A,NCBP1,USP22,RBM5,PTBP1,PUF60,RBM39,AKAP17A,RNPS1,SRRM1,SON,SMU1,FUS,RPS26,RBM12,SNW1,HNRNPLL,DAZAP1,ZNF326,SF1,RBM7,SRSF3,SFSWAP,HNRNPH1,TRA2B,YTHDC1,U2AF2,TADA1,HNRNPF,CWC22,RBM8A,MAGOH,SRSF4,HNRNPH3,PQBP1,SF3B3,HSPA1A,METTL16,SNRNP70,RBM42,DDX5,MBNL2,HNRNPL,SRSF7,PTBP2,NUP98,RBM3,DDX17,HNRNPU,SRSF9,HNRNPK,HNRNPA1,SRSF2,CIRBP,TI…	RBM15B,SGF29,PRDX6	effectsize_up	7.53193e-17	8.33837	9.93989e-13	TRUE
GO_BP	GO:1905818	regulation of chromosome separation	74	44	3	1063,9183,9787,891,11065,51434,1459,55795,51433,8452,10403,55055,5925,5885,64151,9735,3550,55743,84861,9918,54892,4926,10592,10051,23397,8379,4085,286053,9184,8697,9319,57405,8881,472,7175,51143,51451,147841,9212,56984,83540,1457,7756,9587	1063,9183,9787	CENPF,ZW10,DLGAP5,CCNB1,UBE2C,ANAPC7,CSNK2A2,PCID2,ANAPC5,CUL3,NDC80,ZWILCH,RB1,RAD21,NCAPG,KNTC1,IK,CHFR,KLHL22,NCAPD2,NCAPG2,NUMA1,SMC2,SMC4,NCAPH,MAD1L1,MAD2L1,NSMCE2,BUB3,CDC23,TRIP13,SPC25,CDC16,ATM,TPR,DYNC1LI1,LCMT1,SPC24,AURKB,PSMG2,NUF2,CSNK2A1,ZNF207,MAD2L1BP	CENPF,ZW10,DLGAP5	effectsize_up	9.91303e-17	8.30582	1.30822e-12	TRUE
GO_BP	GO:0000280	nuclear division	444	199	13	1063,9493,4288,3832,9928,29127,22974,4292,9183,7283,9585,9787,11004,891,11065,51434,49856,10274,27175,26993,2177,26065,55795,54617,51433,10735,25836,10919,283489,7153,3835,8452,10403,7155,8467,3796,55125,55055,56647,7329,23363,10096,9031,3833,9126,5000,5925,5885,55023,23063,64151,8243,1642,9735,3303,56907,23636,3550,1111,3837,27436,55743,84861,8815,8766,9918,22919,24137,54892,5719,6683,4926,3192,…	1063,9493,4288,3832,9928,29127,22974,4292,9183,7283,9585,9787,11004	CENPF,KIF23,MKI67,KIF11,KIF14,RACGAP1,TPX2,MLH1,ZW10,TUBG1,KIF20B,DLGAP5,KIF2C,CCNB1,UBE2C,ANAPC7,WRAP73,STAG1,TUBG2,AKAP8L,FANCD2,LSM14A,PCID2,INO80,ANAPC5,STAG2,NIPBL,EHMT2,CHAMP1,TOP2A,KIF22,CUL3,NDC80,TOP2B,SMARCA5,KIF2A,CEP192,ZWILCH,BCCIP,UBE2I,OBSL1,ACTR3,BAZ1B,KIFC1,SMC3,ORC4,RB1,RAD21,PHIP,WAPL,NCAPG,SMC1A,DDB1,KNTC1,HSPA1A,SPIRE1,NUP62,IK,CHEK1,KPNB1,EML4,CHFR,KLHL22,BANF1,RAB11A,NCAPD2…	CENPF,KIF23,MKI67,KIF11,KIF14,RACGAP1,TPX2,MLH1,ZW10,TUBG1,KIF20B,DLGAP5,KIF2C	effectsize_up	1.03181e-16	8.30107	1.36167e-12	TRUE
GO_BP	GO:0006367	transcription initiation at RNA polymerase II promoter	149	92	5	112869,9440,5469,9862,6598,2033,10025,9441,114825,29079,6880,9282,55795,9439,6874,6597,11143,6879,51586,81857,5929,10001,9477,4221,8289,9656,9070,6602,90390,5433,51504,55729,84661,1022,84656,6837,29117,3146,5438,4297,5253,6908,170506,11091,6878,2961,1025,2962,2958,902,10629,4150,1019,2071,9555,5436,2963,2959,84148,9968,54797,10432,6944,80306,55832,1810,6924,64855,80227,6872,10923,9442,5706,6923,2…	112869,9440,5469,9862,6598	SGF29,MED17,MED1,MED24,SMARCB1,EP300,MED16,MED26,PWWP2A,MED4,TAF9,MED14,PCID2,MED23,TAF4,SMARCA4,KAT7,TAF7,MED15,MED25,RBBP5,MED6,MED20,MEN1,ARID1A,MDC1,ASH2L,SMARCD1,MED30,POLR2D,TRMT112,ATF7IP,DPY30,CDK7,GLYR1,MED22,BRD7,HMGB1,POLR2I,KMT2A,PHF2,TBP,DHX36,WDR5,TAF6,GTF2E2,CDK9,GTF2F1,GTF2A2,CCNH,TAF6L,MAZ,CDK4,ERCC3,MACROH2A1,POLR2G,GTF2F2,GTF2B,KAT8,MED12,MED18,RBM14,VPS72,MED28,CAND1,DR1,ELOA,…	SGF29,MED17,MED1,MED24,SMARCB1	effectsize_up	1.14076e-16	8.28913	1.50547e-12	TRUE
GO_BP	GO:0140014	mitotic nuclear division	275	163	12	1063,9493,4288,3832,9928,29127,22974,9183,7283,9585,9787,11004,891,11065,51434,49856,10274,27175,26993,26065,55795,54617,51433,10735,25836,283489,3835,8452,10403,8467,3796,55125,55055,56647,7329,23363,9031,3833,9126,5925,5885,55023,23063,64151,8243,9735,3303,23636,3550,1111,3837,27436,84861,8815,8766,9918,22919,24137,54892,6683,4926,3192,8086,221035,9820,10592,10051,23397,8379,57026,4085,4733,983…	1063,9493,4288,3832,9928,29127,22974,9183,7283,9585,9787,11004	CENPF,KIF23,MKI67,KIF11,KIF14,RACGAP1,TPX2,ZW10,TUBG1,KIF20B,DLGAP5,KIF2C,CCNB1,UBE2C,ANAPC7,WRAP73,STAG1,TUBG2,AKAP8L,LSM14A,PCID2,INO80,ANAPC5,STAG2,NIPBL,CHAMP1,KIF22,CUL3,NDC80,SMARCA5,KIF2A,CEP192,ZWILCH,BCCIP,UBE2I,OBSL1,BAZ1B,KIFC1,SMC3,RB1,RAD21,PHIP,WAPL,NCAPG,SMC1A,KNTC1,HSPA1A,NUP62,IK,CHEK1,KPNB1,EML4,KLHL22,BANF1,RAB11A,NCAPD2,MAPRE1,KIF4A,NCAPG2,SPAST,NUMA1,HNRNPU,AAAS,REEP3,CUL7,SM…	CENPF,KIF23,MKI67,KIF11,KIF14,RACGAP1,TPX2,ZW10,TUBG1,KIF20B,DLGAP5,KIF2C	effectsize_up	1.21271e-16	8.28186	1.60041e-12	TRUE
GO_BP	GO:0045739	positive regulation of DNA repair	129	74	1	6598,55929,55135,51377,6604,8295,64769,9643,6595,54617,60,23411,6599,29844,6597,57332,2521,10902,57634,7155,23347,1956,55183,55193,6419,86,2140,57599,5111,7528,6605,8289,6602,9274,10933,10155,56907,55257,6601,29117,79184,57103,3146,142,79913,1660,5591,84717,55274,6188,5977,7336,11284,125476,6944,9577,8110,7515,29086,93973,51720,10856,57492,8607,10097,6603,196528,7334,2187,80314,8089,51412,51548,5…	6598	SMARCB1,DMAP1,WRAP53,UCHL5,SMARCD3,TRRAP,MEAF6,MORF4L2,SMARCA2,INO80,ACTB,SIRT1,SMARCC1,TFPT,SMARCA4,CBX8,FUS,BRD8,EP400,TOP2B,SMCHD1,EGFR,RIF1,PBRM1,SETMAR,ACTL6A,EYA3,WDR48,PCNA,YY1,SMARCE1,ARID1A,SMARCD1,BCL7C,MORF4L1,TRIM28,SPIRE1,MRGBP,SMARCC2,BRD7,BRCC3,TIGAR,HMGB1,PARP1,ACTR5,DHX9,PRKDC,HDGFL2,PHF10,RPS3,DPF2,UBE2V2,PNKP,INO80C,VPS72,BABAM2,DPF3,XRCC1,BABAM1,ACTR8,UIMC1,RUVBL2,ARID1B,RUVBL…	SMARCB1	effectsize_up	1.31497e-16	8.27221	1.73537e-12	TRUE
GO_BP	GO:0006352	DNA-templated transcription initiation	189	113	5	112869,9440,5469,9862,6598,2033,10025,9441,114825,29079,6880,9282,55795,9439,6874,6597,11143,2975,6879,8467,9329,51586,81857,51773,5929,10001,9477,4221,9328,8289,9656,9070,6602,9774,90390,5433,51504,5442,55729,84661,1022,84656,6837,29117,3146,5438,4297,7343,5253,6908,170506,11091,64332,6878,2961,1025,2962,2958,902,9519,10629,4150,1019,2071,9555,5436,2963,2959,84148,9968,23064,54797,10432,6944,803…	112869,9440,5469,9862,6598	SGF29,MED17,MED1,MED24,SMARCB1,EP300,MED16,MED26,PWWP2A,MED4,TAF9,MED14,PCID2,MED23,TAF4,SMARCA4,KAT7,GTF3C1,TAF7,SMARCA5,GTF3C4,MED15,MED25,RSF1,RBBP5,MED6,MED20,MEN1,GTF3C5,ARID1A,MDC1,ASH2L,SMARCD1,BCLAF1,MED30,POLR2D,TRMT112,POLRMT,ATF7IP,DPY30,CDK7,GLYR1,MED22,BRD7,HMGB1,POLR2I,KMT2A,UBTF,PHF2,TBP,DHX36,WDR5,NFKBIZ,TAF6,GTF2E2,CDK9,GTF2F1,GTF2A2,CCNH,TBPL1,TAF6L,MAZ,CDK4,ERCC3,MACROH2A1,POLR…	SGF29,MED17,MED1,MED24,SMARCB1	effectsize_up	1.61934e-16	8.24736	2.13705e-12	TRUE
GO_BP	GO:0045814	negative regulation of gene expression, epigenetic	130	75	4	3070,29890,54906,9320,23272,23411,55506,9759,23347,8467,55183,54737,5987,9646,51366,546,91746,23028,4204,5925,25942,5927,29128,10155,1017,53615,1111,10013,55729,1788,51535,84823,1786,9112,3065,23512,3146,3192,5253,11335,22880,83989,1859,7874,9869,10664,8520,4001,79813,3005,84456,9555,22933,7175,26013,3066,4000,56339,11177,55051,8091,201161,57169,64783,23378,8932,10322,3428,11176,9425,23304,80314,…	3070,29890,54906,9320	HELLS,RBM15B,TASOR2,TRIP12,TASOR,SIRT1,MACROH2A2,HDAC4,SMCHD1,SMARCA5,RIF1,MPHOSPH8,TRIM27,CTR9,UBR5,ATRX,YTHDC1,KDM1A,MECP2,RB1,SIN3A,KDM5A,UHRF1,TRIM28,CDK2,MBD3,CHEK1,HDAC6,ATF7IP,DNMT3A,PPHLN1,LMNB2,DNMT1,MTA1,HDAC1,SUZ12,HMGB1,HNRNPU,PHF2,CBX3,MORC2,ARB2A,DYRK1A,USP7,SETDB1,CTCF,HAT1,LMNB1,EHMT1,H1-0,L3MBTL3,MACROH2A1,SIRT2,TPR,L3MBTL1,HDAC2,LMNA,METTL3,BAZ1A,NRDE2,HMGA2,CENPV,ZNFX1,RBM15,RR…	HELLS,RBM15B,TASOR2,TRIP12	effectsize_up	2.11646e-16	8.21529	2.7931e-12	TRUE
GO_BP	GO:0034243	regulation of transcription elongation by RNA polymerase II	86	66	5	23613,9440,8621,5469,9862,10025,9441,114825,29079,81556,9282,4686,9439,65123,55726,25920,92105,6830,51497,10771,51586,8861,81857,79577,8812,10001,9477,23476,7469,90390,26512,9400,6829,123169,6837,142,80789,57508,3192,23160,51574,1025,10915,2962,55756,55174,51755,55656,7936,26173,57117,54797,80306,7428,1499,9442,6827,54973,112950,10614,25896,22916,904,51548,400569,55588	23613,9440,8621,5469,9862	ZMYND8,MED17,CDK13,MED1,MED24,MED16,MED26,PWWP2A,MED4,INTS14,MED14,NCBP1,MED23,INTS3,INTS13,NELFB,INTS4,SUPT6H,NELFCD,ZMYND11,MED15,LDB1,MED25,CDC73,CCNK,MED6,MED20,BRD4,NELFA,MED30,INTS6,RECQL5,SUPT5H,LEO1,MED22,PARP1,INTS5,INTS2,HNRNPU,WDR43,LARP7,CDK9,TCERG1,GTF2F1,INTS9,INTS10,CDK12,INTS8,NELFE,INTS1,INTS12,MED18,MED28,VHL,CTNNB1,MED27,SUPT4H1,INTS11,MED8,HEXIM1,INTS7,NCBP2,CCNT1,SIRT6,MED11,…	ZMYND8,MED17,CDK13,MED1,MED24	effectsize_up	4.19252e-16	8.13287	5.53287e-12	TRUE
GO_BP	GO:0019827	stem cell population maintenance	183	101	3	9440,23137,6598,79685,8451,1656,9282,23019,6595,2177,6657,60,3516,25836,6599,56478,6597,657,51586,55183,8861,9646,86,79577,4849,9126,10001,25942,6605,8473,8289,8243,6602,9274,9079,25855,90390,607,4851,57721,54623,23091,84678,123169,5894,182,51593,3065,23168,23160,51742,5108,1994,10629,6422,2103,84312,53918,55274,5977,7278,3066,5931,9968,6774,3621,5928,8819,6944,80306,56339,4781,8324,4848,10642,22…	9440,23137,6598	MED17,SMC5,SMARCB1,SAP30L,CUL4A,DDX6,MED14,CNOT1,SMARCA2,FANCD2,SOX2,ACTB,RBPJ,NIPBL,SMARCC1,EIF4ENIF1,SMARCA4,BMPR1A,MED15,RIF1,LDB1,CTR9,ACTL6A,CDC73,CNOT3,SMC3,MED6,SIN3A,SMARCE1,OGT,ARID1A,SMC1A,SMARCD1,BCL7C,LDB2,BRMS1,MED30,BCL9,NOTCH1,METTL14,PAF1,ZC3H13,KDM2B,LEO1,RAF1,JAG1,SRRT,HDAC1,RTF1,WDR43,ARID4B,PCM1,ELAVL1,TAF6L,SFRP1,ESRRB,BRMS1L,PELO,PHF10,DPF2,TUBA3C,HDAC2,RBBP7,MED12,STAT3,ING…	MED17,SMC5,SMARCB1	effectsize_up	7.7121e-16	8.05868	1.01777e-11	TRUE
GO_BP	GO:0044772	mitotic cell cycle phase transition	451	214	9	1063,9928,9183,1785,26057,23137,25949,9787,6598,891,8451,11065,51434,6604,6595,57504,55795,54617,60,65123,51433,8453,4921,6599,6597,1021,8452,10403,143384,6154,1956,55055,5356,1981,6241,55193,25793,86,79577,8454,5925,5885,23476,25942,6605,64682,8289,1642,7027,9735,6602,9274,207,1017,3550,29882,1111,8883,55743,10197,84861,79621,55031,8766,6601,1022,6118,29117,79184,10783,996,6683,637,7508,51400,55…	1063,9928,9183,1785,26057,23137,25949,9787,6598	CENPF,KIF14,ZW10,DNM2,ANKRD17,SMC5,SYF2,DLGAP5,SMARCB1,CCNB1,CUL4A,UBE2C,ANAPC7,SMARCD3,SMARCA2,MTA3,PCID2,INO80,ACTB,INTS3,ANAPC5,CUL2,DDR2,SMARCC1,SMARCA4,CDK6,CUL3,NDC80,CACUL1,RPL26,EGFR,ZWILCH,PLRG1,EIF4G1,RRM2,PBRM1,FBXO7,ACTL6A,CDC73,CUL1,RB1,RAD21,BRD4,SIN3A,SMARCE1,ANAPC1,ARID1A,DDB1,TFDP1,KNTC1,SMARCD1,BCL7C,AKT1,CDK2,IK,ANAPC2,CHEK1,NAE1,CHFR,PSME3,KLHL22,RNASEH2B,USP47,RAB11A,SMARCC2,…	CENPF,KIF14,ZW10,DNM2,ANKRD17,SMC5,SYF2,DLGAP5,SMARCB1	effectsize_up	1.75348e-15	7.95764	2.31407e-11	TRUE
GO_BP	GO:0098727	maintenance of cell number	187	102	3	9440,23137,6598,79685,8451,1656,9282,23019,6595,2177,6657,60,3516,25836,6599,56478,6597,657,51586,55183,8861,9646,86,79577,4849,9126,10001,25942,6605,8473,8289,8243,6602,9274,9079,25855,90390,607,4851,57721,54623,23091,84678,123169,5894,182,51593,3065,23168,23160,51742,5108,1994,10629,6422,2103,84312,53918,55274,5977,7278,3066,5931,9968,6774,3621,5928,8819,6944,80306,56339,4781,8324,4848,10642,22…	9440,23137,6598	MED17,SMC5,SMARCB1,SAP30L,CUL4A,DDX6,MED14,CNOT1,SMARCA2,FANCD2,SOX2,ACTB,RBPJ,NIPBL,SMARCC1,EIF4ENIF1,SMARCA4,BMPR1A,MED15,RIF1,LDB1,CTR9,ACTL6A,CDC73,CNOT3,SMC3,MED6,SIN3A,SMARCE1,OGT,ARID1A,SMC1A,SMARCD1,BCL7C,LDB2,BRMS1,MED30,BCL9,NOTCH1,METTL14,PAF1,ZC3H13,KDM2B,LEO1,RAF1,JAG1,SRRT,HDAC1,RTF1,WDR43,ARID4B,PCM1,ELAVL1,TAF6L,SFRP1,ESRRB,BRMS1L,PELO,PHF10,DPF2,TUBA3C,HDAC2,RBBP7,MED12,STAT3,ING…	MED17,SMC5,SMARCB1	effectsize_up	2.08232e-15	7.93634	2.74803e-11	TRUE
GO_BP	GO:0070828	heterochromatin organization	139	73	4	63976,3070,29890,9320,23272,55795,23411,55506,8338,23347,8467,55183,54737,51366,546,91746,23028,4204,5925,25942,5927,29128,10155,1017,53615,55729,1788,51535,50809,84823,1786,3065,23512,3146,3192,5253,11335,22880,83989,1859,3015,9869,8520,4001,79813,3005,84456,9555,22933,7175,26013,3066,4000,3012,56339,11177,55051,8091,201161,57169,64783,23378,8932,317772,80854,4524,4017,11176,9425,23304,51548,903…	63976,3070,29890,9320	PRDM16,HELLS,RBM15B,TRIP12,TASOR,PCID2,SIRT1,MACROH2A2,H2AC20,SMCHD1,SMARCA5,RIF1,MPHOSPH8,UBR5,ATRX,YTHDC1,KDM1A,MECP2,RB1,SIN3A,KDM5A,UHRF1,TRIM28,CDK2,MBD3,ATF7IP,DNMT3A,PPHLN1,HP1BP3,LMNB2,DNMT1,HDAC1,SUZ12,HMGB1,HNRNPU,PHF2,CBX3,MORC2,ARB2A,DYRK1A,H2AZ1,SETDB1,HAT1,LMNB1,EHMT1,H1-0,L3MBTL3,MACROH2A1,SIRT2,TPR,L3MBTL1,HDAC2,LMNA,H2AC8,METTL3,BAZ1A,NRDE2,HMGA2,CENPV,ZNFX1,RBM15,RRP8,MBD2,H2AC2…	PRDM16,HELLS,RBM15B,TRIP12	effectsize_up	4.50637e-15	7.83997	5.94706e-11	TRUE
GO_BP	GO:0048024	regulation of mRNA splicing, via spliceosome	110	80	2	29890,9588,5976,10658,10772,10262,4686,10181,5725,22827,9584,10921,10250,6651,55234,22938,26528,7536,10179,6428,6433,6434,91746,11338,57703,9939,4116,6429,79066,6625,79171,1655,3191,6432,4928,5935,10521,3192,8683,3190,3178,6427,1153,7072,9967,3181,83989,51574,1859,10656,9589,8241,27339,10284,23543,6732,5394,29896,2332,6431,57060,10659,6733,10657,23210,27316,58517,4691,9444,64783,4858,4857,494115,…	29890,9588	RBM15B,PRDX6,UPF1,CELF1,SRSF10,SF3B4,NCBP1,RBM5,PTBP1,PUF60,RBM39,RNPS1,SRRM1,SON,SMU1,SNW1,DAZAP1,SF1,RBM7,SRSF3,SFSWAP,TRA2B,YTHDC1,U2AF2,CWC22,RBM8A,MAGOH,SRSF4,METTL16,SNRNP70,RBM42,DDX5,HNRNPL,SRSF7,NUP98,RBM3,DDX17,HNRNPU,SRSF9,HNRNPK,HNRNPA1,SRSF2,CIRBP,TIA1,THRAP3,HNRNPA2B1,ARB2A,LARP7,DYRK1A,KHDRBS3,WTAP,RBM10,PRPF19,SAP18,RBFOX2,SRPK1,EXOSC10,TRA2A,FMR1,SRSF6,PCBP4,CELF2,SRPK2,KHDRBS1,J…	RBM15B,PRDX6	effectsize_up	4.71871e-15	7.83419	6.22728e-11	TRUE
GO_BP	GO:0055082	intracellular chemical homeostasis	725	290	5	23400,3709,221154,8804,6598,23411,10497,2896,481,26137,6597,9997,6622,3162,1729,9550,3064,2730,1182,6434,57282,57192,27347,63933,64710,25942,7052,8473,1756,526,5314,8301,54982,118987,23479,5894,23312,2744,5910,23394,5562,10523,3690,84679,7037,4089,51092,6558,5621,84899,5530,5532,65991,9562,23682,57214,5335,27035,7531,3099,490,84317,6548,10723,5167,57181,801,5296,2950,6507,7337,6522,9217,5566,3916…	23400,3709,221154,8804,6598	ATP13A2,ITPR2,MICU2,CREG1,SMARCB1,SIRT1,UNC13B,GRN,ATP1B1,ZBTB20,SMARCA4,SCO2,SNCA,HMOX1,DIAPH1,ATP6V1G1,HTT,GCLM,CLCN3,TRA2B,SLC4A10,MCOLN1,STK39,MCUR1,NUCKS1,SIN3A,TGM2,OGT,DMD,ATP6V1B2,PKHD1,PICALM,CLN6,PDZD8,ISCU,RAF1,DMXL2,GLS,RAP1GDS1,ADNP,PRKAA1,CHERP,ITGB3,SLC9A7,TFRC,SMAD4,SIDT2,SLC12A2,PRNP,TMTC4,PPP3CA,PPP3CB,FUNDC2,MINPP1,RAB38,CEMIP,PLCG1,NOX1,YWHAE,HK2,ATP2B1,CCDC115,SLC9A1,SLC12A7,…	ATP13A2,ITPR2,MICU2,CREG1,SMARCB1	effectsize_down	5.77912e-15	-7.80868	7.6267e-11	TRUE
GO_BP	GO:0090068	positive regulation of cell cycle process	266	115	8	9493,9928,29127,5469,26057,9585,23137,9787,8563,891,8451,11065,5514,51434,6604,5586,57504,55795,54617,51433,9475,58525,4921,79677,8452,10403,7919,1956,9984,5356,1981,6241,546,79577,5925,5885,23476,25942,55023,64151,7027,207,23636,54623,8766,6840,9918,54892,10869,6683,4926,3192,10592,5087,10051,51692,23397,8379,4085,983,2260,286053,3306,8697,1019,51776,56257,7320,6240,8881,9555,22933,7175,55920,50…	9493,9928,29127,5469,26057,9585,23137,9787	KIF23,KIF14,RACGAP1,MED1,ANKRD17,KIF20B,SMC5,DLGAP5,THOC5,CCNB1,CUL4A,UBE2C,PPP1R10,ANAPC7,SMARCD3,PKN2,MTA3,PCID2,INO80,ANAPC5,ROCK2,WIZ,DDR2,SMC6,CUL3,NDC80,DDX39B,EGFR,THOC1,PLRG1,EIF4G1,RRM2,ATRX,CDC73,RB1,RAD21,BRD4,SIN3A,PHIP,NCAPG,TFDP1,AKT1,NUP62,PAF1,RAB11A,SVIL,NCAPD2,NCAPG2,USP19,SPAST,NUMA1,HNRNPU,SMC2,PBX1,SMC4,CPSF3,NCAPH,MAD1L1,MAD2L1,CDK1,FGFR1,NSMCE2,HSPA2,CDC23,CDK4,MAP3K20,MEPC…	KIF23,KIF14,RACGAP1,MED1,ANKRD17,KIF20B,SMC5,DLGAP5	effectsize_up	1.48492e-14	7.68883	1.95965e-10	TRUE
GO_BP	GO:0051301	cell division	642	352	15	3070,1063,9493,3832,9928,29127,22974,29072,112869,9183,51490,9585,23137,4627,11004,891,11065,51434,55689,10274,54821,5586,79892,348995,9101,9793,54617,51433,9475,10735,8239,55726,22924,57187,6651,115098,7153,1021,8452,10403,1211,57448,3796,55055,79441,51100,23126,1452,8872,121441,7329,23383,51429,7150,10096,3833,9126,23607,8812,5000,5925,5885,10393,64682,54930,23063,64151,55521,8243,5898,9735,562…	3070,1063,9493,3832,9928,29127,22974,29072,112869,9183,51490,9585,23137,4627,11004	HELLS,CENPF,KIF23,KIF11,KIF14,RACGAP1,TPX2,SETD2,SGF29,ZW10,SPOUT1,KIF20B,SMC5,MYH9,KIF2C,CCNB1,UBE2C,ANAPC7,YEATS2,STAG1,ERCC6L,PKN2,MCMBP,NUP43,USP8,CKAP5,INO80,ANAPC5,ROCK2,STAG2,USP9X,INTS13,MAPRE3,THOC2,SON,CCDC124,TOP2A,CDK6,CUL3,NDC80,CLTA,BIRC6,KIF2A,ZWILCH,HAUS3,SH3GLB1,POGZ,CSNK1A1,CDC123,NEDD1,UBE2I,MAU2,SNX9,TOP1,ACTR3,KIFC1,SMC3,CD2AP,CCNK,ORC4,RB1,RAD21,ANAPC10,ANAPC1,HAUS4,WAPL,NCA…	HELLS,CENPF,KIF23,KIF11,KIF14,RACGAP1,TPX2,SETD2,SGF29,ZW10,SPOUT1,KIF20B,SMC5,MYH9,KIF2C	effectsize_up	1.71858e-14	7.6701	2.26801e-10	TRUE
GO_BP	GO:1901990	regulation of mitotic cell cycle phase transition	355	171	7	1063,9928,9183,26057,25949,9787,6598,891,8451,11065,51434,6604,6595,57504,55795,54617,60,65123,51433,4921,6599,6597,1021,8452,10403,6154,1956,55055,5356,1981,6241,55193,25793,86,79577,5925,5885,23476,25942,6605,8289,1642,7027,9735,6602,9274,207,1017,3550,1111,8883,55743,10197,84861,79621,55031,8766,6601,1022,6118,29117,79184,10783,637,7508,5087,835,51692,5591,8379,4085,26060,51347,983,57551,28605…	1063,9928,9183,26057,25949,9787,6598	CENPF,KIF14,ZW10,ANKRD17,SYF2,DLGAP5,SMARCB1,CCNB1,CUL4A,UBE2C,ANAPC7,SMARCD3,SMARCA2,MTA3,PCID2,INO80,ACTB,INTS3,ANAPC5,DDR2,SMARCC1,SMARCA4,CDK6,CUL3,NDC80,RPL26,EGFR,ZWILCH,PLRG1,EIF4G1,RRM2,PBRM1,FBXO7,ACTL6A,CDC73,RB1,RAD21,BRD4,SIN3A,SMARCE1,ARID1A,DDB1,TFDP1,KNTC1,SMARCD1,BCL7C,AKT1,CDK2,IK,CHEK1,NAE1,CHFR,PSME3,KLHL22,RNASEH2B,USP47,RAB11A,SMARCC2,CDK7,RPA2,BRD7,BRCC3,NEK6,BID,XPC,PBX1,CA…	CENPF,KIF14,ZW10,ANKRD17,SYF2,DLGAP5,SMARCB1	effectsize_up	1.88975e-14	7.65792	2.49391e-10	TRUE
GO_BP	GO:0090329	regulation of DNA-templated DNA replication	48	28	0	56897,54617,58525,5982,11143,5985,546,5111,4173,63922,4171,1017,4172,4175,5984,11232,4174,4176,25792,5983,79075,3980,2260,51053,4683,2021,10269,6742		WRNIP1,INO80,WIZ,RFC2,KAT7,RFC5,ATRX,PCNA,MCM4,CHTF18,MCM2,CDK2,MCM3,MCM6,RFC4,POLG2,MCM5,MCM7,CIZ1,RFC3,DSCC1,LIG3,FGFR1,GMNN,NBN,ENDOG,ZMPSTE24,SSBP1		effectsize_up	2.24376e-14	7.63583	2.96108e-10	TRUE
GO_BP	GO:0040029	epigenetic regulation of gene expression	183	92	4	3070,29890,54906,9320,23272,221656,23411,55506,9759,23347,8467,55183,54737,5987,9646,51366,546,91746,23028,4204,5925,25942,5927,29128,1642,10155,1017,53615,1111,10013,55729,1788,51535,84823,1786,9112,3065,23512,3146,4297,3192,5253,11335,22880,51742,83989,1859,7874,9869,10664,8520,4001,79813,3005,84456,9555,22933,7175,4692,5290,26013,3066,8545,4000,56339,11177,55051,8091,201161,54496,57169,64783,2…	3070,29890,54906,9320	HELLS,RBM15B,TASOR2,TRIP12,TASOR,KDM1B,SIRT1,MACROH2A2,HDAC4,SMCHD1,SMARCA5,RIF1,MPHOSPH8,TRIM27,CTR9,UBR5,ATRX,YTHDC1,KDM1A,MECP2,RB1,SIN3A,KDM5A,UHRF1,DDB1,TRIM28,CDK2,MBD3,CHEK1,HDAC6,ATF7IP,DNMT3A,PPHLN1,LMNB2,DNMT1,MTA1,HDAC1,SUZ12,HMGB1,KMT2A,HNRNPU,PHF2,CBX3,MORC2,ARID4B,ARB2A,DYRK1A,USP7,SETDB1,CTCF,HAT1,LMNB1,EHMT1,H1-0,L3MBTL3,MACROH2A1,SIRT2,TPR,NDN,PIK3CA,L3MBTL1,HDAC2,CGGBP1,LMNA,MET…	HELLS,RBM15B,TASOR2,TRIP12	effectsize_up	4.86944e-14	7.53537	6.4262e-10	TRUE
GO_BP	GO:0048878	chemical homeostasis	1045	395	5	23400,3709,221154,8804,6598,23411,10497,2896,481,26137,6597,9997,6622,10938,3162,22913,1729,9550,3064,2730,1182,6434,26505,57282,3667,57192,27347,63933,64710,10577,25942,7052,8473,1756,207,19,526,5314,8301,54982,118987,23479,57727,5894,23312,5164,2744,5910,23394,5562,10523,3690,4907,84679,7037,6646,4089,6443,51092,6558,5424,5621,84899,5530,5532,65991,706,9562,23682,57214,5335,27035,7531,112,3099,…	23400,3709,221154,8804,6598	ATP13A2,ITPR2,MICU2,CREG1,SMARCB1,SIRT1,UNC13B,GRN,ATP1B1,ZBTB20,SMARCA4,SCO2,SNCA,EHD1,HMOX1,RALY,DIAPH1,ATP6V1G1,HTT,GCLM,CLCN3,TRA2B,CNNM3,SLC4A10,IRS1,MCOLN1,STK39,MCUR1,NUCKS1,NPC2,SIN3A,TGM2,OGT,DMD,AKT1,ABCA1,ATP6V1B2,PKHD1,PICALM,CLN6,PDZD8,ISCU,NCOA5,RAF1,DMXL2,PDK2,GLS,RAP1GDS1,ADNP,PRKAA1,CHERP,ITGB3,NT5E,SLC9A7,TFRC,SOAT1,SMAD4,SGCB,SIDT2,SLC12A2,POLD1,PRNP,TMTC4,PPP3CA,PPP3CB,FUNDC2,…	ATP13A2,ITPR2,MICU2,CREG1,SMARCB1	effectsize_down	7.06236e-14	-7.48671	9.3202e-10	TRUE
GO_BP	GO:0032786	positive regulation of DNA-templated transcription, elongation	61	49	5	23613,9440,8621,5469,9862,8563,10025,9441,114825,29079,9282,10189,4686,9439,11143,6830,7919,51586,9984,8861,81857,79577,8812,11198,10001,9477,23476,90390,6829,123169,6837,142,1025,10915,2962,51755,54797,80306,905,1499,9442,6827,22828,112950,22916,904,3150,400569,55588	23613,9440,8621,5469,9862	ZMYND8,MED17,CDK13,MED1,MED24,THOC5,MED16,MED26,PWWP2A,MED4,MED14,ALYREF,NCBP1,MED23,KAT7,SUPT6H,DDX39B,MED15,THOC1,LDB1,MED25,CDC73,CCNK,SUPT16H,MED6,MED20,BRD4,MED30,SUPT5H,LEO1,MED22,PARP1,CDK9,TCERG1,GTF2F1,CDK12,MED18,MED28,CCNT2,CTNNB1,MED27,SUPT4H1,SCAF8,MED8,NCBP2,CCNT1,HMGN1,MED11,MED29	ZMYND8,MED17,CDK13,MED1,MED24	effectsize_up	8.72533e-14	7.45889	1.15148e-09	TRUE
GO_BP	GO:0034728	nucleosome organization	138	56	2	29072,6598,1106,6604,55506,6599,6597,6830,8467,546,1105,51773,11198,8888,6605,8289,9733,6602,4171,3009,3008,64754,6601,50809,6749,4678,23234,8208,54108,8520,3005,8971,9555,10541,5928,11177,121504,6046,6418,4673,4676,1616,79903,8356,6662,6603,83743,196528,7259,3148,3159,7290,25842,4869,266812,3006	29072,6598	SETD2,SMARCB1,CHD2,SMARCD3,MACROH2A2,SMARCC1,SMARCA4,SUPT6H,SMARCA5,ATRX,CHD1,RSF1,SUPT16H,MCM3AP,SMARCE1,ARID1A,SART3,SMARCD1,MCM2,H1-5,H1-4,SMYD3,SMARCC2,HP1BP3,SSRP1,NASP,DNAJC9,CHAF1B,CHRAC1,HAT1,H1-0,H1-10,MACROH2A1,ANP32B,RBBP4,BAZ1A,H4C16,BRD2,SET,NAP1L1,NAP1L4,DAXX,NAA60,H3C12,SOX9,SMARCD2,GRWD1,ARID2,TSPYL1,HMGB2,HMGA1,HIRA,ASF1A,NPM1,NAP1L5,H1-2	SETD2,SMARCB1	effectsize_up	1.08366e-13	7.43028	1.4301e-09	TRUE
GO_BP	GO:0006897	endocytosis	715	367	6	284,3673,8804,1785,10487,4627,57465,50618,30845,1793,60,197,25977,53944,6622,10938,867,200576,1211,23677,57502,9892,51454,8394,4233,5054,4074,1182,51429,55604,6386,83737,9066,79874,7052,26020,5898,1173,19,4430,55646,23396,8301,22848,4289,164,55681,29978,3690,975,3146,2017,23345,7037,1759,558,274,3984,3190,5530,29763,5532,1212,7525,8724,1487,5873,257364,28988,8987,5899,27131,51160,22905,4035,6844,…	284,3673,8804,1785,10487,4627	ANGPT1,ITGA2,CREG1,DNM2,CAP1,MYH9,TBC1D24,ITSN2,EHD3,DOCK1,ACTB,AHSG,NECAP1,CSNK1G1,SNCA,EHD1,CBL,PIKFYVE,CLTA,SH3BP4,NLGN4X,SNAP91,GULP1,PIP5K1A,MET,SERPINE1,M6PR,CLCN3,SNX9,CARMIL1,SDCBP,ITCH,SYT7,RABEP2,TGM2,LRP10,RALA,AP2M1,ABCA1,MYO1B,LYAR,PIP5K1C,PICALM,AAK1,MKLN1,AP1G1,SCYL2,UBQLN2,ITGB3,CD81,HMGB1,CTTN,SYNE1,TFRC,DNM1,AXL,BIN1,LIMK1,HNRNPK,PPP3CA,PACSIN3,PPP3CB,CLTB,YES1,SNX3,CTBP1,RAB27A…	ANGPT1,ITGA2,CREG1,DNM2,CAP1,MYH9	effectsize_down	1.48051e-13	-7.3889	1.95383e-09	TRUE
GO_BP	GO:0051028	mRNA transport	131	103	2	29890,29072,55677,8563,5976,26993,348995,10189,4686,23511,55795,55421,54890,64901,79228,57187,6830,23049,7919,9984,9908,6428,100101267,91746,9939,8888,4116,55746,9631,25909,23636,9877,57122,7514,23165,10482,6432,79902,4928,8570,23293,9775,4927,8086,3800,23279,3178,3181,23089,1660,11097,9688,55308,8480,129401,8087,23299,84271,79023,10212,3297,1069,26019,59343,7175,81929,2332,54888,5903,2733,10643,…	29890,29072	RBM15B,SETD2,IWS1,THOC5,UPF1,AKAP8L,NUP43,ALYREF,NCBP1,NUP188,PCID2,NCBP3,ALKBH5,RANBP17,THOC6,THOC2,SUPT6H,SMG1,DDX39B,THOC1,G3BP2,SRSF3,POM121C,YTHDC1,RBM8A,MCM3AP,MAGOH,NUP133,NUP155,AHCTF1,NUP62,ZC3H11A,NUP107,XPO1,NUP205,NXF1,SRSF7,NUP85,NUP98,KHSRP,SMG6,EIF4A3,NUP88,AAAS,KIF5C,NUP160,HNRNPA1,HNRNPA2B1,PEG10,DHX9,NUP42,NUP93,DDX19A,RAE1,NUP35,FXR1,BICD2,POLDIP3,NUP37,DDX39A,HSF1,CETN2,UPF2,S…	RBM15B,SETD2	effectsize_up	2.07461e-13	7.3439	2.73786e-09	TRUE
GO_BP	GO:0031507	heterochromatin formation	103	61	3	3070,29890,9320,23272,23411,23347,8467,55183,54737,51366,546,91746,23028,4204,5925,25942,5927,29128,10155,1017,53615,55729,1788,51535,84823,1786,3065,23512,3146,3192,5253,11335,22880,83989,1859,9869,8520,4001,79813,3005,84456,22933,7175,26013,3066,4000,56339,11177,55051,8091,201161,57169,64783,23378,8932,11176,9425,23304,51548,90378,9271	3070,29890,9320	HELLS,RBM15B,TRIP12,TASOR,SIRT1,SMCHD1,SMARCA5,RIF1,MPHOSPH8,UBR5,ATRX,YTHDC1,KDM1A,MECP2,RB1,SIN3A,KDM5A,UHRF1,TRIM28,CDK2,MBD3,ATF7IP,DNMT3A,PPHLN1,LMNB2,DNMT1,HDAC1,SUZ12,HMGB1,HNRNPU,PHF2,CBX3,MORC2,ARB2A,DYRK1A,SETDB1,HAT1,LMNB1,EHMT1,H1-0,L3MBTL3,SIRT2,TPR,L3MBTL1,HDAC2,LMNA,METTL3,BAZ1A,NRDE2,HMGA2,CENPV,ZNFX1,RBM15,RRP8,MBD2,BAZ2A,CDYL,UBR2,SIRT6,SAMD1,PIWIL1	HELLS,RBM15B,TRIP12	effectsize_up	3.89e-13	7.25933	5.13364e-09	TRUE
GO_BP	GO:0048285	organelle fission	491	228	13	1063,9493,4288,3832,9928,29127,22974,4292,9183,7283,9585,9787,11004,891,11065,51434,49856,10274,27175,26993,2177,26065,55795,54617,51433,10735,25836,10919,283489,7153,3835,8452,10403,7155,8467,3796,55125,55055,6773,56647,7329,23363,10096,9031,3833,9126,5000,5925,5885,55023,23063,64151,8243,1642,5898,54708,9735,3303,56907,23636,3550,1111,3837,27436,55743,84861,8815,8766,9918,22919,24137,54892,5719…	1063,9493,4288,3832,9928,29127,22974,4292,9183,7283,9585,9787,11004	CENPF,KIF23,MKI67,KIF11,KIF14,RACGAP1,TPX2,MLH1,ZW10,TUBG1,KIF20B,DLGAP5,KIF2C,CCNB1,UBE2C,ANAPC7,WRAP73,STAG1,TUBG2,AKAP8L,FANCD2,LSM14A,PCID2,INO80,ANAPC5,STAG2,NIPBL,EHMT2,CHAMP1,TOP2A,KIF22,CUL3,NDC80,TOP2B,SMARCA5,KIF2A,CEP192,ZWILCH,STAT2,BCCIP,UBE2I,OBSL1,ACTR3,BAZ1B,KIFC1,SMC3,ORC4,RB1,RAD21,PHIP,WAPL,NCAPG,SMC1A,DDB1,RALA,MARCHF5,KNTC1,HSPA1A,SPIRE1,NUP62,IK,CHEK1,KPNB1,EML4,CHFR,KLHL22,…	CENPF,KIF23,MKI67,KIF11,KIF14,RACGAP1,TPX2,MLH1,ZW10,TUBG1,KIF20B,DLGAP5,KIF2C	effectsize_up	4.24712e-13	7.24744	5.60492e-09	TRUE
GO_BP	GO:0006873	intracellular monoatomic ion homeostasis	538	207	4	23400,3709,221154,8804,2896,481,9997,6622,3162,1729,9550,3064,1182,57282,57192,27347,63933,7052,1756,526,5314,8301,54982,118987,23479,23312,5910,10523,3690,84679,7037,4089,6558,5621,84899,9562,23682,57214,5335,27035,7531,490,84317,6548,57181,801,6507,7337,6522,9217,5566,3916,55858,527,1201,64072,65266,858,147007,811,1203,22,5587,2316,664,54664,10058,348,11151,506,3074,51542,51024,5371,4669,11261,…	23400,3709,221154,8804	ATP13A2,ITPR2,MICU2,CREG1,GRN,ATP1B1,SCO2,SNCA,HMOX1,DIAPH1,ATP6V1G1,HTT,CLCN3,SLC4A10,MCOLN1,STK39,MCUR1,TGM2,DMD,ATP6V1B2,PKHD1,PICALM,CLN6,PDZD8,ISCU,DMXL2,RAP1GDS1,CHERP,ITGB3,SLC9A7,TFRC,SMAD4,SLC12A2,PRNP,TMTC4,MINPP1,RAB38,CEMIP,PLCG1,NOX1,YWHAE,ATP2B1,CCDC115,SLC9A1,SLC39A10,CALM1,SLC1A3,UBE3A,SLC4A2,VAPB,PRKACA,LAMP1,TMEM165,ATP6V0C,CLN3,CDH23,WNK4,CAV2,TMEM199,CALR,CLN5,ABCB7,PRKD1,FLNA…	ATP13A2,ITPR2,MICU2,CREG1	effectsize_down	5.04685e-13	-7.22403	6.66033e-09	TRUE
GO_BP	GO:0051049	regulation of transport	1645	677	10	284,5321,3673,23400,64328,29072,5584,51768,9805,9585,55677,2033,144245,10427,55929,91461,26993,3783,55829,60,197,4905,23411,10497,80055,57187,481,7781,51614,6256,6622,10938,6830,867,10971,1956,5590,3301,8573,1729,9892,3064,5987,5054,51366,59285,8841,4088,4763,51429,6386,3667,3996,23607,27347,4204,9066,2767,7052,7260,1756,5898,353514,3303,1173,207,10155,23191,10162,55823,2670,5413,4851,19,55646,75…	284,5321,3673,23400,64328,29072,5584,51768,9805,9585	ANGPT1,PLA2G4A,ITGA2,ATP13A2,XPO4,SETD2,PRKCI,TM7SF3,SCRN1,KIF20B,IWS1,EP300,ALG10B,SEC24B,DMAP1,PKDCC,AKAP8L,KCNN4,SELENOS,ACTB,AHSG,NSF,SIRT1,UNC13B,PGAP1,THOC2,ATP1B1,SLC30A3,ERGIC3,RXRA,SNCA,EHD1,SUPT6H,CBL,YWHAQ,EGFR,PRKCZ,DNAJA1,CASK,DIAPH1,SNAP91,HTT,TRIM27,SERPINE1,UBR5,CACNG6,HDAC3,SMAD3,NF1,SNX9,SDCBP,IRS1,LLGL1,CD2AP,STK39,MECP2,SYT7,GNA11,TGM2,EIPR1,DMD,RALA,LILRA5,HSPA1A,AP2M1,AKT1,T…	ANGPT1,PLA2G4A,ITGA2,ATP13A2,XPO4,SETD2,PRKCI,TM7SF3,SCRN1,KIF20B	effectsize_down	6.03058e-13	-7.19979	7.95856e-09	TRUE
GO_BP	GO:0030003	intracellular monoatomic cation homeostasis	529	204	4	23400,3709,221154,8804,2896,481,9997,6622,3162,1729,9550,3064,1182,57282,57192,63933,7052,1756,526,5314,8301,54982,118987,23479,23312,5910,10523,3690,84679,7037,4089,6558,5621,84899,9562,23682,57214,5335,27035,7531,490,84317,6548,57181,801,6507,7337,6522,9217,5566,3916,55858,527,1201,64072,858,147007,811,1203,22,5587,2316,664,54664,10058,348,11151,506,3074,51542,51024,5371,4669,11261,65082,27020,…	23400,3709,221154,8804	ATP13A2,ITPR2,MICU2,CREG1,GRN,ATP1B1,SCO2,SNCA,HMOX1,DIAPH1,ATP6V1G1,HTT,CLCN3,SLC4A10,MCOLN1,MCUR1,TGM2,DMD,ATP6V1B2,PKHD1,PICALM,CLN6,PDZD8,ISCU,DMXL2,RAP1GDS1,CHERP,ITGB3,SLC9A7,TFRC,SMAD4,SLC12A2,PRNP,TMTC4,MINPP1,RAB38,CEMIP,PLCG1,NOX1,YWHAE,ATP2B1,CCDC115,SLC9A1,SLC39A10,CALM1,SLC1A3,UBE3A,SLC4A2,VAPB,PRKACA,LAMP1,TMEM165,ATP6V0C,CLN3,CDH23,CAV2,TMEM199,CALR,CLN5,ABCB7,PRKD1,FLNA,BNIP3,TMEM…	ATP13A2,ITPR2,MICU2,CREG1	effectsize_down	7.77927e-13	-7.16499	1.02663e-08	TRUE
GO_BP	GO:0006270	DNA replication initiation	37	26	0	56897,23595,11143,4999,222229,5558,5000,4173,4171,5557,1017,4172,4175,4174,4176,5422,25792,64318,64785,23649,51053,5001,4683,5813,997,4998		WRNIP1,ORC3,KAT7,ORC2,LRWD1,PRIM2,ORC4,MCM4,MCM2,PRIM1,CDK2,MCM3,MCM6,MCM5,MCM7,POLA1,CIZ1,NOC3L,GINS3,POLA2,GMNN,ORC5,NBN,PURA,CDC34,ORC1		effectsize_up	1.25561e-12	7.09911	1.65702e-08	TRUE
GO_BP	GO:0071702	organic substance transport	2653	1282	18	284,5321,1063,23400,64328,3709,29890,29072,221154,3842,5584,5469,9183,1785,51768,9585,4627,23192,55677,8563,5976,2033,30000,10527,6741,10427,55929,23062,91461,5514,29097,8878,9527,26993,81031,79719,79720,3783,55829,348995,10189,4686,23511,9793,30845,55795,4257,93343,11311,60,55421,4905,23411,64792,54890,10497,118980,25977,8239,64901,79228,80055,7353,57187,6509,481,1381,57614,56478,51614,6256,2378…	284,5321,1063,23400,64328,3709,29890,29072,221154,3842,5584,5469,9183,1785,51768,9585,4627,23192	ANGPT1,PLA2G4A,CENPF,ATP13A2,XPO4,ITPR2,RBM15B,SETD2,MICU2,TNPO1,PRKCI,MED1,ZW10,DNM2,TM7SF3,KIF20B,MYH9,ATG4B,IWS1,THOC5,UPF1,EP300,TNPO2,IPO7,SSB,SEC24B,DMAP1,GGA2,PKDCC,PPP1R10,CNIH4,SQSTM1,GOSR1,AKAP8L,SLC2A10,AAGAB,VPS37B,KCNN4,SELENOS,NUP43,ALYREF,NCBP1,NUP188,CKAP5,EHD3,PCID2,MGST1,MVB12A,VPS45,ACTB,NCBP3,NSF,SIRT1,IFT22,ALKBH5,UNC13B,SFXN2,NECAP1,USP9X,RANBP17,THOC6,PGAP1,UFD1,THOC2,SLC1A…	ANGPT1,PLA2G4A,CENPF,ATP13A2,XPO4,ITPR2,RBM15B,SETD2,MICU2,TNPO1,PRKCI,MED1,ZW10,DNM2,TM7SF3,KIF20B,MYH9,ATG4B	effectsize_down	1.32481e-12	-7.09169	1.74835e-08	TRUE
GO_BP	GO:0034220	monoatomic ion transmembrane transport	1027	314	3	23400,3709,221154,144245,81031,3783,514,118980,6509,481,256471,7781,6622,5355,10971,1729,9550,3064,6574,59285,1182,57282,57192,27347,63933,9512,3748,1756,26133,1340,4538,4540,94081,526,6640,1186,9747,23479,10523,3690,84679,6947,274,6558,6277,5621,5530,5532,121260,9722,2631,51719,57214,5335,27035,7531,490,6548,6844,10723,23413,57181,285966,801,27173,26503,55129,29796,6507,2040,81671,4514,255057,55…	23400,3709,221154	ATP13A2,ITPR2,MICU2,ALG10B,SLC2A10,KCNN4,ATP5F1E,SFXN2,SLC1A4,ATP1B1,MFSD8,SLC30A3,SNCA,PLP2,YWHAQ,DIAPH1,ATP6V1G1,HTT,SLC20A1,CACNG6,CLCN3,SLC4A10,MCOLN1,STK39,MCUR1,PMPCB,KCNC3,DMD,TRPC4AP,COX6B1,MT-ND4,MT-ND5,SFXN1,ATP6V1B2,SNTA1,CLCN7,TCAF1,ISCU,CHERP,ITGB3,SLC9A7,TCN1,BIN1,SLC12A2,S100A6,PRNP,PPP3CA,PPP3CB,SLC15A4,NOS1AP,NIPSNAP2,CAB39,CEMIP,PLCG1,NOX1,YWHAE,ATP2B1,SLC9A1,VAMP2,SLC12A7,NCS1,…	ATP13A2,ITPR2,MICU2	effectsize_down	1.87165e-12	-7.04373	2.47002e-08	TRUE
GO_BP	GO:2000781	positive regulation of double-strand break repair	85	53	1	6598,55929,55135,6604,8295,64769,9643,6595,60,23411,6599,6597,2521,10902,57634,7155,23347,55183,55193,6419,86,57599,6605,8289,6602,9274,10933,56907,55257,6601,29117,142,5591,84717,55274,5977,7336,11284,6944,8110,10856,57492,8607,10097,6603,196528,7334,2187,80314,8089,51412,51548,55719	6598	SMARCB1,DMAP1,WRAP53,SMARCD3,TRRAP,MEAF6,MORF4L2,SMARCA2,ACTB,SIRT1,SMARCC1,SMARCA4,FUS,BRD8,EP400,TOP2B,SMCHD1,RIF1,PBRM1,SETMAR,ACTL6A,WDR48,SMARCE1,ARID1A,SMARCD1,BCL7C,MORF4L1,SPIRE1,MRGBP,SMARCC2,BRD7,PARP1,PRKDC,HDGFL2,PHF10,DPF2,UBE2V2,PNKP,VPS72,DPF3,RUVBL2,ARID1B,RUVBL1,ACTR2,SMARCD2,ARID2,UBE2N,FANCB,EPC1,YEATS4,ACTL6B,SIRT6,SLF2	SMARCB1	effectsize_up	1.97105e-12	7.03652	2.60119e-08	TRUE
GO_BP	GO:0006405	RNA export from nucleus	95	78	2	29890,29072,55677,8563,5976,6741,26993,10189,4686,23511,55795,55421,54890,79228,57187,6830,23049,7919,9984,57510,6428,100101267,91746,9939,8888,4116,55746,9631,23636,65083,9877,57122,7514,10482,79902,4928,23293,9775,4927,23279,3178,3181,1660,9688,55308,8480,84271,10212,26019,7175,11052,2332,51808,54888,2733,8021,9887,10657,55051,26097,11260,29107,1977,56943,80145,9972,84248,3267,155435,84321,7248…	29890,29072	RBM15B,SETD2,IWS1,THOC5,UPF1,SSB,AKAP8L,ALYREF,NCBP1,NUP188,PCID2,NCBP3,ALKBH5,THOC6,THOC2,SUPT6H,SMG1,DDX39B,THOC1,XPO5,SRSF3,POM121C,YTHDC1,RBM8A,MCM3AP,MAGOH,NUP133,NUP155,NUP62,NOL6,ZC3H11A,NUP107,XPO1,NXF1,NUP85,NUP98,SMG6,EIF4A3,NUP88,NUP160,HNRNPA1,HNRNPA2B1,DHX9,NUP93,DDX19A,RAE1,POLDIP3,DDX39A,UPF2,TPR,CPSF6,FMR1,PHAX,NSUN2,GLE1,NUP214,SMG7,KHDRBS1,NRDE2,CHTOP,XPOT,NXT1,EIF4E,ENY2,THOC7,…	RBM15B,SETD2	effectsize_up	3.37138e-12	6.9613	4.4492e-08	TRUE
GO_BP	GO:0045786	negative regulation of cell cycle	407	174	3	1063,9183,25949,8563,891,10527,8451,5514,168451,2177,55795,6657,10116,65123,23411,90806,54475,1021,10403,6154,8467,988,7919,1956,261726,9984,55055,6419,546,27429,25793,79577,57646,9031,7014,5925,5885,4436,4221,23063,9735,9656,1017,3550,1111,8883,55743,84861,79621,55031,864,6118,29117,79184,7508,836,5526,57805,545,835,6878,5591,8379,4085,51347,983,153090,57551,9894,9184,27339,5728,9319,57405,51603…	1063,9183,25949	CENPF,ZW10,SYF2,THOC5,CCNB1,IPO7,CUL4A,PPP1R10,THAP5,FANCD2,PCID2,SOX2,FEM1B,INTS3,SIRT1,ANGEL2,NLE1,CDK6,NDC80,RPL26,SMARCA5,CDC5L,DDX39B,EGFR,TIPRL,THOC1,ZWILCH,SETMAR,ATRX,HTRA2,FBXO7,CDC73,USP28,BAZ1B,TERF2,RB1,RAD21,MSH2,MEN1,WAPL,KNTC1,MDC1,CDK2,IK,CHEK1,NAE1,CHFR,KLHL22,RNASEH2B,USP47,RUNX3,RPA2,BRD7,BRCC3,XPC,CASP3,PPP2R5B,CCAR2,ATR,CASP2,TAF6,PRKDC,MAD1L1,MAD2L1,TAOK3,CDK1,DAB2IP,TAOK1,T…	CENPF,ZW10,SYF2	effectsize_up	3.74395e-12	6.94652	4.94088e-08	TRUE
GO_BP	GO:0042592	homeostatic process	1724	675	14	284,63976,286204,7373,29127,23400,3709,221154,8804,5469,9588,1777,6598,84181,23186,11065,6655,8878,81031,3783,55829,7840,60,6208,4015,3516,23411,10497,2896,79068,481,26137,55856,54475,6597,7414,9997,6622,10938,1021,3162,1956,22913,1729,9550,3064,3276,8861,1981,2730,4170,8841,1182,6434,26505,6223,4763,57282,4849,57599,6777,3667,57192,23028,27347,63933,5925,64710,6670,10577,25942,7052,8473,4054,175…	284,63976,286204,7373,29127,23400,3709,221154,8804,5469,9588,1777,6598,84181	ANGPT1,PRDM16,CRB2,COL14A1,RACGAP1,ATP13A2,ITPR2,MICU2,CREG1,MED1,PRDX6,DNASE2,SMARCB1,CHD6,RCOR1,UBE2C,SOS2,SQSTM1,SLC2A10,KCNN4,SELENOS,ALMS1,ACTB,RPS14,LOX,RBPJ,SIRT1,UNC13B,GRN,FTO,ATP1B1,ZBTB20,ACOT13,NLE1,SMARCA4,VCL,SCO2,SNCA,EHD1,CDK6,HMOX1,EGFR,RALY,DIAPH1,ATP6V1G1,HTT,PRMT1,LDB1,EIF4G1,GCLM,MCL1,HDAC3,CLCN3,TRA2B,CNNM3,RPS19,NF1,SLC4A10,CNOT3,WDR48,STAT5B,IRS1,MCOLN1,KDM1A,STK39,MCUR1,R…	ANGPT1,PRDM16,CRB2,COL14A1,RACGAP1,ATP13A2,ITPR2,MICU2,CREG1,MED1,PRDX6,DNASE2,SMARCB1,CHD6	effectsize_down	4.50438e-12	-6.92038	5.94444e-08	TRUE
GO_BP	GO:0006811	monoatomic ion transport	1262	386	5	29127,23400,3709,221154,1785,144245,81031,3783,4905,514,118980,6509,481,4704,256471,7781,6622,2701,5355,10971,8573,1729,9550,3064,6574,5987,59285,1182,26505,23412,57282,57192,27347,63933,9512,3748,1756,26133,1340,353514,4538,207,1017,4540,94081,526,6640,1186,9747,9455,23479,55238,10523,3690,84679,7037,6947,274,6558,6277,5621,5530,29763,5532,706,121260,9722,2631,51719,57214,5335,27035,7531,490,654…	29127,23400,3709,221154,1785	RACGAP1,ATP13A2,ITPR2,MICU2,DNM2,ALG10B,SLC2A10,KCNN4,NSF,ATP5F1E,SFXN2,SLC1A4,ATP1B1,NDUFA9,MFSD8,SLC30A3,SNCA,GJA4,PLP2,YWHAQ,CASK,DIAPH1,ATP6V1G1,HTT,SLC20A1,TRIM27,CACNG6,CLCN3,CNNM3,COMMD3,SLC4A10,MCOLN1,STK39,MCUR1,PMPCB,KCNC3,DMD,TRPC4AP,COX6B1,LILRA5,MT-ND4,AKT1,CDK2,MT-ND5,SFXN1,ATP6V1B2,SNTA1,CLCN7,TCAF1,HOMER2,ISCU,SLC38A7,CHERP,ITGB3,SLC9A7,TFRC,TCN1,BIN1,SLC12A2,S100A6,PRNP,PPP3CA,PA…	RACGAP1,ATP13A2,ITPR2,MICU2,DNM2	effectsize_down	4.83502e-12	-6.91034	6.38078e-08	TRUE
GO_BP	GO:0000018	regulation of DNA recombination	134	69	2	29072,4292,54386,26168,55929,55135,8295,64769,9643,10189,60,56916,4437,56893,2521,6830,10902,57634,23347,9984,55183,86,57599,7014,200558,23028,4436,2956,10933,1111,3009,7468,55257,3008,9400,6118,151987,142,7037,121260,84717,3838,3005,7320,8971,6944,4361,5531,5395,118460,10856,10111,8607,10097,25,51010,196528,7040,3836,56941,22976,7158,2068,2187,80314,8089,51548,3006,158880	29072,4292	SETD2,MLH1,TERF2IP,SENP3,DMAP1,WRAP53,TRRAP,MEAF6,MORF4L2,ALYREF,ACTB,SMARCAD1,MSH3,UBQLN4,FUS,SUPT6H,BRD8,EP400,SMCHD1,THOC1,RIF1,ACTL6A,WDR48,TERF2,APLF,KDM1A,MSH2,MSH6,MORF4L1,CHEK1,H1-5,NSD2,MRGBP,H1-4,RECQL5,RPA2,PPP4R2,PARP1,TFRC,SLC15A4,HDGFL2,KPNA2,H1-0,UBE2B,H1-10,VPS72,MRE11,PPP4C,PMS2,EXOSC6,RUVBL2,RAD50,RUVBL1,ACTR2,ABL1,EXOSC3,ARID2,TGFB1,KPNA1,HMCES,PAXIP1,TP53BP1,ERCC2,FANCB,EPC1,Y…	SETD2,MLH1	effectsize_up	5.93607e-12	6.88118	7.83384e-08	TRUE
GO_BP	GO:0032968	positive regulation of transcription elongation by RNA polymerase II	48	37	5	23613,9440,8621,5469,9862,10025,9441,114825,29079,9282,4686,9439,6830,51586,8861,81857,79577,8812,10001,9477,23476,90390,123169,6837,1025,10915,2962,51755,54797,80306,1499,9442,112950,22916,904,400569,55588	23613,9440,8621,5469,9862	ZMYND8,MED17,CDK13,MED1,MED24,MED16,MED26,PWWP2A,MED4,MED14,NCBP1,MED23,SUPT6H,MED15,LDB1,MED25,CDC73,CCNK,MED6,MED20,BRD4,MED30,LEO1,MED22,CDK9,TCERG1,GTF2F1,CDK12,MED18,MED28,CTNNB1,MED27,MED8,NCBP2,CCNT1,MED11,MED29	ZMYND8,MED17,CDK13,MED1,MED24	effectsize_up	6.15344e-12	6.87605	8.12069e-08	TRUE
GO_BP	GO:0010965	regulation of mitotic sister chromatid separation	59	34	3	1063,9183,9787,891,11065,51434,55795,51433,8452,10403,55055,5925,5885,9735,3550,84861,8379,4085,286053,9184,8697,9319,57405,8881,472,7175,51143,51451,147841,9212,56984,83540,7756,9587	1063,9183,9787	CENPF,ZW10,DLGAP5,CCNB1,UBE2C,ANAPC7,PCID2,ANAPC5,CUL3,NDC80,ZWILCH,RB1,RAD21,KNTC1,IK,KLHL22,MAD1L1,MAD2L1,NSMCE2,BUB3,CDC23,TRIP13,SPC25,CDC16,ATM,TPR,DYNC1LI1,LCMT1,SPC24,AURKB,PSMG2,NUF2,ZNF207,MAD2L1BP	CENPF,ZW10,DLGAP5	effectsize_up	1.04075e-11	6.80075	1.37347e-07	TRUE
GO_BP	GO:0045184	establishment of protein localization	1696	1025	17	284,1063,9928,23400,64328,112869,3842,5584,5469,9183,1121,1785,51768,9585,4627,23431,23192,2033,30000,10527,10427,55929,23062,91461,5514,29097,55135,8878,9527,79719,79720,3783,55829,348995,23511,1459,4301,30845,55795,93343,11311,4905,55506,64792,10497,25977,8239,64901,80055,7353,25836,481,54557,56478,51614,23480,10938,867,10971,200576,221079,1211,22883,1956,5590,3301,57510,9892,51100,222229,28966…	284,1063,9928,23400,64328,112869,3842,5584,5469,9183,1121,1785,51768,9585,4627,23431,23192	ANGPT1,CENPF,KIF14,ATP13A2,XPO4,SGF29,TNPO1,PRKCI,MED1,ZW10,CHM,DNM2,TM7SF3,KIF20B,MYH9,AP4E1,ATG4B,EP300,TNPO2,IPO7,SEC24B,DMAP1,GGA2,PKDCC,PPP1R10,CNIH4,WRAP53,SQSTM1,GOSR1,AAGAB,VPS37B,KCNN4,SELENOS,NUP43,NUP188,CSNK2A2,AFDN,EHD3,PCID2,MVB12A,VPS45,NSF,MACROH2A2,IFT22,UNC13B,NECAP1,USP9X,RANBP17,PGAP1,UFD1,NIPBL,ATP1B1,SGTB,EIF4ENIF1,ERGIC3,SEC61G,EHD1,CBL,YWHAQ,PIKFYVE,ARL5B,CLTA,CLSTN1,EGFR,…	ANGPT1,CENPF,KIF14,ATP13A2,XPO4,SGF29,TNPO1,PRKCI,MED1,ZW10,CHM,DNM2,TM7SF3,KIF20B,MYH9,AP4E1,ATG4B	effectsize_down	1.04719e-11	-6.79986	1.38198e-07	TRUE
GO_BP	GO:0000245	spliceosomal complex assembly	95	64	0	55015,10658,10772,10262,4686,10181,22827,9879,8175,55692,9416,23020,10992,10946,23451,51340,7919,7536,57461,6433,11168,51631,51634,91746,11338,22889,84811,6430,23450,24148,10713,9169,58155,10291,8683,51747,27339,6607,6732,83443,84844,10907,6426,6431,23064,10659,6733,27336,6632,6627,8996,6633,6636,6635,79833,6628,6629,51639,1653,79753,6631,6634,8487,11189		PRPF39,CELF1,SRSF10,SF3B4,NCBP1,RBM5,PUF60,DDX46,SF3A2,LUC7L,DDX23,SNRNP200,SF3B2,SF3A3,SF3B1,CRNKL1,DDX39B,SF1,ISY1,SFSWAP,PSIP1,LUC7L2,RBMX2,YTHDC1,U2AF2,KHDC4,BUD13,SRSF5,SF3B3,PRPF6,USP39,SCAF11,PTBP2,SF3A1,SRSF9,LUC7L3,PRPF19,SMN2,SRPK1,SF3B5,PHF5A,TXNL4A,SRSF1,SRSF6,SETX,CELF2,SRPK2,HTATSF1,SNRPD1,SNRPA1,NOL3,SNRPD2,SNRPF,SNRPE,GEMIN6,SNRPB,SNRPB2,SF3B6,DDX1,SNIP1,SNRPC,SNRPD3,GEMIN2,CELF3		effectsize_up	1.78815e-11	6.72235	2.35982e-07	TRUE
GO_BP	GO:0055080	monoatomic cation homeostasis	606	225	4	23400,3709,221154,8804,2896,481,9997,6622,3162,1729,9550,3064,1182,26505,57282,57192,63933,7052,1756,526,5314,8301,54982,118987,23479,23312,5164,5910,10523,3690,4907,84679,7037,4089,6558,5621,84899,9562,23682,57214,5335,27035,7531,490,84317,6548,10723,57181,2260,801,331,8805,6507,7337,6522,9217,5566,3916,55858,527,1201,64072,65266,858,147007,811,1203,22,5587,2316,664,54664,10058,348,11151,506,510…	23400,3709,221154,8804	ATP13A2,ITPR2,MICU2,CREG1,GRN,ATP1B1,SCO2,SNCA,HMOX1,DIAPH1,ATP6V1G1,HTT,CLCN3,CNNM3,SLC4A10,MCOLN1,MCUR1,TGM2,DMD,ATP6V1B2,PKHD1,PICALM,CLN6,PDZD8,ISCU,DMXL2,PDK2,RAP1GDS1,CHERP,ITGB3,NT5E,SLC9A7,TFRC,SMAD4,SLC12A2,PRNP,TMTC4,MINPP1,RAB38,CEMIP,PLCG1,NOX1,YWHAE,ATP2B1,CCDC115,SLC9A1,SLC12A7,SLC39A10,FGFR1,CALM1,XIAP,TRIM24,SLC1A3,UBE3A,SLC4A2,VAPB,PRKACA,LAMP1,TMEM165,ATP6V0C,CLN3,CDH23,WNK4,CAV…	ATP13A2,ITPR2,MICU2,CREG1	effectsize_down	2.16391e-11	-6.69451	2.85571e-07	TRUE
GO_BP	GO:0022616	DNA strand elongation	37	27	0	10714,51377,54617,29844,9837,5425,86,5111,7528,64710,4173,4172,5984,3978,4176,5422,5983,79913,3980,125476,4361,93973,10856,10111,8607,4683,1763		POLD3,UCHL5,INO80,TFPT,GINS1,POLD2,ACTL6A,PCNA,YY1,NUCKS1,MCM4,MCM3,RFC4,LIG1,MCM7,POLA1,RFC3,ACTR5,LIG3,INO80C,MRE11,ACTR8,RUVBL2,RAD50,RUVBL1,NBN,DNA2		effectsize_up	2.44287e-11	6.67676	3.22386e-07	TRUE
GO_BP	GO:0000380	alternative mRNA splicing, via spliceosome	72	50	2	29890,8621,10658,4686,10181,5725,22827,10921,6421,55234,221092,4670,10179,6433,6434,91746,9939,23028,4116,10084,1655,3191,10521,3192,8683,3178,6427,7072,9967,83989,1660,10656,11100,9589,84991,10284,23543,2332,6426,6431,10659,10657,27316,58517,64783,4858,4857,11171,22916,11189	29890,8621	RBM15B,CDK13,CELF1,NCBP1,RBM5,PTBP1,PUF60,RNPS1,SFPQ,SMU1,HNRNPUL2,HNRNPM,RBM7,SFSWAP,TRA2B,YTHDC1,RBM8A,KDM1A,MAGOH,PQBP1,DDX5,HNRNPL,DDX17,HNRNPU,SRSF9,HNRNPA1,SRSF2,TIA1,THRAP3,ARB2A,DHX9,KHDRBS3,HNRNPUL1,WTAP,RBM17,SAP18,RBFOX2,FMR1,SRSF1,SRSF6,CELF2,KHDRBS1,RBMX,RBM25,RBM15,NOVA2,NOVA1,STRAP,NCBP2,CELF3	RBM15B,CDK13	effectsize_up	2.9045e-11	6.65133	3.83307e-07	TRUE
GO_BP	GO:0051236	establishment of RNA localization	166	132	2	29890,29072,55677,8563,5976,6741,26993,348995,10189,4686,23511,9793,55795,55421,54890,64901,79228,57187,6830,23049,7919,9984,9908,57510,6428,100101267,91746,9939,8888,4116,55746,9631,25909,23636,65083,9877,23180,57122,3837,7514,23165,10482,6432,79902,4928,8570,23293,51092,9775,4927,8086,3800,23279,3178,3181,23089,545,1660,11097,7048,9688,55308,8480,129401,8087,23299,84271,79023,10212,3297,1069,26…	29890,29072	RBM15B,SETD2,IWS1,THOC5,UPF1,SSB,AKAP8L,NUP43,ALYREF,NCBP1,NUP188,CKAP5,PCID2,NCBP3,ALKBH5,RANBP17,THOC6,THOC2,SUPT6H,SMG1,DDX39B,THOC1,G3BP2,XPO5,SRSF3,POM121C,YTHDC1,RBM8A,MCM3AP,MAGOH,NUP133,NUP155,AHCTF1,NUP62,NOL6,ZC3H11A,RFTN1,NUP107,KPNB1,XPO1,NUP205,NXF1,SRSF7,NUP85,NUP98,KHSRP,SMG6,SIDT2,EIF4A3,NUP88,AAAS,KIF5C,NUP160,HNRNPA1,HNRNPA2B1,PEG10,ATR,DHX9,NUP42,TGFBR2,NUP93,DDX19A,RAE1,NUP35,…	RBM15B,SETD2	effectsize_up	2.98842e-11	6.64714	3.94382e-07	TRUE
GO_BP	GO:0006403	RNA localization	202	162	2	29890,29072,55677,8563,5976,5073,6741,55135,26993,348995,10189,4686,23511,9793,55795,23369,55421,54890,64901,79228,57187,6830,23049,7919,9984,9908,57510,6428,100101267,91746,51602,7528,9939,8888,4116,55746,9631,24148,25909,7203,23636,65083,9877,23180,57122,3837,7514,23165,10482,6432,79902,4928,8570,23293,51092,9775,3192,4927,8086,3800,23279,3178,170506,3181,23089,545,1660,11097,7048,9688,27067,55…	29890,29072	RBM15B,SETD2,IWS1,THOC5,UPF1,PARN,SSB,WRAP53,AKAP8L,NUP43,ALYREF,NCBP1,NUP188,CKAP5,PCID2,PUM2,NCBP3,ALKBH5,RANBP17,THOC6,THOC2,SUPT6H,SMG1,DDX39B,THOC1,G3BP2,XPO5,SRSF3,POM121C,YTHDC1,NOP58,YY1,RBM8A,MCM3AP,MAGOH,NUP133,NUP155,PRPF6,AHCTF1,CCT3,NUP62,NOL6,ZC3H11A,RFTN1,NUP107,KPNB1,XPO1,NUP205,NXF1,SRSF7,NUP85,NUP98,KHSRP,SMG6,SIDT2,EIF4A3,HNRNPU,NUP88,AAAS,KIF5C,NUP160,HNRNPA1,DHX36,HNRNPA2B1,P…	RBM15B,SETD2	effectsize_up	3.98439e-11	6.60466	5.25819e-07	TRUE
GO_BP	GO:0006812	monoatomic cation transport	1048	332	4	23400,3709,221154,1785,144245,81031,3783,4905,514,481,4704,7781,6622,2701,8573,1729,9550,3064,6574,5987,59285,1182,23412,57282,57192,27347,63933,9512,3748,1756,26133,1340,353514,4538,207,1017,4540,94081,526,6640,9455,23479,55238,10523,3690,84679,7037,6947,274,6558,5621,5530,29763,5532,706,121260,9722,2631,51719,57214,5335,7531,490,6548,6844,10723,23413,57181,801,27173,26503,55129,29796,6507,81671…	23400,3709,221154,1785	ATP13A2,ITPR2,MICU2,DNM2,ALG10B,SLC2A10,KCNN4,NSF,ATP5F1E,ATP1B1,NDUFA9,SLC30A3,SNCA,GJA4,CASK,DIAPH1,ATP6V1G1,HTT,SLC20A1,TRIM27,CACNG6,CLCN3,COMMD3,SLC4A10,MCOLN1,STK39,MCUR1,PMPCB,KCNC3,DMD,TRPC4AP,COX6B1,LILRA5,MT-ND4,AKT1,CDK2,MT-ND5,SFXN1,ATP6V1B2,SNTA1,HOMER2,ISCU,SLC38A7,CHERP,ITGB3,SLC9A7,TFRC,TCN1,BIN1,SLC12A2,PRNP,PPP3CA,PACSIN3,PPP3CB,TSPO,SLC15A4,NOS1AP,NIPSNAP2,CAB39,CEMIP,PLCG1,YWH…	ATP13A2,ITPR2,MICU2,DNM2	effectsize_down	4.28807e-11	-6.59377	5.65897e-07	TRUE
GO_BP	GO:2001251	negative regulation of chromosome organization	92	53	2	1063,9183,891,54386,55795,7153,10403,8467,55055,6419,546,9031,7014,5885,23063,9735,3550,84861,54552,142,23293,3192,3178,8379,4085,55226,9184,9319,57405,5394,3183,472,7175,51143,51451,147841,9212,56984,83540,65057,8260,7515,10923,54464,10111,4331,4683,6714,2072,7756,54984,9587,79991	1063,9183	CENPF,ZW10,CCNB1,TERF2IP,PCID2,TOP2A,NDC80,SMARCA5,ZWILCH,SETMAR,ATRX,BAZ1B,TERF2,RAD21,WAPL,KNTC1,IK,KLHL22,GNL3L,PARP1,SMG6,HNRNPU,HNRNPA1,MAD1L1,MAD2L1,NAT10,BUB3,TRIP13,SPC25,EXOSC10,HNRNPC,ATM,TPR,DYNC1LI1,LCMT1,SPC24,AURKB,PSMG2,NUF2,ACD,NAA10,XRCC1,SUB1,XRN1,RAD50,MNAT1,NBN,SRC,ERCC4,ZNF207,PINX1,MAD2L1BP,STN1	CENPF,ZW10	effectsize_up	4.93106e-11	6.573	6.50752e-07	TRUE
GO_BP	GO:0050801	monoatomic ion homeostasis	616	229	4	23400,3709,221154,8804,2896,481,9997,6622,3162,1729,9550,3064,1182,26505,57282,57192,27347,63933,7052,1756,526,5314,8301,54982,118987,23479,23312,5164,5910,10523,3690,4907,84679,7037,4089,6558,5621,84899,9562,23682,57214,5335,27035,7531,490,84317,6548,10723,57181,2260,801,331,8805,6507,7337,6522,9217,5566,3916,55858,527,1201,64072,65266,858,147007,811,1203,22,5587,2316,664,54664,10058,348,11151,5…	23400,3709,221154,8804	ATP13A2,ITPR2,MICU2,CREG1,GRN,ATP1B1,SCO2,SNCA,HMOX1,DIAPH1,ATP6V1G1,HTT,CLCN3,CNNM3,SLC4A10,MCOLN1,STK39,MCUR1,TGM2,DMD,ATP6V1B2,PKHD1,PICALM,CLN6,PDZD8,ISCU,DMXL2,PDK2,RAP1GDS1,CHERP,ITGB3,NT5E,SLC9A7,TFRC,SMAD4,SLC12A2,PRNP,TMTC4,MINPP1,RAB38,CEMIP,PLCG1,NOX1,YWHAE,ATP2B1,CCDC115,SLC9A1,SLC12A7,SLC39A10,FGFR1,CALM1,XIAP,TRIM24,SLC1A3,UBE3A,SLC4A2,VAPB,PRKACA,LAMP1,TMEM165,ATP6V0C,CLN3,CDH23,WN…	ATP13A2,ITPR2,MICU2,CREG1	effectsize_down	6.16722e-11	-6.53963	8.13888e-07	TRUE
GO_BP	GO:0050657	nucleic acid transport	163	130	2	29890,29072,55677,8563,5976,6741,26993,348995,10189,4686,23511,9793,55795,55421,54890,64901,79228,57187,6830,23049,7919,9984,9908,57510,6428,100101267,91746,9939,8888,4116,55746,9631,25909,23636,65083,9877,23180,57122,3837,7514,23165,10482,6432,79902,4928,8570,23293,51092,9775,4927,8086,3800,23279,3178,3181,23089,1660,11097,7048,9688,55308,8480,129401,8087,23299,84271,79023,10212,3297,1069,26019,…	29890,29072	RBM15B,SETD2,IWS1,THOC5,UPF1,SSB,AKAP8L,NUP43,ALYREF,NCBP1,NUP188,CKAP5,PCID2,NCBP3,ALKBH5,RANBP17,THOC6,THOC2,SUPT6H,SMG1,DDX39B,THOC1,G3BP2,XPO5,SRSF3,POM121C,YTHDC1,RBM8A,MCM3AP,MAGOH,NUP133,NUP155,AHCTF1,NUP62,NOL6,ZC3H11A,RFTN1,NUP107,KPNB1,XPO1,NUP205,NXF1,SRSF7,NUP85,NUP98,KHSRP,SMG6,SIDT2,EIF4A3,NUP88,AAAS,KIF5C,NUP160,HNRNPA1,HNRNPA2B1,PEG10,DHX9,NUP42,TGFBR2,NUP93,DDX19A,RAE1,NUP35,FXR1…	RBM15B,SETD2	effectsize_up	7.06791e-11	6.51921	9.32752e-07	TRUE
GO_BP	GO:0050658	RNA transport	163	130	2	29890,29072,55677,8563,5976,6741,26993,348995,10189,4686,23511,9793,55795,55421,54890,64901,79228,57187,6830,23049,7919,9984,9908,57510,6428,100101267,91746,9939,8888,4116,55746,9631,25909,23636,65083,9877,23180,57122,3837,7514,23165,10482,6432,79902,4928,8570,23293,51092,9775,4927,8086,3800,23279,3178,3181,23089,1660,11097,7048,9688,55308,8480,129401,8087,23299,84271,79023,10212,3297,1069,26019,…	29890,29072	RBM15B,SETD2,IWS1,THOC5,UPF1,SSB,AKAP8L,NUP43,ALYREF,NCBP1,NUP188,CKAP5,PCID2,NCBP3,ALKBH5,RANBP17,THOC6,THOC2,SUPT6H,SMG1,DDX39B,THOC1,G3BP2,XPO5,SRSF3,POM121C,YTHDC1,RBM8A,MCM3AP,MAGOH,NUP133,NUP155,AHCTF1,NUP62,NOL6,ZC3H11A,RFTN1,NUP107,KPNB1,XPO1,NUP205,NXF1,SRSF7,NUP85,NUP98,KHSRP,SMG6,SIDT2,EIF4A3,NUP88,AAAS,KIF5C,NUP160,HNRNPA1,HNRNPA2B1,PEG10,DHX9,NUP42,TGFBR2,NUP93,DDX19A,RAE1,NUP35,FXR1…	RBM15B,SETD2	effectsize_up	7.06791e-11	6.51921	9.32752e-07	TRUE
GO_BP	GO:0098655	monoatomic cation transmembrane transport	850	269	3	23400,3709,221154,144245,81031,3783,514,481,7781,6622,1729,9550,3064,6574,59285,1182,57282,57192,27347,63933,9512,3748,1756,26133,1340,4538,4540,526,6640,23479,10523,3690,84679,6947,274,6558,5621,5530,5532,121260,9722,2631,51719,57214,5335,7531,490,6548,6844,10723,23413,57181,801,27173,26503,55129,29796,6507,81671,4514,255057,55362,81,5566,967,781,55858,357,527,2332,529,29927,1739,9780,65266,7388…	23400,3709,221154	ATP13A2,ITPR2,MICU2,ALG10B,SLC2A10,KCNN4,ATP5F1E,ATP1B1,SLC30A3,SNCA,DIAPH1,ATP6V1G1,HTT,SLC20A1,CACNG6,CLCN3,SLC4A10,MCOLN1,STK39,MCUR1,PMPCB,KCNC3,DMD,TRPC4AP,COX6B1,MT-ND4,MT-ND5,ATP6V1B2,SNTA1,ISCU,CHERP,ITGB3,SLC9A7,TCN1,BIN1,SLC12A2,PRNP,PPP3CA,PPP3CB,SLC15A4,NOS1AP,NIPSNAP2,CAB39,CEMIP,PLCG1,YWHAE,ATP2B1,SLC9A1,VAMP2,SLC12A7,NCS1,SLC39A10,CALM1,SLC39A1,SLC17A5,ANO10,UQCR10,SLC1A3,VMP1,MT-C…	ATP13A2,ITPR2,MICU2	effectsize_down	7.21148e-11	-6.51619	9.51699e-07	TRUE
GO_BP	GO:0051321	meiotic cell cycle	290	92	5	10844,4292,9183,7283,4627,51434,27175,2177,51433,7156,10735,10919,10426,7153,24149,10403,7155,114791,10179,546,10096,9126,5000,5885,2956,10393,64682,8243,1642,10927,56907,1017,29882,55743,9918,5719,996,27229,6117,4926,10592,10051,23397,25777,5139,10734,9184,3306,8697,5728,9319,7320,8881,472,22933,57697,54888,811,23353,83540,56339,64848,4361,7917,1060,192670,55706,10609,440822,2801,10111,9897,1009…	10844,4292,9183,7283,4627	TUBGCP2,MLH1,ZW10,TUBG1,MYH9,ANAPC7,TUBG2,FANCD2,ANAPC5,TOP3A,STAG2,EHMT2,TUBGCP3,TOP2A,ZNF318,NDC80,TOP2B,TUBGCP5,RBM7,ATRX,ACTR3,SMC3,ORC4,RAD21,MSH6,ANAPC10,ANAPC1,SMC1A,DDB1,SPIN1,SPIRE1,CDK2,ANAPC2,CHFR,NCAPD2,PSMD13,CDC27,TUBGCP4,RPA1,NUMA1,SMC2,SMC4,NCAPH,SUN2,PDE3A,STAG3,BUB3,HSPA2,CDC23,PTEN,TRIP13,UBE2B,CDC16,ATM,SIRT2,FANCM,NSUN2,CALR,SUN1,NUF2,METTL3,YTHDC2,MRE11,BAG6,CENPC,AGO4,NDC1,…	TUBGCP2,MLH1,ZW10,TUBG1,MYH9	effectsize_up	8.98112e-11	6.48318	1.18524e-06	TRUE
GO_BP	GO:0051306	mitotic sister chromatid separation	62	36	3	1063,9183,9787,891,11065,51434,55795,51433,8452,10403,55055,5925,5885,9735,3550,84861,8379,4085,286053,9184,8697,9319,57405,8881,472,7175,51143,51451,147841,9212,56984,83540,7756,5518,129563,9587	1063,9183,9787	CENPF,ZW10,DLGAP5,CCNB1,UBE2C,ANAPC7,PCID2,ANAPC5,CUL3,NDC80,ZWILCH,RB1,RAD21,KNTC1,IK,KLHL22,MAD1L1,MAD2L1,NSMCE2,BUB3,CDC23,TRIP13,SPC25,CDC16,ATM,TPR,DYNC1LI1,LCMT1,SPC24,AURKB,PSMG2,NUF2,ZNF207,PPP2R1A,DIS3L2,MAD2L1BP	CENPF,ZW10,DLGAP5	effectsize_up	1.41484e-10	6.41429	1.86717e-06	TRUE
GO_BP	GO:2001252	positive regulation of chromosome organization	109	73	1	23137,23272,5073,54386,5514,51377,54617,29844,54737,546,86,7014,7528,5885,64151,10155,7203,1017,55729,51535,9918,3184,54892,79913,4926,3178,170506,3181,22880,10592,545,10051,23397,7520,983,286053,9869,92345,472,9555,7175,9212,11284,125476,65057,4361,1736,5371,22948,1499,93973,2237,10575,3981,10856,2966,6950,10111,10694,8607,5595,10574,908,5594,26354,4683,140609,10576,4216,5609,51548,9587,55719	23137	SMC5,TASOR,PARN,TERF2IP,PPP1R10,UCHL5,INO80,TFPT,MPHOSPH8,ATRX,ACTL6A,TERF2,YY1,RAD21,NCAPG,TRIM28,CCT3,CDK2,ATF7IP,PPHLN1,NCAPD2,HNRNPD,NCAPG2,ACTR5,NUMA1,HNRNPA1,DHX36,HNRNPA2B1,MORC2,SMC2,ATR,SMC4,NCAPH,XRCC5,CDK1,NSMCE2,SETDB1,NAF1,ATM,MACROH2A1,TPR,AURKB,PNKP,INO80C,ACD,MRE11,DKC1,PML,CCT5,CTNNB1,ACTR8,FEN1,CCT4,LIG4,RUVBL2,GTF2H2,TCP1,RAD50,CCT8,RUVBL1,MAPK3,CCT7,CCT6A,MAPK1,GNL3,NBN,NEK7,C…	SMC5	effectsize_up	1.55842e-10	6.39954	2.05664e-06	TRUE
GO_BP	GO:1901988	negative regulation of cell cycle phase transition	275	122	3	1063,9183,25949,8563,891,8451,5514,2177,55795,6657,10116,65123,10403,6154,988,7919,261726,9984,55055,6419,25793,79577,57646,5925,5885,4436,9735,9656,1017,3550,1111,8883,55743,84861,79621,55031,6118,29117,79184,7508,57805,545,835,5591,8379,4085,51347,983,57551,9894,9184,27339,5728,9319,57405,51603,51776,65975,163859,472,9555,7175,51065,29997,1739,54888,1432,51322,51143,123879,51451,147841,9212,569…	1063,9183,25949	CENPF,ZW10,SYF2,THOC5,CCNB1,CUL4A,PPP1R10,FANCD2,PCID2,SOX2,FEM1B,INTS3,NDC80,RPL26,CDC5L,DDX39B,TIPRL,THOC1,ZWILCH,SETMAR,FBXO7,CDC73,USP28,RB1,RAD21,MSH2,KNTC1,MDC1,CDK2,IK,CHEK1,NAE1,CHFR,KLHL22,RNASEH2B,USP47,RPA2,BRD7,BRCC3,XPC,CCAR2,ATR,CASP2,PRKDC,MAD1L1,MAD2L1,TAOK3,CDK1,TAOK1,TELO2,BUB3,PRPF19,PTEN,TRIP13,SPC25,METTL13,MAP3K20,STK33,SDE2,ATM,MACROH2A1,TPR,RPS27L,NOP53,DLG1,NSUN2,MAPK14,W…	CENPF,ZW10,SYF2	effectsize_up	2.00231e-10	6.36116	2.64245e-06	TRUE
GO_BP	GO:0032879	regulation of localization	2061	913	13	284,5321,3673,23400,64328,3709,23613,29072,51804,5584,51768,9805,9585,55677,23207,2033,144245,5073,10527,10427,55929,91461,2633,55135,8878,26993,3783,55829,9101,1459,4301,23369,60,197,4905,23411,9475,10497,2239,80055,57187,79068,481,7781,7414,51614,6256,6622,10938,11143,6830,867,10971,1956,5590,705,3301,8573,1729,4140,9892,51100,3064,1981,5987,1952,5054,10055,51366,59285,8841,4088,27429,4763,5142…	284,5321,3673,23400,64328,3709,23613,29072,51804,5584,51768,9805,9585	ANGPT1,PLA2G4A,ITGA2,ATP13A2,XPO4,ITPR2,ZMYND8,SETD2,SIX4,PRKCI,TM7SF3,SCRN1,KIF20B,IWS1,PLEKHM2,EP300,ALG10B,PARN,IPO7,SEC24B,DMAP1,PKDCC,GBP1,WRAP53,SQSTM1,AKAP8L,KCNN4,SELENOS,USP8,CSNK2A2,AFDN,PUM2,ACTB,AHSG,NSF,SIRT1,ROCK2,UNC13B,GPC4,PGAP1,THOC2,FTO,ATP1B1,SLC30A3,VCL,ERGIC3,RXRA,SNCA,EHD1,KAT7,SUPT6H,CBL,YWHAQ,EGFR,PRKCZ,BYSL,DNAJA1,CASK,DIAPH1,MARK3,SNAP91,SH3GLB1,HTT,EIF4G1,TRIM27,CELSR2…	ANGPT1,PLA2G4A,ITGA2,ATP13A2,XPO4,ITPR2,ZMYND8,SETD2,SIX4,PRKCI,TM7SF3,SCRN1,KIF20B	effectsize_down	2.29622e-10	-6.3401	3.03032e-06	TRUE
GO_BP	GO:0045787	positive regulation of cell cycle	335	148	8	9493,9928,29127,5469,26057,9585,23137,9787,8563,891,8451,11065,5514,51434,6604,5586,57504,23326,55795,54617,51433,9475,58525,22924,4921,79677,8452,10403,3054,7919,1956,9984,5356,1981,6241,546,79577,6777,5925,5885,23476,25942,55023,64151,7027,207,23636,1111,54623,8766,6840,9918,6990,54892,6210,10869,6683,4926,3192,5716,10592,5087,10051,51692,23397,8379,4085,983,2260,286053,3306,8697,1019,5578,5177…	9493,9928,29127,5469,26057,9585,23137,9787	KIF23,KIF14,RACGAP1,MED1,ANKRD17,KIF20B,SMC5,DLGAP5,THOC5,CCNB1,CUL4A,UBE2C,PPP1R10,ANAPC7,SMARCD3,PKN2,MTA3,USP22,PCID2,INO80,ANAPC5,ROCK2,WIZ,MAPRE3,DDR2,SMC6,CUL3,NDC80,HCFC1,DDX39B,EGFR,THOC1,PLRG1,EIF4G1,RRM2,ATRX,CDC73,STAT5B,RB1,RAD21,BRD4,SIN3A,PHIP,NCAPG,TFDP1,AKT1,NUP62,CHEK1,PAF1,RAB11A,SVIL,NCAPD2,DYNLT3,NCAPG2,RPS15A,USP19,SPAST,NUMA1,HNRNPU,PSMD10,SMC2,PBX1,SMC4,CPSF3,NCAPH,MAD1L1,M…	KIF23,KIF14,RACGAP1,MED1,ANKRD17,KIF20B,SMC5,DLGAP5	effectsize_up	2.34032e-10	6.33716	3.08852e-06	TRUE
GO_BP	GO:0010948	negative regulation of cell cycle process	318	138	3	1063,9183,25949,8563,891,8451,5514,2177,55795,6657,10116,65123,10403,6154,8467,988,7919,261726,9984,55055,6419,546,25793,79577,57646,9031,7014,5925,5885,4436,23063,9735,9656,1017,3550,1111,8883,55743,84861,79621,55031,6118,29117,79184,7508,5526,57805,545,835,5591,8379,4085,51347,983,153090,57551,9894,9184,27339,5728,9319,57405,51603,51776,65975,163859,472,9555,7175,51065,29997,1739,54888,1432,513…	1063,9183,25949	CENPF,ZW10,SYF2,THOC5,CCNB1,CUL4A,PPP1R10,FANCD2,PCID2,SOX2,FEM1B,INTS3,NDC80,RPL26,SMARCA5,CDC5L,DDX39B,TIPRL,THOC1,ZWILCH,SETMAR,ATRX,FBXO7,CDC73,USP28,BAZ1B,TERF2,RB1,RAD21,MSH2,WAPL,KNTC1,MDC1,CDK2,IK,CHEK1,NAE1,CHFR,KLHL22,RNASEH2B,USP47,RPA2,BRD7,BRCC3,XPC,PPP2R5B,CCAR2,ATR,CASP2,PRKDC,MAD1L1,MAD2L1,TAOK3,CDK1,DAB2IP,TAOK1,TELO2,BUB3,PRPF19,PTEN,TRIP13,SPC25,METTL13,MAP3K20,STK33,SDE2,ATM,M…	CENPF,ZW10,SYF2	effectsize_up	2.46021e-10	6.32946	3.24674e-06	TRUE
GO_BP	GO:0030029	actin filament-based process	822	440	6	29127,51804,5584,10487,4627,55930,54961,23224,7840,60,23370,9475,51466,10486,800,7456,9826,1496,8452,93627,23189,1729,8394,4233,57591,5987,54566,23363,4088,4763,51429,23580,55604,10096,10092,6386,728378,6709,3996,23607,5754,23380,10160,221061,7111,7408,9631,7170,5898,4287,57482,5339,2037,56907,23191,1627,55761,2318,10013,4430,144347,6640,23396,832,5829,10456,4289,7094,55243,10093,6840,10611,29109…	29127,51804,5584,10487,4627,55930	RACGAP1,SIX4,PRKCI,CAP1,MYH9,MYO5C,SSH3,SYNE2,ALMS1,ACTB,ARHGEF18,ROCK2,EVL,CAP2,CALD1,WIPF1,ARHGEF11,CTNNA2,CUL3,TBCK,KANK1,DIAPH1,PIP5K1A,MET,MRTFA,TRIM27,EPB41L4B,OBSL1,SMAD3,NF1,SNX9,CDC42EP4,CARMIL1,ACTR3,ARPC5,SDCBP,POTEF,SPTAN1,LLGL1,CD2AP,PTK7,SRGAP2,FARP1,FAM171A1,TMOD1,VASP,NUP155,TPM3,RALA,ATXN3,CRACD,PLEC,EPB41L2,SPIRE1,CYFIP1,DBN1,TTC17,FLNC,HDAC6,MYO1B,RFLNA,SNTA1,PIP5K1C,CAPZB,PXN,…	RACGAP1,SIX4,PRKCI,CAP1,MYH9,MYO5C	effectsize_down	2.80842e-10	-6.309	3.70627e-06	TRUE
GO_BP	GO:0000075	cell cycle checkpoint signaling	193	96	3	1063,9183,25949,8563,891,8451,5514,2177,55795,10116,65123,10403,6154,988,7919,261726,9984,55055,6419,57646,4436,9735,9656,1017,3550,1111,8883,55743,84861,79621,6118,79184,7508,57805,545,835,5591,8379,4085,51347,983,57551,9894,9184,27339,9319,57405,51776,65975,163859,472,7175,51065,29997,54888,1432,51322,51143,51451,147841,9212,56984,26058,83540,9577,4361,5371,29086,51720,80185,151636,440275,11277…	1063,9183,25949	CENPF,ZW10,SYF2,THOC5,CCNB1,CUL4A,PPP1R10,FANCD2,PCID2,FEM1B,INTS3,NDC80,RPL26,CDC5L,DDX39B,TIPRL,THOC1,ZWILCH,SETMAR,USP28,MSH2,KNTC1,MDC1,CDK2,IK,CHEK1,NAE1,CHFR,KLHL22,RNASEH2B,RPA2,BRCC3,XPC,CCAR2,ATR,CASP2,PRKDC,MAD1L1,MAD2L1,TAOK3,CDK1,TAOK1,TELO2,BUB3,PRPF19,TRIP13,SPC25,MAP3K20,STK33,SDE2,ATM,TPR,RPS27L,NOP53,NSUN2,MAPK14,WAC,DYNC1LI1,LCMT1,SPC24,AURKB,PSMG2,GIGYF2,NUF2,BABAM2,MRE11,PML,B…	CENPF,ZW10,SYF2	effectsize_up	3.24042e-10	6.28682	4.27638e-06	TRUE
GO_BP	GO:0006406	mRNA export from nucleus	72	59	2	29890,29072,55677,8563,5976,26993,10189,4686,55795,55421,54890,79228,57187,6830,23049,7919,9984,6428,91746,9939,8888,4116,55746,9631,9877,57122,7514,10482,79902,23293,9775,4927,23279,3181,9688,55308,8480,84271,10212,26019,7175,2332,54888,2733,8021,9887,26097,29107,1977,56943,80145,84248,3267,84321,65125,84324,11269,22916,22794	29890,29072	RBM15B,SETD2,IWS1,THOC5,UPF1,AKAP8L,ALYREF,NCBP1,PCID2,NCBP3,ALKBH5,THOC6,THOC2,SUPT6H,SMG1,DDX39B,THOC1,SRSF3,YTHDC1,RBM8A,MCM3AP,MAGOH,NUP133,NUP155,ZC3H11A,NUP107,XPO1,NXF1,NUP85,SMG6,EIF4A3,NUP88,NUP160,HNRNPA2B1,NUP93,DDX19A,RAE1,POLDIP3,DDX39A,UPF2,TPR,FMR1,NSUN2,GLE1,NUP214,SMG7,CHTOP,NXT1,EIF4E,ENY2,THOC7,FYTTD1,AGFG1,THOC3,WNK1,SARNP,DDX19B,NCBP2,CASC3	RBM15B,SETD2	effectsize_up	3.98288e-10	6.2547	5.2562e-06	TRUE
GO_BP	GO:0007051	spindle organization	195	127	10	9493,3832,29127,22974,1107,10844,4292,7283,9787,4627,891,49856,10274,27175,26065,9793,54617,9611,10735,2009,55726,22924,10579,10426,10403,3796,55125,79441,56647,114791,8841,546,3833,9126,54930,55521,8243,1642,3303,23636,54801,3837,8766,55142,22919,24137,10783,27229,6683,4926,3192,8086,23354,5524,28989,51119,79187,25777,10910,4733,23332,93323,5116,5728,57405,256364,10982,8480,1104,7175,23122,79643…	9493,3832,29127,22974,1107,10844,4292,7283,9787,4627	KIF23,KIF11,RACGAP1,TPX2,CHD3,TUBGCP2,MLH1,TUBG1,DLGAP5,MYH9,CCNB1,WRAP73,STAG1,TUBG2,LSM14A,CKAP5,INO80,NCOR1,STAG2,EML1,INTS13,MAPRE3,TACC2,TUBGCP3,NDC80,KIF2A,CEP192,HAUS3,BCCIP,TUBGCP5,HDAC3,ATRX,KIFC1,SMC3,HAUS4,TRIM36,SMC1A,DDB1,HSPA1A,NUP62,HAUS6,KPNB1,RAB11A,HAUS2,MAPRE1,KIF4A,NEK6,TUBGCP4,SPAST,NUMA1,HNRNPU,AAAS,HAUS5,PTPA,NTMT1,SBDS,FSD1,SUN2,SUGT1,DRG1,CLASP1,HAUS8,PCNT,PTEN,SPC25,EML3…	KIF23,KIF11,RACGAP1,TPX2,CHD3,TUBGCP2,MLH1,TUBG1,DLGAP5,MYH9	effectsize_up	4.29663e-10	6.24285	5.67027e-06	TRUE
GO_BP	GO:0098771	inorganic ion homeostasis	539	186	3	23400,3709,221154,481,9997,6622,3162,1729,9550,3064,26505,57192,27347,63933,7052,1756,5314,8301,118987,23479,5910,10523,3690,4907,7037,4089,6558,5621,84899,57214,5335,7531,490,84317,6548,10723,5167,57181,2260,801,331,8805,6507,9217,5566,55858,1201,64072,65266,858,147007,811,9368,22,5587,2316,664,10058,348,11151,51076,3074,288,51542,51024,5371,4669,27020,857,6786,5170,5663,26504,79568,488,7070,235…	23400,3709,221154	ATP13A2,ITPR2,MICU2,ATP1B1,SCO2,SNCA,HMOX1,DIAPH1,ATP6V1G1,HTT,CNNM3,MCOLN1,STK39,MCUR1,TGM2,DMD,PKHD1,PICALM,PDZD8,ISCU,RAP1GDS1,CHERP,ITGB3,NT5E,TFRC,SMAD4,SLC12A2,PRNP,TMTC4,CEMIP,PLCG1,YWHAE,ATP2B1,CCDC115,SLC9A1,SLC12A7,ENPP1,SLC39A10,FGFR1,CALM1,XIAP,TRIM24,SLC1A3,VAPB,PRKACA,TMEM165,CLN3,CDH23,WNK4,CAV2,TMEM199,CALR,NHERF1,ABCB7,PRKD1,FLNA,BNIP3,ABCB6,APOE,CORO1A,CUTC,HEXB,ANK3,VPS54,FIS1,…	ATP13A2,ITPR2,MICU2	effectsize_down	4.66764e-10	-6.22989	6.15989e-06	TRUE
GO_BP	GO:0034502	protein localization to chromosome	123	68	5	23613,29072,112869,9183,23137,23272,54386,55135,55506,25836,283489,55055,222229,546,7014,200558,5925,5885,4436,23063,9735,9656,7203,3550,3009,51535,7443,54552,6118,142,6117,545,1025,7520,983,9184,10664,9555,55920,9212,3012,65057,121504,1736,27336,22948,80124,4796,7518,10575,10856,221496,6950,91782,1200,10694,10574,908,26354,10576,51112,23558,7415,25900,51548,54984,152485,55719	23613,29072,112869,9183,23137	ZMYND8,SETD2,SGF29,ZW10,SMC5,TASOR,TERF2IP,WRAP53,MACROH2A2,NIPBL,CHAMP1,ZWILCH,LRWD1,ATRX,TERF2,APLF,RB1,RAD21,MSH2,WAPL,KNTC1,MDC1,CCT3,IK,H1-5,PPHLN1,VRK1,GNL3L,RPA2,PARP1,RPA1,ATR,CDK9,XRCC5,CDK1,BUB3,CTCF,MACROH2A1,RCC2,AURKB,H2AC8,ACD,H4C16,DKC1,HTATSF1,CCT5,VCPIP1,TONSL,XRCC4,CCT4,RUVBL2,LEMD2,TCP1,CHMP7,TPP1,CCT8,CCT7,CCT6A,GNL3,CCT2,TRAPPC12,WBP2,VCP,IFFO1,SIRT6,PINX1,ZNF827,SLF2	ZMYND8,SETD2,SGF29,ZW10,SMC5	effectsize_up	4.78806e-10	6.2259	6.3188e-06	TRUE
GO_BP	GO:0032259	methylation	277	150	8	63976,3070,25962,29890,29072,51490,27037,114049,56980,152992,55695,51605,51108,54904,10919,55152,23347,64324,8467,3054,3276,54737,6419,546,79624,4204,345630,9739,8473,117246,9070,207,79066,23070,53615,7468,51504,55729,57721,64754,7298,84274,23091,1788,10436,1786,142,4297,57412,28989,11091,283742,51742,51574,57570,2593,55798,9219,9589,51611,90826,25917,9869,24140,5870,10664,27292,4152,79813,51603,…	63976,3070,25962,29890,29072,51490,27037,114049	PRDM16,HELLS,VIRMA,RBM15B,SETD2,SPOUT1,TRMT2A,BUD23,PRDM10,TRMT44,NSUN5,TRMT6,METTL9,NSD3,EHMT2,DALRD3,SMCHD1,NSD1,SMARCA5,HCFC1,PRMT1,MPHOSPH8,SETMAR,ATRX,ARMT1,MECP2,FBLL1,SETD1A,OGT,FTSJ3,ASH2L,AKT1,METTL16,CMTR1,MBD3,NSD2,TRMT112,ATF7IP,METTL14,SMYD3,TYMS,COQ5,ZC3H13,DNMT3A,EMG1,DNMT1,PARP1,KMT2A,AS3MT,NTMT1,WDR5,FAM98B,ARID4B,LARP7,TRMT5,GAMT,METTL2B,MTA2,WTAP,DPH5,PRMT9,THUMPD3,SETDB1,FTSJ1…	PRDM16,HELLS,VIRMA,RBM15B,SETD2,SPOUT1,TRMT2A,BUD23	effectsize_up	5.41833e-10	6.20648	7.15058e-06	TRUE
GO_BP	GO:0070897	transcription preinitiation complex assembly	82	42	4	9440,5469,9862,6598,10025,9441,29079,6880,9282,9439,6874,6597,6879,51586,81857,10001,9477,90390,55729,6837,3146,7343,6908,64332,6878,2958,10629,2959,54797,80306,55832,1810,6872,9442,5706,64425,112950,6877,11176,6883,400569,55588	9440,5469,9862,6598	MED17,MED1,MED24,SMARCB1,MED16,MED26,MED4,TAF9,MED14,MED23,TAF4,SMARCA4,TAF7,MED15,MED25,MED6,MED20,MED30,ATF7IP,MED22,HMGB1,UBTF,TBP,NFKBIZ,TAF6,GTF2A2,TAF6L,GTF2B,MED18,MED28,CAND1,DR1,TAF1,MED27,PSMC6,POLR1E,MED8,TAF5,BAZ2A,TAF12,MED11,MED29	MED17,MED1,MED24,SMARCB1	effectsize_up	5.68413e-10	6.19895	7.50134e-06	TRUE
GO_BP	GO:0042060	wound healing	427	190	5	5321,3673,22875,5493,4627,60,4921,7414,3162,23189,9158,10544,8573,6239,57591,54566,5054,4088,4763,1605,5754,9066,5339,7094,5894,2778,389,3690,966,558,6558,5530,2909,65991,5873,2064,23499,10565,3705,10398,5328,7076,4162,23332,83481,5728,3678,2923,5578,11234,131566,3611,5290,1398,7046,23122,89781,79643,3853,1432,23513,3315,60681,5747,6431,79803,2316,2683,4638,7057,1265,6385,5119,10672,348,7168,3750…	5321,3673,22875,5493,4627	PLA2G4A,ITGA2,ENPP4,PPL,MYH9,ACTB,DDR2,VCL,HMOX1,KANK1,FIBP,PROCR,CASK,RREB1,MRTFA,EPB41L4B,SERPINE1,SMAD3,NF1,DAG1,PTK7,SYT7,PLEC,TLN1,RAF1,GNAS,RHOC,ITGB3,CD59,AXL,SLC12A2,PPP3CA,ARHGAP35,FUNDC2,RAB27A,ERBB2,MACF1,ARFGEF1,ITPK1,MYL9,PLAU,TIMP1,MCAM,CLASP1,EPPK1,PTEN,ITGA5,PDIA3,PRKCA,HPS5,DCBLD2,ILK,PIK3CA,CRK,TGFBR1,CLASP2,HPS4,CHMP6,KRT6A,MAPK14,SCRIB,HSPB1,FKBP10,PTK2,SRSF6,HPS6,FLNA,B4GALT1…	PLA2G4A,ITGA2,ENPP4,PPL,MYH9	effectsize_down	6.13741e-10	-6.18686	8.09954e-06	TRUE
GO_BP	GO:0030036	actin cytoskeleton organization	724	405	6	29127,51804,5584,10487,4627,55930,54961,7840,60,23370,9475,51466,10486,800,7456,9826,1496,8452,93627,23189,1729,8394,4233,57591,5987,54566,23363,4088,4763,51429,23580,55604,10096,10092,6386,728378,6709,3996,23607,5754,10160,221061,7111,7408,7170,5898,4287,57482,5339,2037,56907,23191,1627,55761,2318,10013,4430,144347,23396,832,5829,10456,4289,7094,55243,10093,6840,10611,29109,5910,89941,23075,2195…	29127,51804,5584,10487,4627,55930	RACGAP1,SIX4,PRKCI,CAP1,MYH9,MYO5C,SSH3,ALMS1,ACTB,ARHGEF18,ROCK2,EVL,CAP2,CALD1,WIPF1,ARHGEF11,CTNNA2,CUL3,TBCK,KANK1,DIAPH1,PIP5K1A,MET,MRTFA,TRIM27,EPB41L4B,OBSL1,SMAD3,NF1,SNX9,CDC42EP4,CARMIL1,ACTR3,ARPC5,SDCBP,POTEF,SPTAN1,LLGL1,CD2AP,PTK7,FARP1,FAM171A1,TMOD1,VASP,TPM3,RALA,ATXN3,CRACD,PLEC,EPB41L2,SPIRE1,CYFIP1,DBN1,TTC17,FLNC,HDAC6,MYO1B,RFLNA,PIP5K1C,CAPZB,PXN,HAX1,MKLN1,TLN1,KIRREL1,AR…	RACGAP1,SIX4,PRKCI,CAP1,MYH9,MYO5C	effectsize_down	6.14126e-10	-6.18676	8.10462e-06	TRUE
GO_BP	GO:0010629	negative regulation of gene expression	1629	554	12	284,3070,55095,29890,8986,4292,54906,9320,51490,1108,10492,23644,5976,28960,10658,23272,23186,5073,9682,6741,1656,2633,81031,23019,29110,10772,55829,26065,4686,55795,54956,23369,55421,9924,5725,23411,55506,54890,9475,90806,255967,10921,7353,57472,51247,79068,26137,56478,23424,22803,9759,2521,23181,6231,29102,196513,23049,8452,657,23347,8467,9984,57510,55183,23528,54737,7707,1981,5987,23016,5054,6…	284,3070,55095,29890,8986,4292,54906,9320,51490,1108,10492,23644	ANGPT1,HELLS,SAMD4B,RBM15B,RPS6KA4,MLH1,TASOR2,TRIP12,SPOUT1,CHD4,SYNCRIP,EDC4,UPF1,DCPS,CELF1,TASOR,RCOR1,PARN,KDM4A,SSB,DDX6,GBP1,SLC2A10,CNOT1,TBK1,SRSF10,SELENOS,LSM14A,NCBP1,PCID2,PARP16,PUM2,NCBP3,PAN2,PTBP1,SIRT1,MACROH2A2,ALKBH5,ROCK2,ANGEL2,PAN3,RNPS1,UFD1,CNOT6,PAIP2,FTO,ZBTB20,EIF4ENIF1,TDRD7,XRN2,HDAC4,FUS,DIP2A,RPS26,DROSHA,DCP1B,SMG1,CUL3,BMPR1A,SMCHD1,SMARCA5,THOC1,XPO5,RIF1,ZNF281…	ANGPT1,HELLS,SAMD4B,RBM15B,RPS6KA4,MLH1,TASOR2,TRIP12,SPOUT1,CHD4,SYNCRIP,EDC4	effectsize_up	6.25657e-10	6.18383	8.25679e-06	TRUE
GO_BP	GO:1903313	positive regulation of mRNA metabolic process	241	106	4	55095,4292,9588,10492,5976,28960,10658,5073,23019,10262,4686,23369,9924,54890,9475,255967,57472,79068,56478,196513,22938,26528,23016,91875,6434,79577,4849,9698,27161,26986,79066,6625,57721,23404,54623,201626,123169,3184,4928,5935,8570,3192,9567,1153,170506,56915,9967,1660,54915,9337,22894,5393,54542,27339,29883,11340,8087,25904,5394,29896,7812,5436,23435,26058,56339,55802,6093,4848,27316,9513,106…	55095,4292,9588,10492	SAMD4B,MLH1,PRDX6,SYNCRIP,UPF1,DCPS,CELF1,PARN,CNOT1,SF3B4,NCBP1,PUM2,PAN2,ALKBH5,ROCK2,PAN3,CNOT6,FTO,EIF4ENIF1,DCP1B,SNW1,DAZAP1,EXOSC7,TTC5,TRA2B,CDC73,CNOT3,PUM1,AGO2,PABPC1,METTL16,SNRNP70,METTL14,EXOSC2,PAF1,PDE12,LEO1,HNRNPD,NUP98,RBM3,KHSRP,HNRNPU,GTPBP1,CIRBP,DHX36,EXOSC5,THRAP3,DHX9,YTHDF1,CNOT8,DIS3,EXOSC9,RC3H2,PRPF19,CNOT7,EXOSC8,FXR1,CNOT10,EXOSC10,TRA2A,CSDE1,POLR2G,TARDBP,GIGYF2,M…	SAMD4B,MLH1,PRDX6,SYNCRIP	effectsize_up	6.6351e-10	6.17455	8.75634e-06	TRUE
GO_BP	GO:0030261	chromosome condensation	45	25	1	23137,9682,26993,7153,8467,9031,64151,3009,3008,22985,9918,54892,10592,10051,23397,983,10270,3005,1677,8971,7273,5119,8091,9131,3006	23137	SMC5,KDM4A,AKAP8L,TOP2A,SMARCA5,BAZ1B,NCAPG,H1-5,H1-4,ACIN1,NCAPD2,NCAPG2,SMC2,SMC4,NCAPH,CDK1,AKAP8,H1-0,DFFB,H1-10,TTN,CHMP1A,HMGA2,AIFM1,H1-2	SMC5	effectsize_up	7.53535e-10	6.15442	9.9444e-06	TRUE
GO_BP	GO:0015031	protein transport	1367	827	12	284,1063,23400,64328,3842,5469,9183,1785,51768,9585,4627,23192,2033,30000,10527,10427,55929,23062,91461,5514,29097,8878,9527,79719,79720,3783,55829,348995,23511,30845,55795,93343,11311,4905,64792,10497,25977,8239,64901,80055,7353,481,56478,51614,23480,10938,867,221079,1211,22883,1956,5590,3301,57510,9892,28966,23534,100101267,51366,4074,4170,8841,4088,4763,51429,81609,51194,1605,3667,3996,23607,5…	284,1063,23400,64328,3842,5469,9183,1785,51768,9585,4627,23192	ANGPT1,CENPF,ATP13A2,XPO4,TNPO1,MED1,ZW10,DNM2,TM7SF3,KIF20B,MYH9,ATG4B,EP300,TNPO2,IPO7,SEC24B,DMAP1,GGA2,PKDCC,PPP1R10,CNIH4,SQSTM1,GOSR1,AAGAB,VPS37B,KCNN4,SELENOS,NUP43,NUP188,EHD3,PCID2,MVB12A,VPS45,NSF,IFT22,UNC13B,NECAP1,USP9X,RANBP17,PGAP1,UFD1,ATP1B1,EIF4ENIF1,ERGIC3,SEC61G,EHD1,CBL,ARL5B,CLTA,CLSTN1,EGFR,PRKCZ,DNAJA1,XPO5,SNAP91,SNX24,TNPO3,POM121C,UBR5,M6PR,MCL1,HDAC3,SMAD3,NF1,SNX9,SN…	ANGPT1,CENPF,ATP13A2,XPO4,TNPO1,MED1,ZW10,DNM2,TM7SF3,KIF20B,MYH9,ATG4B	effectsize_down	7.73402e-10	-6.15029	1.02066e-05	TRUE
GO_BP	GO:0098660	inorganic ion transmembrane transport	922	281	2	3709,221154,144245,81031,3783,514,6509,481,256471,7781,6622,1729,9550,3064,6574,59285,1182,57282,57192,27347,63933,9512,3748,1756,26133,1340,4538,4540,526,6640,1186,23479,10523,3690,84679,6947,274,6558,5621,5530,5532,121260,9722,2631,51719,57214,5335,7531,490,6548,6844,10723,23413,57181,801,27173,26503,55129,29796,6507,81671,4514,255057,81,6522,5566,967,781,1468,55858,1836,357,527,2332,529,29927,…	3709,221154	ITPR2,MICU2,ALG10B,SLC2A10,KCNN4,ATP5F1E,SLC1A4,ATP1B1,MFSD8,SLC30A3,SNCA,DIAPH1,ATP6V1G1,HTT,SLC20A1,CACNG6,CLCN3,SLC4A10,MCOLN1,STK39,MCUR1,PMPCB,KCNC3,DMD,TRPC4AP,COX6B1,MT-ND4,MT-ND5,ATP6V1B2,SNTA1,CLCN7,ISCU,CHERP,ITGB3,SLC9A7,TCN1,BIN1,SLC12A2,PRNP,PPP3CA,PPP3CB,SLC15A4,NOS1AP,NIPSNAP2,CAB39,CEMIP,PLCG1,YWHAE,ATP2B1,SLC9A1,VAMP2,SLC12A7,NCS1,SLC39A10,CALM1,SLC39A1,SLC17A5,ANO10,UQCR10,SLC1A…	ITPR2,MICU2	effectsize_down	1.0948e-09	-6.09494	1.4448e-05	TRUE
GO_BP	GO:0022613	ribonucleoprotein complex biogenesis	500	401	6	25980,55720,23195,161424,114049,23517,55015,10658,30836,8451,6880,65095,55695,10772,57050,10262,10885,4686,6208,10181,22827,9879,8175,8559,55692,8886,27340,9416,23020,10992,10946,54475,10421,22803,23451,51340,29102,6205,84273,6154,7919,55813,6230,705,6228,25926,7536,81887,57461,23016,6433,7375,10594,11168,51631,51634,6223,91746,11338,51602,22889,79577,8161,26121,2483,84811,29889,345630,6430,55702…	25980,55720,23195,161424,114049,23517	AAR2,TSR1,MDN1,NOP9,BUD23,MTREX,PRPF39,CELF1,DNTTIP2,CUL4A,TAF9,KRI1,NSUN5,SRSF10,UTP3,SF3B4,WDR3,NCBP1,RPS14,RBM5,PUF60,DDX46,SF3A2,PRPF18,LUC7L,DDX18,UTP20,DDX23,SNRNP200,SF3B2,SF3A3,NLE1,CD2BP2,XRN2,SF3B1,CRNKL1,DROSHA,RPS11,NOA1,RPL26,DDX39B,UTP6,RPS25,BYSL,RPS23,NOL11,SF1,LAS1L,ISY1,EXOSC7,SFSWAP,USP4,PRPF8,PSIP1,LUC7L2,RBMX2,RPS19,YTHDC1,U2AF2,NOP58,KHDC4,CDC73,COIL,PRPF31,FRG1,BUD13,GNL2,F…	AAR2,TSR1,MDN1,NOP9,BUD23,MTREX	effectsize_up	1.31375e-09	6.06571	1.73376e-05	TRUE
GO_BP	GO:0060627	regulation of vesicle-mediated transport	529	270	4	284,3673,23400,9805,91461,60,197,4905,80055,6622,10938,867,8573,9892,5054,51429,6386,9066,7052,7260,5898,1173,55823,5413,4851,55646,8766,8301,22848,4289,164,55681,29978,4218,201475,5562,3690,3146,51272,23345,558,274,3190,5530,29763,5532,9367,10015,8724,5873,257364,9545,51160,4035,6844,5414,7874,26060,23332,57617,55255,5806,128637,255057,8976,27236,4478,57102,30844,967,84961,8829,80331,3916,1012,2…	284,3673,23400,9805	ANGPT1,ITGA2,ATP13A2,SCRN1,PKDCC,ACTB,AHSG,NSF,PGAP1,SNCA,EHD1,CBL,CASK,SNAP91,SERPINE1,SNX9,SDCBP,SYT7,TGM2,EIPR1,RALA,AP2M1,VPS11,SEPTIN5,NOTCH1,LYAR,RAB11A,PICALM,AAK1,MKLN1,AP1G1,SCYL2,UBQLN2,RAB8A,RAB12,PRKAA1,ITGB3,HMGB1,BET1L,SYNE1,AXL,BIN1,HNRNPK,PPP3CA,PACSIN3,PPP3CB,RAB9A,PDCD6IP,SNX3,RAB27A,SNX33,RAB3D,VPS28,LRP1,VAMP2,SEPTIN4,USP7,APPL1,CLASP1,VPS18,WDR41,PTX3,TBC1D20,CBARP,WASL,ARFIP…	ANGPT1,ITGA2,ATP13A2,SCRN1	effectsize_down	1.31445e-09	-6.06562	1.73468e-05	TRUE
GO_BP	GO:0042221	response to chemical	4091	1474	20	6092,284,5321,3070,1063,3673,23400,834,3709,29072,8986,5584,5469,57552,9588,51035,51768,8975,6598,10492,5976,2033,860,57465,84676,122622,55929,23314,6655,2633,6880,8878,23019,29110,6416,55829,2177,26065,55658,9101,8611,54956,10010,4257,2879,60,4801,197,4015,9611,23411,54834,9475,10497,7353,23143,4921,5198,6599,26137,7781,10919,6597,57332,9759,6938,6256,3040,6622,11143,55915,5355,1021,867,8452,200…	6092,284,5321,3070,1063,3673,23400,834,3709,29072,8986,5584,5469,57552,9588,51035,51768,8975,6598,10492	ROBO2,ANGPT1,PLA2G4A,HELLS,CENPF,ITGA2,ATP13A2,CASP1,ITPR2,SETD2,RPS6KA4,PRKCI,MED1,NCEH1,PRDX6,UBXN1,TM7SF3,USP13,SMARCB1,SYNCRIP,UPF1,EP300,RUNX2,TBC1D24,TRIM63,ADSS1,DMAP1,SATB2,SOS2,GBP1,TAF9,SQSTM1,CNOT1,TBK1,MAP2K4,SELENOS,FANCD2,LSM14A,RNF126,USP8,PLPP1,PARP16,TANK,MGST1,GPX4,ACTB,NFYB,AHSG,LOX,NCOR1,SIRT1,GDAP2,ROCK2,UNC13B,UFD1,LRCH1,DDR2,PFAS,SMARCC1,ZBTB20,SLC30A3,EHMT2,SMARCA4,CBX8,HD…	ROBO2,ANGPT1,PLA2G4A,HELLS,CENPF,ITGA2,ATP13A2,CASP1,ITPR2,SETD2,RPS6KA4,PRKCI,MED1,NCEH1,PRDX6,UBXN1,TM7SF3,USP13,SMARCB1,SYNCRIP	effectsize_down	1.47704e-09	-6.04685	1.94925e-05	TRUE
GO_BP	GO:0006271	DNA strand elongation involved in DNA replication	15	13	0	10714,9837,5425,5111,4173,4172,5984,3978,4176,5422,5983,3980,1763		POLD3,GINS1,POLD2,PCNA,MCM4,MCM3,RFC4,LIG1,MCM7,POLA1,RFC3,LIG3,DNA2		effectsize_up	1.57087e-09	6.03692	2.07308e-05	TRUE
GO_BP	GO:0098662	inorganic cation transmembrane transport	829	260	2	3709,221154,144245,81031,3783,514,481,7781,6622,1729,9550,3064,6574,59285,1182,57282,57192,27347,63933,9512,3748,1756,26133,1340,4538,4540,526,6640,23479,10523,3690,84679,6947,274,6558,5621,5530,5532,121260,9722,2631,51719,57214,5335,7531,490,6548,6844,10723,23413,57181,801,27173,26503,29796,6507,81671,4514,255057,81,5566,967,781,55858,357,527,2332,529,29927,1739,65266,7388,498,8943,7402,22,5587,…	3709,221154	ITPR2,MICU2,ALG10B,SLC2A10,KCNN4,ATP5F1E,ATP1B1,SLC30A3,SNCA,DIAPH1,ATP6V1G1,HTT,SLC20A1,CACNG6,CLCN3,SLC4A10,MCOLN1,STK39,MCUR1,PMPCB,KCNC3,DMD,TRPC4AP,COX6B1,MT-ND4,MT-ND5,ATP6V1B2,SNTA1,ISCU,CHERP,ITGB3,SLC9A7,TCN1,BIN1,SLC12A2,PRNP,PPP3CA,PPP3CB,SLC15A4,NOS1AP,NIPSNAP2,CAB39,CEMIP,PLCG1,YWHAE,ATP2B1,SLC9A1,VAMP2,SLC12A7,NCS1,SLC39A10,CALM1,SLC39A1,SLC17A5,UQCR10,SLC1A3,VMP1,MT-CO3,CBARP,ACTN4…	ITPR2,MICU2	effectsize_down	2.15092e-09	-5.98598	2.83856e-05	TRUE
GO_BP	GO:0016050	vesicle organization	370	251	3	23400,5584,1785,5819,10427,8878,9527,79720,9101,93343,10497,6622,8452,200576,9892,9550,1182,6386,9066,23355,1173,8907,55823,126003,19,526,8766,8301,164,1385,8675,83696,4218,201475,84343,1759,8396,58485,9839,10015,8724,23682,5873,27095,257364,51160,6844,9554,80006,9341,57617,9632,9519,22937,128637,64083,22872,8976,9217,11234,10483,357,1176,83871,527,89781,529,79643,5990,1201,5861,54874,5305,858,89…	23400,5584,1785	ATP13A2,PRKCI,DNM2,NECTIN2,SEC24B,SQSTM1,GOSR1,VPS37B,USP8,MVB12A,UNC13B,SNCA,CUL3,PIKFYVE,SNAP91,ATP6V1G1,CLCN3,SDCBP,SYT7,VPS8,AP2M1,AP1M1,VPS11,TRAPPC5,ABCA1,ATP6V1B2,RAB11A,PICALM,AP1G1,CREB1,STX16,TRAPPC9,RAB8A,RAB12,HPS3,DNM1,PIP4K2B,TRAPPC1,ZEB2,PDCD6IP,SNX3,RAB38,RAB27A,TRAPPC3,SNX33,VPS28,VAMP2,SEC22B,TRAPPC13,VAMP3,VPS18,SEC24C,TBPL1,SCAP,TBC1D20,GOLPH3,SEC31A,WASL,VAPB,HPS5,SEC23B,SHRO…	ATP13A2,PRKCI,DNM2	effectsize_down	2.93135e-09	-5.9354	3.8685e-05	TRUE
GO_BP	GO:0033047	regulation of mitotic sister chromatid segregation	54	29	2	1063,9183,891,55795,10403,55055,5885,9735,3550,84861,4926,3192,8379,4085,983,9184,9319,57405,472,7175,51143,51451,147841,9212,56984,83540,8678,7756,9587	1063,9183	CENPF,ZW10,CCNB1,PCID2,NDC80,ZWILCH,RAD21,KNTC1,IK,KLHL22,NUMA1,HNRNPU,MAD1L1,MAD2L1,CDK1,BUB3,TRIP13,SPC25,ATM,TPR,DYNC1LI1,LCMT1,SPC24,AURKB,PSMG2,NUF2,BECN1,ZNF207,MAD2L1BP	CENPF,ZW10	effectsize_up	3.74377e-09	5.89513	4.94065e-05	TRUE
GO_BP	GO:0032200	telomere organization	187	101	1	23137,5976,5073,54386,54780,5514,55135,50485,51377,54617,24144,29844,79677,5981,23049,55183,55869,546,86,7014,5111,7528,7203,54552,6118,3326,3184,2547,142,79913,6117,23293,197370,3192,328,56160,3178,170506,3181,545,6119,5591,7874,7520,6672,55226,9894,286053,8520,92345,5394,3183,472,22933,9212,11284,56252,125476,10728,65057,121504,4361,1736,5371,85456,22948,1499,7515,93973,2237,10575,54464,8356,10…	23137	SMC5,UPF1,PARN,TERF2IP,NSMCE4A,PPP1R10,WRAP53,SMARCAL1,UCHL5,INO80,TFIP11,TFPT,SMC6,RFC1,SMG1,RIF1,HDAC8,ATRX,ACTL6A,TERF2,PCNA,YY1,CCT3,GNL3L,RPA2,HSP90AB1,HNRNPD,XRCC6,PARP1,ACTR5,RPA1,SMG6,NSMCE1,HNRNPU,APEX1,NSMCE3,HNRNPA1,DHX36,HNRNPA2B1,ATR,RPA3,PRKDC,USP7,XRCC5,SP100,NAT10,TELO2,NSMCE2,HAT1,NAF1,EXOSC10,HNRNPC,ATM,SIRT2,AURKB,PNKP,YLPM1,INO80C,PTGES3,ACD,H4C16,MRE11,DKC1,PML,TNKS1BP1,CCT5,…	SMC5	effectsize_up	3.77448e-09	5.89378	4.98118e-05	TRUE
GO_BP	GO:0033554	cellular response to stress	1972	1006	17	55215,23400,834,22992,23613,29072,112869,4292,9320,51035,51768,23137,25949,1108,8975,6598,23517,8563,5976,2033,10714,1106,57223,54386,26168,57465,54780,9448,55929,8451,56897,5514,55135,6880,50485,51377,8878,6604,8940,8505,8295,64769,9643,6595,6416,22944,55829,2177,55658,1459,23326,54956,10010,23369,4257,54617,10116,60,65123,9611,23411,56916,4437,9475,29956,7156,24144,2896,7353,4921,5792,79068,258…	55215,23400,834,22992,23613,29072,112869,4292,9320,51035,51768,23137,25949,1108,8975,6598,23517	FANCI,ATP13A2,CASP1,KDM2A,ZMYND8,SETD2,SGF29,MLH1,TRIP12,UBXN1,TM7SF3,SMC5,SYF2,CHD4,USP13,SMARCB1,MTREX,THOC5,UPF1,EP300,POLD3,CHD2,PPP4R3B,TERF2IP,SENP3,TBC1D24,NSMCE4A,MAP4K4,DMAP1,CUL4A,WRNIP1,PPP1R10,WRAP53,TAF9,SMARCAL1,UCHL5,SQSTM1,SMARCD3,TOP3B,PARG,TRRAP,MEAF6,MORF4L2,SMARCA2,MAP2K4,KIN,SELENOS,FANCD2,RNF126,CSNK2A2,USP22,PARP16,TANK,PUM2,MGST1,INO80,FEM1B,ACTB,INTS3,NCOR1,SIRT1,SMARCAD1…	FANCI,ATP13A2,CASP1,KDM2A,ZMYND8,SETD2,SGF29,MLH1,TRIP12,UBXN1,TM7SF3,SMC5,SYF2,CHD4,USP13,SMARCB1,MTREX	effectsize_up	3.91863e-09	5.88759	5.17142e-05	TRUE
GO_BP	GO:0051053	negative regulation of DNA metabolic process	144	63	1	4292,54386,26168,4437,24144,56893,23347,9984,55183,7014,4436,4221,2956,23063,10155,1111,3009,3008,23244,9400,54552,23560,142,23293,84309,3192,3178,545,7520,3980,55226,55611,64802,3005,3297,1677,5394,3183,472,8971,1676,51053,6188,65057,8091,64855,7515,10923,54464,10111,25,27000,4683,6714,2072,7158,2187,6282,201163,1026,54984,79991,3006	4292	MLH1,TERF2IP,SENP3,MSH3,TFIP11,UBQLN4,SMCHD1,THOC1,RIF1,TERF2,MSH2,MEN1,MSH6,WAPL,TRIM28,CHEK1,H1-5,H1-4,PDS5A,RECQL5,GNL3L,GTPBP4,PARP1,SMG6,NUDT16L1,HNRNPU,HNRNPA1,ATR,XRCC5,LIG3,NAT10,OTUB1,NMNAT1,H1-0,HSF1,DFFB,EXOSC10,HNRNPC,ATM,H1-10,DFFA,GMNN,RPS3,ACD,HMGA2,NIBAN2,XRCC1,SUB1,XRN1,RAD50,ABL1,DNAJC2,NBN,SRC,ERCC4,TP53BP1,FANCB,S100A11,FLCN,CDKN1A,PINX1,STN1,H1-2	MLH1	effectsize_up	4.05093e-09	5.8821	5.34601e-05	TRUE
GO_BP	GO:0006289	nucleotide-excision repair	83	53	1	6598,10714,8451,6604,6595,60,23411,6599,6597,11143,1643,55193,86,6605,2968,8289,1642,4287,6602,9274,56949,6601,6118,29117,5438,6117,5424,7508,6119,7874,2071,1069,55274,5977,11284,5886,8110,2073,5887,3981,57492,2966,2967,4331,6603,10463,196528,2072,150684,2068,2965,22909,51412	6598	SMARCB1,POLD3,CUL4A,SMARCD3,SMARCA2,ACTB,SIRT1,SMARCC1,SMARCA4,KAT7,DDB2,PBRM1,ACTL6A,SMARCE1,GTF2H4,ARID1A,DDB1,ATXN3,SMARCD1,BCL7C,XAB2,SMARCC2,RPA2,BRD7,POLR2I,RPA1,POLD1,XPC,RPA3,USP7,ERCC3,CETN2,PHF10,DPF2,PNKP,RAD23A,DPF3,ERCC5,RAD23B,LIG4,ARID1B,GTF2H2,GTF2H3,MNAT1,SMARCD2,SLC30A9,ARID2,ERCC4,COMMD1,ERCC2,GTF2H1,FAN1,ACTL6B	SMARCB1	effectsize_up	4.30258e-09	5.87212	5.67811e-05	TRUE
GO_BP	GO:0000723	telomere maintenance	156	97	1	23137,5976,5073,54386,54780,5514,55135,50485,51377,54617,24144,29844,79677,5981,23049,55183,55869,546,86,7014,5111,7528,7203,54552,6118,3326,3184,2547,142,79913,6117,23293,197370,3192,328,56160,3178,170506,3181,545,6119,5591,7874,7520,6672,55226,9894,286053,92345,5394,3183,472,9212,11284,56252,125476,10728,65057,4361,1736,5371,85456,22948,1499,7515,93973,2237,10575,54464,10856,54433,6950,10111,10…	23137	SMC5,UPF1,PARN,TERF2IP,NSMCE4A,PPP1R10,WRAP53,SMARCAL1,UCHL5,INO80,TFIP11,TFPT,SMC6,RFC1,SMG1,RIF1,HDAC8,ATRX,ACTL6A,TERF2,PCNA,YY1,CCT3,GNL3L,RPA2,HSP90AB1,HNRNPD,XRCC6,PARP1,ACTR5,RPA1,SMG6,NSMCE1,HNRNPU,APEX1,NSMCE3,HNRNPA1,DHX36,HNRNPA2B1,ATR,RPA3,PRKDC,USP7,XRCC5,SP100,NAT10,TELO2,NSMCE2,NAF1,EXOSC10,HNRNPC,ATM,AURKB,PNKP,YLPM1,INO80C,PTGES3,ACD,MRE11,DKC1,PML,TNKS1BP1,CCT5,CTNNB1,XRCC1,ACTR…	SMC5	effectsize_up	4.39258e-09	5.86869	5.79689e-05	TRUE
GO_BP	GO:0051985	negative regulation of chromosome segregation	50	26	2	1063,9183,891,55795,10403,55055,5885,9735,3550,55743,84861,8379,4085,9184,9319,57405,472,7175,51143,51451,147841,9212,56984,83540,7756,9587	1063,9183	CENPF,ZW10,CCNB1,PCID2,NDC80,ZWILCH,RAD21,KNTC1,IK,CHFR,KLHL22,MAD1L1,MAD2L1,BUB3,TRIP13,SPC25,ATM,TPR,DYNC1LI1,LCMT1,SPC24,AURKB,PSMG2,NUF2,ZNF207,MAD2L1BP	CENPF,ZW10	effectsize_up	4.93277e-09	5.84942	6.50977e-05	TRUE
GO_BP	GO:1902100	negative regulation of metaphase/anaphase transition of cell cycle	50	26	2	1063,9183,891,55795,10403,55055,5885,9735,3550,55743,84861,8379,4085,9184,9319,57405,472,7175,51143,51451,147841,9212,56984,83540,7756,9587	1063,9183	CENPF,ZW10,CCNB1,PCID2,NDC80,ZWILCH,RAD21,KNTC1,IK,CHFR,KLHL22,MAD1L1,MAD2L1,BUB3,TRIP13,SPC25,ATM,TPR,DYNC1LI1,LCMT1,SPC24,AURKB,PSMG2,NUF2,ZNF207,MAD2L1BP	CENPF,ZW10	effectsize_up	4.93277e-09	5.84942	6.50977e-05	TRUE
GO_BP	GO:1905819	negative regulation of chromosome separation	50	26	2	1063,9183,891,55795,10403,55055,5885,9735,3550,55743,84861,8379,4085,9184,9319,57405,472,7175,51143,51451,147841,9212,56984,83540,7756,9587	1063,9183	CENPF,ZW10,CCNB1,PCID2,NDC80,ZWILCH,RAD21,KNTC1,IK,CHFR,KLHL22,MAD1L1,MAD2L1,BUB3,TRIP13,SPC25,ATM,TPR,DYNC1LI1,LCMT1,SPC24,AURKB,PSMG2,NUF2,ZNF207,MAD2L1BP	CENPF,ZW10	effectsize_up	4.93277e-09	5.84942	6.50977e-05	TRUE
GO_BP	GO:0050817	coagulation	231	88	4	5321,3673,22875,4627,60,7414,9158,10544,5054,7094,2778,3690,966,558,65991,5873,3705,10398,5328,2923,5578,11234,3611,5290,89781,1432,3315,79803,2316,7057,10672,348,81542,302,2048,8525,857,80856,1192,5478,5663,1606,3998,11117,3848,5327,5291,8546,50808,196527,23173,1609,6814,6812,2191,9060,5912,1281,10451,2768,2776,6714,388552,1465,2677,2192,308,84062,8761,84959,5051,7448,5580,5270,26276,7410,7001,1…	5321,3673,22875,4627	PLA2G4A,ITGA2,ENPP4,MYH9,ACTB,VCL,FIBP,PROCR,SERPINE1,TLN1,GNAS,ITGB3,CD59,AXL,FUNDC2,RAB27A,ITPK1,MYL9,PLAU,PDIA3,PRKCA,HPS5,ILK,PIK3CA,HPS4,MAPK14,HSPB1,HPS6,FLNA,THBS1,GNA13,APOE,TMX1,ANXA2,EPHB2,DGKZ,CAV1,LNPK,CLIC1,PPIA,PSEN1,DGKA,LMAN1,EMILIN1,KRT1,PLAT,PIK3CB,AP3B1,AK3,ANO6,METAP1,DGKQ,STXBP3,STXBP1,FAP,PAPSS2,RAP2B,COL3A1,VAV3,GNA12,GNAQ,SRC,BLOC1S3,CSRP1,GGCX,FBLN1,ANXA5,DTNBP1,PABPC4,UB…	PLA2G4A,ITGA2,ENPP4,MYH9	effectsize_down	4.93722e-09	-5.84927	6.51564e-05	TRUE
GO_BP	GO:0007062	sister chromatid cohesion	59	32	1	23137,10274,79892,10735,25836,3835,23126,55869,23383,546,9126,5925,5885,23063,8243,23047,23244,79075,10734,286053,10664,9555,2959,4361,8260,1499,2237,11331,80218,5518,27127,55719	23137	SMC5,STAG1,MCMBP,STAG2,NIPBL,KIF22,POGZ,HDAC8,MAU2,ATRX,SMC3,RB1,RAD21,WAPL,SMC1A,PDS5B,PDS5A,DSCC1,STAG3,NSMCE2,CTCF,MACROH2A1,GTF2B,MRE11,NAA10,CTNNB1,FEN1,PHB2,NAA50,PPP2R1A,SMC1B,SLF2	SMC5	effectsize_up	4.94852e-09	5.84889	6.53057e-05	TRUE
GO_BP	GO:0045930	negative regulation of mitotic cell cycle	247	105	3	1063,9183,25949,891,5514,2177,55795,65123,90806,54475,10403,6154,1956,55055,6419,25793,79577,5925,5885,4436,9735,9656,1017,3550,1111,8883,55743,84861,55031,6118,29117,79184,7508,835,5591,8379,4085,51347,983,57551,9184,5728,9319,57405,51776,65975,163859,472,7175,51696,51065,29997,1739,23513,51322,51143,123879,51451,9368,147841,9212,56984,26058,79960,83540,9577,64848,4361,5371,51379,1499,29086,5172…	1063,9183,25949	CENPF,ZW10,SYF2,CCNB1,PPP1R10,FANCD2,PCID2,INTS3,ANGEL2,NLE1,NDC80,RPL26,EGFR,ZWILCH,SETMAR,FBXO7,CDC73,RB1,RAD21,MSH2,KNTC1,MDC1,CDK2,IK,CHEK1,NAE1,CHFR,KLHL22,USP47,RPA2,BRD7,BRCC3,XPC,CASP2,PRKDC,MAD1L1,MAD2L1,TAOK3,CDK1,TAOK1,BUB3,PTEN,TRIP13,SPC25,MAP3K20,STK33,SDE2,ATM,TPR,HECA,RPS27L,NOP53,DLG1,SCRIB,WAC,DYNC1LI1,DCUN1D3,LCMT1,NHERF1,SPC24,AURKB,PSMG2,GIGYF2,JADE1,NUF2,BABAM2,YTHDC2,MRE11,…	CENPF,ZW10,SYF2	effectsize_up	5.3546e-09	5.83576	7.06647e-05	TRUE
GO_BP	GO:0140352	export from cell	909	345	5	5321,23400,51768,9805,4627,3783,4905,10497,481,6622,867,1956,8573,4074,4763,6386,3667,3996,23607,4204,9066,2767,7052,7260,10987,5898,84315,4087,55823,51150,5413,4851,19,1488,23396,8766,164,5894,1385,5910,64175,4218,201475,4345,57553,558,4089,51092,6558,51019,23410,5530,5532,9367,706,10015,5873,10565,9545,7531,5899,490,4053,6548,6844,5414,6392,64215,2260,23332,9341,57555,57617,55255,801,255057,640…	5321,23400,51768,9805,4627	PLA2G4A,ATP13A2,TM7SF3,SCRN1,MYH9,KCNN4,NSF,UNC13B,ATP1B1,SNCA,CBL,EGFR,CASK,M6PR,NF1,SDCBP,IRS1,LLGL1,CD2AP,MECP2,SYT7,GNA11,TGM2,EIPR1,COPS5,RALA,MON1A,SMAD2,VPS11,SDF4,SEPTIN5,NOTCH1,ABCA1,CTBP2,PIP5K1C,RAB11A,AP1G1,RAF1,CREB1,RAP1GDS1,P3H1,RAB8A,RAB12,CD200,MICAL3,AXL,SMAD4,SIDT2,SLC12A2,WASHC3,SIRT3,PPP3CA,PPP3CB,RAB9A,TSPO,PDCD6IP,RAB27A,ARFGEF1,RAB3D,YWHAE,RALB,ATP2B1,LTBP2,SLC9A1,VAMP2,SE…	PLA2G4A,ATP13A2,TM7SF3,SCRN1,MYH9	effectsize_down	7.11857e-09	-5.7881	9.39437e-05	TRUE
GO_BP	GO:0097435	supramolecular fiber organization	851	466	12	1303,7373,22974,3868,50509,10844,51804,5584,7283,10487,55930,11004,27175,54961,9101,9793,7840,4015,23370,9475,8239,22924,51466,4921,10486,800,2521,6622,7456,10426,1496,8452,23189,3796,1729,55125,79441,4233,5987,114791,121441,23363,4088,4763,51429,23580,55604,10096,10092,6709,23607,4204,221061,5925,54930,7111,7408,7170,3303,57482,5339,4130,56907,23191,1627,10048,55761,54801,4747,2670,2318,10013,23…	1303,7373,22974,3868,50509,10844,51804,5584,7283,10487,55930,11004	COL12A1,COL14A1,TPX2,KRT16,COL5A3,TUBGCP2,SIX4,PRKCI,TUBG1,CAP1,MYO5C,KIF2C,TUBG2,SSH3,USP8,CKAP5,ALMS1,LOX,ARHGEF18,ROCK2,USP9X,MAPRE3,EVL,DDR2,CAP2,CALD1,FUS,SNCA,WIPF1,TUBGCP3,CTNNA2,CUL3,KANK1,KIF2A,DIAPH1,CEP192,HAUS3,MET,TRIM27,TUBGCP5,NEDD1,OBSL1,SMAD3,NF1,SNX9,CDC42EP4,CARMIL1,ACTR3,ARPC5,SPTAN1,CD2AP,MECP2,FAM171A1,RB1,HAUS4,TMOD1,VASP,TPM3,HSPA1A,CRACD,PLEC,MAP1A,SPIRE1,CYFIP1,DBN1,RANB…	COL12A1,COL14A1,TPX2,KRT16,COL5A3,TUBGCP2,SIX4,PRKCI,TUBG1,CAP1,MYO5C,KIF2C	effectsize_down	7.56488e-09	-5.77788	9.98338e-05	TRUE
GO_BP	GO:0033260	nuclear DNA replication	41	22	0	5976,54617,58525,9837,546,7014,5111,4173,4171,4172,4175,3978,9400,5422,2260,64785,51053,2237,51507,10269,91603,1763		UPF1,INO80,WIZ,GINS1,ATRX,TERF2,PCNA,MCM4,MCM2,MCM3,MCM6,LIG1,RECQL5,POLA1,FGFR1,GINS3,GMNN,FEN1,RTF2,ZMPSTE24,ZNF830,DNA2		effectsize_up	7.89554e-09	5.77067	0.000104197	TRUE
GO_BP	GO:0060260	regulation of transcription initiation by RNA polymerase II	72	42	3	9440,5469,9862,10025,9441,114825,29079,6880,9282,55795,9439,6874,6879,51586,81857,10001,9477,9656,90390,55729,6837,3146,6908,170506,6878,2958,1019,9968,54797,80306,55832,6872,10923,9442,5706,112950,6877,22976,4790,6883,400569,55588	9440,5469,9862	MED17,MED1,MED24,MED16,MED26,PWWP2A,MED4,TAF9,MED14,PCID2,MED23,TAF4,TAF7,MED15,MED25,MED6,MED20,MDC1,MED30,ATF7IP,MED22,HMGB1,TBP,DHX36,TAF6,GTF2A2,CDK4,MED12,MED18,MED28,CAND1,TAF1,SUB1,MED27,PSMC6,MED8,TAF5,PAXIP1,NFKB1,TAF12,MED11,MED29	MED17,MED1,MED24	effectsize_up	8.52414e-09	5.75775	0.000112493	TRUE
GO_BP	GO:0009306	protein secretion	369	142	2	23400,51768,3783,10497,1956,4074,3667,3996,23607,9066,2767,7260,84315,4087,19,164,5894,5910,64175,4218,201475,4345,51092,6558,23410,5530,5532,9545,4053,64215,57555,64083,6422,27236,5566,5208,8655,818,26056,9230,7273,79651,9854,55691,5872,10972,572,26958,23435,65220,25874,348,54972,375056,9601,11315,252983,4628,3033,4253,162,399687,10059,821,5478,1595,80223,284119,56943,4756,22820,55737,84522,6598…	23400,51768	ATP13A2,TM7SF3,KCNN4,UNC13B,EGFR,M6PR,IRS1,LLGL1,CD2AP,SYT7,GNA11,EIPR1,MON1A,SMAD2,ABCA1,AP1G1,RAF1,RAP1GDS1,P3H1,RAB8A,RAB12,CD200,SIDT2,SLC12A2,SIRT3,PPP3CA,PPP3CB,RAB3D,LTBP2,DNAJC1,NLGN2,GOLPH3,SFRP1,ARFIP1,PRKACA,PFKFB2,DYNLL1,CAMK2G,RAB11FIP5,RAB11B,TTN,RHBDF2,C2CD2L,FRMD4A,RAB13,TMED10,BAD,COPG2,TARDBP,NADK,MPC2,APOE,TMEM132A,MIA3,PDIA4,PARK7,STXBP4,MYH10,HADH,MIA2,AP1B1,MYO18A,DNM1L,CANX…	ATP13A2,TM7SF3	effectsize_down	8.58605e-09	-5.75653	0.00011331	TRUE
GO_BP	GO:0035592	establishment of protein localization to extracellular region	370	142	2	23400,51768,3783,10497,1956,4074,3667,3996,23607,9066,2767,7260,84315,4087,19,164,5894,5910,64175,4218,201475,4345,51092,6558,23410,5530,5532,9545,4053,64215,57555,64083,6422,27236,5566,5208,8655,818,26056,9230,7273,79651,9854,55691,5872,10972,572,26958,23435,65220,25874,348,54972,375056,9601,11315,252983,4628,3033,4253,162,399687,10059,821,5478,1595,80223,284119,56943,4756,22820,55737,84522,6598…	23400,51768	ATP13A2,TM7SF3,KCNN4,UNC13B,EGFR,M6PR,IRS1,LLGL1,CD2AP,SYT7,GNA11,EIPR1,MON1A,SMAD2,ABCA1,AP1G1,RAF1,RAP1GDS1,P3H1,RAB8A,RAB12,CD200,SIDT2,SLC12A2,SIRT3,PPP3CA,PPP3CB,RAB3D,LTBP2,DNAJC1,NLGN2,GOLPH3,SFRP1,ARFIP1,PRKACA,PFKFB2,DYNLL1,CAMK2G,RAB11FIP5,RAB11B,TTN,RHBDF2,C2CD2L,FRMD4A,RAB13,TMED10,BAD,COPG2,TARDBP,NADK,MPC2,APOE,TMEM132A,MIA3,PDIA4,PARK7,STXBP4,MYH10,HADH,MIA2,AP1B1,MYO18A,DNM1L,CANX…	ATP13A2,TM7SF3	effectsize_down	8.58605e-09	-5.75653	0.00011331	TRUE
GO_BP	GO:0007596	blood coagulation	226	87	4	5321,3673,22875,4627,60,7414,9158,10544,5054,7094,2778,3690,966,558,65991,5873,3705,10398,5328,2923,5578,11234,3611,5290,89781,1432,3315,79803,2316,7057,10672,348,81542,302,2048,8525,857,80856,1192,5478,1606,3998,11117,3848,5327,5291,8546,50808,196527,23173,1609,6814,6812,2191,9060,5912,1281,10451,2768,2776,6714,388552,1465,2677,2192,308,84062,8761,84959,5051,7448,5580,5270,26276,7410,7001,10855,…	5321,3673,22875,4627	PLA2G4A,ITGA2,ENPP4,MYH9,ACTB,VCL,FIBP,PROCR,SERPINE1,TLN1,GNAS,ITGB3,CD59,AXL,FUNDC2,RAB27A,ITPK1,MYL9,PLAU,PDIA3,PRKCA,HPS5,ILK,PIK3CA,HPS4,MAPK14,HSPB1,HPS6,FLNA,THBS1,GNA13,APOE,TMX1,ANXA2,EPHB2,DGKZ,CAV1,LNPK,CLIC1,PPIA,DGKA,LMAN1,EMILIN1,KRT1,PLAT,PIK3CB,AP3B1,AK3,ANO6,METAP1,DGKQ,STXBP3,STXBP1,FAP,PAPSS2,RAP2B,COL3A1,VAV3,GNA12,GNAQ,SRC,BLOC1S3,CSRP1,GGCX,FBLN1,ANXA5,DTNBP1,PABPC4,UBASH3B,…	PLA2G4A,ITGA2,ENPP4,MYH9	effectsize_down	8.8334e-09	-5.75173	0.000116574	TRUE
GO_BP	GO:0007064	mitotic sister chromatid cohesion	31	20	1	23137,10274,10735,25836,23126,55869,23383,546,9126,5925,5885,8243,23047,23244,79075,286053,9555,8260,80218,55719	23137	SMC5,STAG1,STAG2,NIPBL,POGZ,HDAC8,MAU2,ATRX,SMC3,RB1,RAD21,SMC1A,PDS5B,PDS5A,DSCC1,NSMCE2,MACROH2A1,NAA10,NAA50,SLF2	SMC5	effectsize_up	9.06214e-09	5.74741	0.000119593	TRUE
GO_BP	GO:0045910	negative regulation of DNA recombination	50	20	1	4292,54386,26168,4437,56893,23347,9984,55183,7014,4436,2956,3009,3008,9400,3005,8971,25,7158,2187,3006	4292	MLH1,TERF2IP,SENP3,MSH3,UBQLN4,SMCHD1,THOC1,RIF1,TERF2,MSH2,MSH6,H1-5,H1-4,RECQL5,H1-0,H1-10,ABL1,TP53BP1,FANCB,H1-2	MLH1	effectsize_up	9.4048e-09	5.74113	0.000124115	TRUE
GO_BP	GO:0007088	regulation of mitotic nuclear division	118	57	5	1063,4288,9183,9585,9787,891,11065,51434,55795,51433,8452,10403,55055,23363,5925,5885,55023,9735,23636,3550,1111,84861,9820,8379,57026,4085,286053,9184,8697,9319,57405,1104,8881,472,7175,26013,858,51143,51451,147841,9212,56984,83540,5300,1613,10040,3643,10419,7756,5159,25970,10201,146691,998,54998,9587,23113	1063,4288,9183,9585,9787	CENPF,MKI67,ZW10,KIF20B,DLGAP5,CCNB1,UBE2C,ANAPC7,PCID2,ANAPC5,CUL3,NDC80,ZWILCH,OBSL1,RB1,RAD21,PHIP,KNTC1,NUP62,IK,CHEK1,KLHL22,CUL7,MAD1L1,PDXP,MAD2L1,NSMCE2,BUB3,CDC23,TRIP13,SPC25,RCC1,CDC16,ATM,TPR,L3MBTL1,CAV2,DYNC1LI1,LCMT1,SPC24,AURKB,PSMG2,NUF2,PIN1,DAPK3,TOM1L1,INSR,PRMT5,ZNF207,PDGFRB,SH2B1,NME6,TOM1L2,CDC42,AURKAIP1,MAD2L1BP,CUL9	CENPF,MKI67,ZW10,KIF20B,DLGAP5	effectsize_up	1.13857e-08	5.70868	0.000150257	TRUE
GO_BP	GO:0048511	rhythmic process	296	117	2	6092,22992,2033,8451,9611,23411,8242,9475,8239,6421,4704,7153,10743,1956,10135,8841,7150,6777,5111,2767,25942,83759,8473,5927,1642,5500,23239,1655,4851,7298,5599,1385,23394,3184,9112,5562,3065,142,4297,558,4313,3192,836,11335,9967,57805,835,1660,5591,5602,1859,10075,7874,983,5806,5728,112464,8087,7337,9500,6586,5608,4841,10765,463,10514,4791,3066,23064,23435,23077,56339,55269,129521,5499,5371,466…	6092,22992	ROBO2,KDM2A,EP300,CUL4A,NCOR1,SIRT1,KDM5C,ROCK2,USP9X,SFPQ,NDUFA9,TOP2A,RAI1,EGFR,NAMPT,HDAC3,TOP1,STAT5B,PCNA,GNA11,SIN3A,RBM4B,OGT,KDM5A,DDB1,PPP1CB,PHLPP1,DDX5,NOTCH1,TYMS,MAPK8,CREB1,ADNP,HNRNPD,MTA1,PRKAA1,HDAC1,PARP1,KMT2A,AXL,MMP2,HNRNPU,CASP3,CBX3,THRAP3,CCAR2,CASP2,DHX9,PRKDC,MAPK10,DYRK1A,HUWE1,USP7,CDK1,PTX3,PTEN,CAVIN3,FXR1,UBE3A,MAGED1,SLIT3,MAP2K6,NONO,KDM5B,ZFHX3,MYBBP1A,NFKB2,HDAC…	ROBO2,KDM2A	effectsize_up	1.25074e-08	5.69266	0.000165061	TRUE
GO_BP	GO:0080135	regulation of cellular response to stress	661	334	5	29072,112869,51035,8975,6598,8563,2033,57223,54386,26168,57465,9448,55929,8451,5514,55135,6880,51377,6604,8505,8295,64769,9643,6595,6416,55829,23326,23369,54617,10116,60,9611,23411,9475,29956,24144,2896,5792,6599,56893,6874,29844,6597,57332,2521,11143,10902,6879,57634,7155,10771,23347,6154,7919,1956,9984,3301,55183,3276,1981,55193,8841,6419,5610,117143,86,2140,6386,83737,57599,7014,5111,7528,2302…	29072,112869,51035,8975,6598	SETD2,SGF29,UBXN1,USP13,SMARCB1,THOC5,EP300,PPP4R3B,TERF2IP,SENP3,TBC1D24,MAP4K4,DMAP1,CUL4A,PPP1R10,WRAP53,TAF9,UCHL5,SMARCD3,PARG,TRRAP,MEAF6,MORF4L2,SMARCA2,MAP2K4,SELENOS,USP22,PUM2,INO80,FEM1B,ACTB,NCOR1,SIRT1,ROCK2,CERS2,TFIP11,GRN,PTPRF,SMARCC1,UBQLN4,TAF4,TFPT,SMARCA4,CBX8,FUS,KAT7,BRD8,TAF7,EP400,TOP2B,ZMYND11,SMCHD1,RPL26,DDX39B,EGFR,THOC1,DNAJA1,RIF1,PRMT1,EIF4G1,PBRM1,HDAC3,SETMAR,EIF…	SETD2,SGF29,UBXN1,USP13,SMARCB1	effectsize_up	1.33531e-08	5.68148	0.000176221	TRUE
GO_BP	GO:0022618	protein-RNA complex assembly	235	177	2	25980,23195,55015,10658,6880,10772,10262,4686,6208,10181,22827,9879,8175,8559,55692,9416,23020,10992,10946,54475,10421,23451,51340,7919,7536,57461,6433,7375,10594,11168,51631,51634,6223,91746,11338,22889,79577,8161,26121,84811,6430,55702,29777,27161,23450,9733,24148,10480,10713,56949,5433,25804,51154,56342,5822,9169,58155,26523,11051,22907,6128,3326,10291,8683,6147,545,51747,1660,5591,7520,1968,7…	25980,23195	AAR2,MDN1,PRPF39,CELF1,TAF9,SRSF10,SF3B4,NCBP1,RPS14,RBM5,PUF60,DDX46,SF3A2,PRPF18,LUC7L,DDX23,SNRNP200,SF3B2,SF3A3,NLE1,CD2BP2,SF3B1,CRNKL1,DDX39B,SF1,ISY1,SFSWAP,USP4,PRPF8,PSIP1,LUC7L2,RBMX2,RPS19,YTHDC1,U2AF2,KHDC4,CDC73,COIL,PRPF31,BUD13,SRSF5,YJU2,ABT1,AGO2,SF3B3,SART3,PRPF6,EIF3M,USP39,XAB2,POLR2D,LSM4,MRTO4,PPAN,PWP2,SCAF11,PTBP2,AGO1,NUDT21,DHX30,RPL6,HSP90AB1,SF3A1,SRSF9,RPL23A,ATR,LUC7…	AAR2,MDN1	effectsize_up	1.40774e-08	5.67244	0.00018578	TRUE
GO_BP	GO:1905820	positive regulation of chromosome separation	29	18	1	9787,11065,51434,51433,8452,5925,64151,9918,54892,4926,10592,10051,23397,286053,8697,8881,9212,9587	9787	DLGAP5,UBE2C,ANAPC7,ANAPC5,CUL3,RB1,NCAPG,NCAPD2,NCAPG2,NUMA1,SMC2,SMC4,NCAPH,NSMCE2,CDC23,CDC16,AURKB,MAD2L1BP	DLGAP5	effectsize_up	1.43472e-08	5.66919	0.00018934	TRUE
GO_BP	GO:0007599	hemostasis	233	88	4	5321,3673,22875,4627,60,7414,9158,10544,5054,7094,2778,3690,966,558,65991,5873,3705,10398,5328,2923,5578,11234,3611,5290,89781,1432,3315,79803,2316,7057,10672,348,81542,302,2048,8525,857,80856,1192,5478,1606,3998,11117,3848,5327,5291,8546,50808,196527,23173,1609,6814,6812,2821,2191,9060,5912,1281,10451,2768,2776,6714,388552,1465,2677,2192,308,84062,8761,84959,5051,7448,5580,5270,26276,7410,7001,1…	5321,3673,22875,4627	PLA2G4A,ITGA2,ENPP4,MYH9,ACTB,VCL,FIBP,PROCR,SERPINE1,TLN1,GNAS,ITGB3,CD59,AXL,FUNDC2,RAB27A,ITPK1,MYL9,PLAU,PDIA3,PRKCA,HPS5,ILK,PIK3CA,HPS4,MAPK14,HSPB1,HPS6,FLNA,THBS1,GNA13,APOE,TMX1,ANXA2,EPHB2,DGKZ,CAV1,LNPK,CLIC1,PPIA,DGKA,LMAN1,EMILIN1,KRT1,PLAT,PIK3CB,AP3B1,AK3,ANO6,METAP1,DGKQ,STXBP3,STXBP1,GPI,FAP,PAPSS2,RAP2B,COL3A1,VAV3,GNA12,GNAQ,SRC,BLOC1S3,CSRP1,GGCX,FBLN1,ANXA5,DTNBP1,PABPC4,UBAS…	PLA2G4A,ITGA2,ENPP4,MYH9	effectsize_down	1.4716e-08	-5.66484	0.000194207	TRUE
GO_BP	GO:0006913	nucleocytoplasmic transport	333	227	8	284,64328,29890,29072,3842,5469,23195,161424,55677,8563,5976,2033,30000,10527,6741,55929,5514,8878,26993,348995,10189,4686,23511,55795,55421,54890,64901,79228,57187,56478,6830,23049,7919,9984,57510,23534,6428,100101267,51366,7329,8841,91746,4088,4763,51194,9939,8888,4116,55746,8498,9631,25909,207,10155,23636,65083,9877,57122,3837,4851,7514,23165,754,23039,10482,57506,79902,4928,10892,23293,9775,1…	284,64328,29890,29072,3842,5469,23195,161424	ANGPT1,XPO4,RBM15B,SETD2,TNPO1,MED1,MDN1,NOP9,IWS1,THOC5,UPF1,EP300,TNPO2,IPO7,SSB,DMAP1,PPP1R10,SQSTM1,AKAP8L,NUP43,ALYREF,NCBP1,NUP188,PCID2,NCBP3,ALKBH5,RANBP17,THOC6,THOC2,EIF4ENIF1,SUPT6H,SMG1,DDX39B,THOC1,XPO5,TNPO3,SRSF3,POM121C,UBR5,UBE2I,HDAC3,YTHDC1,SMAD3,NF1,IPO11,RBM8A,MCM3AP,MAGOH,NUP133,RANBP3,NUP155,AHCTF1,AKT1,TRIM28,NUP62,NOL6,ZC3H11A,NUP107,KPNB1,NOTCH1,XPO1,NUP205,PTTG1IP,XPO7,…	ANGPT1,XPO4,RBM15B,SETD2,TNPO1,MED1,MDN1,NOP9	effectsize_up	1.55297e-08	5.65561	0.000204945	TRUE
GO_BP	GO:0051169	nuclear transport	333	227	8	284,64328,29890,29072,3842,5469,23195,161424,55677,8563,5976,2033,30000,10527,6741,55929,5514,8878,26993,348995,10189,4686,23511,55795,55421,54890,64901,79228,57187,56478,6830,23049,7919,9984,57510,23534,6428,100101267,51366,7329,8841,91746,4088,4763,51194,9939,8888,4116,55746,8498,9631,25909,207,10155,23636,65083,9877,57122,3837,4851,7514,23165,754,23039,10482,57506,79902,4928,10892,23293,9775,1…	284,64328,29890,29072,3842,5469,23195,161424	ANGPT1,XPO4,RBM15B,SETD2,TNPO1,MED1,MDN1,NOP9,IWS1,THOC5,UPF1,EP300,TNPO2,IPO7,SSB,DMAP1,PPP1R10,SQSTM1,AKAP8L,NUP43,ALYREF,NCBP1,NUP188,PCID2,NCBP3,ALKBH5,RANBP17,THOC6,THOC2,EIF4ENIF1,SUPT6H,SMG1,DDX39B,THOC1,XPO5,TNPO3,SRSF3,POM121C,UBR5,UBE2I,HDAC3,YTHDC1,SMAD3,NF1,IPO11,RBM8A,MCM3AP,MAGOH,NUP133,RANBP3,NUP155,AHCTF1,AKT1,TRIM28,NUP62,NOL6,ZC3H11A,NUP107,KPNB1,NOTCH1,XPO1,NUP205,PTTG1IP,XPO7,…	ANGPT1,XPO4,RBM15B,SETD2,TNPO1,MED1,MDN1,NOP9	effectsize_up	1.55297e-08	5.65561	0.000204945	TRUE
GO_BP	GO:0051123	RNA polymerase II preinitiation complex assembly	68	36	3	9440,5469,9862,10025,9441,29079,6880,9282,9439,6874,6879,51586,81857,10001,9477,90390,55729,6837,3146,6908,6878,2958,10629,2959,54797,80306,55832,1810,6872,9442,5706,112950,6877,6883,400569,55588	9440,5469,9862	MED17,MED1,MED24,MED16,MED26,MED4,TAF9,MED14,MED23,TAF4,TAF7,MED15,MED25,MED6,MED20,MED30,ATF7IP,MED22,HMGB1,TBP,TAF6,GTF2A2,TAF6L,GTF2B,MED18,MED28,CAND1,DR1,TAF1,MED27,PSMC6,MED8,TAF5,TAF12,MED11,MED29	MED17,MED1,MED24	effectsize_up	1.63061e-08	5.64722	0.000215192	TRUE
GO_BP	GO:0071692	protein localization to extracellular region	378	144	2	23400,51768,3783,10497,1956,4074,3667,3996,23607,9066,2767,7260,84315,4087,19,164,5894,5910,64175,4218,201475,4345,51092,6558,23410,5530,5532,9545,4053,64215,57555,64083,6422,27236,5566,5208,8655,818,2201,26056,9230,7273,79651,9854,55691,5872,10972,572,26958,23435,65220,25874,348,54972,375056,9601,11315,252983,4628,3033,4253,162,399687,10059,821,5478,1595,80223,284119,56943,4756,22820,55737,84522…	23400,51768	ATP13A2,TM7SF3,KCNN4,UNC13B,EGFR,M6PR,IRS1,LLGL1,CD2AP,SYT7,GNA11,EIPR1,MON1A,SMAD2,ABCA1,AP1G1,RAF1,RAP1GDS1,P3H1,RAB8A,RAB12,CD200,SIDT2,SLC12A2,SIRT3,PPP3CA,PPP3CB,RAB3D,LTBP2,DNAJC1,NLGN2,GOLPH3,SFRP1,ARFIP1,PRKACA,PFKFB2,DYNLL1,CAMK2G,FBN2,RAB11FIP5,RAB11B,TTN,RHBDF2,C2CD2L,FRMD4A,RAB13,TMED10,BAD,COPG2,TARDBP,NADK,MPC2,APOE,TMEM132A,MIA3,PDIA4,PARK7,STXBP4,MYH10,HADH,MIA2,AP1B1,MYO18A,DNM1L…	ATP13A2,TM7SF3	effectsize_down	1.82992e-08	-5.62736	0.000241495	TRUE
GO_BP	GO:0032940	secretion by cell	830	324	5	5321,23400,51768,9805,4627,3783,4905,10497,6622,867,1956,8573,4074,4763,6386,3667,3996,23607,4204,9066,2767,7052,7260,10987,5898,84315,4087,55823,51150,5413,4851,19,1488,23396,8766,164,5894,1385,5910,64175,4218,201475,4345,57553,558,4089,51092,6558,51019,23410,5530,5532,9367,706,10015,5873,10565,9545,5899,4053,6844,5414,6392,64215,2260,23332,9341,57555,57617,55255,255057,64083,6422,55114,27236,57…	5321,23400,51768,9805,4627	PLA2G4A,ATP13A2,TM7SF3,SCRN1,MYH9,KCNN4,NSF,UNC13B,SNCA,CBL,EGFR,CASK,M6PR,NF1,SDCBP,IRS1,LLGL1,CD2AP,MECP2,SYT7,GNA11,TGM2,EIPR1,COPS5,RALA,MON1A,SMAD2,VPS11,SDF4,SEPTIN5,NOTCH1,ABCA1,CTBP2,PIP5K1C,RAB11A,AP1G1,RAF1,CREB1,RAP1GDS1,P3H1,RAB8A,RAB12,CD200,MICAL3,AXL,SMAD4,SIDT2,SLC12A2,WASHC3,SIRT3,PPP3CA,PPP3CB,RAB9A,TSPO,PDCD6IP,RAB27A,ARFGEF1,RAB3D,RALB,LTBP2,VAMP2,SEPTIN4,SDHD,DNAJC1,FGFR1,CLA…	PLA2G4A,ATP13A2,TM7SF3,SCRN1,MYH9	effectsize_down	1.84981e-08	-5.62549	0.00024412	TRUE
GO_BP	GO:0071826	protein-RNA complex organization	245	186	3	25980,1659,23195,55015,10658,6880,10772,10262,4686,6208,10181,22827,9879,8175,8559,55692,24144,9416,23020,10992,10946,54475,10421,23451,51340,7919,7536,57461,6433,7375,10594,11168,51631,51634,6223,91746,11338,22889,79577,8161,26121,84811,6430,55702,29777,27161,23450,9733,24148,10480,10713,56949,5433,55192,25804,51154,56342,5822,9169,58155,26523,11051,22907,6128,3326,10291,8683,6147,545,51747,1660…	25980,1659,23195	AAR2,DHX8,MDN1,PRPF39,CELF1,TAF9,SRSF10,SF3B4,NCBP1,RPS14,RBM5,PUF60,DDX46,SF3A2,PRPF18,LUC7L,TFIP11,DDX23,SNRNP200,SF3B2,SF3A3,NLE1,CD2BP2,SF3B1,CRNKL1,DDX39B,SF1,ISY1,SFSWAP,USP4,PRPF8,PSIP1,LUC7L2,RBMX2,RPS19,YTHDC1,U2AF2,KHDC4,CDC73,COIL,PRPF31,BUD13,SRSF5,YJU2,ABT1,AGO2,SF3B3,SART3,PRPF6,EIF3M,USP39,XAB2,POLR2D,DNAJC17,LSM4,MRTO4,PPAN,PWP2,SCAF11,PTBP2,AGO1,NUDT21,DHX30,RPL6,HSP90AB1,SF3A1,S…	AAR2,DHX8,MDN1	effectsize_up	1.86931e-08	5.62368	0.000246693	TRUE
GO_BP	GO:0033046	negative regulation of sister chromatid segregation	48	25	2	1063,9183,891,55795,10403,55055,5885,9735,3550,84861,8379,4085,9184,9319,57405,472,7175,51143,51451,147841,9212,56984,83540,7756,9587	1063,9183	CENPF,ZW10,CCNB1,PCID2,NDC80,ZWILCH,RAD21,KNTC1,IK,KLHL22,MAD1L1,MAD2L1,BUB3,TRIP13,SPC25,ATM,TPR,DYNC1LI1,LCMT1,SPC24,AURKB,PSMG2,NUF2,ZNF207,MAD2L1BP	CENPF,ZW10	effectsize_up	1.89219e-08	5.62158	0.000249713	TRUE
GO_BP	GO:0033048	negative regulation of mitotic sister chromatid segregation	48	25	2	1063,9183,891,55795,10403,55055,5885,9735,3550,84861,8379,4085,9184,9319,57405,472,7175,51143,51451,147841,9212,56984,83540,7756,9587	1063,9183	CENPF,ZW10,CCNB1,PCID2,NDC80,ZWILCH,RAD21,KNTC1,IK,KLHL22,MAD1L1,MAD2L1,BUB3,TRIP13,SPC25,ATM,TPR,DYNC1LI1,LCMT1,SPC24,AURKB,PSMG2,NUF2,ZNF207,MAD2L1BP	CENPF,ZW10	effectsize_up	1.89219e-08	5.62158	0.000249713	TRUE
GO_BP	GO:0045841	negative regulation of mitotic metaphase/anaphase transition	48	25	2	1063,9183,891,55795,10403,55055,5885,9735,3550,84861,8379,4085,9184,9319,57405,472,7175,51143,51451,147841,9212,56984,83540,7756,9587	1063,9183	CENPF,ZW10,CCNB1,PCID2,NDC80,ZWILCH,RAD21,KNTC1,IK,KLHL22,MAD1L1,MAD2L1,BUB3,TRIP13,SPC25,ATM,TPR,DYNC1LI1,LCMT1,SPC24,AURKB,PSMG2,NUF2,ZNF207,MAD2L1BP	CENPF,ZW10	effectsize_up	1.89219e-08	5.62158	0.000249713	TRUE
GO_BP	GO:2000816	negative regulation of mitotic sister chromatid separation	48	25	2	1063,9183,891,55795,10403,55055,5885,9735,3550,84861,8379,4085,9184,9319,57405,472,7175,51143,51451,147841,9212,56984,83540,7756,9587	1063,9183	CENPF,ZW10,CCNB1,PCID2,NDC80,ZWILCH,RAD21,KNTC1,IK,KLHL22,MAD1L1,MAD2L1,BUB3,TRIP13,SPC25,ATM,TPR,DYNC1LI1,LCMT1,SPC24,AURKB,PSMG2,NUF2,ZNF207,MAD2L1BP	CENPF,ZW10	effectsize_up	1.89219e-08	5.62158	0.000249713	TRUE
GO_BP	GO:0031577	spindle checkpoint signaling	47	25	2	1063,9183,891,55795,10403,55055,9735,3550,55743,84861,8379,4085,9184,9319,57405,472,7175,51143,51451,147841,9212,56984,83540,7756,9587	1063,9183	CENPF,ZW10,CCNB1,PCID2,NDC80,ZWILCH,KNTC1,IK,CHFR,KLHL22,MAD1L1,MAD2L1,BUB3,TRIP13,SPC25,ATM,TPR,DYNC1LI1,LCMT1,SPC24,AURKB,PSMG2,NUF2,ZNF207,MAD2L1BP	CENPF,ZW10	effectsize_up	1.9265e-08	5.61848	0.00025424	TRUE
GO_BP	GO:0007093	mitotic cell cycle checkpoint signaling	143	71	3	1063,9183,25949,891,5514,2177,55795,65123,10403,6154,55055,6419,4436,9735,9656,1017,3550,1111,8883,55743,84861,6118,79184,7508,835,5591,8379,4085,51347,983,57551,9184,9319,57405,51776,65975,163859,472,7175,51065,29997,51322,51143,51451,147841,9212,56984,26058,83540,9577,4361,5371,29086,51720,11277,10111,80279,1386,9344,4683,595,7756,84936,60561,8738,27183,11200,1026,4998,9587,91603	1063,9183,25949	CENPF,ZW10,SYF2,CCNB1,PPP1R10,FANCD2,PCID2,INTS3,NDC80,RPL26,ZWILCH,SETMAR,MSH2,KNTC1,MDC1,CDK2,IK,CHEK1,NAE1,CHFR,KLHL22,RPA2,BRCC3,XPC,CASP2,PRKDC,MAD1L1,MAD2L1,TAOK3,CDK1,TAOK1,BUB3,TRIP13,SPC25,MAP3K20,STK33,SDE2,ATM,TPR,RPS27L,NOP53,WAC,DYNC1LI1,LCMT1,SPC24,AURKB,PSMG2,GIGYF2,NUF2,BABAM2,MRE11,PML,BABAM1,UIMC1,TREX1,RAD50,CDK5RAP3,ATF2,TAOK2,NBN,CCND1,ZNF207,ZFYVE19,RINT1,CRADD,VPS4A,CHEK2,C…	CENPF,ZW10,SYF2	effectsize_up	1.96714e-08	5.61487	0.000259604	TRUE
GO_BP	GO:0046903	secretion	967	363	7	5321,23400,5584,5469,51768,9805,4627,3783,4905,10497,6622,867,1956,8573,1952,4074,4763,6386,6777,3667,3996,23607,27347,4204,9066,2767,7052,7260,10987,5898,84315,4087,55823,51150,5413,4851,19,1488,23396,8766,164,5894,1385,5910,64175,4218,201475,4345,5562,57553,558,4089,51092,6558,51019,23410,5530,5532,9367,706,10015,5873,10565,9545,5899,3099,4053,6844,5414,6392,64215,2260,23332,9341,57555,57617,55…	5321,23400,5584,5469,51768,9805,4627	PLA2G4A,ATP13A2,PRKCI,MED1,TM7SF3,SCRN1,MYH9,KCNN4,NSF,UNC13B,SNCA,CBL,EGFR,CASK,CELSR2,M6PR,NF1,SDCBP,STAT5B,IRS1,LLGL1,CD2AP,STK39,MECP2,SYT7,GNA11,TGM2,EIPR1,COPS5,RALA,MON1A,SMAD2,VPS11,SDF4,SEPTIN5,NOTCH1,ABCA1,CTBP2,PIP5K1C,RAB11A,AP1G1,RAF1,CREB1,RAP1GDS1,P3H1,RAB8A,RAB12,CD200,PRKAA1,MICAL3,AXL,SMAD4,SIDT2,SLC12A2,WASHC3,SIRT3,PPP3CA,PPP3CB,RAB9A,TSPO,PDCD6IP,RAB27A,ARFGEF1,RAB3D,RALB,HK2…	PLA2G4A,ATP13A2,PRKCI,MED1,TM7SF3,SCRN1,MYH9	effectsize_down	2.21532e-08	-5.59429	0.000292355	TRUE
GO_BP	GO:0002181	cytoplasmic translation	156	139	1	10492,4686,6164,54956,6208,6231,6141,6205,6154,6156,6136,6230,6132,6228,1981,6223,26986,6165,10480,6204,5315,6155,6181,6158,6160,6217,6128,3184,51121,6143,2197,6129,6210,6168,3192,6147,170506,6201,1973,1660,6224,6146,1968,4733,6191,24140,6176,85451,6209,6222,6234,6125,6161,7812,2332,55854,6144,8661,6188,54505,16,6218,51389,6207,1819,56339,6134,3646,6202,23521,10642,6138,28985,1983,4690,8662,6227,…	10492	SYNCRIP,NCBP1,RPL34,PARP16,RPS14,RPS26,RPL18,RPS11,RPL26,RPL30,RPL12,RPS25,RPL8,RPS23,EIF4G1,RPS19,PABPC1,RPL35A,EIF3M,RPS10,PKM,RPL27,RPLP2,RPL28,RPL31,RPS16,RPL6,HNRNPD,RPL26L1,RPL19,FAU,RPL7,RPS15A,RPL37A,HNRNPU,RPL23A,DHX36,RPS7,EIF4A1,DHX9,RPS20,RPL22,EIF2S3,DRG1,RPS4X,FTSJ1,RPLP1,UNK,RPS15,RPS18,RPS28,RPL5,RPL32,CSDE1,FMR1,ZC3H15,RPL21,EIF3A,RPS3,DHX29,AARS1,RPS17,RWDD1,RPS13,DRG2,METTL3,RP…	SYNCRIP	effectsize_down	2.33918e-08	-5.58484	0.000308701	TRUE
GO_BP	GO:0034660	ncRNA metabolic process	635	442	8	55720,7003,161424,51490,27037,6598,114049,23517,9330,5073,54901,6741,81556,65095,152992,55695,57050,51605,10885,4686,23369,6208,25973,65123,9611,55506,57473,55726,8886,27340,55520,26024,6597,23424,22803,55152,81890,92105,64172,29102,55596,2975,657,6154,9329,1956,55813,116461,6230,705,57510,25926,81887,57591,23016,10179,6428,6223,4088,51602,8518,2483,3035,7528,4204,345630,9698,2976,57038,4931,9328…	55720,7003,161424,51490,27037,6598,114049,23517	TSR1,TEAD1,NOP9,SPOUT1,TRMT2A,SMARCB1,BUD23,MTREX,GTF3C3,PARN,CDKAL1,SSB,INTS14,KRI1,TRMT44,NSUN5,UTP3,TRMT6,WDR3,NCBP1,PUM2,RPS14,PARS2,INTS3,NCOR1,MACROH2A2,ZNF512B,INTS13,DDX18,UTP20,ELAC1,PTCD1,SMARCA4,TDRD7,XRN2,DALRD3,QTRT1,INTS4,OSGEPL1,DROSHA,ZCCHC8,GTF3C1,BMPR1A,RPL26,GTF3C4,EGFR,UTP6,TSEN15,RPS25,BYSL,XPO5,NOL11,LAS1L,MRTFA,EXOSC7,RBM7,SRSF3,RPS19,SMAD3,NOP58,ELP1,FRG1,HARS1,YY1,MECP2,F…	TSR1,TEAD1,NOP9,SPOUT1,TRMT2A,SMARCB1,BUD23,MTREX	effectsize_up	2.46335e-08	5.57584	0.000325088	TRUE
GO_BP	GO:0030174	regulation of DNA-templated DNA replication initiation	15	12	0	56897,11143,4173,4171,1017,4172,4175,4174,4176,25792,51053,4683		WRNIP1,KAT7,MCM4,MCM2,CDK2,MCM3,MCM6,MCM5,MCM7,CIZ1,GMNN,NBN		effectsize_up	2.5996e-08	5.56646	0.000343069	TRUE
GO_BP	GO:0010569	regulation of double-strand break repair via homologous recombination	72	39	1	29072,54386,26168,55929,55135,8295,64769,9643,60,56893,2521,10902,57634,23347,55183,86,57599,23028,10933,1111,55257,9400,6118,151987,142,84717,6944,5531,10856,8607,10097,25,196528,7158,2187,80314,8089,51548,158880	29072	SETD2,TERF2IP,SENP3,DMAP1,WRAP53,TRRAP,MEAF6,MORF4L2,ACTB,UBQLN4,FUS,BRD8,EP400,SMCHD1,RIF1,ACTL6A,WDR48,KDM1A,MORF4L1,CHEK1,MRGBP,RECQL5,RPA2,PPP4R2,PARP1,HDGFL2,VPS72,PPP4C,RUVBL2,RUVBL1,ACTR2,ABL1,ARID2,TP53BP1,FANCB,EPC1,YEATS4,SIRT6,USP51	SETD2	effectsize_up	2.68428e-08	5.56087	0.000354245	TRUE
GO_BP	GO:0071103	DNA conformation change	92	63	0	5976,56897,8940,7156,5982,9837,7153,51008,7155,5985,7150,4173,63922,4171,4172,4175,5984,4174,9400,4176,22907,5983,3146,2547,79075,170506,3149,3181,1660,7520,64785,2071,84296,57697,84164,23064,1654,4361,10973,10146,10923,10856,5965,2966,11277,10111,4331,8607,25,92675,4683,3148,1653,3159,9557,57680,5813,6832,2068,6742,55345,89797,1763		UPF1,WRNIP1,TOP3B,TOP3A,RFC2,GINS1,TOP2A,ASCC1,TOP2B,RFC5,TOP1,MCM4,CHTF18,MCM2,MCM3,MCM6,RFC4,MCM5,RECQL5,MCM7,DHX30,RFC3,HMGB1,XRCC6,DSCC1,DHX36,HMGB3,HNRNPA2B1,DHX9,XRCC5,GINS3,ERCC3,GINS4,FANCM,ASCC2,SETX,DDX3X,MRE11,ASCC3,G3BP1,SUB1,RUVBL2,RECQL,GTF2H2,TREX1,RAD50,MNAT1,RUVBL1,ABL1,DTD1,NBN,HMGB2,DDX1,HMGA1,CHD1L,CHD8,PURA,SUPV3L1,ERCC2,SSBP1,ZGRF1,NAV2,DNA2		effectsize_up	2.93527e-08	5.54525	0.000387367	TRUE
GO_BP	GO:0006401	RNA catabolic process	401	212	6	55095,4292,5511,10492,23644,23517,5976,28960,10658,5073,6741,23019,4686,55795,23369,9924,54890,9475,90806,255967,10921,57472,79068,56478,22803,2521,55596,196513,23049,23016,10179,91875,4849,9939,9698,4116,27161,26986,3303,207,124245,79066,55132,60528,25804,1655,51154,57721,23404,79621,201626,26523,3184,79882,8570,23293,51538,51092,9775,3192,328,9567,1153,79675,170506,56915,9967,55149,23053,1660,5…	55095,4292,5511,10492,23644,23517	SAMD4B,MLH1,PPP1R8,SYNCRIP,EDC4,MTREX,UPF1,DCPS,CELF1,PARN,SSB,CNOT1,NCBP1,PCID2,PUM2,PAN2,ALKBH5,ROCK2,ANGEL2,PAN3,RNPS1,CNOT6,FTO,EIF4ENIF1,XRN2,FUS,ZCCHC8,DCP1B,SMG1,EXOSC7,RBM7,TTC5,CNOT3,RBM8A,PUM1,MAGOH,AGO2,PABPC1,HSPA1A,AKT1,ZC3H18,METTL16,LARP1B,ELAC2,LSM4,DDX5,MRTO4,METTL14,EXOSC2,RNASEH2B,PDE12,AGO1,HNRNPD,ZC3H14,KHSRP,SMG6,ZCCHC17,SIDT2,EIF4A3,HNRNPU,APEX1,GTPBP1,CIRBP,FASTKD1,DHX36,E…	SAMD4B,MLH1,PPP1R8,SYNCRIP,EDC4,MTREX	effectsize_up	3.29996e-08	5.52473	0.000435496	TRUE
GO_BP	GO:0001906	cell killing	226	50	0	23207,5819,2633,3105,6156,3133,6223,6777,2597,2634,3107,164,5599,10383,966,5052,5532,5873,23705,1604,3106,6891,3916,9166,1398,3853,5272,3251,11151,5817,8772,3383,55207,3799,6845,203068,1075,2671,4615,7040,51571,567,3606,409,3123,8417,3151,6813,114836,3136		PLEKHM2,NECTIN2,GBP1,HLA-A,RPL30,HLA-E,RPS19,STAT5B,GAPDH,GBP2,HLA-C,AP1G1,MAPK8,TUBB4B,CD59,PRDX1,PPP3CB,RAB27A,CADM1,CD55,HLA-B,TAP2,LAMP1,EBAG9,CRK,KRT6A,SERPINB9,HPRT1,CORO1A,PVR,FADD,ICAM1,ARL8B,KIF5B,VAMP7,TUBB,CTSC,GFER,MYD88,TGFB1,CYRIB,B2M,IL18,ARRB2,HLA-DRB1,STX7,HMGN2,STXBP2,SLAMF6,HLA-H		effectsize_down	3.3346e-08	-5.52289	0.000440067	TRUE
GO_BP	GO:0051168	nuclear export	171	131	5	64328,29890,29072,23195,161424,55677,8563,5976,6741,26993,10189,4686,23511,55795,55421,54890,64901,79228,57187,56478,6830,23049,7919,9984,57510,6428,100101267,7329,91746,9939,8888,4116,55746,8498,9631,23636,65083,9877,57122,7514,23039,10482,79902,4928,10892,23293,9775,4927,23279,3178,3181,5905,55696,23214,1660,7531,11097,9688,6672,55308,8480,84271,1434,10212,6209,5566,26019,7175,55153,11052,2332,…	64328,29890,29072,23195,161424	XPO4,RBM15B,SETD2,MDN1,NOP9,IWS1,THOC5,UPF1,SSB,AKAP8L,ALYREF,NCBP1,NUP188,PCID2,NCBP3,ALKBH5,RANBP17,THOC6,THOC2,EIF4ENIF1,SUPT6H,SMG1,DDX39B,THOC1,XPO5,SRSF3,POM121C,UBE2I,YTHDC1,RBM8A,MCM3AP,MAGOH,NUP133,RANBP3,NUP155,NUP62,NOL6,ZC3H11A,NUP107,XPO1,XPO7,NXF1,NUP85,NUP98,MALT1,SMG6,EIF4A3,NUP88,NUP160,HNRNPA1,HNRNPA2B1,RANGAP1,RBM22,XPO6,DHX9,YWHAE,NUP42,NUP93,SP100,DDX19A,RAE1,POLDIP3,CSE1L,DD…	XPO4,RBM15B,SETD2,MDN1,NOP9	effectsize_up	3.55714e-08	5.51154	0.000469436	TRUE
GO_BP	GO:0009611	response to wounding	562	248	5	5321,3673,22875,5493,4627,6416,23369,6657,60,29956,2896,4921,5792,7414,3162,23189,3691,9158,10544,8573,6239,57591,54566,5054,4088,4763,1605,5754,9066,5339,4747,7094,5894,2778,389,3690,966,558,4313,6558,5530,836,5802,2909,65991,706,5905,25828,5873,2064,23499,64332,10565,3705,10398,5328,23098,7076,983,4162,23332,2043,83481,5728,3678,2923,6507,64802,8428,5578,1719,8829,11234,131566,3611,5290,1398,70…	5321,3673,22875,5493,4627	PLA2G4A,ITGA2,ENPP4,PPL,MYH9,MAP2K4,PUM2,SOX2,ACTB,CERS2,GRN,DDR2,PTPRF,VCL,HMOX1,KANK1,ITGB4,FIBP,PROCR,CASK,RREB1,MRTFA,EPB41L4B,SERPINE1,SMAD3,NF1,DAG1,PTK7,SYT7,PLEC,NEFL,TLN1,RAF1,GNAS,RHOC,ITGB3,CD59,AXL,MMP2,SLC12A2,PPP3CA,CASP3,PTPRS,ARHGAP35,FUNDC2,TSPO,RANGAP1,TXN2,RAB27A,ERBB2,MACF1,NFKBIZ,ARFGEF1,ITPK1,MYL9,PLAU,SARM1,TIMP1,CDK1,MCAM,CLASP1,EPHA4,EPPK1,PTEN,ITGA5,PDIA3,SLC1A3,NMNAT1,S…	PLA2G4A,ITGA2,ENPP4,PPL,MYH9	effectsize_down	3.9577e-08	-5.49273	0.000522298	TRUE
GO_BP	GO:0045815	transcription initiation-coupled chromatin remodeling	38	30	2	112869,6598,2033,6597,11143,5929,4221,8289,9070,6602,51504,84661,84656,29117,4297,5253,11091,9555,84148,10432,6944,64855,26155,29104,11240,57492,1386,56848,10269,23558	112869,6598	SGF29,SMARCB1,EP300,SMARCA4,KAT7,RBBP5,MEN1,ARID1A,ASH2L,SMARCD1,TRMT112,DPY30,GLYR1,BRD7,KMT2A,PHF2,WDR5,MACROH2A1,KAT8,RBM14,VPS72,NIBAN2,NOC2L,N6AMT1,PADI2,ARID1B,ATF2,SPHK2,ZMPSTE24,WBP2	SGF29,SMARCB1	effectsize_up	4.06343e-08	5.48807	0.000536251	TRUE
GO_BP	GO:0006298	mismatch repair	35	20	2	29072,4292,10714,4437,5111,4436,2956,3978,79621,6118,3146,6117,7508,6119,84153,5378,10535,5395,11277,25	29072,4292	SETD2,MLH1,POLD3,MSH3,PCNA,MSH2,MSH6,LIG1,RNASEH2B,RPA2,HMGB1,RPA1,XPC,RPA3,RNASEH2C,PMS1,RNASEH2A,PMS2,TREX1,ABL1	SETD2,MLH1	effectsize_up	4.10261e-08	5.48638	0.000541422	TRUE
GO_BP	GO:0044786	cell cycle DNA replication	45	23	0	5976,54617,58525,9837,546,7014,5111,4173,4171,4172,4175,3978,9400,5422,2260,64785,51053,2237,8882,51507,10269,91603,1763		UPF1,INO80,WIZ,GINS1,ATRX,TERF2,PCNA,MCM4,MCM2,MCM3,MCM6,LIG1,RECQL5,POLA1,FGFR1,GINS3,GMNN,FEN1,ZPR1,RTF2,ZMPSTE24,ZNF830,DNA2		effectsize_up	4.5161e-08	5.46938	0.00059599	TRUE
GO_BP	GO:0007015	actin filament organization	465	268	3	5584,10487,55930,54961,7840,23370,9475,51466,10486,800,7456,1496,8452,23189,1729,4233,5987,4088,51429,23580,55604,10096,10092,6709,23607,221061,7111,7408,7170,57482,5339,56907,23191,1627,55761,10013,4430,144347,832,5829,10456,55243,10093,6840,29109,89941,23075,2195,389,57553,2017,23406,274,90167,3984,54434,51019,10006,4644,79585,9839,2909,55288,93663,118,7984,7082,10565,80206,10552,128239,5358,50…	5584,10487,55930	PRKCI,CAP1,MYO5C,SSH3,ALMS1,ARHGEF18,ROCK2,EVL,CAP2,CALD1,WIPF1,CTNNA2,CUL3,KANK1,DIAPH1,MET,TRIM27,SMAD3,SNX9,CDC42EP4,CARMIL1,ACTR3,ARPC5,SPTAN1,CD2AP,FAM171A1,TMOD1,VASP,TPM3,CRACD,PLEC,SPIRE1,CYFIP1,DBN1,TTC17,HDAC6,MYO1B,RFLNA,CAPZB,PXN,HAX1,KIRREL1,ARPC4,SVIL,FHOD1,RHOT2,SWAP70,FAT1,RHOC,MICAL3,CTTN,COTL1,BIN1,FRMD7,LIMK1,SSH1,WASHC3,ABI1,MYO5A,CORO7,ZEB2,ARHGAP35,RHOT1,ARHGAP18,ADD1,ARHGEF…	PRKCI,CAP1,MYO5C	effectsize_down	5.04067e-08	-5.44987	0.000665217	TRUE
GO_BP	GO:0035019	somatic stem cell population maintenance	68	28	1	9440,8451,9282,6657,3516,25836,657,51586,55183,8861,10001,8243,9079,90390,607,5894,10629,6422,9968,6774,6944,80306,9442,3981,10413,6662,22882,7849	9440	MED17,CUL4A,MED14,SOX2,RBPJ,NIPBL,BMPR1A,MED15,RIF1,LDB1,MED6,SMC1A,LDB2,MED30,BCL9,RAF1,TAF6L,SFRP1,MED12,STAT3,VPS72,MED28,MED27,LIG4,YAP1,SOX9,ZHX2,PAX8	MED17	effectsize_up	5.20351e-08	5.44421	0.000686707	TRUE
GO_BP	GO:0071897	DNA biosynthetic process	191	105	1	1063,10714,5073,54386,56897,55135,64769,4015,23411,5982,5981,11143,5425,5985,7014,5111,84289,4931,4221,63922,7027,7203,5984,1111,11232,7298,3978,5422,54552,5983,3326,3184,6117,23293,79075,3192,5424,3178,3181,545,54108,7520,3980,55226,9894,92345,5394,6240,3183,472,143,50484,9212,11284,10728,79960,11201,65057,4361,1736,199990,64855,85456,22948,9100,25865,1499,2185,10575,54464,3981,26073,11277,54433…	1063	CENPF,POLD3,PARN,TERF2IP,WRNIP1,WRAP53,MEAF6,LOX,SIRT1,RFC2,RFC1,KAT7,POLD2,RFC5,TERF2,PCNA,ING5,NVL,MEN1,CHTF18,TFDP1,CCT3,RFC4,CHEK1,POLG2,TYMS,LIG1,POLA1,GNL3L,RFC3,HSP90AB1,HNRNPD,RPA1,SMG6,DSCC1,HNRNPU,POLD1,HNRNPA1,HNRNPA2B1,ATR,CHRAC1,XRCC5,LIG3,NAT10,TELO2,NAF1,EXOSC10,RRM1,HNRNPC,ATM,PARP4,RRM2B,AURKB,PNKP,PTGES3,JADE1,POLI,ACD,MRE11,DKC1,FAAP20,NIBAN2,TNKS1BP1,CCT5,USP10,PRKD2,CTNNB1,PT…	CENPF	effectsize_up	6.50751e-08	5.40426	0.000858796	TRUE
GO_BP	GO:0007033	vacuole organization	234	160	3	23400,8804,23192,2896,256471,10919,200576,8100,643246,51100,57192,1509,9066,55823,56270,19,54982,29978,23341,2629,11345,8396,5532,84557,8987,5899,4124,84317,51375,9554,57617,3988,81671,401548,3916,8897,9927,55858,83871,527,89781,79643,1201,5861,5305,147007,340061,1203,55014,8723,5119,54664,7189,11151,140775,3074,1947,55062,79142,302,51542,2048,22930,4669,65082,84067,25978,8678,5663,9896,488,535,5…	23400,8804,23192	ATP13A2,CREG1,ATG4B,GRN,MFSD8,EHMT2,PIKFYVE,IFT88,MAP1LC3B2,SH3GLB1,MCOLN1,CTSD,SYT7,VPS11,WDR45B,ABCA1,CLN6,UBQLN2,DNAJC16,GBA1,GABARAPL2,PIP4K2B,PPP3CB,MAP1LC3A,STBD1,RALB,MAN2A1,CCDC115,SNX7,SEC22B,VPS18,LIPA,VMP1,SNX30,LAMP1,MTMR3,MFN2,TMEM165,RAB34,ATP6V0C,HPS4,CHMP6,CLN3,RAB1A,PIP4K2A,TMEM199,STING1,CLN5,STX17,SNX4,CHMP1A,TMEM106B,TRAF6,CORO1A,SMCR8,HEXB,EFNB1,WIPI1,PHF23,ANXA2,VPS54,EPHB2,…	ATP13A2,CREG1,ATG4B	effectsize_down	6.55603e-08	-5.40293	0.000865199	TRUE
GO_BP	GO:0007094	mitotic spindle assembly checkpoint signaling	46	24	2	1063,9183,891,55795,10403,55055,9735,3550,84861,8379,4085,9184,9319,57405,472,7175,51143,51451,147841,9212,56984,83540,7756,9587	1063,9183	CENPF,ZW10,CCNB1,PCID2,NDC80,ZWILCH,KNTC1,IK,KLHL22,MAD1L1,MAD2L1,BUB3,TRIP13,SPC25,ATM,TPR,DYNC1LI1,LCMT1,SPC24,AURKB,PSMG2,NUF2,ZNF207,MAD2L1BP	CENPF,ZW10	effectsize_up	7.28008e-08	5.38412	0.000960752	TRUE
GO_BP	GO:0071173	spindle assembly checkpoint signaling	46	24	2	1063,9183,891,55795,10403,55055,9735,3550,84861,8379,4085,9184,9319,57405,472,7175,51143,51451,147841,9212,56984,83540,7756,9587	1063,9183	CENPF,ZW10,CCNB1,PCID2,NDC80,ZWILCH,KNTC1,IK,KLHL22,MAD1L1,MAD2L1,BUB3,TRIP13,SPC25,ATM,TPR,DYNC1LI1,LCMT1,SPC24,AURKB,PSMG2,NUF2,ZNF207,MAD2L1BP	CENPF,ZW10	effectsize_up	7.28008e-08	5.38412	0.000960752	TRUE
GO_BP	GO:0071174	mitotic spindle checkpoint signaling	46	24	2	1063,9183,891,55795,10403,55055,9735,3550,84861,8379,4085,9184,9319,57405,472,7175,51143,51451,147841,9212,56984,83540,7756,9587	1063,9183	CENPF,ZW10,CCNB1,PCID2,NDC80,ZWILCH,KNTC1,IK,KLHL22,MAD1L1,MAD2L1,BUB3,TRIP13,SPC25,ATM,TPR,DYNC1LI1,LCMT1,SPC24,AURKB,PSMG2,NUF2,ZNF207,MAD2L1BP	CENPF,ZW10	effectsize_up	7.28008e-08	5.38412	0.000960752	TRUE
GO_BP	GO:0001944	vasculature development	839	306	6	6092,284,29072,5469,26057,4627,10427,81031,7716,8710,4015,3516,23411,9475,2050,2896,800,2701,657,3162,2049,5054,10298,4763,1605,5754,4204,27161,207,5315,1284,4851,861,26523,6692,182,1786,56005,3690,59,4313,5797,6443,4323,6558,5598,5532,9820,6654,1491,2064,2969,7082,5335,27035,3099,22905,4035,7048,8038,1969,6672,2260,153090,4162,6678,3988,51684,128240,90627,3678,27250,79659,5578,6422,29924,8829,96…	6092,284,29072,5469,26057,4627	ROBO2,ANGPT1,SETD2,MED1,ANKRD17,MYH9,SEC24B,SLC2A10,VEZF1,SERPINB7,LOX,RBPJ,SIRT1,ROCK2,EPHB4,GRN,CALD1,GJA4,BMPR1A,HMOX1,EPHB3,SERPINE1,PAK4,NF1,DAG1,PTK7,MECP2,AGO2,AKT1,PKM,COL4A2,NOTCH1,RUNX1,AGO1,SPINT1,JAG1,DNMT1,MYDGF,ITGB3,ACTA2,MMP2,PTPRM,SGCB,MMP14,SLC12A2,MAPK7,PPP3CB,CUL7,SOS1,CTH,ERBB2,GTF2I,TJP1,PLCG1,NOX1,HK2,EPN2,LRP1,TGFBR2,ADAM12,EPHA2,SP100,FGFR1,DAB2IP,MCAM,SPARC,LIPA,SUFU,NAX…	ROBO2,ANGPT1,SETD2,MED1,ANKRD17,MYH9	effectsize_down	7.32076e-08	-5.38312	0.000966121	TRUE
GO_BP	GO:0006376	mRNA splice site recognition	49	26	0	55015,10658,10772,22827,8175,55692,10946,7536,57461,6433,11168,51631,91746,22889,6430,58155,10291,8683,51747,6426,6431,23064,10659,8996,6631,11189		PRPF39,CELF1,SRSF10,PUF60,SF3A2,LUC7L,SF3A3,SF1,ISY1,SFSWAP,PSIP1,LUC7L2,YTHDC1,KHDC4,SRSF5,PTBP2,SF3A1,SRSF9,LUC7L3,SRSF1,SRSF6,SETX,CELF2,NOL3,SNRPC,CELF3		effectsize_up	7.67896e-08	5.37451	0.00101339	TRUE
GO_BP	GO:0051783	regulation of nuclear division	147	63	5	1063,4288,9183,9585,9787,891,11065,51434,55795,51433,8452,10403,55055,23363,5925,5885,55023,9735,23636,3550,1111,84861,9820,8379,57026,4085,5139,286053,9184,8697,9319,57405,1104,7320,8881,472,22933,7175,26013,858,811,51143,51451,147841,9212,56984,83540,5300,1613,10040,3643,10419,7756,5159,4882,25970,10201,146691,998,494551,54998,9587,23113	1063,4288,9183,9585,9787	CENPF,MKI67,ZW10,KIF20B,DLGAP5,CCNB1,UBE2C,ANAPC7,PCID2,ANAPC5,CUL3,NDC80,ZWILCH,OBSL1,RB1,RAD21,PHIP,KNTC1,NUP62,IK,CHEK1,KLHL22,CUL7,MAD1L1,PDXP,MAD2L1,PDE3A,NSMCE2,BUB3,CDC23,TRIP13,SPC25,RCC1,UBE2B,CDC16,ATM,SIRT2,TPR,L3MBTL1,CAV2,CALR,DYNC1LI1,LCMT1,SPC24,AURKB,PSMG2,NUF2,PIN1,DAPK3,TOM1L1,INSR,PRMT5,ZNF207,PDGFRB,NPR2,SH2B1,NME6,TOM1L2,CDC42,WEE2,AURKAIP1,MAD2L1BP,CUL9	CENPF,MKI67,ZW10,KIF20B,DLGAP5	effectsize_up	7.76325e-08	5.37255	0.00102452	TRUE
GO_BP	GO:0030001	metal ion transport	892	258	3	3709,221154,1785,144245,3783,4905,481,4704,7781,6622,2701,8573,1729,3064,6574,5987,59285,23412,57282,57192,27347,63933,9512,3748,1756,26133,353514,207,1017,94081,6640,9455,23479,55238,10523,3690,84679,7037,6947,274,6558,5621,5530,29763,5532,706,9722,2631,51719,57214,5335,7531,490,6548,6844,10723,23413,57181,801,27173,6507,81671,255057,81,5566,967,781,818,55858,357,2771,9230,10203,2332,29927,1739,…	3709,221154,1785	ITPR2,MICU2,DNM2,ALG10B,KCNN4,NSF,ATP1B1,NDUFA9,SLC30A3,SNCA,GJA4,CASK,DIAPH1,HTT,SLC20A1,TRIM27,CACNG6,COMMD3,SLC4A10,MCOLN1,STK39,MCUR1,PMPCB,KCNC3,DMD,TRPC4AP,LILRA5,AKT1,CDK2,SFXN1,SNTA1,HOMER2,ISCU,SLC38A7,CHERP,ITGB3,SLC9A7,TFRC,TCN1,BIN1,SLC12A2,PRNP,PPP3CA,PACSIN3,PPP3CB,TSPO,NOS1AP,NIPSNAP2,CAB39,CEMIP,PLCG1,YWHAE,ATP2B1,SLC9A1,VAMP2,SLC12A7,NCS1,SLC39A10,CALM1,SLC39A1,SLC1A3,VMP1,CBARP,…	ITPR2,MICU2,DNM2	effectsize_down	1.03748e-07	-5.32003	0.00136917	TRUE
GO_BP	GO:0060261	positive regulation of transcription initiation by RNA polymerase II	62	37	3	9440,5469,9862,10025,9441,29079,6880,9282,9439,6874,6879,51586,81857,10001,9477,9656,90390,6837,6908,170506,6878,2958,9968,54797,80306,55832,6872,10923,9442,5706,112950,6877,22976,4790,6883,400569,55588	9440,5469,9862	MED17,MED1,MED24,MED16,MED26,MED4,TAF9,MED14,MED23,TAF4,TAF7,MED15,MED25,MED6,MED20,MDC1,MED30,MED22,TBP,DHX36,TAF6,GTF2A2,MED12,MED18,MED28,CAND1,TAF1,SUB1,MED27,PSMC6,MED8,TAF5,PAXIP1,NFKB1,TAF12,MED11,MED29	MED17,MED1,MED24	effectsize_up	1.04917e-07	5.318	0.00138459	TRUE
GO_BP	GO:0000381	regulation of alternative mRNA splicing, via spliceosome	53	35	1	29890,10658,10181,5725,22827,10921,55234,10179,6434,91746,9939,4116,1655,3191,10521,3192,3178,6427,7072,9967,83989,10656,9589,10284,23543,2332,6431,10659,10657,27316,58517,64783,4858,4857,11189	29890	RBM15B,CELF1,RBM5,PTBP1,PUF60,RNPS1,SMU1,RBM7,TRA2B,YTHDC1,RBM8A,MAGOH,DDX5,HNRNPL,DDX17,HNRNPU,HNRNPA1,SRSF2,TIA1,THRAP3,ARB2A,KHDRBS3,WTAP,SAP18,RBFOX2,FMR1,SRSF6,CELF2,KHDRBS1,RBMX,RBM25,RBM15,NOVA2,NOVA1,CELF3	RBM15B	effectsize_up	1.07081e-07	5.31428	0.00141314	TRUE
GO_BP	GO:0061013	regulation of mRNA catabolic process	287	129	3	55095,4292,10492,5976,28960,10658,5073,23019,55795,23369,9924,54890,9475,90806,255967,57472,79068,56478,2521,196513,23016,91875,4849,9939,9698,4116,27161,26986,207,79066,55132,57721,23404,201626,3184,79882,8570,9775,3192,328,9567,1153,79675,170506,56915,9967,1660,54915,3182,9337,22894,5393,54542,1994,8241,29883,11340,8087,5578,25904,3183,7431,7812,5436,2332,9641,1432,10643,57060,6041,23435,23185,…	55095,4292,10492	SAMD4B,MLH1,SYNCRIP,UPF1,DCPS,CELF1,PARN,CNOT1,PCID2,PUM2,PAN2,ALKBH5,ROCK2,ANGEL2,PAN3,CNOT6,FTO,EIF4ENIF1,FUS,DCP1B,EXOSC7,TTC5,CNOT3,RBM8A,PUM1,MAGOH,AGO2,PABPC1,AKT1,METTL16,LARP1B,METTL14,EXOSC2,PDE12,HNRNPD,ZC3H14,KHSRP,EIF4A3,HNRNPU,APEX1,GTPBP1,CIRBP,FASTKD1,DHX36,EXOSC5,THRAP3,DHX9,YTHDF1,HNRNPAB,CNOT8,DIS3,EXOSC9,RC3H2,ELAVL1,RBM10,CNOT7,EXOSC8,FXR1,PRKCA,CNOT10,HNRNPC,VIM,CSDE1,POLR2G,…	SAMD4B,MLH1,SYNCRIP	effectsize_up	1.08342e-07	5.31215	0.00142979	TRUE
GO_BP	GO:0006334	nucleosome assembly	118	40	0	55506,8467,546,51773,11198,9733,4171,3009,3008,64754,50809,6749,4678,23234,8208,54108,8520,3005,8971,9555,10541,5928,11177,121504,6046,6418,4673,4676,1616,79903,8356,6662,83743,7259,3148,7290,25842,4869,266812,3006		MACROH2A2,SMARCA5,ATRX,RSF1,SUPT16H,SART3,MCM2,H1-5,H1-4,SMYD3,HP1BP3,SSRP1,NASP,DNAJC9,CHAF1B,CHRAC1,HAT1,H1-0,H1-10,MACROH2A1,ANP32B,RBBP4,BAZ1A,H4C16,BRD2,SET,NAP1L1,NAP1L4,DAXX,NAA60,H3C12,SOX9,GRWD1,TSPYL1,HMGB2,HIRA,ASF1A,NPM1,NAP1L5,H1-2		effectsize_up	1.14706e-07	5.30174	0.00151377	TRUE
GO_BP	GO:0043687	post-translational protein modification	1073	522	12	284,55215,22978,8986,9440,9320,5469,8078,51035,23137,8975,23192,23358,2033,140459,26168,54780,84676,8451,11065,51434,51377,8878,56254,9039,55658,9101,23326,8237,54956,10010,9810,10116,4801,51433,23411,9736,8453,6015,8239,23640,7321,10054,10038,10919,79677,9759,23451,51592,11143,5930,1643,867,8452,9730,9529,8467,3054,115426,6596,26273,57448,3301,55869,83892,5987,10489,10055,51366,7329,8841,7375,11…	284,55215,22978,8986,9440,9320,5469,8078,51035,23137,8975,23192	ANGPT1,FANCI,NT5C2,RPS6KA4,MED17,TRIP12,MED1,USP5,UBXN1,SMC5,USP13,ATG4B,USP24,EP300,ASB6,SENP3,NSMCE4A,TRIM63,CUL4A,UBE2C,ANAPC7,UCHL5,SQSTM1,RNF20,UBA3,RNF126,USP8,USP22,USP11,PARP16,TANK,RNF40,FEM1B,NFYB,ANAPC5,SIRT1,USP34,CUL2,RING1,USP9X,HSPBP1,UBE2D1,UBA2,PARP2,EHMT2,SMC6,HDAC4,SF3B1,TRIM33,KAT7,RBBP6,DDB2,CBL,CUL3,DCAF1,BAG5,SMARCA5,HCFC1,UHRF2,HLTF,FBXO3,BIRC6,DNAJA1,HDAC8,KCTD10,TRIM27,L…	ANGPT1,FANCI,NT5C2,RPS6KA4,MED17,TRIP12,MED1,USP5,UBXN1,SMC5,USP13,ATG4B	effectsize_up	1.15007e-07	5.30126	0.00151775	TRUE
GO_BP	GO:2000142	regulation of DNA-templated transcription initiation	80	46	3	9440,5469,9862,10025,9441,114825,29079,6880,9282,55795,9439,6874,6879,51586,81857,10001,9477,9656,9774,90390,55729,6837,3146,6908,170506,6878,2958,1019,9968,23064,54797,80306,55832,6872,10923,9442,5706,3725,112950,6877,22976,27136,4790,6883,400569,55588	9440,5469,9862	MED17,MED1,MED24,MED16,MED26,PWWP2A,MED4,TAF9,MED14,PCID2,MED23,TAF4,TAF7,MED15,MED25,MED6,MED20,MDC1,BCLAF1,MED30,ATF7IP,MED22,HMGB1,TBP,DHX36,TAF6,GTF2A2,CDK4,MED12,SETX,MED18,MED28,CAND1,TAF1,SUB1,MED27,PSMC6,JUN,MED8,TAF5,PAXIP1,MORC1,NFKB1,TAF12,MED11,MED29	MED17,MED1,MED24	effectsize_up	1.15357e-07	5.3007	0.00152236	TRUE
GO_BP	GO:0001568	blood vessel development	805	293	6	6092,284,29072,5469,26057,4627,10427,81031,7716,8710,4015,3516,23411,9475,2050,2896,800,2701,657,3162,2049,5054,10298,4763,1605,5754,4204,27161,207,5315,1284,4851,861,26523,6692,182,56005,3690,59,4313,5797,4323,6558,5598,9820,6654,2064,2969,7082,5335,27035,3099,22905,4035,7048,8038,1969,6672,2260,153090,4162,6678,3988,51684,128240,90627,3678,79659,5578,6422,29924,8829,9693,1012,284361,14,961,5290…	6092,284,29072,5469,26057,4627	ROBO2,ANGPT1,SETD2,MED1,ANKRD17,MYH9,SEC24B,SLC2A10,VEZF1,SERPINB7,LOX,RBPJ,SIRT1,ROCK2,EPHB4,GRN,CALD1,GJA4,BMPR1A,HMOX1,EPHB3,SERPINE1,PAK4,NF1,DAG1,PTK7,MECP2,AGO2,AKT1,PKM,COL4A2,NOTCH1,RUNX1,AGO1,SPINT1,JAG1,MYDGF,ITGB3,ACTA2,MMP2,PTPRM,MMP14,SLC12A2,MAPK7,CUL7,SOS1,ERBB2,GTF2I,TJP1,PLCG1,NOX1,HK2,EPN2,LRP1,TGFBR2,ADAM12,EPHA2,SP100,FGFR1,DAB2IP,MCAM,SPARC,LIPA,SUFU,NAXE,STARD13,ITGA5,DYNC2H…	ROBO2,ANGPT1,SETD2,MED1,ANKRD17,MYH9	effectsize_down	1.22145e-07	-5.29026	0.00161195	TRUE
GO_BP	GO:0007155	cell adhesion	1532	588	12	1303,6092,284,286204,8728,3673,7373,9928,50509,56129,6598,4627,5819,9448,8496,2633,6604,8189,5586,6595,4301,6657,1793,60,3516,9475,2239,2050,5789,3105,4921,5792,481,8642,6599,1600,22854,9369,6597,7414,4026,80381,1021,1496,22883,1956,23189,5590,3691,57502,2049,9158,8573,8394,144100,6239,8861,3133,5101,1952,54566,5054,27328,55193,11124,10298,4088,4763,86,5786,55604,83737,6777,347902,1605,5754,23380…	1303,6092,284,286204,8728,3673,7373,9928,50509,56129,6598,4627	COL12A1,ROBO2,ANGPT1,CRB2,ADAM19,ITGA2,COL14A1,KIF14,COL5A3,PCDHB7,SMARCB1,MYH9,NECTIN2,MAP4K4,PPFIBP1,GBP1,SMARCD3,SYMPK,PKN2,SMARCA2,AFDN,SOX2,DOCK1,ACTB,RBPJ,ROCK2,GPC4,EPHB4,PTPRD,HLA-A,DDR2,PTPRF,ATP1B1,DCHS1,SMARCC1,DAB1,NTNG1,NRXN3,SMARCA4,VCL,LPP,CD276,CDK6,CTNNA2,CLSTN1,EGFR,KANK1,PRKCZ,ITGB4,NLGN4X,EPHB3,FIBP,CASK,PIP5K1A,PLEKHA7,RREB1,LDB1,HLA-E,PCDH9,CELSR2,EPB41L4B,SERPINE1,PCDH11X,P…	COL12A1,ROBO2,ANGPT1,CRB2,ADAM19,ITGA2,COL14A1,KIF14,COL5A3,PCDHB7,SMARCB1,MYH9	effectsize_down	1.22167e-07	-5.29022	0.00161224	TRUE
GO_BP	GO:0044843	cell cycle G1/S phase transition	262	117	3	9928,26057,6598,8451,6604,6595,54617,6657,60,8453,4921,6599,6597,1021,8452,143384,6154,1956,5356,1981,6241,55193,25793,86,79577,8454,5925,6605,8289,7027,6602,9274,207,1017,10197,54623,6601,1022,6118,29117,637,5530,835,51692,5591,128239,26060,983,902,5728,1104,1019,586,51603,56257,6240,163859,472,51065,11319,9113,55274,1739,8554,5977,51322,123879,26058,10657,1654,79960,55198,65992,252983,6872,7325…	9928,26057,6598	KIF14,ANKRD17,SMARCB1,CUL4A,SMARCD3,SMARCA2,INO80,SOX2,ACTB,CUL2,DDR2,SMARCC1,SMARCA4,CDK6,CUL3,CACUL1,RPL26,EGFR,PLRG1,EIF4G1,RRM2,PBRM1,FBXO7,ACTL6A,CDC73,CUL1,RB1,SMARCE1,ARID1A,TFDP1,SMARCD1,BCL7C,AKT1,CDK2,PSME3,PAF1,SMARCC2,CDK7,RPA2,BRD7,BID,PPP3CA,CASP2,CPSF3,PRKDC,IQGAP3,APPL1,CDK1,CCNH,PTEN,RCC1,CDK4,BCAT1,METTL13,MEPCE,RRM1,SDE2,ATM,RPS27L,ECD,LATS1,PHF10,DLG1,PIAS1,DPF2,WAC,DCUN1D3,GI…	KIF14,ANKRD17,SMARCB1	effectsize_up	1.23541e-07	5.28818	0.00163037	TRUE
GO_BP	GO:0019953	sexual reproduction	1086	339	7	29127,93185,10844,4292,9183,7283,4627,5819,10658,5073,221656,8451,51434,6305,27175,6595,2177,1459,89876,2879,51433,23411,54890,7156,10497,10735,8239,55726,51247,10919,23424,22803,10426,7153,24149,10403,7155,55342,3301,26528,7707,5987,114791,10179,546,91746,10096,57599,9126,7528,5000,4204,9698,5925,5885,4436,2956,10393,64682,55521,51807,8243,1642,10927,207,10155,56907,7203,1017,29882,23157,4851,57…	29127,93185,10844,4292,9183,7283,4627	RACGAP1,IGSF8,TUBGCP2,MLH1,ZW10,TUBG1,MYH9,NECTIN2,CELF1,PARN,KDM1B,CUL4A,ANAPC7,SBF1,TUBG2,SMARCA2,FANCD2,CSNK2A2,CFAP91,GPX4,ANAPC5,SIRT1,ALKBH5,TOP3A,UNC13B,STAG2,USP9X,INTS13,PAIP2,EHMT2,TDRD7,XRN2,TUBGCP3,TOP2A,ZNF318,NDC80,TOP2B,STRBP,DNAJA1,DAZAP1,ZNF148,TRIM27,TUBGCP5,RBM7,ATRX,YTHDC1,ACTR3,WDR48,SMC3,YY1,ORC4,MECP2,PUM1,RB1,RAD21,MSH2,MSH6,ANAPC10,ANAPC1,TRIM36,TUBA8,SMC1A,DDB1,SPIN1,AKT…	RACGAP1,IGSF8,TUBGCP2,MLH1,ZW10,TUBG1,MYH9	effectsize_up	1.23791e-07	5.28781	0.00163367	TRUE
GO_BP	GO:0030203	glycosaminoglycan metabolic process	112	45	1	284,2990,9653,11285,54982,11041,50515,347734,80760,57214,4166,3425,54480,64132,3340,2799,79586,2720,26229,126792,55454,3074,160,4669,3073,54928,7040,2247,3423,23670,22856,113189,7358,2132,960,9469,2517,92370,6448,1213,4790,337876,10855,2131,8692	284	ANGPT1,GUSB,HS2ST1,B4GALT7,CLN6,B4GAT1,CHST11,SLC35B2,ITIH5,CEMIP,CHST6,IDUA,CHPF2,XYLT2,NDST1,GNS,CHPF,GLB1,B3GAT3,B3GALT6,CSGALNACT2,HEXB,AP2A1,NAGLU,HEXA,BPNT2,TGFB1,FGF2,IDS,CEMIP2,CHSY1,CHST14,UGDH,EXT2,CD44,CHST3,FUCA1,PXYLP1,SGSH,CLTC,NFKB1,CHSY3,HPSE,EXT1,HYAL2	ANGPT1	effectsize_down	1.27884e-07	-5.28185	0.00168769	TRUE
GO_BP	GO:0070887	cellular response to chemical stimulus	2742	1105	16	6092,284,5321,3070,3673,23400,834,3709,8986,5584,5469,57552,9588,51768,6598,10492,5976,2033,57465,122622,23314,6655,2633,8878,23019,29110,6416,55829,2177,26065,55658,9101,8611,54956,10010,4257,2879,60,4801,197,4015,9611,23411,9475,10497,7353,23143,4921,6599,26137,10919,6597,57332,9759,6256,3040,6622,55915,5355,867,8452,200576,10902,6879,7155,3162,8467,23677,22938,1956,23189,5590,3301,1729,55627,8…	6092,284,5321,3070,3673,23400,834,3709,8986,5584,5469,57552,9588,51768,6598,10492	ROBO2,ANGPT1,PLA2G4A,HELLS,ITGA2,ATP13A2,CASP1,ITPR2,RPS6KA4,PRKCI,MED1,NCEH1,PRDX6,TM7SF3,SMARCB1,SYNCRIP,UPF1,EP300,TBC1D24,ADSS1,SATB2,SOS2,GBP1,SQSTM1,CNOT1,TBK1,MAP2K4,SELENOS,FANCD2,LSM14A,RNF126,USP8,PLPP1,PARP16,TANK,MGST1,GPX4,ACTB,NFYB,AHSG,LOX,NCOR1,SIRT1,ROCK2,UNC13B,UFD1,LRCH1,DDR2,SMARCC1,ZBTB20,EHMT2,SMARCA4,CBX8,HDAC4,RXRA,HBA2,SNCA,LANCL2,PLP2,CBL,CUL3,PIKFYVE,BRD8,TAF7,TOP2B,HMO…	ROBO2,ANGPT1,PLA2G4A,HELLS,ITGA2,ATP13A2,CASP1,ITPR2,RPS6KA4,PRKCI,MED1,NCEH1,PRDX6,TM7SF3,SMARCB1,SYNCRIP	effectsize_down	1.28152e-07	-5.28147	0.00169122	TRUE
GO_BP	GO:0061024	membrane organization	813	487	6	3673,23400,23613,5584,1785,4627,5819,10427,9527,26993,79720,3783,93343,56904,1793,4905,5789,481,6622,8452,200576,1956,57502,9892,51454,51100,7329,8841,1182,51429,9066,10160,10577,10328,23355,9631,3303,1173,5339,207,56907,10162,55823,126003,23180,19,23396,8815,8301,22848,164,8266,7905,84823,7443,8675,83696,89941,4218,201475,10783,51272,23306,1759,8396,6683,274,54434,637,58485,29763,221035,706,1001…	3673,23400,23613,5584,1785,4627	ITGA2,ATP13A2,ZMYND8,PRKCI,DNM2,MYH9,NECTIN2,SEC24B,GOSR1,AKAP8L,VPS37B,KCNN4,MVB12A,SH3GLB2,DOCK1,NSF,PTPRD,ATP1B1,SNCA,CUL3,PIKFYVE,EGFR,NLGN4X,SNAP91,GULP1,SH3GLB1,UBE2I,HDAC3,CLCN3,SNX9,SYT7,FARP1,NPC2,EMC8,VPS8,NUP155,HSPA1A,AP2M1,PLEC,AKT1,SPIRE1,LPCAT3,VPS11,TRAPPC5,RFTN1,ABCA1,PIP5K1C,BANF1,PICALM,AAK1,AP1G1,UBL4A,REEP5,LMNB2,VRK1,STX16,TRAPPC9,RHOT2,RAB8A,RAB12,NEK6,BET1L,NEMP1,DNM1,PIP4…	ITGA2,ATP13A2,ZMYND8,PRKCI,DNM2,MYH9	effectsize_down	1.28831e-07	-5.2805	0.00170018	TRUE
GO_BP	GO:0043487	regulation of RNA stability	282	127	3	55095,4292,10492,5976,28960,10658,5073,23019,55795,23369,9924,54890,9475,90806,255967,57472,79068,56478,2521,196513,23016,4849,9698,27161,26986,207,124245,79066,55132,57721,23404,201626,3184,79882,8570,51538,3192,328,1153,79675,170506,56915,9967,1660,54915,9337,22894,5393,54542,1994,8241,29883,11340,8087,5578,92345,25904,3183,7431,7812,5436,2332,51808,9641,54888,1432,10643,57060,6041,23435,23185,…	55095,4292,10492	SAMD4B,MLH1,SYNCRIP,UPF1,DCPS,CELF1,PARN,CNOT1,PCID2,PUM2,PAN2,ALKBH5,ROCK2,ANGEL2,PAN3,CNOT6,FTO,EIF4ENIF1,FUS,DCP1B,EXOSC7,CNOT3,PUM1,AGO2,PABPC1,AKT1,ZC3H18,METTL16,LARP1B,METTL14,EXOSC2,PDE12,HNRNPD,ZC3H14,KHSRP,ZCCHC17,HNRNPU,APEX1,CIRBP,FASTKD1,DHX36,EXOSC5,THRAP3,DHX9,YTHDF1,CNOT8,DIS3,EXOSC9,RC3H2,ELAVL1,RBM10,CNOT7,EXOSC8,FXR1,PRKCA,NAF1,CNOT10,HNRNPC,VIM,CSDE1,POLR2G,FMR1,PHAX,IKBKE,NSU…	SAMD4B,MLH1,SYNCRIP	effectsize_up	1.3196e-07	5.2761	0.00174147	TRUE
GO_BP	GO:0051225	spindle assembly	127	84	6	9493,3832,29127,22974,10844,4292,49856,10274,26065,54617,9611,10735,22924,10426,10403,3796,55125,79441,56647,114791,8841,3833,9126,54930,8243,1642,3303,54801,3837,8766,55142,22919,24137,10783,27229,4926,3192,8086,23354,4733,23332,93323,5728,256364,10982,1104,7175,23122,79643,6188,2959,2316,9212,5119,25978,51510,9639,729440,1778,2801,26073,27243,57132,91782,9897,9525,51652,55559,25879,387,203068,2…	9493,3832,29127,22974,10844,4292	KIF23,KIF11,RACGAP1,TPX2,TUBGCP2,MLH1,WRAP73,STAG1,LSM14A,INO80,NCOR1,STAG2,MAPRE3,TUBGCP3,NDC80,KIF2A,CEP192,HAUS3,BCCIP,TUBGCP5,HDAC3,KIFC1,SMC3,HAUS4,SMC1A,DDB1,HSPA1A,HAUS6,KPNB1,RAB11A,HAUS2,MAPRE1,KIF4A,NEK6,TUBGCP4,NUMA1,HNRNPU,AAAS,HAUS5,DRG1,CLASP1,HAUS8,PTEN,EML3,MAPRE2,RCC1,TPR,CLASP2,CHMP6,RPS3,GTF2B,FLNA,AURKB,CHMP1A,CHMP2B,CHMP5,ARHGEF10,CCDC61,DYNC1H1,GOLGA2,POLDIP2,CHMP2A,CHMP1B,C…	KIF23,KIF11,RACGAP1,TPX2,TUBGCP2,MLH1	effectsize_up	1.34932e-07	5.27202	0.00178069	TRUE
GO_BP	GO:0006022	aminoglycan metabolic process	123	49	1	284,2990,9653,11285,54982,11041,50515,347734,80760,57214,9334,4166,3425,54480,5016,64132,3340,2799,79586,2720,26229,126792,55454,3074,160,4669,1117,3073,54928,1486,7040,2247,3423,23670,22856,113189,7358,2132,960,9469,2517,92370,6448,1213,4790,337876,10855,2131,8692	284	ANGPT1,GUSB,HS2ST1,B4GALT7,CLN6,B4GAT1,CHST11,SLC35B2,ITIH5,CEMIP,B4GALT5,CHST6,IDUA,CHPF2,OVGP1,XYLT2,NDST1,GNS,CHPF,GLB1,B3GAT3,B3GALT6,CSGALNACT2,HEXB,AP2A1,NAGLU,CHI3L2,HEXA,BPNT2,CTBS,TGFB1,FGF2,IDS,CEMIP2,CHSY1,CHST14,UGDH,EXT2,CD44,CHST3,FUCA1,PXYLP1,SGSH,CLTC,NFKB1,CHSY3,HPSE,EXT1,HYAL2	ANGPT1	effectsize_down	1.35357e-07	-5.27144	0.00178631	TRUE
GO_BP	GO:0050779	RNA destabilization	201	77	3	55095,4292,10492,5976,28960,10658,5073,23019,23369,9924,54890,9475,255967,57472,79068,56478,196513,23016,4849,9698,27161,26986,124245,79066,57721,23404,201626,3184,8570,3192,170506,56915,1660,54915,9337,22894,5393,54542,29883,11340,8087,25904,7812,5436,23435,26058,56339,55802,6093,4848,9513,10642,4076,219988,115024,85456,23318,9125,4343,27327,23112,51010,55571,87178,677,10605,10247,51441,253943,2…	55095,4292,10492	SAMD4B,MLH1,SYNCRIP,UPF1,DCPS,CELF1,PARN,CNOT1,PUM2,PAN2,ALKBH5,ROCK2,PAN3,CNOT6,FTO,EIF4ENIF1,DCP1B,EXOSC7,CNOT3,PUM1,AGO2,PABPC1,ZC3H18,METTL16,METTL14,EXOSC2,PDE12,HNRNPD,KHSRP,HNRNPU,DHX36,EXOSC5,DHX9,YTHDF1,CNOT8,DIS3,EXOSC9,RC3H2,CNOT7,EXOSC8,FXR1,CNOT10,CSDE1,POLR2G,TARDBP,GIGYF2,METTL3,DCP1A,ROCK1,CNOT2,FXR2,IGF2BP1,CAPRIN1,PATL1,NT5C3B,TNKS1BP1,TUT4,CNOT9,MOV10,TNRC6A,TNRC6B,EXOSC3,CNOT1…	SAMD4B,MLH1,SYNCRIP	effectsize_up	1.43714e-07	5.26044	0.00189659	TRUE
GO_BP	GO:0061014	positive regulation of mRNA catabolic process	202	80	3	55095,4292,10492,5976,28960,10658,5073,23019,23369,9924,54890,9475,255967,57472,79068,56478,196513,23016,91875,4849,9698,27161,26986,79066,57721,23404,201626,3184,8570,3192,9567,170506,56915,1660,54915,9337,22894,5393,54542,29883,11340,8087,25904,7812,5436,23435,26058,56339,55802,6093,4848,9513,10642,4076,219988,115024,85456,23318,9444,9125,56829,4343,27327,23112,51010,55571,87178,677,10605,10247…	55095,4292,10492	SAMD4B,MLH1,SYNCRIP,UPF1,DCPS,CELF1,PARN,CNOT1,PUM2,PAN2,ALKBH5,ROCK2,PAN3,CNOT6,FTO,EIF4ENIF1,DCP1B,EXOSC7,TTC5,CNOT3,PUM1,AGO2,PABPC1,METTL16,METTL14,EXOSC2,PDE12,HNRNPD,KHSRP,HNRNPU,GTPBP1,DHX36,EXOSC5,DHX9,YTHDF1,CNOT8,DIS3,EXOSC9,RC3H2,CNOT7,EXOSC8,FXR1,CNOT10,CSDE1,POLR2G,TARDBP,GIGYF2,METTL3,DCP1A,ROCK1,CNOT2,FXR2,IGF2BP1,CAPRIN1,PATL1,NT5C3B,TNKS1BP1,TUT4,QKI,CNOT9,ZC3HAV1,MOV10,TNRC6A,TN…	SAMD4B,MLH1,SYNCRIP	effectsize_up	1.4879e-07	5.25405	0.00196358	TRUE
GO_BP	GO:1901989	positive regulation of cell cycle phase transition	120	55	2	26057,9787,8563,891,8451,11065,5514,51434,6604,57504,51433,4921,8452,7919,1956,9984,5356,1981,6241,79577,5925,23476,25942,7027,207,54623,8766,5087,51692,983,286053,3306,8697,1019,56257,6240,8881,55920,50484,1654,65992,252983,7325,8450,57521,29766,9525,5962,351,595,11331,6868,4869,23276,9587	26057,9787	ANKRD17,DLGAP5,THOC5,CCNB1,CUL4A,UBE2C,PPP1R10,ANAPC7,SMARCD3,MTA3,ANAPC5,DDR2,CUL3,DDX39B,EGFR,THOC1,PLRG1,EIF4G1,RRM2,CDC73,RB1,BRD4,SIN3A,TFDP1,AKT1,PAF1,RAB11A,PBX1,CPSF3,CDK1,NSMCE2,HSPA2,CDC23,CDK4,MEPCE,RRM1,CDC16,RCC2,RRM2B,DDX3X,DDRGK1,STXBP4,UBE2E2,CUL4B,RPTOR,TMOD3,VPS4B,RDX,APP,CCND1,PHB2,ADAM17,NPM1,KLHL18,MAD2L1BP	ANKRD17,DLGAP5	effectsize_up	1.51582e-07	5.25063	0.00200043	TRUE
GO_BP	GO:0048193	Golgi vesicle transport	294	242	3	5584,9183,1785,10427,23062,91461,29097,9527,30845,4905,80055,51614,8452,3064,3996,56907,126003,4430,164,83696,4218,201475,51272,11345,6683,58485,4644,79585,8724,27095,23499,222068,80262,6844,5034,10749,9554,80006,9341,23423,5870,9632,22937,128637,23299,6892,64083,57222,22872,11196,9217,64145,11079,3916,3875,10483,381,10067,1176,90522,83871,286,1201,5861,22818,29934,378,55850,8943,10079,5872,10972…	5584,9183,1785	PRKCI,ZW10,DNM2,SEC24B,GGA2,PKDCC,CNIH4,GOSR1,EHD3,NSF,PGAP1,ERGIC3,CUL3,HTT,LLGL1,SPIRE1,TRAPPC5,MYO1B,AP1G1,TRAPPC9,RAB8A,RAB12,BET1L,GABARAPL2,SPAST,TRAPPC1,MYO5A,CORO7,SNX3,TRAPPC3,MACF1,TMED4,PHAF1,VAMP2,P4HB,KIF1C,SEC22B,TRAPPC13,VAMP3,TMED3,RAB6A,SEC24C,SCAP,TBC1D20,BICD2,TAPBP,GOLPH3,ERGIC1,SEC31A,SEC23IP,VAPB,RBSN,RER1,LAMP1,KRT18,SEC23B,ARF5,SCAMP3,AP3S1,YIF1B,RAB34,ANK1,CLN3,RAB1A,COPZ…	PRKCI,ZW10,DNM2	effectsize_down	1.56147e-07	-5.24516	0.00206068	TRUE
GO_BP	GO:0009100	glycoprotein metabolic process	387	169	0	144245,23193,81031,2990,9653,84892,79147,8473,9528,27161,84197,79796,11285,51809,23333,55568,6646,11041,50515,84899,79053,347734,10565,4124,9334,23071,55768,10318,285203,3425,5806,256281,54480,64083,10724,55757,8813,51465,79868,26574,286148,7841,8985,55858,64132,10329,145173,5861,3340,175,79586,5373,2720,4122,26229,23275,85365,2683,10585,9945,126792,4864,55454,5238,64409,3074,4247,124583,11315,25…		ALG10B,GANAB,SLC2A10,GUSB,HS2ST1,POMGNT2,FKRP,OGT,TMEM59,AGO2,POMK,ALG9,B4GALT7,GALNT7,DPY19L1,GALNT10,SOAT1,B4GAT1,CHST11,TMTC4,ALG8,SLC35B2,ARFGEF1,MAN2A1,B4GALT5,ERP44,NGLY1,TNIP1,EOGT,IDUA,PTX3,NUDT14,CHPF2,GOLPH3,OGA,UGGT2,DPM1,UBE2J1,ALG13,AATF,DPY19L4,MOGS,PLOD3,TMEM165,XYLT2,RXYLT1,B3GLCT,RAB1A,NDST1,AGA,CHPF,PMM2,GLB1,MAN2A2,B3GAT3,POFUT2,ALG2,B4GALT1,POMT1,GFPT2,B3GALT6,NPC1,CSGALNACT2,…		effectsize_down	1.56165e-07	-5.24514	0.0020609	TRUE
GO_BP	GO:0006402	mRNA catabolic process	345	177	4	55095,4292,10492,23644,5976,28960,10658,5073,6741,23019,4686,55795,23369,9924,54890,9475,90806,255967,10921,57472,79068,56478,22803,2521,196513,23049,23016,91875,4849,9939,9698,4116,27161,26986,3303,207,79066,55132,25804,1655,51154,57721,23404,201626,26523,3184,79882,8570,23293,9775,3192,328,9567,1153,79675,170506,56915,9967,55149,1660,54915,3182,9337,22894,5393,54542,1994,8241,29883,11340,80153,…	55095,4292,10492,23644	SAMD4B,MLH1,SYNCRIP,EDC4,UPF1,DCPS,CELF1,PARN,SSB,CNOT1,NCBP1,PCID2,PUM2,PAN2,ALKBH5,ROCK2,ANGEL2,PAN3,RNPS1,CNOT6,FTO,EIF4ENIF1,XRN2,FUS,DCP1B,SMG1,EXOSC7,TTC5,CNOT3,RBM8A,PUM1,MAGOH,AGO2,PABPC1,HSPA1A,AKT1,METTL16,LARP1B,LSM4,DDX5,MRTO4,METTL14,EXOSC2,PDE12,AGO1,HNRNPD,ZC3H14,KHSRP,SMG6,EIF4A3,HNRNPU,APEX1,GTPBP1,CIRBP,FASTKD1,DHX36,EXOSC5,THRAP3,MTPAP,DHX9,YTHDF1,HNRNPAB,CNOT8,DIS3,EXOSC9,RC3H…	SAMD4B,MLH1,SYNCRIP,EDC4	effectsize_up	1.57615e-07	5.24343	0.00208005	TRUE
GO_BP	GO:2000819	regulation of nucleotide-excision repair	28	23	1	6598,8451,6604,6595,60,6599,6597,11143,55193,86,6605,8289,6602,9274,6601,29117,55274,5977,8110,57492,6603,196528,51412	6598	SMARCB1,CUL4A,SMARCD3,SMARCA2,ACTB,SMARCC1,SMARCA4,KAT7,PBRM1,ACTL6A,SMARCE1,ARID1A,SMARCD1,BCL7C,SMARCC2,BRD7,PHF10,DPF2,DPF3,ARID1B,SMARCD2,ARID2,ACTL6B	SMARCB1	effectsize_up	1.60902e-07	5.23963	0.00212342	TRUE
GO_BP	GO:0006023	aminoglycan biosynthetic process	76	28	1	284,11285,11041,50515,347734,57214,9334,4166,54480,64132,3340,79586,26229,126792,55454,160,3073,7040,22856,113189,7358,2132,9469,92370,1213,4790,337876,2131	284	ANGPT1,B4GALT7,B4GAT1,CHST11,SLC35B2,CEMIP,B4GALT5,CHST6,CHPF2,XYLT2,NDST1,CHPF,B3GAT3,B3GALT6,CSGALNACT2,AP2A1,HEXA,TGFB1,CHSY1,CHST14,UGDH,EXT2,CHST3,PXYLP1,CLTC,NFKB1,CHSY3,EXT1	ANGPT1	effectsize_down	1.7045e-07	-5.22898	0.00224942	TRUE
GO_BP	GO:0007052	mitotic spindle organization	129	86	6	9493,3832,29127,22974,7283,9787,891,49856,10274,27175,26065,9793,10735,2009,55726,10579,10403,3796,55125,56647,3833,9126,8243,3303,23636,3837,8766,24137,10783,6683,4926,3192,8086,5524,51119,79187,25777,4733,23332,5116,57405,256364,8480,1104,7175,23122,79643,2316,55201,9212,5119,83540,6867,25978,4134,10540,6905,51510,9639,729440,1778,2801,26073,27243,57132,91782,9525,51115,1639,3925,51652,10671,38…	9493,3832,29127,22974,7283,9787	KIF23,KIF11,RACGAP1,TPX2,TUBG1,DLGAP5,CCNB1,WRAP73,STAG1,TUBG2,LSM14A,CKAP5,STAG2,EML1,INTS13,TACC2,NDC80,KIF2A,CEP192,BCCIP,KIFC1,SMC3,SMC1A,HSPA1A,NUP62,KPNB1,RAB11A,KIF4A,NEK6,SPAST,NUMA1,HNRNPU,AAAS,PTPA,SBDS,FSD1,SUN2,DRG1,CLASP1,PCNT,SPC25,EML3,RAE1,RCC1,TPR,CLASP2,CHMP6,FLNA,MAP1S,AURKB,CHMP1A,NUF2,TACC1,CHMP2B,MAP4,DCTN2,TBCE,CHMP5,ARHGEF10,CCDC61,DYNC1H1,GOLGA2,POLDIP2,CHMP2A,CHMP1B,CHMP…	KIF23,KIF11,RACGAP1,TPX2,TUBG1,DLGAP5	effectsize_up	1.84467e-07	5.21435	0.00243441	TRUE
GO_BP	GO:1902806	regulation of cell cycle G1/S phase transition	211	95	3	9928,26057,6598,8451,6604,6595,54617,6657,60,4921,6599,6597,6154,1956,5356,1981,6241,55193,25793,86,79577,5925,6605,8289,7027,6602,9274,207,1017,10197,54623,6601,1022,6118,29117,637,835,51692,5591,26060,902,5728,51603,56257,6240,163859,472,51065,11319,55274,1739,5977,51322,123879,26058,1654,79960,55198,65992,252983,6872,7325,5371,8110,8450,51379,1029,3275,57492,11277,57521,4331,6603,493,7465,2273…	9928,26057,6598	KIF14,ANKRD17,SMARCB1,CUL4A,SMARCD3,SMARCA2,INO80,SOX2,ACTB,DDR2,SMARCC1,SMARCA4,RPL26,EGFR,PLRG1,EIF4G1,RRM2,PBRM1,FBXO7,ACTL6A,CDC73,RB1,SMARCE1,ARID1A,TFDP1,SMARCD1,BCL7C,AKT1,CDK2,PSME3,PAF1,SMARCC2,CDK7,RPA2,BRD7,BID,CASP2,CPSF3,PRKDC,APPL1,CCNH,PTEN,METTL13,MEPCE,RRM1,SDE2,ATM,RPS27L,ECD,PHF10,DLG1,DPF2,WAC,DCUN1D3,GIGYF2,DDX3X,JADE1,APPL2,DDRGK1,STXBP4,TAF1,UBE2E2,PML,DPF3,CUL4B,CRLF3,CDKN…	KIF14,ANKRD17,SMARCB1	effectsize_up	1.97832e-07	5.20136	0.00261079	TRUE
GO_BP	GO:0034470	ncRNA processing	432	334	6	55720,161424,51490,27037,114049,23517,5073,54901,6741,81556,65095,152992,55695,57050,51605,10885,4686,23369,6208,65123,55726,8886,27340,55520,26024,23424,22803,55152,81890,92105,64172,29102,55596,6154,55813,116461,6230,705,25926,81887,23016,6428,6223,4088,51602,8518,2483,4204,345630,9698,4931,29777,27161,117246,9631,10200,6165,207,9790,65083,79066,60528,6155,4087,55127,51504,1655,51154,56342,2340…	55720,161424,51490,27037,114049,23517	TSR1,NOP9,SPOUT1,TRMT2A,BUD23,MTREX,PARN,CDKAL1,SSB,INTS14,KRI1,TRMT44,NSUN5,UTP3,TRMT6,WDR3,NCBP1,PUM2,RPS14,INTS3,INTS13,DDX18,UTP20,ELAC1,PTCD1,TDRD7,XRN2,DALRD3,QTRT1,INTS4,OSGEPL1,DROSHA,ZCCHC8,RPL26,UTP6,TSEN15,RPS25,BYSL,NOL11,LAS1L,EXOSC7,SRSF3,RPS19,SMAD3,NOP58,ELP1,FRG1,MECP2,FBLL1,PUM1,NVL,ABT1,AGO2,FTSJ3,NUP155,MPHOSPH6,RPL35A,AKT1,BMS1,NOL6,METTL16,ELAC2,RPL27,SMAD2,HEATR1,TRMT112,DD…	TSR1,NOP9,SPOUT1,TRMT2A,BUD23,MTREX	effectsize_up	2.0803e-07	5.19202	0.00274537	TRUE
GO_BP	GO:1903510	mucopolysaccharide metabolic process	92	39	1	284,2990,9653,11041,50515,347734,80760,57214,4166,3425,54480,64132,3340,2799,79586,2720,126792,55454,3074,160,4669,3073,54928,7040,2247,3423,23670,22856,113189,7358,2132,960,9469,1213,4790,337876,10855,2131,8692	284	ANGPT1,GUSB,HS2ST1,B4GAT1,CHST11,SLC35B2,ITIH5,CEMIP,CHST6,IDUA,CHPF2,XYLT2,NDST1,GNS,CHPF,GLB1,B3GALT6,CSGALNACT2,HEXB,AP2A1,NAGLU,HEXA,BPNT2,TGFB1,FGF2,IDS,CEMIP2,CHSY1,CHST14,UGDH,EXT2,CD44,CHST3,CLTC,NFKB1,CHSY3,HPSE,EXT1,HYAL2	ANGPT1	effectsize_down	2.12584e-07	-5.18798	0.00280547	TRUE
GO_BP	GO:0000082	G1/S transition of mitotic cell cycle	234	108	3	9928,26057,6598,8451,6604,6595,54617,60,8453,4921,6599,6597,1021,8452,143384,6154,1956,5356,1981,6241,55193,25793,86,79577,8454,5925,6605,8289,7027,6602,9274,207,1017,10197,6601,1022,6118,29117,637,5530,835,51692,5591,128239,26060,983,902,5728,1104,1019,586,56257,6240,163859,472,51065,11319,9113,55274,1739,8554,5977,51322,123879,26058,10657,1654,79960,55198,7325,5371,8110,5537,8450,51379,1029,368…	9928,26057,6598	KIF14,ANKRD17,SMARCB1,CUL4A,SMARCD3,SMARCA2,INO80,ACTB,CUL2,DDR2,SMARCC1,SMARCA4,CDK6,CUL3,CACUL1,RPL26,EGFR,PLRG1,EIF4G1,RRM2,PBRM1,FBXO7,ACTL6A,CDC73,CUL1,RB1,SMARCE1,ARID1A,TFDP1,SMARCD1,BCL7C,AKT1,CDK2,PSME3,SMARCC2,CDK7,RPA2,BRD7,BID,PPP3CA,CASP2,CPSF3,PRKDC,IQGAP3,APPL1,CDK1,CCNH,PTEN,RCC1,CDK4,BCAT1,MEPCE,RRM1,SDE2,ATM,RPS27L,ECD,LATS1,PHF10,DLG1,PIAS1,DPF2,WAC,DCUN1D3,GIGYF2,KHDRBS1,DDX3X…	KIF14,ANKRD17,SMARCB1	effectsize_up	2.42955e-07	5.16305	0.00320627	TRUE
GO_BP	GO:0071705	nitrogen compound transport	1871	1027	15	284,1063,29127,23400,64328,29890,29072,3842,5469,9183,1785,51768,9585,4627,23192,55677,8563,5976,2033,30000,10527,6741,10427,55929,23062,91461,5514,29097,8878,9527,26993,79719,79720,3783,55829,348995,10189,4686,23511,9793,30845,55795,93343,11311,60,55421,4905,64792,54890,10497,118980,25977,8239,64901,79228,80055,7353,57187,6509,481,56478,51614,3040,6622,23480,10938,6830,867,23049,6879,221079,1211…	284,1063,29127,23400,64328,29890,29072,3842,5469,9183,1785,51768,9585,4627,23192	ANGPT1,CENPF,RACGAP1,ATP13A2,XPO4,RBM15B,SETD2,TNPO1,MED1,ZW10,DNM2,TM7SF3,KIF20B,MYH9,ATG4B,IWS1,THOC5,UPF1,EP300,TNPO2,IPO7,SSB,SEC24B,DMAP1,GGA2,PKDCC,PPP1R10,CNIH4,SQSTM1,GOSR1,AKAP8L,AAGAB,VPS37B,KCNN4,SELENOS,NUP43,ALYREF,NCBP1,NUP188,CKAP5,EHD3,PCID2,MVB12A,VPS45,ACTB,NCBP3,NSF,IFT22,ALKBH5,UNC13B,SFXN2,NECAP1,USP9X,RANBP17,THOC6,PGAP1,UFD1,THOC2,SLC1A4,ATP1B1,EIF4ENIF1,ERGIC3,HBA2,SNCA,SE…	ANGPT1,CENPF,RACGAP1,ATP13A2,XPO4,RBM15B,SETD2,TNPO1,MED1,ZW10,DNM2,TM7SF3,KIF20B,MYH9,ATG4B	effectsize_down	2.4478e-07	-5.16165	0.00323036	TRUE
GO_BP	GO:0006888	endoplasmic reticulum to Golgi vesicle-mediated transport	132	107	1	9183,10427,29097,9527,80055,51614,8452,126003,83696,6683,58485,27095,222068,5034,9554,80006,23423,9632,22937,128637,57222,22872,11196,9217,10483,90522,286,5861,378,10972,55014,9218,26958,375056,10525,51128,81555,4253,55973,9871,5537,10960,10342,122553,3998,8615,54732,81876,10016,10113,1314,2801,22820,10282,10484,56681,57120,51290,8729,10802,372,6653,9276,29098,286451,29959,6845,26984,11015,23256,…	9183	ZW10,SEC24B,CNIH4,GOSR1,PGAP1,ERGIC3,CUL3,TRAPPC5,TRAPPC9,SPAST,TRAPPC1,TRAPPC3,TMED4,P4HB,SEC22B,TRAPPC13,TMED3,SEC24C,SCAP,TBC1D20,ERGIC1,SEC31A,SEC23IP,VAPB,SEC23B,YIF1B,ANK1,RAB1A,ARF4,TMED10,STX17,VAPA,COPG2,MIA3,HYOU1,SAR1B,YIPF5,MIA2,BCAP29,SEC24D,PPP6C,LMAN2,TFG,TRAPPC6B,LMAN1,USO1,TMED9,RAB1B,PDCD6,PREB,COPA,GOLGA2,COPG1,BET1,SEC23A,SAR1A,GOPC,ERGIC2,GBF1,SEC24A,ARCN1,SORL1,COPB2,RANGRF,…	ZW10	effectsize_down	2.79995e-07	-5.13644	0.00369509	TRUE
GO_BP	GO:1902850	microtubule cytoskeleton organization involved in mitosis	162	105	8	9493,3832,29127,22974,29072,9183,7283,9787,891,49856,10274,27175,26065,9793,10735,2009,55726,10579,10403,3796,55125,56647,3064,8841,3833,9126,8243,3303,23636,3837,5314,8766,22919,24137,10783,6683,4926,3192,8086,5524,6993,51119,79187,25777,4085,4733,983,23332,5116,57405,256364,8480,1104,7175,23122,79643,2316,55201,9212,5119,83540,81565,6867,25978,4134,54820,10540,6905,51510,9639,729440,3688,1778,2…	9493,3832,29127,22974,29072,9183,7283,9787	KIF23,KIF11,RACGAP1,TPX2,SETD2,ZW10,TUBG1,DLGAP5,CCNB1,WRAP73,STAG1,TUBG2,LSM14A,CKAP5,STAG2,EML1,INTS13,TACC2,NDC80,KIF2A,CEP192,BCCIP,HTT,HDAC3,KIFC1,SMC3,SMC1A,HSPA1A,NUP62,KPNB1,PKHD1,RAB11A,MAPRE1,KIF4A,NEK6,SPAST,NUMA1,HNRNPU,AAAS,PTPA,DYNLT1,SBDS,FSD1,SUN2,MAD2L1,DRG1,CDK1,CLASP1,PCNT,SPC25,EML3,RAE1,RCC1,TPR,CLASP2,CHMP6,FLNA,MAP1S,AURKB,CHMP1A,NUF2,NDEL1,TACC1,CHMP2B,MAP4,NDE1,DCTN2,TBCE…	KIF23,KIF11,RACGAP1,TPX2,SETD2,ZW10,TUBG1,DLGAP5	effectsize_up	2.84354e-07	5.13353	0.00375262	TRUE
GO_BP	GO:0005975	carbohydrate metabolic process	566	288	3	5321,57486,130589,2033,57223,5256,23193,8505,55829,2582,9611,23411,2990,26137,9759,6622,55915,22934,221927,5209,2998,9653,10327,51071,3667,2992,79147,2597,8473,1642,207,5500,84197,5315,11285,51809,55526,283209,219,5164,7165,57103,5562,142,50515,2519,4123,5232,11091,140710,9852,8987,4124,9334,3099,4166,7874,2717,83667,5167,4758,3425,3988,3418,5016,10007,9091,2023,5566,5208,5834,2760,1468,7841,5771…	5321,57486,130589	PLA2G4A,NLN,GALM,EP300,PPP4R3B,PHKA2,GANAB,PARG,SELENOS,GALE,NCOR1,SIRT1,GUSB,ZBTB20,HDAC4,SNCA,LANCL2,RPIA,BRAT1,PFKFB3,GYS2,HS2ST1,AKR1A1,DERA,IRS1,GYG1,FKRP,GAPDH,OGT,DDB1,AKT1,PPP1CB,POMK,PKM,B4GALT7,GALNT7,DHTKD1,PGM2L1,ALDH1B1,PDK2,TPD52L2,TIGAR,PRKAA1,PARP1,CHST11,FUCA2,MAN2C1,PGK2,WDR5,MTCL2,EPM2AIP1,STBD1,MAN2A1,B4GALT5,HK2,CHST6,USP7,GLA,SESN2,ENPP1,NEU1,IDUA,LIPA,IDH2,OVGP1,GNPDA1,PIGQ…	PLA2G4A,NLN,GALM	effectsize_down	2.97276e-07	-5.12517	0.00392315	TRUE
GO_BP	GO:0009605	response to external stimulus	2784	989	14	6092,284,3673,220,3868,834,22875,5493,22978,29072,4292,5469,26057,10492,5976,23207,2033,5819,10658,10527,9682,122622,56897,2633,29110,6416,55829,2177,26065,4686,54882,10623,10010,23369,6657,197,4015,55421,3516,23411,29956,55703,9397,2896,7353,3105,5094,4921,5792,481,6421,10038,10919,26472,9759,6256,6622,7456,5355,29102,1021,867,1496,200576,10771,55342,22938,6156,1956,4953,26273,9908,8573,643246,5…	6092,284,3673,220,3868,834,22875,5493,22978,29072,4292,5469,26057,10492	ROBO2,ANGPT1,ITGA2,ALDH1A3,KRT16,CASP1,ENPP4,PPL,NT5C2,SETD2,MLH1,MED1,ANKRD17,SYNCRIP,UPF1,PLEKHM2,EP300,NECTIN2,CELF1,IPO7,KDM4A,ADSS1,WRNIP1,GBP1,TBK1,MAP2K4,SELENOS,FANCD2,LSM14A,NCBP1,ANKHD1,POLR3C,TANK,PUM2,SOX2,AHSG,LOX,NCBP3,RBPJ,SIRT1,CERS2,POLR3B,NMT2,GRN,UFD1,HLA-A,PCBP2,DDR2,PTPRF,ATP1B1,SFPQ,PARP2,EHMT2,PPP1R14B,HDAC4,RXRA,SNCA,WIPF1,PLP2,DROSHA,CDK6,CBL,CTNNA2,PIKFYVE,ZMYND11,STRBP,…	ROBO2,ANGPT1,ITGA2,ALDH1A3,KRT16,CASP1,ENPP4,PPL,NT5C2,SETD2,MLH1,MED1,ANKRD17,SYNCRIP	effectsize_down	3.18224e-07	-5.11232	0.0041996	TRUE
GO_BP	GO:0061157	mRNA destabilization	197	76	3	55095,4292,10492,5976,28960,10658,5073,23019,23369,9924,54890,9475,255967,57472,79068,56478,196513,23016,4849,9698,27161,26986,79066,57721,23404,201626,3184,8570,3192,170506,56915,1660,54915,9337,22894,5393,54542,29883,11340,8087,25904,7812,5436,23435,26058,56339,55802,6093,4848,9513,10642,4076,219988,115024,85456,23318,9125,4343,27327,23112,51010,55571,87178,677,10605,10247,51441,253943,246175,3…	55095,4292,10492	SAMD4B,MLH1,SYNCRIP,UPF1,DCPS,CELF1,PARN,CNOT1,PUM2,PAN2,ALKBH5,ROCK2,PAN3,CNOT6,FTO,EIF4ENIF1,DCP1B,EXOSC7,CNOT3,PUM1,AGO2,PABPC1,METTL16,METTL14,EXOSC2,PDE12,HNRNPD,KHSRP,HNRNPU,DHX36,EXOSC5,DHX9,YTHDF1,CNOT8,DIS3,EXOSC9,RC3H2,CNOT7,EXOSC8,FXR1,CNOT10,CSDE1,POLR2G,TARDBP,GIGYF2,METTL3,DCP1A,ROCK1,CNOT2,FXR2,IGF2BP1,CAPRIN1,PATL1,NT5C3B,TNKS1BP1,TUT4,CNOT9,MOV10,TNRC6A,TNRC6B,EXOSC3,CNOT11,PNPT1…	SAMD4B,MLH1,SYNCRIP	effectsize_up	3.28202e-07	5.10649	0.00433128	TRUE
GO_BP	GO:0055074	calcium ion homeostasis	332	111	3	23400,3709,221154,481,6622,1729,3064,57192,63933,7052,1756,5314,118987,5910,10523,3690,4907,84899,57214,5335,7531,490,2260,801,8805,9217,5566,55858,1201,64072,65266,858,811,5587,2316,664,348,11151,3074,51542,51024,5371,27020,857,6786,5170,5663,79568,488,7070,6546,2185,8996,578,5333,54499,7779,5291,22821,309,2280,817,79734,57130,793,10939,7184,3954,55013,662,30001,287,25,27032,5144,493,63892,3710,…	23400,3709,221154	ATP13A2,ITPR2,MICU2,ATP1B1,SNCA,DIAPH1,HTT,MCOLN1,MCUR1,TGM2,DMD,PKHD1,PDZD8,RAP1GDS1,CHERP,ITGB3,NT5E,TMTC4,CEMIP,PLCG1,YWHAE,ATP2B1,FGFR1,CALM1,TRIM24,VAPB,PRKACA,TMEM165,CLN3,CDH23,WNK4,CAV2,CALR,PRKD1,FLNA,BNIP3,APOE,CORO1A,HEXB,VPS54,FIS1,PML,NPTN,CAV1,STIM1,PDPK1,PSEN1,MAIP1,ATP2A2,THY1,SLC8A1,PTK2B,NOL3,BAK1,PLCD1,TMCO1,SLC30A1,PIK3CB,RASA3,ANXA6,FKBP1A,CAMK2D,KCTD17,ATP13A1,CALB1,AFG3L2,H…	ATP13A2,ITPR2,MICU2	effectsize_down	3.35886e-07	-5.10211	0.00443268	TRUE
GO_BP	GO:0140718	facultative heterochromatin formation	46	26	1	3070,23272,23411,8467,54737,23028,5927,10155,53615,55729,1788,51535,1786,3065,23512,5253,22880,1859,9869,79813,84456,22933,23378,8932,11176,90378	3070	HELLS,TASOR,SIRT1,SMARCA5,MPHOSPH8,KDM1A,KDM5A,TRIM28,MBD3,ATF7IP,DNMT3A,PPHLN1,DNMT1,HDAC1,SUZ12,PHF2,MORC2,DYRK1A,SETDB1,EHMT1,L3MBTL3,SIRT2,RRP8,MBD2,BAZ2A,SAMD1	HELLS	effectsize_up	3.61216e-07	5.08834	0.00476697	TRUE
GO_BP	GO:2000045	regulation of G1/S transition of mitotic cell cycle	185	86	3	9928,26057,6598,8451,6604,6595,54617,60,4921,6599,6597,6154,1956,5356,1981,6241,55193,25793,86,79577,5925,6605,8289,7027,6602,9274,207,1017,10197,6601,1022,6118,29117,637,835,51692,5591,26060,902,5728,56257,6240,163859,472,51065,11319,55274,1739,5977,51322,123879,26058,1654,79960,55198,7325,5371,8110,8450,51379,1029,3275,57492,11277,57521,4331,6603,7465,2273,5962,196528,595,5721,6868,25959,5311,8…	9928,26057,6598	KIF14,ANKRD17,SMARCB1,CUL4A,SMARCD3,SMARCA2,INO80,ACTB,DDR2,SMARCC1,SMARCA4,RPL26,EGFR,PLRG1,EIF4G1,RRM2,PBRM1,FBXO7,ACTL6A,CDC73,RB1,SMARCE1,ARID1A,TFDP1,SMARCD1,BCL7C,AKT1,CDK2,PSME3,SMARCC2,CDK7,RPA2,BRD7,BID,CASP2,CPSF3,PRKDC,APPL1,CCNH,PTEN,MEPCE,RRM1,SDE2,ATM,RPS27L,ECD,PHF10,DLG1,DPF2,WAC,DCUN1D3,GIGYF2,DDX3X,JADE1,APPL2,UBE2E2,PML,DPF3,CUL4B,CRLF3,CDKN2A,PRMT2,ARID1B,TREX1,RPTOR,MNAT1,SMA…	KIF14,ANKRD17,SMARCB1	effectsize_up	3.66168e-07	5.08575	0.00483232	TRUE
GO_BP	GO:1902969	mitotic DNA replication	17	12	0	9837,4173,4171,4172,4175,3978,9400,5422,2260,64785,51507,10269		GINS1,MCM4,MCM2,MCM3,MCM6,LIG1,RECQL5,POLA1,FGFR1,GINS3,RTF2,ZMPSTE24		effectsize_up	4.04649e-07	5.06676	0.00534015	TRUE
GO_BP	GO:0032204	regulation of telomere maintenance	104	72	1	23137,5976,5073,54386,54780,5514,51377,54617,29844,79677,23049,55869,546,86,7014,7528,7203,54552,3184,142,79913,23293,197370,3192,56160,3178,170506,3181,545,7874,7520,55226,286053,92345,5394,3183,472,9212,11284,56252,125476,65057,4361,1736,5371,22948,1499,7515,93973,10575,54464,10856,6950,10111,10694,8607,5595,10574,908,5594,26354,4683,6714,2072,140609,10576,4216,5609,51548,54984,79991,55719	23137	SMC5,UPF1,PARN,TERF2IP,NSMCE4A,PPP1R10,UCHL5,INO80,TFPT,SMC6,SMG1,HDAC8,ATRX,ACTL6A,TERF2,YY1,CCT3,GNL3L,HNRNPD,PARP1,ACTR5,SMG6,NSMCE1,HNRNPU,NSMCE3,HNRNPA1,DHX36,HNRNPA2B1,ATR,USP7,XRCC5,NAT10,NSMCE2,NAF1,EXOSC10,HNRNPC,ATM,AURKB,PNKP,YLPM1,INO80C,ACD,MRE11,DKC1,PML,CCT5,CTNNB1,XRCC1,ACTR8,CCT4,XRN1,RUVBL2,TCP1,RAD50,CCT8,RUVBL1,MAPK3,CCT7,CCT6A,MAPK1,GNL3,NBN,SRC,ERCC4,NEK7,CCT2,MAP3K4,MAP2K7,…	SMC5	effectsize_up	4.23688e-07	5.05799	0.00559141	TRUE
GO_BP	GO:0006816	calcium ion transport	430	138	2	3709,221154,3783,481,6622,2701,8573,1729,3064,5987,59285,57192,63933,9512,1756,26133,353514,9455,10523,3690,274,5621,5530,29763,5532,706,9722,2631,57214,5335,7531,490,6548,23413,801,81671,255057,5566,781,818,55858,2771,10203,2332,29927,816,64072,51669,5587,2316,4638,11151,5534,2035,3958,114789,81542,302,5371,857,10059,6786,5170,5663,79568,1499,488,65267,7070,3685,6546,2185,8996,6520,578,5333,5449…	3709,221154	ITPR2,MICU2,KCNN4,ATP1B1,SNCA,GJA4,CASK,DIAPH1,HTT,TRIM27,CACNG6,MCOLN1,MCUR1,PMPCB,DMD,TRPC4AP,LILRA5,HOMER2,CHERP,ITGB3,BIN1,PRNP,PPP3CA,PACSIN3,PPP3CB,TSPO,NOS1AP,NIPSNAP2,CEMIP,PLCG1,YWHAE,ATP2B1,SLC9A1,NCS1,CALM1,VMP1,CBARP,PRKACA,CACNA2D1,CAMK2G,TMEM165,GNAI2,CALCRL,FMR1,SEC61A1,CAMK2B,CDH23,SARAF,PRKD1,FLNA,MYLK,CORO1A,PPP3R1,EPB41,LGALS3,SLC25A25,TMX1,ANXA2,PML,CAV1,DNM1L,STIM1,PDPK1,PSEN…	ITPR2,MICU2	effectsize_down	4.28138e-07	-5.056	0.00565014	TRUE
GO_BP	GO:1902459	positive regulation of stem cell population maintenance	49	33	1	6598,79685,6595,60,6599,6597,86,25942,6605,8473,8289,6602,9274,25855,84678,3065,51742,2103,84312,55274,5977,3066,5931,3621,5928,8819,7004,79595,10413,6760,51412,64426,51548	6598	SMARCB1,SAP30L,SMARCA2,ACTB,SMARCC1,SMARCA4,ACTL6A,SIN3A,SMARCE1,OGT,ARID1A,SMARCD1,BCL7C,BRMS1,KDM2B,HDAC1,ARID4B,ESRRB,BRMS1L,PHF10,DPF2,HDAC2,RBBP7,ING1,RBBP4,SAP30,TEAD4,SAP130,YAP1,SS18,ACTL6B,SUDS3,SIRT6	SMARCB1	effectsize_up	4.40003e-07	5.05078	0.00580672	TRUE
GO_BP	GO:0018205	peptidyl-lysine modification	187	106	2	29072,23137,2033,26168,54780,4801,4015,23411,10054,10919,79677,9759,23451,23181,11143,8467,3054,115426,5987,10055,7329,10363,9031,4204,8473,9070,10155,4802,10013,4706,64754,9189,7913,54552,5562,57609,197370,56160,23410,11091,29843,5905,10362,1491,286053,79813,59343,22933,8985,10514,10536,55274,8554,3066,5903,84148,405,5970,5352,5351,23210,57337,7917,11315,6418,5371,57178,1499,9188,10609,7341,1725…	29072,23137	SETD2,SMC5,EP300,SENP3,NSMCE4A,NFYB,LOX,SIRT1,UBA2,EHMT2,SMC6,HDAC4,SF3B1,DIP2A,KAT7,SMARCA5,HCFC1,UHRF2,TRIM27,SAE1,UBE2I,HMG20A,BAZ1B,MECP2,OGT,ASH2L,TRIM28,NFYC,HDAC6,NDUFAB1,SMYD3,ZBED1,DEK,GNL3L,PRKAA1,DIP2B,NSMCE1,NSMCE3,SIRT3,WDR5,SENP1,RANGAP1,HMG20B,CTH,NSMCE2,EHMT1,SENP2,SIRT2,PLOD3,MYBBP1A,P3H3,PHF10,PIAS1,HDAC2,RANBP2,KAT8,ARNT,RELA,PLOD2,PLOD1,JMJD6,SENP7,BAG6,PARK7,SET,PML,ZMIZ1,CTN…	SETD2,SMC5	effectsize_up	4.45769e-07	5.0483	0.00588282	TRUE
GO_BP	GO:0051046	regulation of secretion	621	219	3	5321,23400,51768,3783,4905,10497,6622,1956,8573,4763,6386,3667,3996,23607,27347,9066,2767,7260,5898,5413,4851,164,1385,5910,64175,4218,201475,4345,5562,4089,51092,6558,23410,5530,5532,9367,706,10015,5873,9545,6844,5414,6392,64215,2260,23332,9341,57555,57617,55255,255057,64083,6422,27236,57102,5566,5608,84961,5208,3916,8655,200933,8618,2771,26056,8499,1588,10765,23122,2332,7273,79651,9854,28964,55…	5321,23400,51768	PLA2G4A,ATP13A2,TM7SF3,KCNN4,NSF,UNC13B,SNCA,EGFR,CASK,NF1,SDCBP,IRS1,LLGL1,CD2AP,STK39,SYT7,GNA11,EIPR1,RALA,SEPTIN5,NOTCH1,AP1G1,CREB1,RAP1GDS1,P3H1,RAB8A,RAB12,CD200,PRKAA1,SMAD4,SIDT2,SLC12A2,SIRT3,PPP3CA,PPP3CB,RAB9A,TSPO,PDCD6IP,RAB27A,RAB3D,VAMP2,SEPTIN4,SDHD,DNAJC1,FGFR1,CLASP1,VAMP3,NLGN2,VPS18,WDR41,CBARP,GOLPH3,SFRP1,ARFIP1,FERRY3,PRKACA,MAP2K6,FBXL20,PFKFB2,LAMP1,DYNLL1,FBXO45,CADPS,G…	PLA2G4A,ATP13A2,TM7SF3	effectsize_down	4.59846e-07	-5.04235	0.00606859	TRUE
GO_BP	GO:0006874	intracellular calcium ion homeostasis	308	107	3	23400,3709,221154,481,6622,1729,3064,57192,63933,7052,1756,5314,118987,5910,10523,3690,84899,57214,5335,7531,490,801,9217,5566,55858,1201,64072,858,811,5587,2316,664,348,11151,3074,51542,51024,5371,27020,857,6786,5170,5663,79568,488,7070,6546,2185,8996,578,5333,54499,7779,5291,22821,309,2280,817,79734,57130,793,10939,7184,3954,55013,662,30001,287,25,27032,5144,493,63892,3710,30968,3708,351,57003,…	23400,3709,221154	ATP13A2,ITPR2,MICU2,ATP1B1,SNCA,DIAPH1,HTT,MCOLN1,MCUR1,TGM2,DMD,PKHD1,PDZD8,RAP1GDS1,CHERP,ITGB3,TMTC4,CEMIP,PLCG1,YWHAE,ATP2B1,CALM1,VAPB,PRKACA,TMEM165,CLN3,CDH23,CAV2,CALR,PRKD1,FLNA,BNIP3,APOE,CORO1A,HEXB,VPS54,FIS1,PML,NPTN,CAV1,STIM1,PDPK1,PSEN1,MAIP1,ATP2A2,THY1,SLC8A1,PTK2B,NOL3,BAK1,PLCD1,TMCO1,SLC30A1,PIK3CB,RASA3,ANXA6,FKBP1A,CAMK2D,KCTD17,ATP13A1,CALB1,AFG3L2,HSP90B1,LETM1,MCUB,BNIP1…	ATP13A2,ITPR2,MICU2	effectsize_down	4.62163e-07	-5.04139	0.00609917	TRUE
GO_BP	GO:0043488	regulation of mRNA stability	270	119	3	55095,4292,10492,5976,28960,10658,5073,23019,55795,23369,9924,54890,9475,90806,255967,57472,79068,56478,2521,196513,23016,4849,9698,27161,26986,207,79066,55132,57721,23404,201626,3184,79882,8570,3192,328,1153,79675,170506,56915,9967,1660,54915,9337,22894,5393,54542,1994,8241,29883,11340,8087,5578,25904,3183,7431,7812,5436,2332,9641,1432,10643,57060,6041,23435,23185,26058,26135,22868,56339,55802,6…	55095,4292,10492	SAMD4B,MLH1,SYNCRIP,UPF1,DCPS,CELF1,PARN,CNOT1,PCID2,PUM2,PAN2,ALKBH5,ROCK2,ANGEL2,PAN3,CNOT6,FTO,EIF4ENIF1,FUS,DCP1B,EXOSC7,CNOT3,PUM1,AGO2,PABPC1,AKT1,METTL16,LARP1B,METTL14,EXOSC2,PDE12,HNRNPD,ZC3H14,KHSRP,HNRNPU,APEX1,CIRBP,FASTKD1,DHX36,EXOSC5,THRAP3,DHX9,YTHDF1,CNOT8,DIS3,EXOSC9,RC3H2,ELAVL1,RBM10,CNOT7,EXOSC8,FXR1,PRKCA,CNOT10,HNRNPC,VIM,CSDE1,POLR2G,FMR1,IKBKE,MAPK14,IGF2BP3,PCBP4,RNASEL,…	SAMD4B,MLH1,SYNCRIP	effectsize_up	4.72685e-07	5.03708	0.00623803	TRUE
GO_BP	GO:0065008	regulation of biological quality	2935	1182	20	6092,284,5321,3673,23400,220,22875,23613,55095,4292,8804,51804,5584,5469,1785,51768,1108,8975,4627,10492,5976,1903,28960,2033,10658,11178,5073,57465,6880,8878,54961,3783,23019,9101,30845,10901,55795,23369,60,9924,23411,23370,54890,9475,10497,2239,8239,5789,90806,58525,255967,2896,340273,57472,51247,51466,79068,481,56478,7414,2521,6622,196513,1496,8452,10403,9529,22883,10408,3054,1956,23189,5590,5…	6092,284,5321,3673,23400,220,22875,23613,55095,4292,8804,51804,5584,5469,1785,51768,1108,8975,4627,10492	ROBO2,ANGPT1,PLA2G4A,ITGA2,ATP13A2,ALDH1A3,ENPP4,ZMYND8,SAMD4B,MLH1,CREG1,SIX4,PRKCI,MED1,DNM2,TM7SF3,CHD4,USP13,MYH9,SYNCRIP,UPF1,S1PR3,DCPS,EP300,CELF1,LZTS1,PARN,TBC1D24,TAF9,SQSTM1,SSH3,KCNN4,CNOT1,USP8,EHD3,DHRS4,PCID2,PUM2,ACTB,PAN2,SIRT1,ARHGEF18,ALKBH5,ROCK2,UNC13B,GPC4,USP9X,PTPRD,ANGEL2,WIZ,PAN3,GRN,ABCB5,CNOT6,PAIP2,EVL,FTO,ATP1B1,EIF4ENIF1,VCL,FUS,SNCA,DCP1B,CTNNA2,CUL3,NDC80,BAG5,CLS…	ROBO2,ANGPT1,PLA2G4A,ITGA2,ATP13A2,ALDH1A3,ENPP4,ZMYND8,SAMD4B,MLH1,CREG1,SIX4,PRKCI,MED1,DNM2,TM7SF3,CHD4,USP13,MYH9,SYNCRIP	effectsize_down	4.76522e-07	-5.03553	0.00628866	TRUE
GO_BP	GO:0051984	positive regulation of chromosome segregation	27	17	1	23137,891,79677,64151,9918,54892,4926,3192,10592,10051,23397,983,22933,55920,9212,8678,9587	23137	SMC5,CCNB1,SMC6,NCAPG,NCAPD2,NCAPG2,NUMA1,HNRNPU,SMC2,SMC4,NCAPH,CDK1,SIRT2,RCC2,AURKB,BECN1,MAD2L1BP	SMC5	effectsize_up	4.96754e-07	5.02756	0.00655566	TRUE
GO_BP	GO:0031123	RNA 3'-end processing	102	77	1	25962,53981,5073,6741,81556,8189,23283,10914,4686,29101,55520,26024,55197,29894,23248,23016,91746,79577,345630,26986,60528,5433,23404,58490,26512,54623,123169,11051,79882,80789,57508,170506,56915,55149,51574,51692,1025,5393,79869,55756,11340,1478,1479,114034,5394,55656,10978,11052,2926,26173,57117,1736,54512,23318,203522,118460,6227,51095,2091,55339,3028,51585,54931,79033,51010,22828,351,87178,67…	25962	VIRMA,CPSF2,PARN,SSB,INTS14,SYMPK,CSTF2T,PAPOLA,NCBP1,SSU72,ELAC1,PTCD1,RPRD1A,CPSF1,RPRD2,EXOSC7,YTHDC1,CDC73,FBLL1,PABPC1,ELAC2,POLR2D,EXOSC2,RPRD1B,INTS6,PAF1,LEO1,NUDT21,ZC3H14,INTS5,INTS2,DHX36,EXOSC5,MTPAP,LARP7,CPSF3,CDK9,EXOSC9,CPSF7,INTS9,EXOSC8,CSTF2,CSTF3,TOE1,EXOSC10,INTS8,CLP1,CPSF6,GRSF1,INTS1,INTS12,DKC1,EXOSC4,TUT4,INTS6L,EXOSC6,RPS21,TRNT1,FBL,WDR33,HSD17B10,PCF11,TRMT10C,ERI3,EX…	VIRMA	effectsize_up	4.99734e-07	5.02641	0.00659499	TRUE
GO_BP	GO:2000036	regulation of stem cell population maintenance	74	44	1	6598,79685,23019,6595,60,6599,6597,86,4849,25942,6605,8473,8289,6602,9274,25855,23091,84678,3065,23160,51742,1994,10629,2103,84312,55274,5977,3066,5931,3621,5928,8819,4848,8091,7004,79595,10413,4017,6760,55818,51412,64426,51548,7849	6598	SMARCB1,SAP30L,CNOT1,SMARCA2,ACTB,SMARCC1,SMARCA4,ACTL6A,CNOT3,SIN3A,SMARCE1,OGT,ARID1A,SMARCD1,BCL7C,BRMS1,ZC3H13,KDM2B,HDAC1,WDR43,ARID4B,ELAVL1,TAF6L,ESRRB,BRMS1L,PHF10,DPF2,HDAC2,RBBP7,ING1,RBBP4,SAP30,CNOT2,HMGA2,TEAD4,SAP130,YAP1,LOXL2,SS18,KDM3A,ACTL6B,SUDS3,SIRT6,PAX8	SMARCB1	effectsize_up	5.31083e-07	5.01473	0.0070087	TRUE
GO_BP	GO:1901976	regulation of cell cycle checkpoint	47	25	0	8563,891,8451,5514,55795,10116,10403,7919,9984,79621,6118,79184,57805,8379,4085,9894,51776,7175,51143,51451,9212,9577,80185,9675,9587		THOC5,CCNB1,CUL4A,PPP1R10,PCID2,FEM1B,NDC80,DDX39B,THOC1,RNASEH2B,RPA2,BRCC3,CCAR2,MAD1L1,MAD2L1,TELO2,MAP3K20,TPR,DYNC1LI1,LCMT1,AURKB,BABAM2,TTI2,TTI1,MAD2L1BP		effectsize_up	5.4493e-07	5.00978	0.00719145	TRUE
GO_BP	GO:0015931	nucleobase-containing compound transport	232	159	2	29890,29072,55677,8563,5976,6741,26993,348995,10189,4686,23511,9793,55795,55421,54890,64901,79228,57187,6830,23049,7919,9984,9908,57510,6428,100101267,91746,9939,8888,4116,55746,9631,25909,23636,65083,9877,23180,57122,3837,7514,23165,10482,6432,79902,23169,4928,60386,8570,23293,51092,9775,4927,8086,3800,23279,3178,3181,347734,23089,1660,11097,7048,9688,55308,8480,129401,8087,23299,84271,79023,102…	29890,29072	RBM15B,SETD2,IWS1,THOC5,UPF1,SSB,AKAP8L,NUP43,ALYREF,NCBP1,NUP188,CKAP5,PCID2,NCBP3,ALKBH5,RANBP17,THOC6,THOC2,SUPT6H,SMG1,DDX39B,THOC1,G3BP2,XPO5,SRSF3,POM121C,YTHDC1,RBM8A,MCM3AP,MAGOH,NUP133,NUP155,AHCTF1,NUP62,NOL6,ZC3H11A,RFTN1,NUP107,KPNB1,XPO1,NUP205,NXF1,SRSF7,NUP85,SLC35D1,NUP98,SLC25A19,KHSRP,SMG6,SIDT2,EIF4A3,NUP88,AAAS,KIF5C,NUP160,HNRNPA1,HNRNPA2B1,SLC35B2,PEG10,DHX9,NUP42,TGFBR2,NUP…	RBM15B,SETD2	effectsize_up	5.59065e-07	5.00485	0.00737798	TRUE
GO_BP	GO:0050878	regulation of body fluid levels	370	133	5	5321,3673,22875,5469,4627,3783,60,7414,1956,9158,10544,1952,5054,6777,27347,7094,1385,2778,3690,966,558,5530,65991,5873,112,3705,3099,10398,5328,2923,4830,5578,5566,11234,3611,5290,2771,89781,7392,1432,3315,65266,79803,2030,2316,7057,10672,348,7372,4645,81542,302,2048,8525,231,857,80856,1192,5478,100,65267,1606,3998,11117,3848,5327,5291,8546,4580,1314,50808,196527,23173,1609,6814,6812,2821,2191,7…	5321,3673,22875,5469,4627	PLA2G4A,ITGA2,ENPP4,MED1,MYH9,KCNN4,ACTB,VCL,EGFR,FIBP,PROCR,CELSR2,SERPINE1,STAT5B,STK39,TLN1,CREB1,GNAS,ITGB3,CD59,AXL,PPP3CA,FUNDC2,RAB27A,ADCY6,ITPK1,HK2,MYL9,PLAU,PDIA3,NME1,PRKCA,PRKACA,HPS5,ILK,PIK3CA,GNAI2,HPS4,USF2,MAPK14,HSPB1,WNK4,HPS6,SLC29A1,FLNA,THBS1,GNA13,APOE,UMPS,MYO5B,TMX1,ANXA2,EPHB2,DGKZ,AKR1B1,CAV1,LNPK,CLIC1,PPIA,ADA,WNK3,DGKA,LMAN1,EMILIN1,KRT1,PLAT,PIK3CB,AP3B1,MTX1,COPA,…	PLA2G4A,ITGA2,ENPP4,MED1,MYH9	effectsize_down	5.6448e-07	-5.00299	0.00744944	TRUE
GO_BP	GO:2000144	positive regulation of DNA-templated transcription initiation	68	40	3	9440,5469,9862,10025,9441,29079,6880,9282,9439,6874,6879,51586,81857,10001,9477,9656,9774,90390,6837,6908,170506,6878,2958,9968,23064,54797,80306,55832,6872,10923,9442,5706,3725,112950,6877,22976,4790,6883,400569,55588	9440,5469,9862	MED17,MED1,MED24,MED16,MED26,MED4,TAF9,MED14,MED23,TAF4,TAF7,MED15,MED25,MED6,MED20,MDC1,BCLAF1,MED30,MED22,TBP,DHX36,TAF6,GTF2A2,MED12,SETX,MED18,MED28,CAND1,TAF1,SUB1,MED27,PSMC6,JUN,MED8,TAF5,PAXIP1,NFKB1,TAF12,MED11,MED29	MED17,MED1,MED24	effectsize_up	5.79672e-07	4.99787	0.00764993	TRUE
GO_BP	GO:0006024	glycosaminoglycan biosynthetic process	72	27	1	284,11285,11041,50515,347734,57214,4166,54480,64132,3340,79586,26229,126792,55454,160,3073,7040,22856,113189,7358,2132,9469,92370,1213,4790,337876,2131	284	ANGPT1,B4GALT7,B4GAT1,CHST11,SLC35B2,CEMIP,CHST6,CHPF2,XYLT2,NDST1,CHPF,B3GAT3,B3GALT6,CSGALNACT2,AP2A1,HEXA,TGFB1,CHSY1,CHST14,UGDH,EXT2,CHST3,PXYLP1,CLTC,NFKB1,CHSY3,EXT1	ANGPT1	effectsize_down	6.17976e-07	-4.98551	0.00815544	TRUE
GO_BP	GO:0051604	protein maturation	549	314	4	8728,834,4627,23192,2033,9360,10283,23640,2896,7456,60496,10450,9529,3301,5054,27429,839,200558,79147,9512,8473,23759,3303,11080,4802,7203,730211,6625,4706,7411,131118,26278,861,5910,64175,81611,3326,3690,8570,142,6904,83752,4323,10549,7266,7265,5621,836,169714,81689,835,84191,5479,5328,23071,55768,81567,5034,80273,81619,64215,11328,5480,331,3306,26005,6902,9973,22824,2923,79659,2023,10808,5204,5…	8728,834,4627,23192	ADAM19,CASP1,MYH9,ATG4B,EP300,PPIG,CWC27,HSPBP1,GRN,WIPF1,AASDHPPT,PPIE,BAG5,DNAJA1,SERPINE1,HTRA2,CASP6,APLF,FKRP,PMPCB,OGT,PPIL2,HSPA1A,DNAJB4,NFYC,CCT3,HSP90AA5P,SNRNP70,NDUFAB1,VBP1,DNAJC19,SACS,RUNX1,RAP1GDS1,P3H1,ANP32E,HSP90AB1,ITGB3,KHSRP,PARP1,TBCD,LONP2,MMP14,PRDX4,DNAJC7,TTC1,PRNP,CASP3,QSOX2,ISCA1,CASP2,CIAO2A,PPIB,PLAU,ERP44,NGLY1,TXNDC5,P4HB,GRPEL1,TSPAN14,DNAJC1,FKBP9,PPIC,XIAP,HSP…	ADAM19,CASP1,MYH9,ATG4B	effectsize_down	6.25769e-07	-4.98309	0.00825827	TRUE
GO_BP	GO:0008104	protein localization	2497	1430	21	284,1063,9928,23400,64328,23613,29072,112869,3842,51804,5584,5469,9183,1121,1785,51768,9585,23137,4627,23431,23192,23207,2033,23272,54386,30000,10527,84668,6741,10427,55929,23062,91461,5514,29097,2633,55135,8878,9527,79719,79720,3783,55829,348995,9101,23511,1459,4301,30845,55795,93343,11311,60,4905,55506,64792,23370,9475,10497,2239,25977,8239,55726,64901,80055,83786,7353,22924,25836,481,54557,864…	284,1063,9928,23400,64328,23613,29072,112869,3842,51804,5584,5469,9183,1121,1785,51768,9585,23137,4627,23431,23192	ANGPT1,CENPF,KIF14,ATP13A2,XPO4,ZMYND8,SETD2,SGF29,TNPO1,SIX4,PRKCI,MED1,ZW10,CHM,DNM2,TM7SF3,KIF20B,SMC5,MYH9,AP4E1,ATG4B,PLEKHM2,EP300,TASOR,TERF2IP,TNPO2,IPO7,HYCC1,SSB,SEC24B,DMAP1,GGA2,PKDCC,PPP1R10,CNIH4,GBP1,WRAP53,SQSTM1,GOSR1,AAGAB,VPS37B,KCNN4,SELENOS,NUP43,USP8,NUP188,CSNK2A2,AFDN,EHD3,PCID2,MVB12A,VPS45,ACTB,NSF,MACROH2A2,IFT22,ARHGEF18,ROCK2,UNC13B,GPC4,NECAP1,USP9X,INTS13,RANBP17,PG…	ANGPT1,CENPF,KIF14,ATP13A2,XPO4,ZMYND8,SETD2,SGF29,TNPO1,SIX4,PRKCI,MED1,ZW10,CHM,DNM2,TM7SF3,KIF20B,SMC5,MYH9,AP4E1,ATG4B	effectsize_down	6.33795e-07	-4.98062	0.00836419	TRUE
GO_BP	GO:0045839	negative regulation of mitotic nuclear division	56	30	2	1063,9183,891,55795,10403,55055,5885,9735,3550,1111,84861,8379,4085,9184,9319,57405,472,7175,51143,51451,147841,9212,56984,83540,10040,7756,10201,146691,54998,9587	1063,9183	CENPF,ZW10,CCNB1,PCID2,NDC80,ZWILCH,RAD21,KNTC1,IK,CHEK1,KLHL22,MAD1L1,MAD2L1,BUB3,TRIP13,SPC25,ATM,TPR,DYNC1LI1,LCMT1,SPC24,AURKB,PSMG2,NUF2,TOM1L1,ZNF207,NME6,TOM1L2,AURKAIP1,MAD2L1BP	CENPF,ZW10	effectsize_up	6.3947e-07	4.9789	0.00843908	TRUE
GO_BP	GO:0051784	negative regulation of nuclear division	63	30	2	1063,9183,891,55795,10403,55055,5885,9735,3550,1111,84861,8379,4085,9184,9319,57405,472,7175,51143,51451,147841,9212,56984,83540,10040,7756,10201,146691,54998,9587	1063,9183	CENPF,ZW10,CCNB1,PCID2,NDC80,ZWILCH,RAD21,KNTC1,IK,CHEK1,KLHL22,MAD1L1,MAD2L1,BUB3,TRIP13,SPC25,ATM,TPR,DYNC1LI1,LCMT1,SPC24,AURKB,PSMG2,NUF2,TOM1L1,ZNF207,NME6,TOM1L2,AURKAIP1,MAD2L1BP	CENPF,ZW10	effectsize_up	6.3947e-07	4.9789	0.00843908	TRUE
GO_BP	GO:0003008	system process	2329	584	7	284,286204,3673,7373,220,23613,1121,2033,57465,9682,84676,81031,55695,3783,6416,30845,9475,10497,80055,51247,6509,79068,25836,481,10038,9369,10919,800,9759,9997,6622,9826,1496,3162,1956,5590,57502,1729,3064,23152,2730,59342,4088,4763,2140,57282,1605,7528,27347,4204,2767,79147,7111,1756,9631,7170,56288,5475,57482,5339,4130,207,23191,6285,10162,84197,5269,4747,7020,4851,6640,131118,8301,8508,55243,…	284,286204,3673,7373,220,23613,1121	ANGPT1,CRB2,ITGA2,COL14A1,ALDH1A3,ZMYND8,CHM,EP300,TBC1D24,KDM4A,TRIM63,SLC2A10,NSUN5,KCNN4,MAP2K4,EHD3,ROCK2,UNC13B,PGAP1,PAIP2,SLC1A4,FTO,NIPBL,ATP1B1,PARP2,NRXN3,EHMT2,CALD1,HDAC4,SCO2,SNCA,ARHGEF11,CTNNA2,HMOX1,EGFR,PRKCZ,NLGN4X,DIAPH1,HTT,CIC,GCLM,SCPEP1,SMAD3,NF1,EYA3,SLC4A10,DAG1,YY1,STK39,MECP2,GNA11,FKRP,TMOD1,DMD,NUP155,TPM3,PARD3,PPEF1,CRACD,PLEC,MAP1A,AKT1,CYFIP1,S100B,LPCAT3,POMK,SER…	ANGPT1,CRB2,ITGA2,COL14A1,ALDH1A3,ZMYND8,CHM	effectsize_down	6.99567e-07	-4.96148	0.00923219	TRUE
GO_BP	GO:0010256	endomembrane system organization	602	377	3	9183,1785,4627,23207,5819,8878,26993,79720,9101,30845,93343,4905,79137,9529,55627,51100,3064,1452,7329,8841,1182,23363,51429,9066,10328,9631,5339,207,10162,8907,55823,23271,19,55666,8815,8766,164,8266,1385,7905,84823,7443,4218,10783,84343,23345,23306,1759,6683,274,79585,29763,221035,9820,10015,8724,23682,5873,257364,10565,222068,27035,51160,56926,10075,51501,9688,9554,983,23332,57617,23423,5728,9…	9183,1785,4627	ZW10,DNM2,MYH9,PLEKHM2,NECTIN2,SQSTM1,AKAP8L,VPS37B,USP8,EHD3,MVB12A,NSF,RETREG2,BAG5,SMPD4,SH3GLB1,HTT,CSNK1A1,UBE2I,HDAC3,CLCN3,OBSL1,SNX9,SYT7,EMC8,NUP155,PLEC,AKT1,LPCAT3,AP1M1,VPS11,CAMSAP2,ABCA1,NPLOC4,BANF1,RAB11A,AP1G1,UBL4A,CREB1,REEP5,LMNB2,VRK1,RAB8A,NEK6,HPS3,SYNE1,NEMP1,DNM1,SPAST,BIN1,CORO7,PACSIN3,REEP3,CUL7,PDCD6IP,SNX3,RAB38,RAB27A,SNX33,ARFGEF1,TMED4,NOX1,VPS28,NCLN,HUWE1,HIKESH…	ZW10,DNM2,MYH9	effectsize_down	7.46214e-07	-4.94893	0.00984779	TRUE
GO_BP	GO:0016570	histone modification	67	38	0	2033,4801,23411,10919,23451,11143,8467,3054,55869,8841,9031,4204,8473,9070,4802,10013,64754,7913,3065,11091,22933,10514,55274,3066,84148,9212,10498,6418,9188,23378,93624,284058,1387,7334,11176,201163,7403,54934		EP300,NFYB,SIRT1,EHMT2,SF3B1,KAT7,SMARCA5,HCFC1,HDAC8,HDAC3,BAZ1B,MECP2,OGT,ASH2L,NFYC,HDAC6,SMYD3,DEK,HDAC1,WDR5,SIRT2,MYBBP1A,PHF10,HDAC2,KAT8,AURKB,CARM1,SET,DDX21,RRP8,TADA2B,KANSL1,CREBBP,UBE2N,BAZ2A,FLCN,KDM6A,KANSL2		effectsize_up	8.09626e-07	4.93303	0.0106846	TRUE
GO_BP	GO:0070588	calcium ion transmembrane transport	336	105	2	3709,221154,481,6622,1729,3064,59285,57192,63933,9512,1756,26133,10523,3690,274,5621,5530,5532,9722,2631,57214,5335,7531,490,6548,23413,801,81671,255057,5566,781,55858,2332,29927,5587,2316,11151,5534,114789,302,5371,857,6786,5170,5663,79568,488,7070,3685,6546,2185,8996,578,5333,54499,22821,309,79026,2280,817,24145,2539,10939,196527,2534,3954,55013,662,30001,287,25,27032,5144,493,7416,8065,5533,37…	3709,221154	ITPR2,MICU2,ATP1B1,SNCA,DIAPH1,HTT,CACNG6,MCOLN1,MCUR1,PMPCB,DMD,TRPC4AP,CHERP,ITGB3,BIN1,PRNP,PPP3CA,PPP3CB,NOS1AP,NIPSNAP2,CEMIP,PLCG1,YWHAE,ATP2B1,SLC9A1,NCS1,CALM1,VMP1,CBARP,PRKACA,CACNA2D1,TMEM165,FMR1,SEC61A1,PRKD1,FLNA,CORO1A,PPP3R1,SLC25A25,ANXA2,PML,CAV1,STIM1,PDPK1,PSEN1,MAIP1,ATP2A2,THY1,ITGAV,SLC8A1,PTK2B,NOL3,BAK1,PLCD1,TMCO1,RASA3,ANXA6,AHNAK,FKBP1A,CAMK2D,PANX1,G6PD,AFG3L2,ANO6,FY…	ITPR2,MICU2	effectsize_down	8.36438e-07	-4.92667	0.0110385	TRUE
GO_BP	GO:0045023	G0 to G1 transition	40	27	2	5469,6598,6604,6595,60,6599,6597,55193,86,6605,8289,6602,9274,1111,6601,29117,5526,153090,6240,55274,5977,50484,8110,57492,6603,196528,51412	5469,6598	MED1,SMARCB1,SMARCD3,SMARCA2,ACTB,SMARCC1,SMARCA4,PBRM1,ACTL6A,SMARCE1,ARID1A,SMARCD1,BCL7C,CHEK1,SMARCC2,BRD7,PPP2R5B,DAB2IP,RRM1,PHF10,DPF2,RRM2B,DPF3,ARID1B,SMARCD2,ARID2,ACTL6B	MED1,SMARCB1	effectsize_up	1.03726e-06	4.88443	0.0136888	TRUE
GO_BP	GO:0070316	regulation of G0 to G1 transition	38	27	2	5469,6598,6604,6595,60,6599,6597,55193,86,6605,8289,6602,9274,1111,6601,29117,5526,153090,6240,55274,5977,50484,8110,57492,6603,196528,51412	5469,6598	MED1,SMARCB1,SMARCD3,SMARCA2,ACTB,SMARCC1,SMARCA4,PBRM1,ACTL6A,SMARCE1,ARID1A,SMARCD1,BCL7C,CHEK1,SMARCC2,BRD7,PPP2R5B,DAB2IP,RRM1,PHF10,DPF2,RRM2B,DPF3,ARID1B,SMARCD2,ARID2,ACTL6B	MED1,SMARCB1	effectsize_up	1.03726e-06	4.88443	0.0136888	TRUE
GO_BP	GO:0001525	angiogenesis	624	216	4	284,29072,5469,4627,7716,3516,23411,9475,2050,2896,800,657,3162,2049,5054,10298,4763,1605,4204,27161,207,5315,1284,4851,861,26523,182,56005,3690,4313,5797,4323,6558,5598,2064,2969,7082,5335,27035,3099,22905,7048,8038,1969,6672,2260,153090,4162,6678,128240,90627,3678,5578,6422,29924,8829,1012,284361,14,961,5290,7046,10203,1432,55742,3315,5747,6774,90268,5587,2316,2683,92140,7057,6733,10672,8828,57…	284,29072,5469,4627	ANGPT1,SETD2,MED1,MYH9,VEZF1,RBPJ,SIRT1,ROCK2,EPHB4,GRN,CALD1,BMPR1A,HMOX1,EPHB3,SERPINE1,PAK4,NF1,DAG1,MECP2,AGO2,AKT1,PKM,COL4A2,NOTCH1,RUNX1,AGO1,JAG1,MYDGF,ITGB3,MMP2,PTPRM,MMP14,SLC12A2,MAPK7,ERBB2,GTF2I,TJP1,PLCG1,NOX1,HK2,EPN2,TGFBR2,ADAM12,EPHA2,SP100,FGFR1,DAB2IP,MCAM,SPARC,NAXE,STARD13,ITGA5,PRKCA,SFRP1,EPN1,NRP1,CDH13,EMC10,AAMP,CD47,PIK3CA,TGFBR1,CALCRL,MAPK14,PARVA,HSPB1,PTK2,STAT3,O…	ANGPT1,SETD2,MED1,MYH9	effectsize_down	1.07764e-06	-4.8769	0.0142217	TRUE
GO_BP	GO:0032392	DNA geometric change	85	58	0	5976,56897,5982,9837,7153,51008,5985,4173,63922,4171,4172,4175,5984,4174,9400,4176,22907,5983,3146,2547,79075,170506,3149,3181,1660,7520,64785,2071,84296,57697,84164,23064,1654,4361,10973,10146,10923,10856,5965,2966,11277,10111,4331,8607,92675,4683,3148,1653,3159,9557,57680,5813,6832,2068,6742,55345,89797,1763		UPF1,WRNIP1,RFC2,GINS1,TOP2A,ASCC1,RFC5,MCM4,CHTF18,MCM2,MCM3,MCM6,RFC4,MCM5,RECQL5,MCM7,DHX30,RFC3,HMGB1,XRCC6,DSCC1,DHX36,HMGB3,HNRNPA2B1,DHX9,XRCC5,GINS3,ERCC3,GINS4,FANCM,ASCC2,SETX,DDX3X,MRE11,ASCC3,G3BP1,SUB1,RUVBL2,RECQL,GTF2H2,TREX1,RAD50,MNAT1,RUVBL1,DTD1,NBN,HMGB2,DDX1,HMGA1,CHD1L,CHD8,PURA,SUPV3L1,ERCC2,SSBP1,ZGRF1,NAV2,DNA2		effectsize_up	1.11178e-06	4.87075	0.0146721	TRUE
GO_BP	GO:0048514	blood vessel morphogenesis	713	250	4	284,29072,5469,4627,10427,7716,4015,3516,23411,9475,2050,2896,800,657,3162,2049,5054,10298,4763,1605,4204,27161,207,5315,1284,4851,861,26523,182,56005,3690,4313,5797,4323,6558,5598,9820,6654,2064,2969,7082,5335,27035,3099,22905,4035,7048,8038,1969,6672,2260,153090,4162,6678,128240,90627,3678,5578,6422,29924,8829,9693,1012,284361,14,961,5290,7046,10203,1432,55742,3315,60681,5747,6774,90268,5587,23…	284,29072,5469,4627	ANGPT1,SETD2,MED1,MYH9,SEC24B,VEZF1,LOX,RBPJ,SIRT1,ROCK2,EPHB4,GRN,CALD1,BMPR1A,HMOX1,EPHB3,SERPINE1,PAK4,NF1,DAG1,MECP2,AGO2,AKT1,PKM,COL4A2,NOTCH1,RUNX1,AGO1,JAG1,MYDGF,ITGB3,MMP2,PTPRM,MMP14,SLC12A2,MAPK7,CUL7,SOS1,ERBB2,GTF2I,TJP1,PLCG1,NOX1,HK2,EPN2,LRP1,TGFBR2,ADAM12,EPHA2,SP100,FGFR1,DAB2IP,MCAM,SPARC,NAXE,STARD13,ITGA5,PRKCA,SFRP1,EPN1,NRP1,RAPGEF2,CDH13,EMC10,AAMP,CD47,PIK3CA,TGFBR1,CALC…	ANGPT1,SETD2,MED1,MYH9	effectsize_down	1.1329e-06	-4.86703	0.0149509	TRUE
GO_BP	GO:0070727	cellular macromolecule localization	2508	1438	21	284,1063,9928,23400,64328,23613,29072,112869,3842,51804,5584,5469,9183,1121,1785,51768,9585,23137,4627,23431,23192,23207,2033,23272,54386,30000,10527,84668,6741,10427,55929,23062,91461,5514,29097,2633,55135,8878,9527,79719,79720,3783,55829,348995,9101,23511,1459,4301,30845,55795,23369,93343,11311,60,4905,55506,64792,23370,9475,10497,2239,25977,8239,55726,64901,80055,83786,7353,22924,25836,481,545…	284,1063,9928,23400,64328,23613,29072,112869,3842,51804,5584,5469,9183,1121,1785,51768,9585,23137,4627,23431,23192	ANGPT1,CENPF,KIF14,ATP13A2,XPO4,ZMYND8,SETD2,SGF29,TNPO1,SIX4,PRKCI,MED1,ZW10,CHM,DNM2,TM7SF3,KIF20B,SMC5,MYH9,AP4E1,ATG4B,PLEKHM2,EP300,TASOR,TERF2IP,TNPO2,IPO7,HYCC1,SSB,SEC24B,DMAP1,GGA2,PKDCC,PPP1R10,CNIH4,GBP1,WRAP53,SQSTM1,GOSR1,AAGAB,VPS37B,KCNN4,SELENOS,NUP43,USP8,NUP188,CSNK2A2,AFDN,EHD3,PCID2,PUM2,MVB12A,VPS45,ACTB,NSF,MACROH2A2,IFT22,ARHGEF18,ROCK2,UNC13B,GPC4,NECAP1,USP9X,INTS13,RANBP…	ANGPT1,CENPF,KIF14,ATP13A2,XPO4,ZMYND8,SETD2,SGF29,TNPO1,SIX4,PRKCI,MED1,ZW10,CHM,DNM2,TM7SF3,KIF20B,SMC5,MYH9,AP4E1,ATG4B	effectsize_down	1.15384e-06	-4.8634	0.0152273	TRUE
GO_BP	GO:1903530	regulation of secretion by cell	567	204	3	5321,23400,51768,3783,4905,10497,6622,1956,8573,4763,6386,3667,3996,23607,9066,2767,7260,5898,5413,4851,164,1385,5910,64175,4218,201475,4345,4089,51092,6558,23410,5530,5532,9367,706,10015,5873,9545,6844,5414,6392,64215,2260,23332,9341,57555,57617,55255,255057,64083,6422,27236,57102,5566,5608,84961,5208,3916,8655,200933,8618,2771,26056,8499,1588,10765,23122,2332,7273,79651,9854,28964,55691,10079,5…	5321,23400,51768	PLA2G4A,ATP13A2,TM7SF3,KCNN4,NSF,UNC13B,SNCA,EGFR,CASK,NF1,SDCBP,IRS1,LLGL1,CD2AP,SYT7,GNA11,EIPR1,RALA,SEPTIN5,NOTCH1,AP1G1,CREB1,RAP1GDS1,P3H1,RAB8A,RAB12,CD200,SMAD4,SIDT2,SLC12A2,SIRT3,PPP3CA,PPP3CB,RAB9A,TSPO,PDCD6IP,RAB27A,RAB3D,VAMP2,SEPTIN4,SDHD,DNAJC1,FGFR1,CLASP1,VAMP3,NLGN2,VPS18,WDR41,CBARP,GOLPH3,SFRP1,ARFIP1,FERRY3,PRKACA,MAP2K6,FBXL20,PFKFB2,LAMP1,DYNLL1,FBXO45,CADPS,GNAI2,RAB11FIP…	PLA2G4A,ATP13A2,TM7SF3	effectsize_down	1.25904e-06	-4.84611	0.0166156	TRUE
GO_BP	GO:0001913	T cell mediated cytotoxicity	60	18	0	5819,3105,3133,3107,5532,5873,3106,6891,9166,3251,5817,8772,1075,51571,567,3123,8417,3136		NECTIN2,HLA-A,HLA-E,HLA-C,PPP3CB,RAB27A,HLA-B,TAP2,EBAG9,HPRT1,PVR,FADD,CTSC,CYRIB,B2M,HLA-DRB1,STX7,HLA-H		effectsize_down	1.2974e-06	-4.84015	0.0171218	TRUE
GO_BP	GO:0072657	protein localization to membrane	606	372	3	23613,5584,1121,84668,23062,91461,2633,8878,79720,4301,30845,60,4905,9475,2239,83786,481,54557,8642,23480,10938,200576,221079,22883,1956,5590,8394,51100,161176,6386,1605,10160,10328,8473,23759,9528,9631,56288,1173,207,10952,23180,145567,8766,8301,9747,8266,4218,201475,51735,975,4323,54434,637,7095,5621,4644,5716,23167,23682,58477,2064,57214,23499,285590,9545,56926,80262,81926,4035,6844,123016,816…	23613,5584,1121	ZMYND8,PRKCI,CHM,HYCC1,GGA2,PKDCC,GBP1,SQSTM1,VPS37B,AFDN,EHD3,ACTB,NSF,ROCK2,GPC4,FRMD8,ATP1B1,SGTB,DCHS1,SEC61G,EHD1,PIKFYVE,ARL5B,CLSTN1,EGFR,PRKCZ,PIP5K1A,SH3GLB1,SYNE3,SDCBP,DAG1,FARP1,EMC8,OGT,PPIL2,TMEM59,NUP155,PARD3,AP2M1,AKT1,SEC61B,RFTN1,TTC7B,RAB11A,PICALM,TCAF1,UBL4A,RAB8A,RAB12,RAPGEF6,CD81,MMP14,SSH1,BID,SEC62,PRNP,MYO5A,PSMD10,EFR3A,RAB38,SRPRB,ERBB2,CEMIP,MACF1,SH3PXD2B,RAB3D,NCL…	ZMYND8,PRKCI,CHM	effectsize_down	2.04707e-06	-4.74872	0.0270152	TRUE
GO_BP	GO:1902275	regulation of chromatin organization	36	22	1	4288,23272,11011,54737,23028,9739,10155,1017,55729,51535,6749,3192,5253,22880,54784,1859,9869,84456,7175,11177,9874,90378	4288	MKI67,TASOR,TLK2,MPHOSPH8,KDM1A,SETD1A,TRIM28,CDK2,ATF7IP,PPHLN1,SSRP1,HNRNPU,PHF2,MORC2,ALKBH4,DYRK1A,SETDB1,L3MBTL3,TPR,BAZ1A,TLK1,SAMD1	MKI67	effectsize_up	2.10803e-06	4.74278	0.0278197	TRUE
GO_BP	GO:0006268	DNA unwinding involved in DNA replication	21	14	0	9837,4173,4171,4172,4175,4174,9400,4176,64785,84296,5965,3159,5813,6742		GINS1,MCM4,MCM2,MCM3,MCM6,MCM5,RECQL5,MCM7,GINS3,GINS4,RECQL,HMGA1,PURA,SSBP1		effectsize_up	2.20258e-06	4.73389	0.0290675	TRUE
GO_BP	GO:0051383	kinetochore organization	21	12	2	1063,9787,10403,23126,9735,10592,10051,10910,79003,83540,1060,51112	1063,9787	CENPF,DLGAP5,NDC80,POGZ,KNTC1,SMC2,SMC4,SUGT1,MIS12,NUF2,CENPC,TRAPPC12	CENPF,DLGAP5	effectsize_up	2.30082e-06	4.72503	0.0303639	TRUE
GO_BP	GO:0098754	detoxification	156	60	1	9588,55829,4257,2879,3040,84817,10327,51780,51109,10549,84293,5052,7296,83667,213,2950,9973,1719,2954,5002,4258,9536,10058,348,11315,493869,2952,7779,2936,373156,128,10935,10314,7295,6647,7837,847,51714,23530,10587,2944,1728,6648,9446,2876,2946,4259,2882,9403,2098,25824,10928,7001,2947,64359,84883,538,29914,3045,127700	9588	PRDX6,SELENOS,MGST1,GPX4,HBA2,TXNDC17,AKR1A1,KDM3B,RDH11,PRDX4,PRXL2A,PRDX1,TXNRD1,SESN2,ALB,GSTP1,CCS,DHFR,GSTZ1,SLC22A18,MGST2,PTGES,ABCB6,APOE,PARK7,GPX8,GSTT1,SLC30A1,GSR,GSTK1,ADH5,PRDX3,LANCL1,TXN,SOD1,PXDN,CAT,SELENOT,NNT,TXNRD2,GSTM1,NQO1,SOD2,GSTO1,GPX1,GSTM2,MGST3,GPX7,SELENOF,ESD,PRDX5,RALBP1,PRDX2,GSTM3,NXN,AIFM2,ATP7A,UBIAD1,HBD,OSCP1	PRDX6	effectsize_down	2.31723e-06	-4.72358	0.0305805	TRUE
GO_BP	GO:0009101	glycoprotein biosynthetic process	324	140	0	144245,81031,9653,84892,79147,8473,9528,27161,84197,79796,11285,51809,23333,55568,6646,11041,50515,84899,79053,347734,10565,4124,9334,10318,285203,256281,54480,64083,10724,55757,8813,51465,79868,26574,286148,7841,8985,55858,64132,10329,145173,3340,79586,5373,4122,26229,23275,85365,2683,10585,9945,126792,4864,55454,5238,64409,4247,124583,2590,9526,56983,11261,4249,1603,3703,5663,79070,1499,6184,42…		ALG10B,SLC2A10,HS2ST1,POMGNT2,FKRP,OGT,TMEM59,AGO2,POMK,ALG9,B4GALT7,GALNT7,DPY19L1,GALNT10,SOAT1,B4GAT1,CHST11,TMTC4,ALG8,SLC35B2,ARFGEF1,MAN2A1,B4GALT5,TNIP1,EOGT,NUDT14,CHPF2,GOLPH3,OGA,UGGT2,DPM1,UBE2J1,ALG13,AATF,DPY19L4,MOGS,PLOD3,TMEM165,XYLT2,RXYLT1,B3GLCT,NDST1,CHPF,PMM2,MAN2A2,B3GAT3,POFUT2,ALG2,B4GALT1,POMT1,GFPT2,B3GALT6,NPC1,CSGALNACT2,PGM3,GALNT17,MGAT2,CANT1,GALNT2,MPDU1,POGLUT1,CH…		effectsize_down	2.37326e-06	-4.71873	0.0313199	TRUE
GO_BP	GO:0000956	nuclear-transcribed mRNA catabolic process	128	98	4	55095,4292,10492,23644,5976,28960,5073,6741,23019,4686,9924,255967,10921,57472,56478,22803,196513,23049,23016,4849,9939,4116,27161,26986,25804,1655,51154,23404,201626,26523,3184,23293,9775,3192,170506,56915,9967,55149,1660,3182,9337,22894,5393,54542,29883,11340,80153,25904,5394,26019,472,53918,7812,5436,9811,9887,55802,3646,4848,9652,10642,9704,54512,55181,4076,219988,115024,85456,23318,118460,51…	55095,4292,10492,23644	SAMD4B,MLH1,SYNCRIP,EDC4,UPF1,DCPS,PARN,SSB,CNOT1,NCBP1,PAN2,PAN3,RNPS1,CNOT6,EIF4ENIF1,XRN2,DCP1B,SMG1,EXOSC7,CNOT3,RBM8A,MAGOH,AGO2,PABPC1,LSM4,DDX5,MRTO4,EXOSC2,PDE12,AGO1,HNRNPD,SMG6,EIF4A3,HNRNPU,DHX36,EXOSC5,THRAP3,MTPAP,DHX9,HNRNPAB,CNOT8,DIS3,EXOSC9,RC3H2,CNOT7,EXOSC8,EDC3,CNOT10,EXOSC10,UPF2,ATM,PELO,CSDE1,POLR2G,CTIF,SMG7,DCP1A,EIF3E,CNOT2,SKIC3,IGF2BP1,DHX34,EXOSC4,SMG8,CAPRIN1,PATL1,N…	SAMD4B,MLH1,SYNCRIP,EDC4	effectsize_up	2.5233e-06	4.70624	0.0333	TRUE
GO_BP	GO:0048870	cell motility	1823	700	14	284,286204,3673,9928,3868,93185,23613,29072,10844,51804,5584,10487,9585,4627,79685,57465,9448,23314,23224,56254,5586,4301,1793,60,4015,9439,23411,9475,29956,2239,8239,2050,55726,2896,23143,51466,4921,5792,25836,8642,23473,1600,22854,7414,6383,1641,1021,1496,8452,200576,657,7155,3162,55342,221927,1956,23189,5590,3691,2049,3301,3796,57216,8394,6239,8861,4233,57591,1952,54566,5054,57826,57449,7329,1…	284,286204,3673,9928,3868,93185,23613,29072,10844,51804,5584,10487,9585,4627	ANGPT1,CRB2,ITGA2,KIF14,KRT16,IGSF8,ZMYND8,SETD2,TUBGCP2,SIX4,PRKCI,CAP1,KIF20B,MYH9,SAP30L,TBC1D24,MAP4K4,SATB2,SYNE2,RNF20,PKN2,AFDN,DOCK1,ACTB,LOX,MED23,SIRT1,ROCK2,CERS2,GPC4,USP9X,EPHB4,INTS13,GRN,LRCH1,EVL,DDR2,PTPRF,NIPBL,DCHS1,CAPN7,DAB1,NTNG1,VCL,SDC2,DCX,CDK6,CTNNA2,CUL3,PIKFYVE,BMPR1A,TOP2B,HMOX1,STRBP,BRAT1,EGFR,KANK1,PRKCZ,ITGB4,EPHB3,DNAJA1,KIF2A,VANGL2,PIP5K1A,RREB1,LDB1,MET,MRTFA,…	ANGPT1,CRB2,ITGA2,KIF14,KRT16,IGSF8,ZMYND8,SETD2,TUBGCP2,SIX4,PRKCI,CAP1,KIF20B,MYH9	effectsize_down	2.58484e-06	-4.70132	0.0341121	TRUE
GO_BP	GO:0022414	reproductive process	1525	481	11	6092,3673,29127,93185,10844,4292,51804,5469,9183,7283,4627,5819,10658,5073,221656,8451,51434,6305,27175,6595,2177,1459,89876,10116,2879,51433,3516,23411,54890,7156,10497,10735,8239,55726,51247,25836,10038,6599,6874,10919,29844,23424,22803,23780,10426,7153,24149,867,10403,657,7155,55342,1956,3691,3301,26528,6299,7707,7536,5987,114791,10179,546,91746,10096,57599,6777,200558,9126,5111,7528,5000,4204…	6092,3673,29127,93185,10844,4292,51804,5469,9183,7283,4627	ROBO2,ITGA2,RACGAP1,IGSF8,TUBGCP2,MLH1,SIX4,MED1,ZW10,TUBG1,MYH9,NECTIN2,CELF1,PARN,KDM1B,CUL4A,ANAPC7,SBF1,TUBG2,SMARCA2,FANCD2,CSNK2A2,CFAP91,FEM1B,GPX4,ANAPC5,RBPJ,SIRT1,ALKBH5,TOP3A,UNC13B,STAG2,USP9X,INTS13,PAIP2,NIPBL,PARP2,SMARCC1,TAF4,EHMT2,TFPT,TDRD7,XRN2,APOL2,TUBGCP3,TOP2A,ZNF318,CBL,NDC80,BMPR1A,TOP2B,STRBP,EGFR,ITGB4,DNAJA1,DAZAP1,SALL1,ZNF148,SF1,TRIM27,TUBGCP5,RBM7,ATRX,YTHDC1,ACTR…	ROBO2,ITGA2,RACGAP1,IGSF8,TUBGCP2,MLH1,SIX4,MED1,ZW10,TUBG1,MYH9	effectsize_up	2.67817e-06	4.69407	0.0353438	TRUE
GO_BP	GO:0016485	protein processing	245	102	4	8728,834,4627,23192,5054,27429,839,79147,9512,8473,861,142,83752,4323,5621,836,835,5328,5034,331,26005,79659,2023,590,9986,6687,5566,163859,649,1362,1201,29934,81502,572,5641,102,1203,7057,26999,81555,302,4669,824,5663,8772,7092,55486,7093,84236,8996,28972,578,51107,5327,23203,83874,10939,1514,2934,6281,841,10531,1889,56605,840,30968,6714,831,5230,83596,10269,2734,6868,10159,9532,5567,1718,10730,…	8728,834,4627,23192	ADAM19,CASP1,MYH9,ATG4B,SERPINE1,HTRA2,CASP6,FKRP,PMPCB,OGT,RUNX1,PARP1,LONP2,MMP14,PRNP,CASP3,CASP2,PLAU,P4HB,XIAP,C2CD3,DYNC2H1,ENO1,BCHE,RCE1,SPG7,PRKACA,SDE2,BMP1,CPD,CLN3,SNX12,HM13,BAD,LGMN,ADAM10,CLN5,THBS1,CYFIP2,YIPF5,ANXA2,NAGLU,CAPN2,PSEN1,FADD,TLL1,PARL,TLL2,RHBDD1,NOL3,SPCS1,BAK1,APH1A,PLAT,PMPCA,TBC1D10A,AFG3L2,CTSL,GSN,S100A10,CASP8,PITRM1,ECE1,ERO1B,CASP7,STOML2,SRC,CAST,PGK1,BCL2…	ADAM19,CASP1,MYH9,ATG4B	effectsize_down	2.72661e-06	-4.69041	0.0359831	TRUE
GO_BP	GO:0006346	DNA methylation-dependent heterochromatin formation	33	18	1	3070,23272,23411,54737,23028,10155,53615,55729,1788,51535,1786,3065,22880,1859,9869,84456,8932,90378	3070	HELLS,TASOR,SIRT1,MPHOSPH8,KDM1A,TRIM28,MBD3,ATF7IP,DNMT3A,PPHLN1,DNMT1,HDAC1,MORC2,DYRK1A,SETDB1,L3MBTL3,MBD2,SAMD1	HELLS	effectsize_up	2.83888e-06	4.68215	0.0374648	TRUE
GO_BP	GO:0031589	cell-substrate adhesion	358	184	4	284,3673,9928,50509,9448,2633,1793,9475,7414,1021,23189,5590,3691,2049,8573,8394,6239,8861,5054,4088,4763,5786,55604,1605,23380,4287,8910,3987,3679,4851,5314,5829,4289,7094,182,3690,2017,6904,558,4323,7059,23499,10085,5328,6548,5034,57669,2196,23332,9341,7791,5728,3678,6422,81,81848,967,8829,1012,55920,10109,3611,1398,8499,23122,5861,55742,8874,51144,5747,811,7402,2316,7057,87,6385,1845,11151,609…	284,3673,9928,50509	ANGPT1,ITGA2,KIF14,COL5A3,MAP4K4,GBP1,DOCK1,ROCK2,VCL,CDK6,KANK1,PRKCZ,ITGB4,EPHB3,CASK,PIP5K1A,RREB1,LDB1,SERPINE1,SMAD3,NF1,PTPRA,CARMIL1,DAG1,SRGAP2,ATXN3,SGCE,LIMS1,ITGA7,NOTCH1,PKHD1,PXN,MKLN1,TLN1,JAG1,ITGB3,CTTN,TBCD,AXL,MMP14,THBS3,MACF1,EDIL3,PLAU,SLC9A1,P4HB,EPB41L5,FAT2,CLASP1,VAMP3,ZYX,PTEN,ITGA5,SFRP1,ACTN4,SPRY4,CD63,NRP1,CDH13,RCC2,ARPC2,ILK,CRK,PPFIA2,CLASP2,RAB1A,PARVA,ARHGEF7,HS…	ANGPT1,ITGA2,KIF14,COL5A3	effectsize_down	2.84848e-06	-4.68145	0.0375914	TRUE
GO_BP	GO:0040017	positive regulation of locomotion	619	253	3	284,3673,9585,57465,9448,23224,1793,9439,23411,9475,2896,4921,25836,23473,3162,1956,6239,4233,54566,5054,7329,4088,55749,55604,6386,27347,27161,64750,207,10013,23060,4851,8766,23075,389,3690,3146,59,4313,4323,54434,5530,9922,57214,7082,25777,5335,5328,7048,57669,1969,5216,2260,153090,285966,4162,23332,2043,6678,10982,3678,4150,22902,5578,81,55140,8717,8829,472,9693,1012,284361,14,961,2771,1398,70…	284,3673,9585	ANGPT1,ITGA2,KIF20B,TBC1D24,MAP4K4,SYNE2,DOCK1,MED23,SIRT1,ROCK2,GRN,DDR2,NIPBL,CAPN7,HMOX1,EGFR,RREB1,MET,EPB41L4B,SERPINE1,UBE2I,SMAD3,CCAR1,CARMIL1,SDCBP,STK39,AGO2,SMURF2,AKT1,HDAC6,ZNF609,NOTCH1,RAB11A,SWAP70,RHOC,ITGB3,HMGB1,ACTA2,MMP2,MMP14,SSH1,PPP3CA,IQSEC1,CEMIP,TJP1,SUN2,PLCG1,PLAU,TGFBR2,EPB41L5,EPHA2,PFN1,FGFR1,DAB2IP,TCAF2,MCAM,CLASP1,EPHA4,SPARC,MAPRE2,ITGA5,MAZ,RUFY3,PRKCA,ACTN4,E…	ANGPT1,ITGA2,KIF20B	effectsize_down	2.97732e-06	-4.67238	0.0392917	TRUE
GO_BP	GO:0040011	locomotion	1343	497	7	6092,284,3673,9928,3868,23613,9585,2033,79685,57465,9448,23224,56254,5586,4301,1793,4015,9439,23411,9475,29956,2896,23143,51466,4921,25836,23473,22854,7414,6622,5355,1021,1496,200576,657,3162,1956,23189,3796,8394,6239,8861,4233,54566,5054,57826,57449,7329,6223,4088,55749,4763,25793,55604,6386,1605,27347,23380,4204,25942,8473,27161,5898,5339,64750,207,9079,25855,4747,10013,23060,4851,23396,8766,54…	6092,284,3673,9928,3868,23613,9585	ROBO2,ANGPT1,ITGA2,KIF14,KRT16,ZMYND8,KIF20B,EP300,SAP30L,TBC1D24,MAP4K4,SYNE2,RNF20,PKN2,AFDN,DOCK1,LOX,MED23,SIRT1,ROCK2,CERS2,GRN,LRCH1,EVL,DDR2,NIPBL,CAPN7,NTNG1,VCL,SNCA,PLP2,CDK6,CTNNA2,PIKFYVE,BMPR1A,HMOX1,EGFR,KANK1,KIF2A,PIP5K1A,RREB1,LDB1,MET,EPB41L4B,SERPINE1,RAP2C,PLEKHG5,UBE2I,RPS19,SMAD3,CCAR1,NF1,FBXO7,CARMIL1,SDCBP,DAG1,STK39,SRGAP2,MECP2,SIN3A,OGT,AGO2,RALA,PLEC,SMURF2,AKT1,LDB2,…	ROBO2,ANGPT1,ITGA2,KIF14,KRT16,ZMYND8,KIF20B	effectsize_down	3.11458e-06	-4.66312	0.0411031	TRUE
GO_BP	GO:0043414	macromolecule methylation	200	119	6	3070,25962,29890,29072,27037,114049,152992,55695,51605,10919,55152,23347,8467,3054,3276,54737,546,4204,345630,8473,117246,9070,207,79066,23070,53615,51504,55729,57721,64754,23091,1788,10436,1786,142,4297,28989,11091,283742,51742,51574,57570,55798,9219,9589,25917,24140,5870,10664,27292,4152,79813,56257,29081,54815,54888,25821,84148,81627,11180,51451,5110,115708,56339,10498,25940,6632,55783,63935,1…	3070,25962,29890,29072,27037,114049	HELLS,VIRMA,RBM15B,SETD2,TRMT2A,BUD23,TRMT44,NSUN5,TRMT6,EHMT2,DALRD3,SMCHD1,SMARCA5,HCFC1,PRMT1,MPHOSPH8,ATRX,MECP2,FBLL1,OGT,FTSJ3,ASH2L,AKT1,METTL16,CMTR1,MBD3,TRMT112,ATF7IP,METTL14,SMYD3,ZC3H13,DNMT3A,EMG1,DNMT1,PARP1,KMT2A,NTMT1,WDR5,FAM98B,ARID4B,LARP7,TRMT5,METTL2B,MTA2,WTAP,THUMPD3,FTSJ1,RAB6A,CTCF,DIMT1,MBD1,EHMT1,MEPCE,METTL5,GATAD2A,NSUN2,MTO1,KAT8,TRMT1L,WDR6,LCMT1,PCMT1,TRMT61A,METT…	HELLS,VIRMA,RBM15B,SETD2,TRMT2A,BUD23	effectsize_up	3.33934e-06	4.64876	0.0440693	TRUE
GO_BP	GO:0051668	localization within membrane	698	440	3	23613,5584,1121,84668,23062,91461,2633,8878,79720,4301,30845,60,4905,9475,2239,83786,481,54557,8642,23480,10938,200576,221079,22883,1956,5590,8394,51100,161176,6386,81609,1605,3996,10160,10328,7260,8473,23759,9528,9631,5898,56288,1173,207,10952,23180,145567,8766,8301,9747,8266,84823,8675,4218,201475,51735,3690,975,4323,54434,637,7095,5621,4644,5716,8724,23167,23682,58477,2064,57214,23499,285590,9…	23613,5584,1121	ZMYND8,PRKCI,CHM,HYCC1,GGA2,PKDCC,GBP1,SQSTM1,VPS37B,AFDN,EHD3,ACTB,NSF,ROCK2,GPC4,FRMD8,ATP1B1,SGTB,DCHS1,SEC61G,EHD1,PIKFYVE,ARL5B,CLSTN1,EGFR,PRKCZ,PIP5K1A,SH3GLB1,SYNE3,SDCBP,SNX27,DAG1,LLGL1,FARP1,EMC8,EIPR1,OGT,PPIL2,TMEM59,NUP155,RALA,PARD3,AP2M1,AKT1,SEC61B,RFTN1,TTC7B,RAB11A,PICALM,TCAF1,UBL4A,LMNB2,STX16,RAB8A,RAB12,RAPGEF6,ITGB3,CD81,MMP14,SSH1,BID,SEC62,PRNP,MYO5A,PSMD10,SNX3,EFR3A,RA…	ZMYND8,PRKCI,CHM	effectsize_down	3.34669e-06	-4.64831	0.0441662	TRUE
GO_BP	GO:0051050	positive regulation of transport	847	357	8	284,5321,3673,23400,64328,5584,51768,9585,2033,144245,55929,3783,60,197,23411,10497,80055,481,7781,51614,6256,6622,10938,867,1956,5590,8573,3064,5054,51366,8841,4088,6386,3667,23607,27347,4204,9066,2767,7260,1756,353514,1173,207,10155,10162,55823,19,55646,164,9747,55681,2874,57506,1385,975,23345,558,4089,4926,274,6558,3190,23410,5530,5532,9367,706,10015,55696,9722,5108,2631,5873,7984,160518,57214…	284,5321,3673,23400,64328,5584,51768,9585	ANGPT1,PLA2G4A,ITGA2,ATP13A2,XPO4,PRKCI,TM7SF3,KIF20B,EP300,ALG10B,DMAP1,KCNN4,ACTB,AHSG,SIRT1,UNC13B,PGAP1,ATP1B1,SLC30A3,ERGIC3,RXRA,SNCA,EHD1,CBL,EGFR,PRKCZ,CASK,HTT,SERPINE1,UBR5,HDAC3,SMAD3,SDCBP,IRS1,CD2AP,STK39,MECP2,SYT7,GNA11,EIPR1,DMD,LILRA5,AP2M1,AKT1,TRIM28,LPCAT3,VPS11,ABCA1,LYAR,AP1G1,TCAF1,SCYL2,GPS2,MAVS,CREB1,CD81,SYNE1,AXL,SMAD4,NUMA1,BIN1,SLC12A2,HNRNPK,SIRT3,PPP3CA,PPP3CB,RAB9…	ANGPT1,PLA2G4A,ITGA2,ATP13A2,XPO4,PRKCI,TM7SF3,KIF20B	effectsize_down	3.35135e-06	-4.64802	0.0442277	TRUE
GO_BP	GO:2000147	positive regulation of cell motility	605	248	3	284,3673,9585,57465,9448,23224,1793,9439,23411,9475,2896,4921,25836,23473,3162,1956,6239,4233,54566,5054,7329,4088,55749,55604,6386,27347,27161,64750,207,10013,23060,4851,8766,23075,389,3690,3146,59,4313,4323,54434,5530,9922,57214,7082,25777,5335,5328,7048,57669,1969,5216,2260,153090,285966,4162,23332,2043,6678,10982,3678,4150,22902,5578,81,55140,8717,8829,472,9693,1012,284361,14,961,2771,1398,70…	284,3673,9585	ANGPT1,ITGA2,KIF20B,TBC1D24,MAP4K4,SYNE2,DOCK1,MED23,SIRT1,ROCK2,GRN,DDR2,NIPBL,CAPN7,HMOX1,EGFR,RREB1,MET,EPB41L4B,SERPINE1,UBE2I,SMAD3,CCAR1,CARMIL1,SDCBP,STK39,AGO2,SMURF2,AKT1,HDAC6,ZNF609,NOTCH1,RAB11A,SWAP70,RHOC,ITGB3,HMGB1,ACTA2,MMP2,MMP14,SSH1,PPP3CA,IQSEC1,CEMIP,TJP1,SUN2,PLCG1,PLAU,TGFBR2,EPB41L5,EPHA2,PFN1,FGFR1,DAB2IP,TCAF2,MCAM,CLASP1,EPHA4,SPARC,MAPRE2,ITGA5,MAZ,RUFY3,PRKCA,ACTN4,E…	ANGPT1,ITGA2,KIF20B	effectsize_down	3.60688e-06	-4.63284	0.0476	TRUE
GO_BP	GO:0072359	circulatory system development	1227	460	8	6092,284,286204,7373,29072,5469,26057,4627,2033,10427,6604,81031,6416,7716,8710,4015,3516,23411,9475,2050,2896,25836,8642,10038,800,2701,657,3162,1956,2049,57216,3276,6299,5054,8841,10298,23363,4088,4763,1605,5111,7528,5754,4204,5925,2767,79147,27161,5339,207,5315,53615,1284,4087,7468,9782,4851,861,26523,1385,6692,182,10611,1786,341640,56005,3690,59,23345,4313,4089,5797,6443,4323,3192,6558,170506…	6092,284,286204,7373,29072,5469,26057,4627	ROBO2,ANGPT1,CRB2,COL14A1,SETD2,MED1,ANKRD17,MYH9,EP300,SEC24B,SMARCD3,SLC2A10,MAP2K4,VEZF1,SERPINB7,LOX,RBPJ,SIRT1,ROCK2,EPHB4,GRN,NIPBL,DCHS1,PARP2,CALD1,GJA4,BMPR1A,HMOX1,EGFR,EPHB3,VANGL2,PRMT1,SALL1,SERPINE1,HDAC3,PAK4,OBSL1,SMAD3,NF1,DAG1,PCNA,YY1,PTK7,MECP2,RB1,GNA11,FKRP,AGO2,PLEC,AKT1,PKM,MBD3,COL4A2,SMAD2,NSD2,MATR3,NOTCH1,RUNX1,AGO1,CREB1,SPINT1,JAG1,PDLIM5,DNMT1,FREM2,MYDGF,ITGB3,ACTA…	ROBO2,ANGPT1,CRB2,COL14A1,SETD2,MED1,ANKRD17,MYH9	effectsize_down	3.85263e-06	-4.61918	0.0508431	FALSE
GO_BP	GO:0071168	protein localization to chromatin	59	27	3	23613,29072,112869,23272,55506,25836,222229,200558,5885,4436,23063,3009,51535,7443,142,1025,9555,3012,121504,80124,4796,10856,221496,91782,23558,7415,51548	23613,29072,112869	ZMYND8,SETD2,SGF29,TASOR,MACROH2A2,NIPBL,LRWD1,APLF,RAD21,MSH2,WAPL,H1-5,PPHLN1,VRK1,PARP1,CDK9,MACROH2A1,H2AC8,H4C16,VCPIP1,TONSL,RUVBL2,LEMD2,CHMP7,WBP2,VCP,SIRT6	ZMYND8,SETD2,SGF29	effectsize_up	4.00919e-06	4.61091	0.0529093	FALSE
GO_BP	GO:0000003	reproduction	1535	485	11	6092,3673,29127,93185,10844,4292,51804,5469,9183,7283,4627,5819,10658,5073,221656,8451,51434,6305,27175,6595,2177,1459,89876,10116,2879,51433,3516,23411,54890,7156,10497,10735,8239,55726,51247,25836,10038,6599,6874,10919,29844,23424,22803,23780,10426,7153,24149,867,10403,657,7155,55342,1956,3691,3301,26528,6299,7707,7536,5987,114791,10179,546,91746,10096,57599,6777,200558,9126,5111,7528,5000,4204…	6092,3673,29127,93185,10844,4292,51804,5469,9183,7283,4627	ROBO2,ITGA2,RACGAP1,IGSF8,TUBGCP2,MLH1,SIX4,MED1,ZW10,TUBG1,MYH9,NECTIN2,CELF1,PARN,KDM1B,CUL4A,ANAPC7,SBF1,TUBG2,SMARCA2,FANCD2,CSNK2A2,CFAP91,FEM1B,GPX4,ANAPC5,RBPJ,SIRT1,ALKBH5,TOP3A,UNC13B,STAG2,USP9X,INTS13,PAIP2,NIPBL,PARP2,SMARCC1,TAF4,EHMT2,TFPT,TDRD7,XRN2,APOL2,TUBGCP3,TOP2A,ZNF318,CBL,NDC80,BMPR1A,TOP2B,STRBP,EGFR,ITGB4,DNAJA1,DAZAP1,SALL1,ZNF148,SF1,TRIM27,TUBGCP5,RBM7,ATRX,YTHDC1,ACTR…	ROBO2,ITGA2,RACGAP1,IGSF8,TUBGCP2,MLH1,SIX4,MED1,ZW10,TUBG1,MYH9	effectsize_up	4.24765e-06	4.59888	0.0560563	FALSE
GO_BP	GO:0016477	cell migration	1610	647	13	284,286204,3673,9928,3868,23613,29072,10844,51804,5584,10487,9585,4627,79685,57465,9448,23314,23224,56254,5586,4301,1793,4015,9439,23411,9475,29956,2239,8239,2050,2896,23143,51466,4921,5792,25836,8642,23473,1600,22854,7414,6383,1641,1496,8452,200576,657,7155,3162,221927,1956,23189,5590,3691,2049,3796,57216,8394,6239,8861,4233,57591,1952,54566,5054,57826,57449,7329,10298,6223,4088,55749,4763,84892…	284,286204,3673,9928,3868,23613,29072,10844,51804,5584,10487,9585,4627	ANGPT1,CRB2,ITGA2,KIF14,KRT16,ZMYND8,SETD2,TUBGCP2,SIX4,PRKCI,CAP1,KIF20B,MYH9,SAP30L,TBC1D24,MAP4K4,SATB2,SYNE2,RNF20,PKN2,AFDN,DOCK1,LOX,MED23,SIRT1,ROCK2,CERS2,GPC4,USP9X,EPHB4,GRN,LRCH1,EVL,DDR2,PTPRF,NIPBL,DCHS1,CAPN7,DAB1,NTNG1,VCL,SDC2,DCX,CTNNA2,CUL3,PIKFYVE,BMPR1A,TOP2B,HMOX1,BRAT1,EGFR,KANK1,PRKCZ,ITGB4,EPHB3,KIF2A,VANGL2,PIP5K1A,RREB1,LDB1,MET,MRTFA,CELSR2,EPB41L4B,SERPINE1,RAP2C,PLEKH…	ANGPT1,CRB2,ITGA2,KIF14,KRT16,ZMYND8,SETD2,TUBGCP2,SIX4,PRKCI,CAP1,KIF20B,MYH9	effectsize_down	4.42891e-06	-4.59017	0.0584484	FALSE
GO_BP	GO:1901566	organonitrogen compound biosynthetic process	1800	1056	5	284,5321,3673,10492,23192,5976,144245,54901,6741,122622,1656,81031,55695,23019,26065,4686,56952,6164,8611,54956,6208,25973,54890,514,29956,9397,80055,51247,55520,5198,4704,26024,56478,55312,6622,55152,23181,6231,60496,6141,6205,6154,6156,1956,8833,4953,6136,6230,22929,58478,6132,55627,10135,9653,3276,8861,6228,1981,2730,8872,11001,1915,6223,5610,10327,84892,23,8518,4536,3035,79581,9939,9553,14998…	284,5321,3673,10492,23192	ANGPT1,PLA2G4A,ITGA2,SYNCRIP,ATG4B,UPF1,ALG10B,CDKAL1,SSB,ADSS1,DDX6,SLC2A10,NSUN5,CNOT1,LSM14A,NCBP1,PRTFDC1,RPL34,PLPP1,PARP16,RPS14,PARS2,ALKBH5,ATP5F1E,CERS2,NMT2,PGAP1,PAIP2,ELAC1,PFAS,NDUFA9,PTCD1,EIF4ENIF1,RFK,SNCA,DALRD3,DIP2A,RPS26,AASDHPPT,RPL18,RPS11,RPL26,RPL30,EGFR,GMPS,ODC1,RPL12,RPS25,SEPHS1,ENOPH1,RPL8,SMPD4,NAMPT,HS2ST1,PRMT1,LDB1,RPS23,EIF4G1,GCLM,CDC123,SLC27A2,EEF1A1,RPS19,EIF…	ANGPT1,PLA2G4A,ITGA2,SYNCRIP,ATG4B	effectsize_down	4.47146e-06	-4.58817	0.0590099	FALSE
GO_BP	GO:0045229	external encapsulating structure organization	332	124	3	1303,7373,50509,81031,4015,4921,4088,4763,1605,23187,5925,79147,1284,2670,4851,861,6692,3690,388697,4313,4089,4323,10549,79709,27031,285590,27035,1287,4035,23332,5806,5768,4629,649,8985,10491,7046,23122,81577,60626,4791,10049,871,858,60681,51144,102,2683,10585,90102,1277,81792,302,7045,5033,1282,857,3913,10609,7092,4811,11117,7093,3688,4643,1289,57326,3915,149371,3912,55624,57589,30001,2191,6662,…	1303,7373,50509	COL12A1,COL14A1,COL5A3,SLC2A10,LOX,DDR2,SMAD3,NF1,DAG1,PHLDB1,RB1,FKRP,COL4A2,GFAP,NOTCH1,RUNX1,SPINT1,ITGB3,HRNR,MMP2,SMAD4,MMP14,PRDX4,COLGALT1,NPHP3,SH3PXD2B,NOX1,COL4A5,LRP1,CLASP1,PTX3,QSOX1,MYH11,BMP1,PLOD3,CRTAP,TGFBR1,CLASP2,GFOD2,RIC8A,NFKB2,DNAJB6,SERPINH1,CAV2,FKBP10,HSD17B12,ADAM10,B4GALT1,POMT1,PHLDB2,COL1A1,ADAMTS12,ANXA2,TGFBI,P4HA1,COL4A1,CAV1,LAMB2,P3H4,TLL1,NID1,EMILIN1,TLL2,ITG…	COL12A1,COL14A1,COL5A3	effectsize_down	4.75593e-06	-4.57528	0.0627639	FALSE
GO_BP	GO:0007623	circadian rhythm	204	81	1	22992,2033,9611,23411,9475,8239,6421,4704,7153,10743,1956,10135,8841,7150,2767,25942,83759,8473,5927,1642,5500,23239,7298,5599,1385,3184,9112,5562,3065,142,4297,3192,9967,57805,5591,5602,1859,10075,7874,983,5728,112464,8087,7337,9500,4841,463,10514,3066,23064,23435,23077,56339,55269,129521,5499,5371,4669,5501,83594,10533,50865,23291,9456,5563,2776,445,10419,2673,1453,1454,3615,196,2475,5601,2932,…	22992	KDM2A,EP300,NCOR1,SIRT1,ROCK2,USP9X,SFPQ,NDUFA9,TOP2A,RAI1,EGFR,NAMPT,HDAC3,TOP1,GNA11,SIN3A,RBM4B,OGT,KDM5A,DDB1,PPP1CB,PHLPP1,TYMS,MAPK8,CREB1,HNRNPD,MTA1,PRKAA1,HDAC1,PARP1,KMT2A,HNRNPU,THRAP3,CCAR2,PRKDC,MAPK10,DYRK1A,HUWE1,USP7,CDK1,PTEN,CAVIN3,FXR1,UBE3A,MAGED1,NONO,ZFHX3,MYBBP1A,HDAC2,SETX,TARDBP,MYCBP2,METTL3,PSPC1,NMS,PPP1CA,PML,NAGLU,PPP1CC,NUDT12,ATG7,HEBP1,FBXW11,HOMER1,PRKAA2,GNAQ,AS…	KDM2A	effectsize_up	4.852e-06	4.57109	0.0640319	FALSE
GO_BP	GO:0015711	organic anion transport	449	146	1	5321,81031,4257,118980,6509,1381,6622,124565,11001,4763,57282,79581,207,94081,2670,55238,23169,5562,60386,10999,6558,347734,121260,57181,26503,6507,120103,6522,5608,81855,10166,2180,1468,961,1836,1201,10478,9368,9536,788,51000,7057,8034,25874,8140,348,5825,114789,83733,2173,6541,80772,10237,51542,8604,51024,22930,292,11182,32,2058,5663,8671,293,29988,23516,10550,89845,51706,8884,8714,3688,6520,65…	5321	PLA2G4A,SLC2A10,MGST1,SFXN2,SLC1A4,CRABP1,SNCA,SLC38A10,SLC27A2,NF1,SLC4A10,SLC52A2,AKT1,SFXN1,GFAP,SLC38A7,SLC35D1,PRKAA1,SLC25A19,SLC27A4,SLC12A2,SLC35B2,SLC15A4,SLC39A10,SLC17A5,SLC1A3,SLC36A4,SLC4A2,MAP2K6,SFXN3,SLC25A15,ACSL1,SLC25A10,CD47,SLC26A2,CLN3,SLC25A17,NHERF1,PTGES,SLC25A20,SLC35B3,THBS1,SLC25A16,MPC2,SLC7A5,APOE,ABCD3,SLC25A25,SLC25A18,FABP7,SLC7A1,CPTP,SLC35B1,VPS54,SLC25A12,FIS1,…	PLA2G4A	effectsize_down	4.89802e-06	-4.56911	0.0646392	FALSE
GO_BP	GO:0071459	protein localization to chromosome, centromeric region	40	15	2	9183,23137,283489,55055,5925,9735,3550,983,9184,10664,55920,9212,3012,121504,51112	9183,23137	ZW10,SMC5,CHAMP1,ZWILCH,RB1,KNTC1,IK,CDK1,BUB3,CTCF,RCC2,AURKB,H2AC8,H4C16,TRAPPC12	ZW10,SMC5	effectsize_up	5.33141e-06	4.55131	0.0703586	FALSE
GO_BP	GO:0032508	DNA duplex unwinding	79	54	0	5976,56897,5982,9837,7153,51008,5985,4173,63922,4171,4172,4175,5984,4174,9400,4176,22907,5983,2547,79075,170506,1660,7520,64785,2071,84296,57697,84164,23064,1654,4361,10973,10146,10923,10856,5965,2966,11277,10111,4331,8607,92675,4683,1653,3159,9557,57680,5813,6832,2068,6742,55345,89797,1763		UPF1,WRNIP1,RFC2,GINS1,TOP2A,ASCC1,RFC5,MCM4,CHTF18,MCM2,MCM3,MCM6,RFC4,MCM5,RECQL5,MCM7,DHX30,RFC3,XRCC6,DSCC1,DHX36,DHX9,XRCC5,GINS3,ERCC3,GINS4,FANCM,ASCC2,SETX,DDX3X,MRE11,ASCC3,G3BP1,SUB1,RUVBL2,RECQL,GTF2H2,TREX1,RAD50,MNAT1,RUVBL1,DTD1,NBN,DDX1,HMGA1,CHD1L,CHD8,PURA,SUPV3L1,ERCC2,SSBP1,ZGRF1,NAV2,DNA2		effectsize_up	5.65646e-06	4.53884	0.0746483	FALSE
GO_BP	GO:0006629	lipid metabolic process	1394	606	6	5321,160428,220,5469,57552,9588,144245,84668,253558,8611,10901,2879,9611,23411,29956,23541,80055,26137,55856,23780,6622,23049,200576,1956,55627,8394,7536,11001,59342,27429,10327,6777,3667,4204,5297,64419,80271,10577,8776,79147,26020,8473,3992,622,55862,9926,207,10162,26063,84803,79796,4706,19,145567,23396,131118,54982,10903,2874,1385,9807,5164,10555,5562,2629,594,2222,10999,51109,6646,83752,8396,…	5321,160428,220,5469,57552,9588	PLA2G4A,ALDH1L2,ALDH1A3,MED1,NCEH1,PRDX6,ALG10B,HYCC1,LCLAT1,PLPP1,DHRS4,GPX4,NCOR1,SIRT1,CERS2,SEC14L2,PGAP1,ZBTB20,ACOT13,APOL2,SNCA,SMG1,PIKFYVE,EGFR,SMPD4,PIP5K1A,SF1,SLC27A2,SCPEP1,HTRA2,AKR1A1,STAT5B,IRS1,MECP2,PI4KA,MTMR14,ITPKC,NPC2,MTMR1,FKRP,LRP10,OGT,FADS1,BDH1,ECHDC1,LPGAT1,AKT1,LPCAT3,DECR2,GPAT3,ALG9,NDUFAB1,ABCA1,TTC7B,PIP5K1C,DNAJC19,CLN6,MTMR11,GPS2,CREB1,IP6K1,PDK2,AGPAT2,PRKAA1…	PLA2G4A,ALDH1L2,ALDH1A3,MED1,NCEH1,PRDX6	effectsize_down	6.24477e-06	-4.51793	0.0824122	FALSE
GO_BP	GO:0010817	regulation of hormone levels	539	157	3	220,5469,51768,10901,1956,59342,6777,3667,9066,2767,25942,7260,4087,5894,1385,51109,4089,51092,23410,5530,5532,706,5034,2260,57555,54884,6422,590,5566,5208,7367,8655,818,26056,10196,1508,9230,3295,1588,10765,5861,9854,65266,51144,572,102,405,5587,23435,8723,65220,25874,8140,79154,1601,11315,252983,81555,64855,3033,7110,4669,231,51170,80223,23516,6520,56943,6567,27122,3028,84522,65985,1609,8879,95…	220,5469,51768	ALDH1A3,MED1,TM7SF3,DHRS4,EGFR,SCPEP1,STAT5B,IRS1,SYT7,GNA11,SIN3A,EIPR1,SMAD2,RAF1,CREB1,RDH11,SMAD4,SIDT2,SIRT3,PPP3CA,PPP3CB,TSPO,P4HB,FGFR1,NLGN2,RETSAT,SFRP1,BCHE,PRKACA,PFKFB2,UGT2B17,DYNLL1,CAMK2G,RAB11FIP5,PRMT3,CTSB,RAB11B,HSD17B4,CYP19A1,KDM5B,RAB1A,C2CD2L,WNK4,HSD17B12,BAD,ADAM10,ARNT,PRKD1,TARDBP,SNX4,NADK,MPC2,SLC7A5,DHRS11,DAB2,PARK7,STXBP4,YIPF5,NIBAN2,HADH,TMF1,NAGLU,AKR1B1,HSD17B…	ALDH1A3,MED1,TM7SF3	effectsize_down	6.82618e-06	-4.49904	0.0900852	FALSE
GO_BP	GO:0002526	acute inflammatory response	109	24	0	55829,197,23780,3133,7037,12,3988,2950,9536,2683,2335,11315,2,5547,9180,196527,445,5005,5294,2131,3572,25807,90,2152		SELENOS,AHSG,APOL2,HLA-E,TFRC,SERPINA3,LIPA,GSTP1,PTGES,B4GALT1,FN1,PARK7,A2M,PRCP,OSMR,ANO6,ASS1,ORM2,PIK3CG,EXT1,IL6ST,RHBDD3,ACVR1,F3		effectsize_down	7.10076e-06	-4.49065	0.0937087	FALSE
GO_BP	GO:1901991	negative regulation of mitotic cell cycle phase transition	194	83	3	1063,9183,25949,891,55795,65123,10403,6154,55055,25793,79577,5925,5885,9735,1017,3550,1111,8883,55743,84861,55031,6118,29117,79184,835,5591,8379,4085,51347,983,57551,9184,5728,9319,57405,163859,472,7175,51065,29997,1739,51322,51143,123879,51451,147841,9212,56984,26058,79960,83540,9577,4361,5371,51379,29086,51720,57099,3275,11277,10111,80279,9344,7465,2273,4683,595,677,7756,84936,60561,25959,5311,…	1063,9183,25949	CENPF,ZW10,SYF2,CCNB1,PCID2,INTS3,NDC80,RPL26,ZWILCH,FBXO7,CDC73,RB1,RAD21,KNTC1,CDK2,IK,CHEK1,NAE1,CHFR,KLHL22,USP47,RPA2,BRD7,BRCC3,CASP2,PRKDC,MAD1L1,MAD2L1,TAOK3,CDK1,TAOK1,BUB3,PTEN,TRIP13,SPC25,SDE2,ATM,TPR,RPS27L,NOP53,DLG1,WAC,DYNC1LI1,DCUN1D3,LCMT1,SPC24,AURKB,PSMG2,GIGYF2,JADE1,NUF2,BABAM2,MRE11,PML,CRLF3,BABAM1,UIMC1,AVEN,PRMT2,TREX1,RAD50,CDK5RAP3,TAOK2,WEE1,FHL1,NBN,CCND1,ZFP36L1,ZNF…	CENPF,ZW10,SYF2	effectsize_up	7.35273e-06	4.48321	0.097034	FALSE
GO_BP	GO:2000278	regulation of DNA biosynthetic process	114	68	0	5073,55135,64769,5982,11143,5985,7014,5111,84289,4931,4221,63922,7027,7203,5984,1111,11232,54552,5983,3326,3184,23293,79075,3192,3178,3181,545,7520,55226,92345,5394,3183,472,143,9212,11284,10728,79960,65057,1736,64855,22948,25865,1499,2185,10575,54464,6950,10694,5595,10574,27000,908,5594,6714,2671,1545,2247,3320,140609,10576,5159,25970,4216,5609,1026,54984,79991		PARN,WRAP53,MEAF6,RFC2,KAT7,RFC5,TERF2,PCNA,ING5,NVL,MEN1,CHTF18,TFDP1,CCT3,RFC4,CHEK1,POLG2,GNL3L,RFC3,HSP90AB1,HNRNPD,SMG6,DSCC1,HNRNPU,HNRNPA1,HNRNPA2B1,ATR,XRCC5,NAT10,NAF1,EXOSC10,HNRNPC,ATM,PARP4,AURKB,PNKP,PTGES3,JADE1,ACD,DKC1,NIBAN2,CCT5,PRKD2,CTNNB1,PTK2B,CCT4,XRN1,TCP1,CCT8,MAPK3,CCT7,DNAJC2,CCT6A,MAPK1,SRC,GFER,CYP1B1,FGF2,HSP90AA1,NEK7,CCT2,PDGFRB,SH2B1,MAP3K4,MAP2K7,CDKN1A,PINX1,STN1		effectsize_up	7.64362e-06	4.47493	0.100873	FALSE
GO_BP	GO:0097237	cellular response to toxic substance	126	58	1	9588,55829,4257,2879,3040,84817,10327,51780,51109,10549,84293,5052,7296,83667,213,2950,9973,1719,2954,4258,9536,10058,348,11315,493869,2952,2936,373156,128,10935,10314,7295,6647,7837,847,51714,23530,10587,2671,2944,1728,6648,9446,2876,2946,4259,2882,9403,2098,25824,7001,2947,64359,84883,5783,538,29914,3045	9588	PRDX6,SELENOS,MGST1,GPX4,HBA2,TXNDC17,AKR1A1,KDM3B,RDH11,PRDX4,PRXL2A,PRDX1,TXNRD1,SESN2,ALB,GSTP1,CCS,DHFR,GSTZ1,MGST2,PTGES,ABCB6,APOE,PARK7,GPX8,GSTT1,GSR,GSTK1,ADH5,PRDX3,LANCL1,TXN,SOD1,PXDN,CAT,SELENOT,NNT,TXNRD2,GFER,GSTM1,NQO1,SOD2,GSTO1,GPX1,GSTM2,MGST3,GPX7,SELENOF,ESD,PRDX5,PRDX2,GSTM3,NXN,AIFM2,PTPN13,ATP7A,UBIAD1,HBD	PRDX6	effectsize_down	7.69728e-06	-4.47344	0.101581	FALSE
GO_BP	GO:0043436	oxoacid metabolic process	980	515	4	5321,160428,220,834,2033,122622,2879,25973,9611,23411,5198,26137,9759,6622,55152,60496,8833,4953,22929,58478,2730,11001,59342,10327,3667,3035,4204,57038,79147,2597,84706,8473,3992,23464,63826,55862,9926,207,84836,8459,5805,5315,26063,4706,55526,5164,2744,81889,80150,57103,5562,55256,594,10999,5188,83752,549,54938,159,873,37,26061,5232,3995,57412,22880,670,39,1491,145482,2109,4141,2593,3099,2110,5…	5321,160428,220,834	PLA2G4A,ALDH1L2,ALDH1A3,CASP1,EP300,ADSS1,GPX4,PARS2,NCOR1,SIRT1,PFAS,ZBTB20,HDAC4,SNCA,DALRD3,AASDHPPT,GMPS,ODC1,SEPHS1,ENOPH1,GCLM,SLC27A2,SCPEP1,AKR1A1,IRS1,HARS1,MECP2,RARS2,FKRP,GAPDH,GPT2,OGT,FADS1,GCAT,SRR,ECHDC1,LPGAT1,AKT1,ABHD14B,TPST2,PTS,PKM,DECR2,NDUFAB1,DHTKD1,PDK2,GLS,FAHD1,ASRGL1,TIGAR,PRKAA1,ADI1,BCKDHB,SLC27A4,GATB,LONP2,AUH,SARS2,ADSS2,CBR1,ACADVL,HACL1,PGK2,FADS3,AS3MT,MORC2,B…	PLA2G4A,ALDH1L2,ALDH1A3,CASP1	effectsize_down	7.78834e-06	-4.47092	0.102783	FALSE
GO_BP	GO:0001914	regulation of T cell mediated cytotoxicity	50	14	0	5819,3105,3133,3107,5532,3106,6891,5817,8772,51571,567,3123,8417,3136		NECTIN2,HLA-A,HLA-E,HLA-C,PPP3CB,HLA-B,TAP2,PVR,FADD,CYRIB,B2M,HLA-DRB1,STX7,HLA-H		effectsize_down	8.1662e-06	-4.46078	0.107769	FALSE
GO_BP	GO:1903076	regulation of protein localization to plasma membrane	108	72	1	5584,91461,2633,8878,60,1956,9528,1173,207,8301,4323,5621,4035,1969,26060,5296,5525,11079,9912,1201,1739,65266,1601,3958,2048,56850,598,5170,65267,1445,3688,5295,10580,10490,5780,3675,27032,3799,493,6711,2181,10399,29098,65125,8650,245812,391,26119,7040,10959,10857,64114,6810,7430,2042,10434,5357,25921,382,5583,1213,84687,27183,1020,8417,8500,55625,9482,5581,10519,51548,22841	5584	PRKCI,PKDCC,GBP1,SQSTM1,ACTB,EGFR,TMEM59,AP2M1,AKT1,PICALM,MMP14,PRNP,LRP1,EPHA2,APPL1,PIK3R2,PPP2R5A,RER1,ARHGAP44,CLN3,DLG1,WNK4,DAB2,LGALS3,EPHB2,GRIPAP1,BCL2L1,PDPK1,WNK3,CSK,ITGB1,PIK3R1,SORBS1,VTI1B,PTPN9,ITGA3,ATP2C1,KIF5B,ATP2B4,SPTBN1,ACSL3,RACK1,RANGRF,WNK1,NUMB,CNPY4,RHOG,LDLRAP1,TGFB1,TMED2,PGRMC1,TMBIM1,STX4,EZR,EPHA3,LYPLA1,PLS1,ZDHHC5,ARF6,PRKCH,CLTC,PPP1R9B,VPS4A,CDK5,STX7,PPFIA1,…	PRKCI	effectsize_down	8.3685e-06	-4.45553	0.110439	FALSE
GO_BP	GO:1901992	positive regulation of mitotic cell cycle phase transition	99	46	2	26057,9787,891,8451,11065,51434,6604,57504,51433,4921,8452,1956,5356,1981,6241,5925,23476,25942,7027,207,8766,5087,51692,983,286053,3306,8697,1019,56257,6240,8881,55920,50484,1654,7325,8450,57521,29766,9525,5962,351,595,11331,6868,23276,9587	26057,9787	ANKRD17,DLGAP5,CCNB1,CUL4A,UBE2C,ANAPC7,SMARCD3,MTA3,ANAPC5,DDR2,CUL3,EGFR,PLRG1,EIF4G1,RRM2,RB1,BRD4,SIN3A,TFDP1,AKT1,RAB11A,PBX1,CPSF3,CDK1,NSMCE2,HSPA2,CDC23,CDK4,MEPCE,RRM1,CDC16,RCC2,RRM2B,DDX3X,UBE2E2,CUL4B,RPTOR,TMOD3,VPS4B,RDX,APP,CCND1,PHB2,ADAM17,KLHL18,MAD2L1BP	ANKRD17,DLGAP5	effectsize_up	8.50987e-06	4.45194	0.112305	FALSE
GO_BP	GO:0016073	snRNA metabolic process	57	39	1	23517,81556,65123,55726,92105,55596,23016,10179,79066,23404,26512,1022,80789,57508,56915,51574,7702,5393,55756,11340,55174,56257,114034,5394,55656,26173,57117,1736,54512,203522,118460,54973,54862,55505,51010,25896,55651,79871,64852	23517	MTREX,INTS14,INTS3,INTS13,INTS4,ZCCHC8,EXOSC7,RBM7,METTL16,EXOSC2,INTS6,CDK7,INTS5,INTS2,EXOSC5,LARP7,ZNF143,EXOSC9,INTS9,EXOSC8,INTS10,MEPCE,TOE1,EXOSC10,INTS8,INTS1,INTS12,DKC1,EXOSC4,INTS6L,EXOSC6,INTS11,CC2D1A,NOP10,EXOSC3,INTS7,NHP2,RPAP2,TUT1	MTREX	effectsize_up	8.78182e-06	4.44518	0.115894	FALSE
GO_BP	GO:0002474	antigen processing and presentation of peptide antigen via MHC class I	37	16	0	3105,3133,3107,2923,3106,6892,6891,6890,811,51128,4012,3416,51752,567,3551,3136		HLA-A,HLA-E,HLA-C,PDIA3,HLA-B,TAPBP,TAP2,TAP1,CALR,SAR1B,LNPEP,IDE,ERAP1,B2M,IKBKB,HLA-H		effectsize_down	9.1023e-06	-4.43747	0.120123	FALSE
GO_BP	GO:1990748	cellular detoxification	117	56	1	9588,55829,4257,2879,3040,84817,10327,51780,51109,10549,84293,5052,7296,83667,213,2950,9973,1719,2954,4258,9536,10058,348,11315,493869,2952,2936,373156,128,10935,10314,7295,6647,7837,847,51714,23530,10587,2944,1728,6648,9446,2876,2946,4259,2882,9403,2098,25824,7001,2947,64359,84883,538,29914,3045	9588	PRDX6,SELENOS,MGST1,GPX4,HBA2,TXNDC17,AKR1A1,KDM3B,RDH11,PRDX4,PRXL2A,PRDX1,TXNRD1,SESN2,ALB,GSTP1,CCS,DHFR,GSTZ1,MGST2,PTGES,ABCB6,APOE,PARK7,GPX8,GSTT1,GSR,GSTK1,ADH5,PRDX3,LANCL1,TXN,SOD1,PXDN,CAT,SELENOT,NNT,TXNRD2,GSTM1,NQO1,SOD2,GSTO1,GPX1,GSTM2,MGST3,GPX7,SELENOF,ESD,PRDX5,PRDX2,GSTM3,NXN,AIFM2,ATP7A,UBIAD1,HBD	PRDX6	effectsize_down	9.59677e-06	-4.42606	0.126649	FALSE
GO_BP	GO:0030198	extracellular matrix organization	330	123	3	1303,7373,50509,81031,4015,4921,4088,4763,1605,23187,5925,79147,1284,2670,4851,861,6692,3690,4313,4089,4323,10549,79709,27031,285590,27035,1287,4035,23332,5806,5768,4629,649,8985,10491,7046,23122,81577,60626,4791,10049,871,858,60681,51144,102,2683,10585,90102,1277,81792,302,7045,5033,1282,857,3913,10609,7092,4811,11117,7093,3688,4643,1289,57326,3915,149371,3912,55624,57589,30001,2191,6662,25,1278…	1303,7373,50509	COL12A1,COL14A1,COL5A3,SLC2A10,LOX,DDR2,SMAD3,NF1,DAG1,PHLDB1,RB1,FKRP,COL4A2,GFAP,NOTCH1,RUNX1,SPINT1,ITGB3,MMP2,SMAD4,MMP14,PRDX4,COLGALT1,NPHP3,SH3PXD2B,NOX1,COL4A5,LRP1,CLASP1,PTX3,QSOX1,MYH11,BMP1,PLOD3,CRTAP,TGFBR1,CLASP2,GFOD2,RIC8A,NFKB2,DNAJB6,SERPINH1,CAV2,FKBP10,HSD17B12,ADAM10,B4GALT1,POMT1,PHLDB2,COL1A1,ADAMTS12,ANXA2,TGFBI,P4HA1,COL4A1,CAV1,LAMB2,P3H4,TLL1,NID1,EMILIN1,TLL2,ITGB1,MY…	COL12A1,COL14A1,COL5A3	effectsize_down	9.73244e-06	-4.42303	0.128439	FALSE
GO_BP	GO:0043062	extracellular structure organization	331	123	3	1303,7373,50509,81031,4015,4921,4088,4763,1605,23187,5925,79147,1284,2670,4851,861,6692,3690,4313,4089,4323,10549,79709,27031,285590,27035,1287,4035,23332,5806,5768,4629,649,8985,10491,7046,23122,81577,60626,4791,10049,871,858,60681,51144,102,2683,10585,90102,1277,81792,302,7045,5033,1282,857,3913,10609,7092,4811,11117,7093,3688,4643,1289,57326,3915,149371,3912,55624,57589,30001,2191,6662,25,1278…	1303,7373,50509	COL12A1,COL14A1,COL5A3,SLC2A10,LOX,DDR2,SMAD3,NF1,DAG1,PHLDB1,RB1,FKRP,COL4A2,GFAP,NOTCH1,RUNX1,SPINT1,ITGB3,MMP2,SMAD4,MMP14,PRDX4,COLGALT1,NPHP3,SH3PXD2B,NOX1,COL4A5,LRP1,CLASP1,PTX3,QSOX1,MYH11,BMP1,PLOD3,CRTAP,TGFBR1,CLASP2,GFOD2,RIC8A,NFKB2,DNAJB6,SERPINH1,CAV2,FKBP10,HSD17B12,ADAM10,B4GALT1,POMT1,PHLDB2,COL1A1,ADAMTS12,ANXA2,TGFBI,P4HA1,COL4A1,CAV1,LAMB2,P3H4,TLL1,NID1,EMILIN1,TLL2,ITGB1,MY…	COL12A1,COL14A1,COL5A3	effectsize_down	9.73244e-06	-4.42303	0.128439	FALSE
GO_BP	GO:0006082	organic acid metabolic process	986	516	4	5321,160428,220,834,2033,122622,2879,25973,9611,23411,5198,26137,9759,6622,55152,60496,8833,4953,22929,58478,2730,11001,59342,10327,6777,3667,3035,4204,57038,79147,2597,84706,8473,3992,23464,63826,55862,9926,207,84836,8459,5805,5315,26063,4706,55526,5164,2744,81889,80150,57103,5562,55256,594,10999,5188,83752,549,54938,159,873,37,26061,5232,3995,57412,22880,670,39,1491,145482,2109,4141,2593,3099,2…	5321,160428,220,834	PLA2G4A,ALDH1L2,ALDH1A3,CASP1,EP300,ADSS1,GPX4,PARS2,NCOR1,SIRT1,PFAS,ZBTB20,HDAC4,SNCA,DALRD3,AASDHPPT,GMPS,ODC1,SEPHS1,ENOPH1,GCLM,SLC27A2,SCPEP1,AKR1A1,STAT5B,IRS1,HARS1,MECP2,RARS2,FKRP,GAPDH,GPT2,OGT,FADS1,GCAT,SRR,ECHDC1,LPGAT1,AKT1,ABHD14B,TPST2,PTS,PKM,DECR2,NDUFAB1,DHTKD1,PDK2,GLS,FAHD1,ASRGL1,TIGAR,PRKAA1,ADI1,BCKDHB,SLC27A4,GATB,LONP2,AUH,SARS2,ADSS2,CBR1,ACADVL,HACL1,PGK2,FADS3,AS3MT,…	PLA2G4A,ALDH1L2,ALDH1A3,CASP1	effectsize_down	9.896e-06	-4.41943	0.130597	FALSE
GO_BP	GO:0006898	receptor-mediated endocytosis	259	129	3	284,1785,10487,50618,6622,867,200576,1211,9892,5054,4074,51429,6386,83737,5898,1173,23396,8301,22848,4289,55681,29978,3690,975,2017,23345,7037,1759,3190,1212,5899,4035,55716,161,8976,967,85377,9779,7436,10203,2332,4908,1201,54874,23513,858,4043,156,60682,348,9260,5534,1601,408,1742,636,163,302,160,2060,857,821,3685,9026,3688,1175,5291,6453,8218,2966,4040,57720,1514,6653,5538,90416,3643,10244,5298…	284,1785,10487	ANGPT1,DNM2,CAP1,ITSN2,SNCA,CBL,PIKFYVE,CLTA,SNAP91,SERPINE1,M6PR,SNX9,SDCBP,ITCH,RALA,AP2M1,PIP5K1C,PICALM,AAK1,MKLN1,SCYL2,UBQLN2,ITGB3,CD81,CTTN,SYNE1,TFRC,DNM1,HNRNPK,CLTB,RALB,LRP1,LMBR1L,AP2A2,WASL,CD63,MICALL1,TBC1D5,VLDLR,CALCRL,FMR1,NTF3,CLN3,FNBP1L,SCRIB,CAV2,LRPAP1,GRK2,SMAP1,APOE,PDLIM7,PPP3R1,DAB2,ARRB1,DLG4,BICD1,AP2B1,ANXA2,AP2A1,EPS15,CAV1,CANX,ITGAV,HIP1R,ITGB1,AP2S1,PIK3CB,ITSN1…	ANGPT1,DNM2,CAP1	effectsize_down	1.02194e-05	-4.41248	0.134865	FALSE
GO_BP	GO:0051303	establishment of chromosome localization	112	68	6	1063,9928,29127,4292,9183,11004,891,283489,3835,8452,10403,55055,3833,5925,9735,23636,3837,27436,8766,22919,4926,3192,79980,8379,79003,9184,8697,23212,57405,256364,7320,472,22933,55920,81929,79643,11243,147841,23353,55201,9212,5119,83540,81565,1060,150465,25978,8678,54820,10540,51510,1778,27243,57132,91782,9525,51115,51652,29082,7756,10726,128866,51112,23172,27183,998,25936,54984	1063,9928,29127,4292,9183,11004	CENPF,KIF14,RACGAP1,MLH1,ZW10,KIF2C,CCNB1,CHAMP1,KIF22,CUL3,NDC80,ZWILCH,KIFC1,RB1,KNTC1,NUP62,KPNB1,EML4,RAB11A,MAPRE1,NUMA1,HNRNPU,DSN1,MAD1L1,MIS12,BUB3,CDC23,RRS1,SPC25,EML3,UBE2B,ATM,SIRT2,RCC2,SEH1L,CHMP6,PMF1,SPC24,SUN1,MAP1S,AURKB,CHMP1A,NUF2,NDEL1,CENPC,TTL,CHMP2B,BECN1,NDE1,DCTN2,CHMP5,DYNC1H1,CHMP2A,CHMP1B,CHMP7,VPS4B,RMDN1,CHMP3,CHMP4A,ZNF207,NUDC,CHMP4B,TRAPPC12,ABRAXAS2,VPS4A,CDC42,…	CENPF,KIF14,RACGAP1,MLH1,ZW10,KIF2C	effectsize_up	1.10579e-05	4.39538	0.145932	FALSE
GO_BP	GO:0043603	amide metabolic process	1204	725	5	160428,3673,22978,57486,10492,5976,54901,6741,1656,55695,23019,26065,4686,6164,8611,54956,6208,25973,54890,9475,29956,51247,55520,26024,56478,6622,55152,23181,6231,60496,55915,6141,6205,6154,6156,1956,6136,6230,6132,55627,3276,6228,1981,2730,8872,11001,1915,6223,27429,5610,23,8518,3035,9939,9553,149986,57038,4116,83759,2597,8473,27161,1756,10987,55133,26986,6165,56919,207,10480,23191,55239,55132,…	160428,3673,22978,57486,10492	ALDH1L2,ITGA2,NT5C2,NLN,SYNCRIP,UPF1,CDKAL1,SSB,DDX6,NSUN5,CNOT1,LSM14A,NCBP1,RPL34,PLPP1,PARP16,RPS14,PARS2,ALKBH5,ROCK2,CERS2,PAIP2,ELAC1,PTCD1,EIF4ENIF1,SNCA,DALRD3,DIP2A,RPS26,AASDHPPT,LANCL2,RPL18,RPS11,RPL26,RPL30,EGFR,RPL12,RPS25,RPL8,SMPD4,PRMT1,RPS23,EIF4G1,GCLM,CDC123,SLC27A2,EEF1A1,RPS19,HTRA2,EIF2AK2,ABCF1,ELP1,HARS1,RBM8A,MRPL33,LSM14B,RARS2,MAGOH,RBM4B,GAPDH,OGT,AGO2,DMD,COPS5,SRBD1…	ALDH1L2,ITGA2,NT5C2,NLN,SYNCRIP	effectsize_down	1.1632e-05	-4.38437	0.153508	FALSE
GO_BP	GO:0010033	response to organic substance	2847	1166	15	6092,284,3070,3673,834,3709,29072,8986,5584,5469,51035,51768,8975,6598,10492,5976,2033,84676,55929,23314,6655,2633,6880,23019,29110,6416,55829,26065,55658,9101,8611,54956,10010,4257,2879,60,4801,197,4015,9611,23411,54834,9475,10497,7353,23143,4921,6599,26137,10919,6597,57332,9759,6938,6256,3040,6622,11143,55915,5355,1021,867,8452,10902,6879,7155,3162,8467,23677,22938,1956,23189,5590,2998,26273,33…	6092,284,3070,3673,834,3709,29072,8986,5584,5469,51035,51768,8975,6598,10492	ROBO2,ANGPT1,HELLS,ITGA2,CASP1,ITPR2,SETD2,RPS6KA4,PRKCI,MED1,UBXN1,TM7SF3,USP13,SMARCB1,SYNCRIP,UPF1,EP300,TRIM63,DMAP1,SATB2,SOS2,GBP1,TAF9,CNOT1,TBK1,MAP2K4,SELENOS,LSM14A,RNF126,USP8,PLPP1,PARP16,TANK,MGST1,GPX4,ACTB,NFYB,AHSG,LOX,NCOR1,SIRT1,GDAP2,ROCK2,UNC13B,UFD1,LRCH1,DDR2,SMARCC1,ZBTB20,EHMT2,SMARCA4,CBX8,HDAC4,TCF12,RXRA,HBA2,SNCA,KAT7,LANCL2,PLP2,CDK6,CBL,CUL3,BRD8,TAF7,TOP2B,HMOX1,SMA…	ROBO2,ANGPT1,HELLS,ITGA2,CASP1,ITPR2,SETD2,RPS6KA4,PRKCI,MED1,UBXN1,TM7SF3,USP13,SMARCB1,SYNCRIP	effectsize_down	1.17697e-05	-4.38181	0.155325	FALSE
GO_BP	GO:0030335	positive regulation of cell migration	578	242	3	284,3673,9585,57465,9448,23224,1793,9439,23411,9475,2896,4921,25836,23473,3162,1956,6239,4233,54566,5054,7329,4088,55749,55604,6386,27347,27161,64750,207,10013,23060,4851,8766,23075,389,3690,3146,59,4313,4323,54434,5530,9922,57214,7082,25777,5335,5328,7048,57669,1969,5216,2260,153090,285966,4162,23332,2043,6678,10982,3678,4150,22902,5578,81,55140,8717,8829,472,9693,1012,284361,14,961,2771,1398,70…	284,3673,9585	ANGPT1,ITGA2,KIF20B,TBC1D24,MAP4K4,SYNE2,DOCK1,MED23,SIRT1,ROCK2,GRN,DDR2,NIPBL,CAPN7,HMOX1,EGFR,RREB1,MET,EPB41L4B,SERPINE1,UBE2I,SMAD3,CCAR1,CARMIL1,SDCBP,STK39,AGO2,SMURF2,AKT1,HDAC6,ZNF609,NOTCH1,RAB11A,SWAP70,RHOC,ITGB3,HMGB1,ACTA2,MMP2,MMP14,SSH1,PPP3CA,IQSEC1,CEMIP,TJP1,SUN2,PLCG1,PLAU,TGFBR2,EPB41L5,EPHA2,PFN1,FGFR1,DAB2IP,TCAF2,MCAM,CLASP1,EPHA4,SPARC,MAPRE2,ITGA5,MAZ,RUFY3,PRKCA,ACTN4,E…	ANGPT1,ITGA2,KIF20B	effectsize_down	1.18917e-05	-4.37956	0.156934	FALSE
GO_BP	GO:0050708	regulation of protein secretion	269	97	2	23400,51768,3783,10497,1956,3667,3996,23607,9066,2767,7260,5910,64175,4345,51092,6558,23410,5530,5532,64215,57555,64083,6422,27236,5566,5208,8655,26056,7273,79651,9854,55691,10972,572,23435,65220,25874,348,54972,252983,4628,3033,399687,10059,5478,1595,80223,56943,4756,55737,84522,65985,10802,55204,8660,2746,10961,25930,84300,18,5211,3708,5781,6566,7042,7040,5213,90550,6810,5106,79971,79751,5481,5…	23400,51768	ATP13A2,TM7SF3,KCNN4,UNC13B,EGFR,IRS1,LLGL1,CD2AP,SYT7,GNA11,EIPR1,RAP1GDS1,P3H1,CD200,SIDT2,SLC12A2,SIRT3,PPP3CA,PPP3CB,DNAJC1,NLGN2,GOLPH3,SFRP1,ARFIP1,PRKACA,PFKFB2,DYNLL1,RAB11FIP5,TTN,RHBDF2,C2CD2L,FRMD4A,TMED10,BAD,TARDBP,NADK,MPC2,APOE,TMEM132A,STXBP4,MYH10,HADH,MYO18A,DNM1L,PPIA,CYP51A1,RAB11FIP1,ENY2,NEO1,VPS35,JAGN1,AACS,SEC24A,GOLPH3L,IRS2,GLUD1,ERP29,PTPN23,UQCC2,ABAT,PFKL,ITPR1,PTPN1…	ATP13A2,TM7SF3	effectsize_down	1.20945e-05	-4.37588	0.159611	FALSE
GO_BP	GO:0006337	nucleosome disassembly	19	15	1	6598,6604,6599,6597,11198,6605,8289,6602,6601,6749,6418,6603,83743,196528,3159	6598	SMARCB1,SMARCD3,SMARCC1,SMARCA4,SUPT16H,SMARCE1,ARID1A,SMARCD1,SMARCC2,SSRP1,SET,SMARCD2,GRWD1,ARID2,HMGA1	SMARCB1	effectsize_up	1.22199e-05	4.37363	0.161266	FALSE
GO_BP	GO:0070085	glycosylation	241	117	0	144245,84892,79147,8473,9528,84197,79796,11285,51809,23333,55568,2629,11041,84899,79053,10565,4124,9334,285203,256281,10724,55757,8813,51465,79868,286148,7841,8985,55858,10329,145173,5373,4122,26229,23275,1203,85365,2683,10585,9945,126792,4864,5238,64409,4247,2590,9526,56983,11261,4249,1603,3703,5663,79070,6184,4245,1798,9761,2801,201595,2589,143888,55624,170384,11253,54187,7991,80267,25839,23509…		ALG10B,POMGNT2,FKRP,OGT,TMEM59,POMK,ALG9,B4GALT7,GALNT7,DPY19L1,GALNT10,GBA1,B4GAT1,TMTC4,ALG8,ARFGEF1,MAN2A1,B4GALT5,EOGT,NUDT14,OGA,UGGT2,DPM1,UBE2J1,ALG13,DPY19L4,MOGS,PLOD3,TMEM165,RXYLT1,B3GLCT,PMM2,MAN2A2,B3GAT3,POFUT2,CLN5,ALG2,B4GALT1,POMT1,GFPT2,B3GALT6,NPC1,PGM3,GALNT17,MGAT2,GALNT2,MPDU1,POGLUT1,CHP1,MGAT5,DAD1,STT3A,PSEN1,POGLUT2,RPN1,MGAT1,DPAGT1,MLEC,GOLGA2,STT3B,GALNT1,POGLUT3,POMG…		effectsize_down	1.22427e-05	-4.37322	0.161567	FALSE
GO_BP	GO:0051051	negative regulation of transport	462	180	1	284,91461,55829,6622,10971,5987,4763,6386,3667,27347,207,23191,4851,8301,23479,29978,4345,3690,3146,274,2887,8682,5530,29763,5532,706,5905,8724,51719,257364,7531,5167,6672,26060,285966,9341,55255,51684,801,5728,255057,6422,51465,27236,79693,7175,55529,961,2771,26056,2332,79651,55691,29934,65266,27248,10079,4043,9368,5587,7057,1265,348,11151,140775,4131,5534,3958,54899,9711,55198,1742,11315,288,30…	284	ANGPT1,PKDCC,SELENOS,SNCA,YWHAQ,TRIM27,NF1,SDCBP,IRS1,STK39,AKT1,CYFIP1,NOTCH1,PICALM,ISCU,UBQLN2,CD200,ITGB3,HMGB1,BIN1,GRB10,PEA15,PPP3CA,PACSIN3,PPP3CB,TSPO,RANGAP1,SNX3,CAB39,SNX33,YWHAE,ENPP1,SP100,APPL1,TCAF2,VAMP3,WDR41,SUFU,CALM1,PTEN,CBARP,SFRP1,UBE2J1,ARFIP1,YRDC,TPR,PIP4P2,CD47,GNAI2,RAB11FIP5,FMR1,RHBDF2,FRMD4A,SNX12,WNK4,ERLEC1,ATP9A,LRPAP1,NHERF1,PRKD1,THBS1,CNN2,APOE,CORO1A,SMCR8,M…	ANGPT1	effectsize_down	1.25496e-05	-4.36781	0.165617	FALSE
GO_BP	GO:0060341	regulation of cellular localization	986	534	9	284,23400,64328,23613,29072,51804,5584,51768,9585,55677,23207,2033,10527,10427,55929,91461,2633,55135,8878,26993,3783,9101,1459,4301,23369,60,9475,10497,2239,80055,57187,7414,51614,6622,10938,11143,6830,1956,5590,705,3301,4140,51100,1981,1952,10055,51366,8841,4088,27429,4763,1605,3667,3996,23607,1509,23028,4204,9066,10160,2767,4931,25942,7260,8473,9528,1173,4130,207,2037,10155,7203,23636,55823,74…	284,23400,64328,23613,29072,51804,5584,51768,9585	ANGPT1,ATP13A2,XPO4,ZMYND8,SETD2,SIX4,PRKCI,TM7SF3,KIF20B,IWS1,PLEKHM2,EP300,IPO7,SEC24B,DMAP1,PKDCC,GBP1,WRAP53,SQSTM1,AKAP8L,KCNN4,USP8,CSNK2A2,AFDN,PUM2,ACTB,ROCK2,UNC13B,GPC4,PGAP1,THOC2,VCL,ERGIC3,SNCA,EHD1,KAT7,SUPT6H,EGFR,PRKCZ,BYSL,DNAJA1,MARK3,SH3GLB1,EIF4G1,CELSR2,SAE1,UBR5,HDAC3,SMAD3,HTRA2,NF1,DAG1,IRS1,LLGL1,CD2AP,CTSD,KDM1A,MECP2,SYT7,FARP1,GNA11,NVL,SIN3A,EIPR1,OGT,TMEM59,AP2M1,MAP…	ANGPT1,ATP13A2,XPO4,ZMYND8,SETD2,SIX4,PRKCI,TM7SF3,KIF20B	effectsize_down	1.40546e-05	-4.34301	0.185478	FALSE
GO_BP	GO:0007040	lysosome organization	111	75	1	8804,2896,256471,200576,57192,9066,19,54982,2629,5532,84317,57617,3988,3916,55858,83871,527,89781,79643,1201,147007,1203,5119,54664,11151,3074,4669,65082,84067,25978,8678,535,51510,55004,3073,8546,51606,55737,7879,27243,11277,57132,91782,55207,1200,2055,9897,5538,2548,5298,51652,23557,23503,29082,9296,10159,128866,80208,2475,51552,84376,63894,26276,523,83985,950,411,3920,51382,53,8406,537,201163,…	8804	CREG1,GRN,MFSD8,PIKFYVE,MCOLN1,SYT7,ABCA1,CLN6,GBA1,PPP3CB,CCDC115,VPS18,LIPA,LAMP1,TMEM165,RAB34,ATP6V0C,HPS4,CHMP6,CLN3,TMEM199,CLN5,CHMP1A,TMEM106B,CORO1A,HEXB,NAGLU,VPS33A,FHIP1B,CHMP2B,BECN1,ATP6V0A1,CHMP5,LAMTOR1,HEXA,AP3B1,ATP6V1H,VPS35,RAB7A,CHMP2A,TREX1,CHMP1B,CHMP7,ARL8B,TPP1,CLN8,WASHC5,PPT1,GAA,PI4KB,CHMP3,SNAPIN,ZFYVE26,CHMP4A,ATP6V1F,ATP6AP2,CHMP4B,SPG11,MTOR,RAB14,HOOK3,VIPAS39,VPS…	CREG1	effectsize_down	1.4057e-05	-4.34297	0.18551	FALSE
GO_BP	GO:0080171	lytic vacuole organization	111	75	1	8804,2896,256471,200576,57192,9066,19,54982,2629,5532,84317,57617,3988,3916,55858,83871,527,89781,79643,1201,147007,1203,5119,54664,11151,3074,4669,65082,84067,25978,8678,535,51510,55004,3073,8546,51606,55737,7879,27243,11277,57132,91782,55207,1200,2055,9897,5538,2548,5298,51652,23557,23503,29082,9296,10159,128866,80208,2475,51552,84376,63894,26276,523,83985,950,411,3920,51382,53,8406,537,201163,…	8804	CREG1,GRN,MFSD8,PIKFYVE,MCOLN1,SYT7,ABCA1,CLN6,GBA1,PPP3CB,CCDC115,VPS18,LIPA,LAMP1,TMEM165,RAB34,ATP6V0C,HPS4,CHMP6,CLN3,TMEM199,CLN5,CHMP1A,TMEM106B,CORO1A,HEXB,NAGLU,VPS33A,FHIP1B,CHMP2B,BECN1,ATP6V0A1,CHMP5,LAMTOR1,HEXA,AP3B1,ATP6V1H,VPS35,RAB7A,CHMP2A,TREX1,CHMP1B,CHMP7,ARL8B,TPP1,CLN8,WASHC5,PPT1,GAA,PI4KB,CHMP3,SNAPIN,ZFYVE26,CHMP4A,ATP6V1F,ATP6AP2,CHMP4B,SPG11,MTOR,RAB14,HOOK3,VIPAS39,VPS…	CREG1	effectsize_down	1.4057e-05	-4.34297	0.18551	FALSE
GO_BP	GO:0051047	positive regulation of secretion	312	120	3	5321,23400,51768,3783,10497,6622,1956,6386,23607,9066,2767,164,1385,4089,6558,23410,5530,5532,9367,10015,5873,9545,2260,23332,57555,64083,5566,5608,5208,3916,8655,8618,1588,23122,7273,9854,55691,10972,572,9536,5587,23435,8723,156,6385,65220,25874,54972,1601,4628,302,7110,22930,399687,10059,5478,4282,55737,7879,65985,27243,10802,55204,6812,9525,8660,2746,6281,25930,6857,6696,51714,2181,6382,6845,1…	5321,23400,51768	PLA2G4A,ATP13A2,TM7SF3,KCNN4,UNC13B,SNCA,EGFR,SDCBP,CD2AP,SYT7,GNA11,AP1G1,CREB1,SMAD4,SLC12A2,SIRT3,PPP3CA,PPP3CB,RAB9A,PDCD6IP,RAB27A,RAB3D,FGFR1,CLASP1,NLGN2,GOLPH3,PRKACA,MAP2K6,PFKFB2,LAMP1,DYNLL1,CADPS,CYP19A1,CLASP2,TTN,C2CD2L,FRMD4A,TMED10,BAD,PTGES,PRKD1,TARDBP,SNX4,GRK2,SDC4,NADK,MPC2,TMEM132A,DAB2,MYH10,ANXA2,TMF1,RAB3GAP1,MYO18A,DNM1L,PPIA,MIF,VPS35,RAB7A,AACS,CHMP2A,SEC24A,GOLPH3L,ST…	PLA2G4A,ATP13A2,TM7SF3	effectsize_down	1.495e-05	-4.32942	0.197296	FALSE
GO_BP	GO:0034508	centromere complex assembly	28	11	2	1063,9787,23126,5925,9735,4678,10910,79003,1060,201161,51112	1063,9787	CENPF,DLGAP5,POGZ,RB1,KNTC1,NASP,SUGT1,MIS12,CENPC,CENPV,TRAPPC12	CENPF,DLGAP5	effectsize_up	1.52319e-05	4.32531	0.201015	FALSE
GO_BP	GO:0030100	regulation of endocytosis	292	148	2	284,3673,60,197,6622,867,9892,5054,51429,6386,9066,7052,5898,1173,55646,8301,22848,4289,55681,29978,3690,3146,23345,558,274,3190,5530,29763,5532,8724,5873,257364,51160,4035,26060,5806,8976,30844,967,1012,9779,55529,961,25875,2332,4908,1201,23513,29934,4043,811,5587,1265,60682,348,6093,8674,5534,1601,3958,408,9711,55198,1742,636,302,160,399687,5869,857,5770,5867,3685,10960,1445,8291,9026,80230,117…	284,3673	ANGPT1,ITGA2,ACTB,AHSG,SNCA,CBL,SNAP91,SERPINE1,SNX9,SDCBP,SYT7,TGM2,RALA,AP2M1,LYAR,PICALM,AAK1,MKLN1,SCYL2,UBQLN2,ITGB3,HMGB1,SYNE1,AXL,BIN1,HNRNPK,PPP3CA,PACSIN3,PPP3CB,SNX3,RAB27A,SNX33,VPS28,LRP1,APPL1,PTX3,WASL,EHD4,CD63,CDH13,TBC1D5,PIP4P2,CD47,LETMD1,FMR1,NTF3,CLN3,SCRIB,SNX12,LRPAP1,CALR,PRKD1,CNN2,SMAP1,APOE,ROCK1,VAMP4,PPP3R1,DAB2,LGALS3,ARRB1,RUBCN,APPL2,DLG4,BICD1,ANXA2,AP2A1,MYO18A,…	ANGPT1,ITGA2	effectsize_down	1.53356e-05	-4.32381	0.202384	FALSE
GO_BP	GO:0016236	macroautophagy	326	238	2	23400,23192,11178,8878,79720,23001,29110,285636,93343,23411,256471,56893,10919,200576,79137,3162,8100,643246,51100,9550,25851,3064,27429,57192,1509,64419,2597,8473,207,56270,10013,526,5599,6829,2773,29978,23341,57103,2629,11345,8396,836,84557,10015,8987,5899,27131,51160,10075,51375,83667,9554,801,81671,401548,5768,5566,5049,8897,472,9779,9927,5290,826,7345,527,529,79643,10241,1201,5861,5305,23339…	23400,23192	ATP13A2,ATG4B,LZTS1,SQSTM1,VPS37B,WDFY3,TBK1,RIMOC1,MVB12A,SIRT1,MFSD8,UBQLN4,EHMT2,PIKFYVE,RETREG2,HMOX1,IFT88,MAP1LC3B2,SH3GLB1,ATP6V1G1,TECPR1,HTT,HTRA2,MCOLN1,CTSD,MTMR14,GAPDH,OGT,AKT1,WDR45B,HDAC6,ATP6V1B2,MAPK8,SUPT5H,GNAI3,UBQLN2,DNAJC16,TIGAR,GBA1,GABARAPL2,PIP4K2B,CASP3,MAP1LC3A,PDCD6IP,STBD1,RALB,SNX5,VPS28,HUWE1,SNX7,SESN2,SEC22B,CALM1,VMP1,SNX30,QSOX1,PRKACA,PAFAH1B2,MTMR3,ATM,TBC1D5…	ATP13A2,ATG4B	effectsize_down	1.73077e-05	-4.29706	0.22841	FALSE
GO_BP	GO:0098869	cellular oxidant detoxification	97	47	1	9588,55829,4257,2879,3040,84817,51780,10549,84293,5052,7296,83667,213,2950,9973,1719,2954,4258,9536,348,11315,493869,2952,2936,373156,10935,7295,6647,7837,847,51714,23530,10587,1728,6648,9446,2876,2946,4259,2882,9403,25824,7001,64359,538,29914,3045	9588	PRDX6,SELENOS,MGST1,GPX4,HBA2,TXNDC17,KDM3B,PRDX4,PRXL2A,PRDX1,TXNRD1,SESN2,ALB,GSTP1,CCS,DHFR,GSTZ1,MGST2,PTGES,APOE,PARK7,GPX8,GSTT1,GSR,GSTK1,PRDX3,TXN,SOD1,PXDN,CAT,SELENOT,NNT,TXNRD2,NQO1,SOD2,GSTO1,GPX1,GSTM2,MGST3,GPX7,SELENOF,PRDX5,PRDX2,NXN,ATP7A,UBIAD1,HBD	PRDX6	effectsize_down	1.74424e-05	-4.29534	0.230187	FALSE
GO_BP	GO:0000226	microtubule cytoskeleton organization	645	316	13	9493,3832,29127,22974,1107,29072,10844,4292,9183,7283,9787,4627,11004,891,49856,10274,27175,23224,26065,9793,26128,89876,7840,54617,9611,23411,9475,10735,2009,55726,22924,10579,6651,6622,10426,1641,10403,5590,3796,55125,79441,56647,3064,4233,114791,121441,8841,546,23363,3833,80086,1605,9126,3996,23187,23380,4204,54930,2597,55521,51807,8243,1642,4287,56288,3303,4130,56907,23636,1017,1783,10048,548…	9493,3832,29127,22974,1107,29072,10844,4292,9183,7283,9787,4627,11004	KIF23,KIF11,RACGAP1,TPX2,CHD3,SETD2,TUBGCP2,MLH1,ZW10,TUBG1,DLGAP5,MYH9,KIF2C,CCNB1,WRAP73,STAG1,TUBG2,SYNE2,LSM14A,CKAP5,KIFBP,CFAP91,ALMS1,INO80,NCOR1,SIRT1,ROCK2,STAG2,EML1,INTS13,MAPRE3,TACC2,SON,SNCA,TUBGCP3,DCX,NDC80,PRKCZ,KIF2A,CEP192,HAUS3,BCCIP,HTT,MET,TUBGCP5,NEDD1,HDAC3,ATRX,OBSL1,KIFC1,TUBA4B,DAG1,SMC3,LLGL1,PHLDB1,SRGAP2,MECP2,HAUS4,GAPDH,TRIM36,TUBA8,SMC1A,DDB1,ATXN3,PARD3,HSPA1A,MA…	KIF23,KIF11,RACGAP1,TPX2,CHD3,SETD2,TUBGCP2,MLH1,ZW10,TUBG1,DLGAP5,MYH9,KIF2C	effectsize_up	1.85135e-05	4.2821	0.244323	FALSE
GO_BP	GO:0034330	cell junction organization	766	349	6	6092,3673,23613,51804,5584,1108,11178,9448,8496,5586,4301,60,9475,10497,2239,5789,5792,22854,10486,7414,6622,2701,23181,1496,6801,22883,3691,57502,2049,8394,144100,8861,1981,4088,4763,5786,6386,347902,1605,728378,23607,5754,23380,4204,10160,79147,8473,56288,5339,207,23191,3987,1627,29882,56133,4747,10013,51150,1488,5314,6640,23396,25791,7094,55243,10611,26470,23394,8777,389,3690,2017,6904,4323,54…	6092,3673,23613,51804,5584,1108	ROBO2,ITGA2,ZMYND8,SIX4,PRKCI,CHD4,LZTS1,MAP4K4,PPFIBP1,PKN2,AFDN,ACTB,ROCK2,UNC13B,GPC4,PTPRD,PTPRF,NTNG1,CAP2,VCL,SNCA,GJA4,DIP2A,CTNNA2,STRN,CLSTN1,ITGB4,NLGN4X,EPHB3,PIP5K1A,PLEKHA7,LDB1,EIF4G1,SMAD3,NF1,PTPRA,SDCBP,AMIGO2,DAG1,POTEF,CD2AP,PTK7,SRGAP2,MECP2,FARP1,FKRP,OGT,PARD3,PLEC,AKT1,CYFIP1,LIMS1,DBN1,ANAPC2,PCDHB2,NEFL,HDAC6,SDF4,CTBP2,PKHD1,SNTA1,PIP5K1C,NGEF,TLN1,KIRREL1,PDLIM5,SEZ6L2,…	ROBO2,ITGA2,ZMYND8,SIX4,PRKCI,CHD4	effectsize_down	1.87514e-05	-4.27926	0.247462	FALSE
GO_BP	GO:1901342	regulation of vasculature development	361	109	0	23411,9475,2896,3162,5054,10298,4763,4204,27161,5315,1284,861,26523,56005,3690,5797,6558,5598,2064,2969,7082,5335,3099,22905,7048,8038,1969,6672,153090,6678,128240,3678,5578,6422,29924,8829,284361,7046,3315,6774,102,5587,92140,7057,57556,5970,6093,8091,64855,5371,6786,25865,5170,1499,23576,79031,6772,2185,11117,3848,3688,10016,5291,6237,10352,6050,83605,54583,7453,25,1386,2752,493,3716,3728,6301,…		SIRT1,ROCK2,GRN,HMOX1,SERPINE1,PAK4,NF1,MECP2,AGO2,PKM,COL4A2,RUNX1,AGO1,MYDGF,ITGB3,PTPRM,SLC12A2,MAPK7,ERBB2,GTF2I,TJP1,PLCG1,HK2,EPN2,TGFBR2,ADAM12,EPHA2,SP100,DAB2IP,SPARC,NAXE,ITGA5,PRKCA,SFRP1,EPN1,NRP1,EMC10,TGFBR1,HSPB1,STAT3,ADAM10,PRKD1,MTDH,THBS1,SEMA6A,RELA,ROCK1,HMGA2,NIBAN2,PML,STIM1,PRKD2,PDPK1,CTNNB1,DDAH1,PDCL3,STAT1,PTK2B,EMILIN1,KRT1,ITGB1,PDCD6,PIK3CB,RRAS,WARS2,RNH1,CCM2,EGLN…		effectsize_down	1.90497e-05	-4.27575	0.251399	FALSE
GO_BP	GO:0007044	cell-substrate junction assembly	96	66	1	3673,9448,9475,7414,3691,8394,8861,4088,5786,5339,3987,7094,3690,2017,4323,23499,6548,57669,23332,5728,3678,6422,8829,55920,7145,23122,8874,5747,7057,87,6385,1845,6093,2335,90102,22998,10979,79834,667,7070,2185,1613,613,9748,3915,26073,5795,10580,25,1009,6281,5796,7205,9344,7248,3655,23603,9647,387,6714,5879,2042,11037,10391,2824,88	3673	ITGA2,MAP4K4,ROCK2,VCL,ITGB4,PIP5K1A,LDB1,SMAD3,PTPRA,PLEC,LIMS1,TLN1,ITGB3,CTTN,MMP14,MACF1,SLC9A1,EPB41L5,CLASP1,PTEN,ITGA5,SFRP1,NRP1,RCC2,TNS1,CLASP2,ARHGEF7,PTK2,THBS1,ACTN1,SDC4,DUSP3,ROCK1,FN1,PHLDB2,LIMCH1,FERMT2,PEAK1,DST,THY1,PTK2B,DAPK3,BCR,SLK,LAMC1,POLDIP2,PTPRJ,SORBS1,ABL1,CDH11,S100A10,PTPRK,TRIP6,TAOK2,TSC1,ITGA6,CORO1C,PPM1F,RHOA,SRC,RAC1,EPHA3,STON1,CORO2B,GPM6B,ACTN2	ITGA2	effectsize_down	1.92466e-05	-4.27346	0.253998	FALSE
GO_BP	GO:0009952	anterior/posterior pattern specification	219	50	2	286204,2186,2033,23272,3516,6015,80055,54475,23424,657,8861,1952,4088,7528,4087,4851,84678,4297,4089,10006,5362,5087,5591,57669,5090,6422,472,2926,7046,9968,7026,1399,56983,5663,1499,4040,23509,10512,10959,10159,79971,10409,11022,57534,23648,5080,6045,659,7289,8854	286204,2186	CRB2,BPTF,EP300,TASOR,RBPJ,RING1,PGAP1,NLE1,TDRD7,BMPR1A,LDB1,CELSR2,SMAD3,YY1,SMAD2,NOTCH1,KDM2B,KMT2A,SMAD4,ABI1,PLXNA2,PBX1,PRKDC,EPB41L5,PBX3,SFRP1,ATM,GRSF1,TGFBR1,MED12,NR2F2,CRKL,POGLUT1,PSEN1,CTNNB1,LRP6,POFUT1,SEMA3C,TMED2,ATP6AP2,WLS,BASP1,TDRKH,MIB1,SSBP3,PAX6,RNF2,BMPR2,TULP3,ALDH1A2	CRB2,BPTF	effectsize_up	1.95293e-05	4.27021	0.257728	FALSE
GO_BP	GO:0008608	attachment of spindle microtubules to kinetochore	52	31	3	29127,9183,11004,891,283489,10403,55055,5925,9735,27436,22919,3192,79980,8379,79003,9184,57405,22933,55920,81929,11243,147841,9212,83540,1060,8678,51115,7756,23172,998,25936	29127,9183,11004	RACGAP1,ZW10,KIF2C,CCNB1,CHAMP1,NDC80,ZWILCH,RB1,KNTC1,EML4,MAPRE1,HNRNPU,DSN1,MAD1L1,MIS12,BUB3,SPC25,SIRT2,RCC2,SEH1L,PMF1,SPC24,AURKB,NUF2,CENPC,BECN1,RMDN1,ZNF207,ABRAXAS2,CDC42,NSL1	RACGAP1,ZW10,KIF2C	effectsize_up	2.00864e-05	4.26393	0.26508	FALSE
GO_BP	GO:0055002	striated muscle cell development	79	28	1	51804,23363,7111,5339,2318,4089,80206,10398,9948,4629,7273,5587,2314,7168,29767,1073,3688,3856,29766,10529,11214,6382,1465,1466,5159,5573,58,88	51804	SIX4,OBSL1,TMOD1,PLEC,FLNC,SMAD4,FHOD3,MYL9,WDR1,MYH11,TTN,PRKD1,FLII,TPM1,TMOD2,CFL2,ITGB1,KRT8,TMOD3,NEBL,AKAP13,SDC1,CSRP1,CSRP2,PDGFRB,PRKAR1A,ACTA1,ACTN2	SIX4	effectsize_down	2.21294e-05	-4.24225	0.292042	FALSE
GO_BP	GO:0045765	regulation of angiogenesis	352	106	0	23411,9475,2896,3162,5054,10298,4763,4204,27161,5315,1284,861,26523,56005,3690,5797,6558,5598,2064,2969,7082,5335,3099,22905,7048,8038,1969,6672,153090,6678,128240,3678,5578,6422,29924,8829,284361,3315,6774,5587,92140,7057,57556,5970,6093,8091,64855,5371,6786,25865,5170,1499,23576,79031,6772,2185,11117,3848,3688,10016,5291,6237,10352,6050,83605,54583,7453,25,1386,2752,493,3716,3728,6301,65125,573…		SIRT1,ROCK2,GRN,HMOX1,SERPINE1,PAK4,NF1,MECP2,AGO2,PKM,COL4A2,RUNX1,AGO1,MYDGF,ITGB3,PTPRM,SLC12A2,MAPK7,ERBB2,GTF2I,TJP1,PLCG1,HK2,EPN2,TGFBR2,ADAM12,EPHA2,SP100,DAB2IP,SPARC,NAXE,ITGA5,PRKCA,SFRP1,EPN1,NRP1,EMC10,HSPB1,STAT3,PRKD1,MTDH,THBS1,SEMA6A,RELA,ROCK1,HMGA2,NIBAN2,PML,STIM1,PRKD2,PDPK1,CTNNB1,DDAH1,PDCL3,STAT1,PTK2B,EMILIN1,KRT1,ITGB1,PDCD6,PIK3CB,RRAS,WARS2,RNH1,CCM2,EGLN1,WARS1,ABL1,A…		effectsize_down	2.2534e-05	-4.23818	0.297381	FALSE
GO_BP	GO:0007020	microtubule nucleation	45	37	3	22974,10844,7283,27175,9793,10426,55125,79441,114791,121441,4204,54930,3303,10048,54801,55142,27229,23354,23332,93323,23122,28964,8874,81565,9659,54820,122060,2801,1639,29098,55559,5058,10142,1453,57606,85378,24139	22974,10844,7283	TPX2,TUBGCP2,TUBG1,TUBG2,CKAP5,TUBGCP3,CEP192,HAUS3,TUBGCP5,NEDD1,MECP2,HAUS4,HSPA1A,RANBP9,HAUS6,HAUS2,TUBGCP4,HAUS5,CLASP1,HAUS8,CLASP2,GIT1,ARHGEF7,NDEL1,PDE4DIP,NDE1,SLAIN1,GOLGA2,DCTN1,RANGRF,HAUS7,PAK1,AKAP9,CSNK1D,SLAIN2,TUBGCP6,EML2	TPX2,TUBGCP2,TUBG1	effectsize_up	2.38095e-05	4.2258	0.314213	FALSE
GO_BP	GO:0051310	metaphase chromosome alignment	100	63	6	1063,9928,29127,4292,9183,11004,891,283489,3835,8452,10403,55055,3833,5925,9735,23636,3837,27436,8766,22919,4926,3192,79980,8379,79003,9184,8697,23212,57405,256364,22933,55920,81929,79643,11243,147841,55201,9212,5119,83540,1060,150465,25978,8678,10540,51510,1778,27243,57132,91782,9525,51115,51652,29082,7756,10726,128866,51112,23172,27183,998,25936,54984	1063,9928,29127,4292,9183,11004	CENPF,KIF14,RACGAP1,MLH1,ZW10,KIF2C,CCNB1,CHAMP1,KIF22,CUL3,NDC80,ZWILCH,KIFC1,RB1,KNTC1,NUP62,KPNB1,EML4,RAB11A,MAPRE1,NUMA1,HNRNPU,DSN1,MAD1L1,MIS12,BUB3,CDC23,RRS1,SPC25,EML3,SIRT2,RCC2,SEH1L,CHMP6,PMF1,SPC24,MAP1S,AURKB,CHMP1A,NUF2,CENPC,TTL,CHMP2B,BECN1,DCTN2,CHMP5,DYNC1H1,CHMP2A,CHMP1B,CHMP7,VPS4B,RMDN1,CHMP3,CHMP4A,ZNF207,NUDC,CHMP4B,TRAPPC12,ABRAXAS2,VPS4A,CDC42,NSL1,PINX1	CENPF,KIF14,RACGAP1,MLH1,ZW10,KIF2C	effectsize_up	2.62559e-05	4.20372	0.3465	FALSE
GO_BP	GO:0019752	carboxylic acid metabolic process	957	506	4	5321,160428,220,834,2033,122622,2879,25973,9611,23411,5198,26137,9759,6622,55152,60496,8833,4953,22929,58478,2730,11001,59342,10327,3667,3035,4204,57038,79147,2597,84706,8473,3992,23464,63826,55862,9926,207,5805,5315,26063,4706,55526,5164,2744,81889,80150,57103,5562,55256,594,10999,5188,83752,549,54938,159,873,37,26061,5232,3995,57412,22880,670,39,1491,145482,2109,4141,2593,3099,2110,5034,83667,8…	5321,160428,220,834	PLA2G4A,ALDH1L2,ALDH1A3,CASP1,EP300,ADSS1,GPX4,PARS2,NCOR1,SIRT1,PFAS,ZBTB20,HDAC4,SNCA,DALRD3,AASDHPPT,GMPS,ODC1,SEPHS1,ENOPH1,GCLM,SLC27A2,SCPEP1,AKR1A1,IRS1,HARS1,MECP2,RARS2,FKRP,GAPDH,GPT2,OGT,FADS1,GCAT,SRR,ECHDC1,LPGAT1,AKT1,PTS,PKM,DECR2,NDUFAB1,DHTKD1,PDK2,GLS,FAHD1,ASRGL1,TIGAR,PRKAA1,ADI1,BCKDHB,SLC27A4,GATB,LONP2,AUH,SARS2,ADSS2,CBR1,ACADVL,HACL1,PGK2,FADS3,AS3MT,MORC2,BPHL,ACAT2,CTH,…	PLA2G4A,ALDH1L2,ALDH1A3,CASP1	effectsize_down	2.66294e-05	-4.20053	0.351428	FALSE
GO_BP	GO:0043542	endothelial cell migration	286	105	2	284,4627,23411,9475,2050,2896,3162,4233,57449,4763,4204,207,4851,5829,3690,3146,5797,9839,5335,1969,6672,2260,153090,6678,90627,5578,8829,1012,284361,14,5290,7046,1201,3315,498,5747,5872,811,5641,5587,7057,348,8828,375056,7026,506,7264,57175,5286,23598,25865,5170,3964,2185,3688,10016,5291,6237,5547,6091,54828,2821,2191,25,2752,493,301,3728,1460,387,5606,57381,1545,10000,5879,7040,2247,10755,1948,…	284,4627	ANGPT1,MYH9,SIRT1,ROCK2,EPHB4,GRN,HMOX1,MET,PLEKHG5,NF1,MECP2,AKT1,NOTCH1,PXN,ITGB3,HMGB1,PTPRM,ZEB2,PLCG1,EPHA2,SP100,FGFR1,DAB2IP,SPARC,STARD13,PRKCA,NRP1,CDH13,EMC10,AAMP,PIK3CA,TGFBR1,CLN3,HSPB1,ATP5F1A,PTK2,RAB13,CALR,LGMN,PRKD1,THBS1,APOE,NRP2,MIA3,NR2F2,ATP5F1B,GFUS,CORO1B,PIK3C2A,PATZ1,PRKD2,PDPK1,LGALS8,PTK2B,ITGB1,PDCD6,PIK3CB,RRAS,PRCP,ROBO1,BCAS3,GPI,FAP,ABL1,GLUL,ATP2B4,ANXA1,JUP,CSN…	ANGPT1,MYH9	effectsize_down	2.67075e-05	-4.19986	0.352459	FALSE
GO_BP	GO:0016197	endosomal transport	289	222	0	8878,9527,79720,50618,55658,30845,7840,93343,10938,200576,23258,5987,26000,51429,81609,7260,55745,55823,19,84661,8766,8301,164,8675,4218,201475,51272,91056,51019,9367,8724,257364,27131,51160,51375,7874,7813,9341,5870,401548,55610,27236,4478,30844,64145,85377,9779,9827,9230,79643,9912,29062,23513,29934,8943,23339,10079,5872,1203,2316,8723,5119,84084,9559,11151,8674,54520,9043,1601,30846,54899,4645…		SQSTM1,GOSR1,VPS37B,ITSN2,RNF126,EHD3,ALMS1,MVB12A,EHD1,PIKFYVE,DENND5A,TRIM27,TBC1D10B,SNX9,SNX27,EIPR1,AP5M1,VPS11,ABCA1,DPY30,RAB11A,PICALM,AP1G1,STX16,RAB8A,RAB12,BET1L,AP5B1,WASHC3,RAB9A,SNX3,SNX33,SNX5,VPS28,SNX7,USP7,EVI5,VAMP3,RAB6A,SNX30,VPS50,ARFIP1,MSN,EHD4,RBSN,MICALL1,TBC1D5,RGP1,RAB11B,CHMP6,ARHGAP44,WDR91,SCRIB,SNX12,AP3D1,VPS39,ATP9A,RAB13,CLN5,FLNA,SNX4,CHMP1A,RAB6C,VPS26A,CORO1A…		effectsize_down	2.75131e-05	-4.19313	0.36309	FALSE
GO_BP	GO:0000288	nuclear-transcribed mRNA catabolic process, deadenylation-dependent decay	69	52	3	55095,4292,10492,28960,5073,23019,9924,255967,57472,56478,196513,23016,4849,27161,26986,23404,201626,3184,3192,170506,56915,1660,9337,22894,5393,54542,29883,11340,25904,7812,5436,55802,4848,10642,4076,219988,115024,85456,23318,9125,27327,23112,51010,55571,677,10605,246175,4904,79670,23034,27257,4850	55095,4292,10492	SAMD4B,MLH1,SYNCRIP,DCPS,PARN,CNOT1,PAN2,PAN3,CNOT6,EIF4ENIF1,DCP1B,EXOSC7,CNOT3,AGO2,PABPC1,EXOSC2,PDE12,HNRNPD,HNRNPU,DHX36,EXOSC5,DHX9,CNOT8,DIS3,EXOSC9,RC3H2,CNOT7,EXOSC8,CNOT10,CSDE1,POLR2G,DCP1A,CNOT2,IGF2BP1,CAPRIN1,PATL1,NT5C3B,TNKS1BP1,TUT4,CNOT9,TNRC6A,TNRC6B,EXOSC3,CNOT11,ZFP36L1,PAIP1,CNOT6L,YBX1,TUT7,SAMD4A,LSM1,CNOT4	SAMD4B,MLH1,SYNCRIP	effectsize_up	2.75669e-05	4.19269	0.3638	FALSE
GO_BP	GO:0070192	chromosome organization involved in meiotic cell cycle	65	20	1	4292,2177,10919,546,9918,10592,10051,23397,10734,9319,7320,472,23353,4361,7917,192670,55706,10609,10111,10388	4292	MLH1,FANCD2,EHMT2,ATRX,NCAPD2,SMC2,SMC4,NCAPH,STAG3,TRIP13,UBE2B,ATM,SUN1,MRE11,BAG6,AGO4,NDC1,P3H4,RAD50,SYCP2	MLH1	effectsize_up	2.89094e-05	4.18189	0.381518	FALSE
GO_BP	GO:0043247	telomere maintenance in response to DNA damage	30	18	0	54386,51377,54617,24144,29844,55183,86,7014,7528,79913,328,125476,65057,7515,93973,10856,8607,2072		TERF2IP,UCHL5,INO80,TFIP11,TFPT,RIF1,ACTL6A,TERF2,YY1,ACTR5,APEX1,INO80C,ACD,XRCC1,ACTR8,RUVBL2,RUVBL1,ERCC4		effectsize_up	2.94522e-05	4.17766	0.38868	FALSE
GO_BP	GO:0070201	regulation of establishment of protein localization	535	258	5	284,23400,64328,51768,9585,2033,55929,91461,55135,3783,1459,10497,51614,1956,5590,3301,51100,10055,51366,8841,4088,27429,4763,3667,3996,23607,1509,9066,2767,7260,10155,7203,55823,7468,10013,7514,10456,9747,57506,5910,64175,4218,4345,5562,975,51092,6558,5621,23410,5530,5532,5905,55696,8724,5108,2064,7984,57214,7531,51160,6844,10075,57669,6672,64215,983,285966,57555,51684,5116,5296,22902,2040,64083…	284,23400,64328,51768,9585	ANGPT1,ATP13A2,XPO4,TM7SF3,KIF20B,EP300,DMAP1,PKDCC,WRAP53,KCNN4,CSNK2A2,UNC13B,ERGIC3,EGFR,PRKCZ,DNAJA1,SH3GLB1,SAE1,UBR5,HDAC3,SMAD3,HTRA2,NF1,IRS1,LLGL1,CD2AP,CTSD,SYT7,GNA11,EIPR1,TRIM28,CCT3,VPS11,NSD2,HDAC6,XPO1,HAX1,TCAF1,MAVS,RAP1GDS1,P3H1,RAB8A,CD200,PRKAA1,CD81,SIDT2,SLC12A2,PRNP,SIRT3,PPP3CA,PPP3CB,RANGAP1,RBM22,SNX3,PCM1,ERBB2,ARHGEF5,CEMIP,YWHAE,VPS28,VAMP2,HUWE1,EPB41L5,SP100,DNAJC1…	ANGPT1,ATP13A2,XPO4,TM7SF3,KIF20B	effectsize_down	3.02076e-05	-4.1719	0.398649	FALSE
GO_BP	GO:0006304	DNA modification	103	54	1	3070,8239,79068,10038,10919,51008,23347,8467,54737,546,4204,4350,10155,9582,53615,55729,1788,1786,142,4297,328,56915,51742,54784,3182,9219,27350,7874,10664,4152,79813,54815,84164,200316,7374,252969,54512,10973,118460,29104,11277,54726,51010,1545,10419,10269,6996,11176,4552,25840,6018,5080,8846,1789	3070	HELLS,USP9X,FTO,PARP2,EHMT2,ASCC1,SMCHD1,SMARCA5,MPHOSPH8,ATRX,MECP2,MPG,TRIM28,APOBEC3B,MBD3,ATF7IP,DNMT3A,DNMT1,PARP1,KMT2A,APEX1,EXOSC5,ARID4B,ALKBH4,HNRNPAB,MTA2,APOBEC3C,USP7,CTCF,MBD1,EHMT1,GATAD2A,ASCC2,APOBEC3F,UNG,NEIL2,EXOSC4,ASCC3,EXOSC6,N6AMT1,TREX1,OTUD4,EXOSC3,CYP1B1,PRMT5,ZMPSTE24,TDG,BAZ2A,MTRR,TMT1A,RLF,PAX6,ALKBH1,DNMT3B	HELLS	effectsize_up	3.03772e-05	4.17062	0.400888	FALSE
GO_BP	GO:0032880	regulation of protein localization	876	468	9	284,23400,64328,23613,29072,51804,5584,51768,9585,23207,2033,10527,55929,91461,2633,55135,8878,3783,9101,1459,4301,60,9475,10497,2239,7414,51614,6622,11143,1956,5590,705,3301,4140,51100,1981,1952,10055,51366,8841,4088,27429,4763,1605,3667,3996,23607,1509,23028,9066,10160,2767,4931,25942,7260,8473,9528,1173,4130,207,2037,10155,7203,23636,55823,7468,10013,7297,7514,8766,8301,22848,10456,9747,5599,5…	284,23400,64328,23613,29072,51804,5584,51768,9585	ANGPT1,ATP13A2,XPO4,ZMYND8,SETD2,SIX4,PRKCI,TM7SF3,KIF20B,PLEKHM2,EP300,IPO7,DMAP1,PKDCC,GBP1,WRAP53,SQSTM1,KCNN4,USP8,CSNK2A2,AFDN,ACTB,ROCK2,UNC13B,GPC4,VCL,ERGIC3,SNCA,KAT7,EGFR,PRKCZ,BYSL,DNAJA1,MARK3,SH3GLB1,EIF4G1,CELSR2,SAE1,UBR5,HDAC3,SMAD3,HTRA2,NF1,DAG1,IRS1,LLGL1,CD2AP,CTSD,KDM1A,SYT7,FARP1,GNA11,NVL,SIN3A,EIPR1,OGT,TMEM59,AP2M1,MAP1A,AKT1,EPB41L2,TRIM28,CCT3,NUP62,VPS11,NSD2,HDAC6,TYK…	ANGPT1,ATP13A2,XPO4,ZMYND8,SETD2,SIX4,PRKCI,TM7SF3,KIF20B	effectsize_down	3.13779e-05	-4.16323	0.414094	FALSE
GO_BP	GO:0030239	myofibril assembly	77	27	1	51804,23363,7111,5339,2318,4089,80206,10398,9948,4629,7273,5587,2314,7168,29767,1073,3688,3856,29766,10529,11214,1465,1466,5159,5573,58,88	51804	SIX4,OBSL1,TMOD1,PLEC,FLNC,SMAD4,FHOD3,MYL9,WDR1,MYH11,TTN,PRKD1,FLII,TPM1,TMOD2,CFL2,ITGB1,KRT8,TMOD3,NEBL,AKAP13,CSRP1,CSRP2,PDGFRB,PRKAR1A,ACTA1,ACTN2	SIX4	effectsize_down	3.14487e-05	-4.16271	0.415029	FALSE
GO_BP	GO:0009653	anatomical structure morphogenesis	2748	1070	21	1303,6092,284,56896,286204,3673,9928,220,3868,29072,1523,51804,5584,5469,7088,1785,10487,9585,25949,4627,152503,1903,2033,5819,860,11178,23272,57465,9448,10427,23314,91461,51377,6604,23019,50618,7716,2177,222950,26128,84298,23369,6657,10116,1793,60,4015,3516,23411,23370,9475,6015,8239,2050,55252,5789,2896,57187,51466,25836,8642,6599,1600,22854,10486,54475,9369,800,23424,7414,5089,10938,23181,6830…	1303,6092,284,56896,286204,3673,9928,220,3868,29072,1523,51804,5584,5469,7088,1785,10487,9585,25949,4627,152503	COL12A1,ROBO2,ANGPT1,DPYSL5,CRB2,ITGA2,KIF14,ALDH1A3,KRT16,SETD2,CUX1,SIX4,PRKCI,MED1,TLE1,DNM2,CAP1,KIF20B,SYF2,MYH9,SH3D19,S1PR3,EP300,NECTIN2,RUNX2,LZTS1,TASOR,TBC1D24,MAP4K4,SEC24B,SATB2,PKDCC,UCHL5,SMARCD3,CNOT1,ITSN2,VEZF1,FANCD2,NYAP1,KIFBP,LLPH,PUM2,SOX2,FEM1B,DOCK1,ACTB,LOX,RBPJ,SIRT1,ARHGEF18,ROCK2,RING1,USP9X,EPHB4,ASXL2,PTPRD,GRN,THOC2,EVL,NIPBL,DCHS1,SMARCC1,DAB1,NTNG1,CAP2,NLE1,NRXN…	COL12A1,ROBO2,ANGPT1,DPYSL5,CRB2,ITGA2,KIF14,ALDH1A3,KRT16,SETD2,CUX1,SIX4,PRKCI,MED1,TLE1,DNM2,CAP1,KIF20B,SYF2,MYH9,SH3D19	effectsize_down	3.23614e-05	-4.15618	0.427074	FALSE
GO_BP	GO:0006486	protein glycosylation	225	106	0	144245,84892,79147,8473,9528,84197,79796,11285,51809,23333,55568,11041,84899,79053,10565,4124,9334,285203,256281,10724,55757,8813,51465,79868,286148,7841,8985,55858,10329,145173,5373,4122,26229,23275,85365,2683,10585,9945,126792,4864,5238,64409,4247,2590,9526,56983,11261,4249,1603,3703,5663,79070,6184,4245,1798,9761,2801,201595,2589,143888,55624,170384,11253,7991,80267,23509,160418,6185,8693,9186…		ALG10B,POMGNT2,FKRP,OGT,TMEM59,POMK,ALG9,B4GALT7,GALNT7,DPY19L1,GALNT10,B4GAT1,TMTC4,ALG8,ARFGEF1,MAN2A1,B4GALT5,EOGT,NUDT14,OGA,UGGT2,DPM1,UBE2J1,ALG13,DPY19L4,MOGS,PLOD3,TMEM165,RXYLT1,B3GLCT,PMM2,MAN2A2,B3GAT3,POFUT2,ALG2,B4GALT1,POMT1,GFPT2,B3GALT6,NPC1,PGM3,GALNT17,MGAT2,GALNT2,MPDU1,POGLUT1,CHP1,MGAT5,DAD1,STT3A,PSEN1,POGLUT2,RPN1,MGAT1,DPAGT1,MLEC,GOLGA2,STT3B,GALNT1,POGLUT3,POMGNT1,FUT11,…		effectsize_down	3.29665e-05	-4.15194	0.435059	FALSE
GO_BP	GO:0043413	macromolecule glycosylation	225	106	0	144245,84892,79147,8473,9528,84197,79796,11285,51809,23333,55568,11041,84899,79053,10565,4124,9334,285203,256281,10724,55757,8813,51465,79868,286148,7841,8985,55858,10329,145173,5373,4122,26229,23275,85365,2683,10585,9945,126792,4864,5238,64409,4247,2590,9526,56983,11261,4249,1603,3703,5663,79070,6184,4245,1798,9761,2801,201595,2589,143888,55624,170384,11253,7991,80267,23509,160418,6185,8693,9186…		ALG10B,POMGNT2,FKRP,OGT,TMEM59,POMK,ALG9,B4GALT7,GALNT7,DPY19L1,GALNT10,B4GAT1,TMTC4,ALG8,ARFGEF1,MAN2A1,B4GALT5,EOGT,NUDT14,OGA,UGGT2,DPM1,UBE2J1,ALG13,DPY19L4,MOGS,PLOD3,TMEM165,RXYLT1,B3GLCT,PMM2,MAN2A2,B3GAT3,POFUT2,ALG2,B4GALT1,POMT1,GFPT2,B3GALT6,NPC1,PGM3,GALNT17,MGAT2,GALNT2,MPDU1,POGLUT1,CHP1,MGAT5,DAD1,STT3A,PSEN1,POGLUT2,RPN1,MGAT1,DPAGT1,MLEC,GOLGA2,STT3B,GALNT1,POGLUT3,POMGNT1,FUT11,…		effectsize_down	3.29665e-05	-4.15194	0.435059	FALSE
GO_BP	GO:0097553	calcium ion transmembrane import into cytosol	193	58	1	3709,6622,1729,3064,57192,1756,10523,3690,5621,5530,5532,57214,5335,801,5566,781,5587,2316,11151,5534,5371,857,5170,7070,6546,2185,8996,578,5333,22821,2280,817,2534,3954,662,30001,287,25,5144,493,5533,3710,3708,57190,2247,9446,9474,2946,7009,84959,581,5311,27069,6717,5331,55151,5581,23007	3709	ITPR2,SNCA,DIAPH1,HTT,MCOLN1,DMD,CHERP,ITGB3,PRNP,PPP3CA,PPP3CB,CEMIP,PLCG1,CALM1,PRKACA,CACNA2D1,PRKD1,FLNA,CORO1A,PPP3R1,PML,CAV1,PDPK1,THY1,SLC8A1,PTK2B,NOL3,BAK1,PLCD1,RASA3,FKBP1A,CAMK2D,FYN,LETM1,BNIP1,ERO1A,ANK2,ABL1,PDE4D,ATP2B4,PPP3CC,ITPR3,ITPR1,SELENON,FGF2,GSTO1,ATG5,GSTM2,TMBIM6,UBASH3B,BAX,PKD2,GHITM,SRI,PLCB3,TMEM38B,PRKCE,PLCH1	ITPR2	effectsize_down	3.31342e-05	-4.15078	0.437272	FALSE
GO_BP	GO:1903532	positive regulation of secretion by cell	290	117	3	5321,23400,51768,3783,10497,6622,1956,6386,23607,9066,2767,164,1385,4089,6558,23410,5532,9367,10015,5873,9545,2260,23332,57555,64083,5566,5608,5208,3916,8655,8618,1588,23122,7273,9854,55691,10972,572,9536,5587,23435,8723,156,6385,65220,25874,54972,1601,4628,302,7110,22930,399687,10059,5478,4282,55737,7879,65985,27243,10802,55204,6812,9525,8660,2746,6281,25930,6857,6696,51714,6382,6845,18,7251,370…	5321,23400,51768	PLA2G4A,ATP13A2,TM7SF3,KCNN4,UNC13B,SNCA,EGFR,SDCBP,CD2AP,SYT7,GNA11,AP1G1,CREB1,SMAD4,SLC12A2,SIRT3,PPP3CB,RAB9A,PDCD6IP,RAB27A,RAB3D,FGFR1,CLASP1,NLGN2,GOLPH3,PRKACA,MAP2K6,PFKFB2,LAMP1,DYNLL1,CADPS,CYP19A1,CLASP2,TTN,C2CD2L,FRMD4A,TMED10,BAD,PTGES,PRKD1,TARDBP,SNX4,GRK2,SDC4,NADK,MPC2,TMEM132A,DAB2,MYH10,ANXA2,TMF1,RAB3GAP1,MYO18A,DNM1L,PPIA,MIF,VPS35,RAB7A,AACS,CHMP2A,SEC24A,GOLPH3L,STXBP1,VP…	PLA2G4A,ATP13A2,TM7SF3	effectsize_down	3.37431e-05	-4.14661	0.445307	FALSE
GO_BP	GO:0050900	leukocyte migration	396	122	2	3673,4627,9439,23143,200576,3162,5054,6223,4763,6777,27347,5339,207,3679,23396,79902,23075,4345,2629,3690,975,3146,4313,4323,6558,7525,6654,51119,7984,5479,119,64083,6793,9948,8976,4478,961,1398,1588,5747,811,5641,102,2683,7057,1265,11151,6093,375056,3958,83700,23521,5881,1399,158747,4739,10059,5478,100,8772,7070,3383,972,2185,11117,3688,11240,613,57580,4282,5295,6729,84522,196527,2534,2241,8729,…	3673,4627	ITGA2,MYH9,MED23,LRCH1,PIKFYVE,HMOX1,SERPINE1,RPS19,NF1,STAT5B,STK39,PLEC,AKT1,ITGA7,PIP5K1C,NUP85,SWAP70,CD200,GBA1,ITGB3,CD81,HMGB1,MMP2,MMP14,SLC12A2,YES1,SOS1,SBDS,ARHGEF5,PPIB,ADD2,GOLPH3,STK10,WDR1,WASL,MSN,CD47,CRK,CYP19A1,PTK2,CALR,LGMN,ADAM10,B4GALT1,THBS1,CNN2,CORO1A,ROCK1,MIA3,LGALS3,JAM3,RPL13A,RAC3,CRKL,MOSPD2,NEDD9,DNM1L,PPIA,ADA,FADD,THY1,ICAM1,CD74,PTK2B,EMILIN1,ITGB1,PADI2,BCR,PR…	ITGA2,MYH9	effectsize_down	3.37788e-05	-4.14637	0.445778	FALSE
GO_BP	GO:0044839	cell cycle G2/M phase transition	151	70	4	1063,9928,1785,25949,891,6604,26993,57504,65123,1021,10403,5885,23476,25942,1017,1111,8883,55743,79621,55031,8766,79184,51400,10763,5087,51347,983,57551,10270,801,3306,1019,6240,472,9555,55920,29997,9113,7319,50484,51451,9212,10657,9577,7164,4361,29086,27133,51720,57099,10111,80279,9525,9344,7465,2273,4683,351,595,84936,60561,219771,5218,22976,4869,27183,11200,1026,4998,91603	1063,9928,1785,25949	CENPF,KIF14,DNM2,SYF2,CCNB1,SMARCD3,AKAP8L,MTA3,INTS3,CDK6,NDC80,RAD21,BRD4,SIN3A,CDK2,CHEK1,NAE1,CHFR,RNASEH2B,USP47,RAB11A,BRCC3,PPME1,NES,PBX1,TAOK3,CDK1,TAOK1,AKAP8,CALM1,HSPA2,CDK4,RRM1,ATM,MACROH2A1,RCC2,NOP53,LATS1,UBE2A,RRM2B,LCMT1,AURKB,KHDRBS1,BABAM2,TPD52L1,MRE11,BABAM1,KCNH5,UIMC1,AVEN,RAD50,CDK5RAP3,VPS4B,TAOK2,WEE1,FHL1,NBN,APP,CCND1,ZFYVE19,RINT1,CCNY,CDK14,PAXIP1,NPM1,VPS4A,CHEK2,…	CENPF,KIF14,DNM2,SYF2	effectsize_up	3.59724e-05	4.13193	0.474728	FALSE
GO_BP	GO:0031124	mRNA 3'-end processing	56	38	1	25962,53981,8189,23283,10914,4686,29101,55197,29894,23248,91746,79577,26986,5433,58490,54623,123169,11051,79882,170506,55149,51692,1025,79869,1478,1479,10978,11052,2926,55339,51585,22828,351,677,1477,10768,22916,64852	25962	VIRMA,CPSF2,SYMPK,CSTF2T,PAPOLA,NCBP1,SSU72,RPRD1A,CPSF1,RPRD2,YTHDC1,CDC73,PABPC1,POLR2D,RPRD1B,PAF1,LEO1,NUDT21,ZC3H14,DHX36,MTPAP,CPSF3,CDK9,CPSF7,CSTF2,CSTF3,CLP1,CPSF6,GRSF1,WDR33,PCF11,SCAF8,APP,ZFP36L1,CSTF1,AHCYL1,NCBP2,TUT1	VIRMA	effectsize_up	3.65538e-05	4.12825	0.4824	FALSE
GO_BP	GO:0031047	regulatory ncRNA-mediated gene silencing	711	95	1	51490,10658,5073,1656,23019,4686,23369,55421,57472,56478,23424,29102,57510,1981,6428,4088,4849,4204,345630,9698,27161,9631,26986,4087,1655,23404,54487,26523,7257,51593,10521,150962,56915,3181,83989,23053,51574,1660,7073,9337,1994,29883,8087,8994,9470,25904,5394,10978,29066,2332,192669,6774,103,6780,27044,56339,4848,55051,1736,7247,54512,192670,23318,8737,118460,57169,9125,440822,8575,6923,9931,20…	51490	SPOUT1,CELF1,PARN,DDX6,CNOT1,NCBP1,PUM2,NCBP3,CNOT6,EIF4ENIF1,TDRD7,DROSHA,XPO5,EIF4G1,SRSF3,SMAD3,CNOT3,MECP2,FBLL1,PUM1,AGO2,NUP155,PABPC1,SMAD2,DDX5,EXOSC2,DGCR8,AGO1,TSNAX,SRRT,DDX17,PUS10,EXOSC5,HNRNPA2B1,ARB2A,ZSWIM8,LARP7,DHX9,TIAL1,CNOT8,ELAVL1,CNOT7,FXR1,LIMD1,EIF4E2,CNOT10,EXOSC10,CLP1,ZC3H7A,FMR1,AGO3,STAT3,ADAR,STAU1,SND1,METTL3,CNOT2,NRDE2,DKC1,TSN,EXOSC4,AGO4,TUT4,RIPK1,EXOSC6,ZNFX1…	SPOUT1	effectsize_up	3.72214e-05	4.12408	0.491211	FALSE
GO_BP	GO:0051649	establishment of localization in cell	1919	1138	22	284,5321,1063,9928,29127,23400,64328,29890,29072,4292,3842,5469,9183,23195,161424,1785,9805,23095,9585,4627,55930,11004,55677,8563,5976,2033,5819,891,30000,10527,57465,6741,10427,55929,23062,30850,5514,29097,8878,9527,26993,79720,3783,23224,50618,10772,55829,348995,10189,55658,4686,23511,30845,55795,7840,93343,11311,60,55421,4905,64792,54890,10497,8239,64901,79228,2896,80055,7353,57187,481,57614,…	284,5321,1063,9928,29127,23400,64328,29890,29072,4292,3842,5469,9183,23195,161424,1785,9805,23095,9585,4627,55930,11004	ANGPT1,PLA2G4A,CENPF,KIF14,RACGAP1,ATP13A2,XPO4,RBM15B,SETD2,MLH1,TNPO1,MED1,ZW10,MDN1,NOP9,DNM2,SCRN1,KIF1B,KIF20B,MYH9,MYO5C,KIF2C,IWS1,THOC5,UPF1,EP300,NECTIN2,CCNB1,TNPO2,IPO7,TBC1D24,SSB,SEC24B,DMAP1,GGA2,CDR2L,PPP1R10,CNIH4,SQSTM1,GOSR1,AKAP8L,VPS37B,KCNN4,SYNE2,ITSN2,SRSF10,SELENOS,NUP43,ALYREF,RNF126,NCBP1,NUP188,EHD3,PCID2,ALMS1,MVB12A,VPS45,ACTB,NCBP3,NSF,IFT22,ALKBH5,UNC13B,USP9X,RANBP…	ANGPT1,PLA2G4A,CENPF,KIF14,RACGAP1,ATP13A2,XPO4,RBM15B,SETD2,MLH1,TNPO1,MED1,ZW10,MDN1,NOP9,DNM2,SCRN1,KIF1B,KIF20B,MYH9,MYO5C,KIF2C	effectsize_down	3.76631e-05	-4.12137	0.497039	FALSE
GO_BP	GO:1903312	negative regulation of mRNA metabolic process	100	59	1	10492,10772,5725,90806,10921,56478,2521,6433,11338,6429,26986,79066,55132,79171,6432,3184,79882,3192,8683,3190,1153,9967,3181,1660,3182,1859,1994,8241,10284,3183,7812,2332,9641,1432,10643,6431,57060,23435,23185,55051,27316,10642,9704,9444,51594,23367,7186,9261,8531,4615,10949,10605,4904,8148,4869,708,10644,3658,326340	10492	SYNCRIP,SRSF10,PTBP1,ANGEL2,RNPS1,EIF4ENIF1,FUS,SFSWAP,U2AF2,SRSF4,PABPC1,METTL16,LARP1B,RBM42,SRSF7,HNRNPD,ZC3H14,HNRNPU,SRSF9,HNRNPK,CIRBP,THRAP3,HNRNPA2B1,DHX9,HNRNPAB,DYRK1A,ELAVL1,RBM10,SAP18,HNRNPC,CSDE1,FMR1,IKBKE,MAPK14,IGF2BP3,SRSF6,PCBP4,TARDBP,LARP4B,NRDE2,RBMX,IGF2BP1,DHX34,QKI,NBAS,LARP1,TRAF2,MAPKAPK2,YBX3,MYD88,HNRNPA0,PAIP1,YBX1,TAF15,NPM1,C1QBP,IGF2BP2,IREB2,ZAR1	SYNCRIP	effectsize_up	3.78117e-05	4.12046	0.499001	FALSE
GO_BP	GO:0009888	tissue development	2029	767	19	1303,6092,1063,286204,3673,7373,220,3868,5493,93185,57486,29072,51804,5469,2186,9585,6598,4627,23192,1903,2033,860,23272,10527,10427,23314,91461,6416,7716,4301,8710,23369,6657,10116,60,197,4015,3516,23411,55506,9475,55692,24144,4921,79068,8642,10038,54475,23424,7414,6256,2701,5930,1021,657,1956,3691,57216,8394,56647,6239,9653,3276,8861,6299,6574,4233,57591,5054,57826,9646,8841,546,23363,4088,4763…	1303,6092,1063,286204,3673,7373,220,3868,5493,93185,57486,29072,51804,5469,2186,9585,6598,4627,23192	COL12A1,ROBO2,CENPF,CRB2,ITGA2,COL14A1,ALDH1A3,KRT16,PPL,IGSF8,NLN,SETD2,SIX4,MED1,BPTF,KIF20B,SMARCB1,MYH9,ATG4B,S1PR3,EP300,RUNX2,TASOR,IPO7,SEC24B,SATB2,PKDCC,MAP2K4,VEZF1,AFDN,SERPINB7,PUM2,SOX2,FEM1B,ACTB,AHSG,LOX,RBPJ,SIRT1,MACROH2A2,ROCK2,LUC7L,TFIP11,DDR2,FTO,DCHS1,PARP2,NLE1,TDRD7,VCL,RXRA,GJA4,RBBP6,CDK6,BMPR1A,EGFR,ITGB4,VANGL2,PIP5K1A,BCCIP,RREB1,HS2ST1,PRMT1,LDB1,SALL1,SLC20A1,MET,MR…	COL12A1,ROBO2,CENPF,CRB2,ITGA2,COL14A1,ALDH1A3,KRT16,PPL,IGSF8,NLN,SETD2,SIX4,MED1,BPTF,KIF20B,SMARCB1,MYH9,ATG4B	effectsize_down	3.78128e-05	-4.12045	0.499016	FALSE
GO_BP	GO:0035825	homologous recombination	68	16	1	4292,2177,7153,7155,64710,5885,29128,9319,7320,472,57697,4361,10111,4683,2072,23304	4292	MLH1,FANCD2,TOP2A,TOP2B,NUCKS1,RAD21,UHRF1,TRIP13,UBE2B,ATM,FANCM,MRE11,RAD50,NBN,ERCC4,UBR2	MLH1	effectsize_up	3.90962e-05	4.11276	0.515953	FALSE
GO_BP	GO:0031341	regulation of cell killing	110	28	0	5819,3105,3133,6777,3107,164,5599,966,5532,23705,1604,3106,6891,3916,1398,5272,5817,8772,3383,2671,7040,51571,567,409,3123,8417,114836,3136		NECTIN2,HLA-A,HLA-E,STAT5B,HLA-C,AP1G1,MAPK8,CD59,PPP3CB,CADM1,CD55,HLA-B,TAP2,LAMP1,CRK,SERPINB9,PVR,FADD,ICAM1,GFER,TGFB1,CYRIB,B2M,ARRB2,HLA-DRB1,STX7,SLAMF6,HLA-H		effectsize_down	3.98121e-05	-4.10857	0.525401	FALSE
GO_BP	GO:0048646	anatomical structure formation involved in morphogenesis	1269	472	11	1303,6092,284,286204,3673,220,29072,51804,5469,9585,4627,2033,5819,10427,6604,23019,7716,6657,1793,3516,23411,9475,2050,2896,8642,54475,800,10938,6830,8452,200576,657,3162,3691,2049,705,57216,9653,8861,6299,5054,9646,10298,23363,4088,4763,86,79577,4849,1605,23187,5754,317,4204,6670,7052,7111,7408,27161,5898,5339,207,5315,1284,4087,3679,2318,9782,2551,7020,4851,54623,84678,861,26523,123169,6692,18…	1303,6092,284,286204,3673,220,29072,51804,5469,9585,4627	COL12A1,ROBO2,ANGPT1,CRB2,ITGA2,ALDH1A3,SETD2,SIX4,MED1,KIF20B,MYH9,EP300,NECTIN2,SEC24B,SMARCD3,CNOT1,VEZF1,SOX2,DOCK1,RBPJ,SIRT1,ROCK2,EPHB4,GRN,DCHS1,NLE1,CALD1,EHD1,SUPT6H,CUL3,PIKFYVE,BMPR1A,HMOX1,ITGB4,EPHB3,BYSL,VANGL2,HS2ST1,LDB1,SALL1,SERPINE1,CTR9,PAK4,OBSL1,SMAD3,NF1,ACTL6A,CDC73,CNOT3,DAG1,PHLDB1,PTK7,APAF1,MECP2,SP3,TGM2,TMOD1,VASP,AGO2,RALA,PLEC,AKT1,PKM,COL4A2,SMAD2,ITGA7,FLNC,MATR…	COL12A1,ROBO2,ANGPT1,CRB2,ITGA2,ALDH1A3,SETD2,SIX4,MED1,KIF20B,MYH9	effectsize_down	4.04133e-05	-4.1051	0.533334	FALSE
GO_BP	GO:0045943	positive regulation of transcription by RNA polymerase I	35	25	1	6598,6597,23451,8467,25926,9031,64431,56919,55127,55646,7913,7343,23160,84128,2064,4141,10514,10498,84135,4691,9188,9451,11137,2475,55011	6598	SMARCB1,SMARCA4,SF3B1,SMARCA5,NOL11,BAZ1B,ACTR6,DHX33,HEATR1,LYAR,DEK,UBTF,WDR43,WDR75,ERBB2,MARS1,MYBBP1A,CARM1,UTP15,NCL,DDX21,EIF2AK3,PWP1,MTOR,PIH1D1	SMARCB1	effectsize_up	4.12785e-05	4.1002	0.544753	FALSE
GO_BP	GO:0006914	autophagy	576	381	5	23400,29072,8804,8975,23192,2033,11178,9682,8878,79720,23001,29110,285636,1459,93343,23411,256471,56893,10919,6622,200576,79137,3162,23677,8100,11011,3691,643246,51100,9550,25851,3064,4233,1981,5987,4170,1915,27429,25793,57192,1509,64419,207063,2597,8473,9528,207,6625,55823,2670,56270,10013,526,84861,29982,10456,5599,6829,2773,29978,23341,4218,201475,57103,5562,2629,3146,11345,2017,8396,836,84557…	23400,29072,8804,8975,23192	ATP13A2,SETD2,CREG1,USP13,ATG4B,EP300,LZTS1,KDM4A,SQSTM1,VPS37B,WDFY3,TBK1,RIMOC1,CSNK2A2,MVB12A,SIRT1,MFSD8,UBQLN4,EHMT2,SNCA,PIKFYVE,RETREG2,HMOX1,SH3BP4,IFT88,TLK2,ITGB4,MAP1LC3B2,SH3GLB1,ATP6V1G1,TECPR1,HTT,MET,EIF4G1,TRIM27,MCL1,EEF1A1,HTRA2,FBXO7,MCOLN1,CTSD,MTMR14,DHRSX,GAPDH,OGT,TMEM59,AKT1,SNRNP70,VPS11,GFAP,WDR45B,HDAC6,ATP6V1B2,KLHL22,NRBF2,HAX1,MAPK8,SUPT5H,GNAI3,UBQLN2,DNAJC16,RAB8A,…	ATP13A2,SETD2,CREG1,USP13,ATG4B	effectsize_down	4.12915e-05	-4.10013	0.544923	FALSE
GO_BP	GO:0061919	process utilizing autophagic mechanism	576	381	5	23400,29072,8804,8975,23192,2033,11178,9682,8878,79720,23001,29110,285636,1459,93343,23411,256471,56893,10919,6622,200576,79137,3162,23677,8100,11011,3691,643246,51100,9550,25851,3064,4233,1981,5987,4170,1915,27429,25793,57192,1509,64419,207063,2597,8473,9528,207,6625,55823,2670,56270,10013,526,84861,29982,10456,5599,6829,2773,29978,23341,4218,201475,57103,5562,2629,3146,11345,2017,8396,836,84557…	23400,29072,8804,8975,23192	ATP13A2,SETD2,CREG1,USP13,ATG4B,EP300,LZTS1,KDM4A,SQSTM1,VPS37B,WDFY3,TBK1,RIMOC1,CSNK2A2,MVB12A,SIRT1,MFSD8,UBQLN4,EHMT2,SNCA,PIKFYVE,RETREG2,HMOX1,SH3BP4,IFT88,TLK2,ITGB4,MAP1LC3B2,SH3GLB1,ATP6V1G1,TECPR1,HTT,MET,EIF4G1,TRIM27,MCL1,EEF1A1,HTRA2,FBXO7,MCOLN1,CTSD,MTMR14,DHRSX,GAPDH,OGT,TMEM59,AKT1,SNRNP70,VPS11,GFAP,WDR45B,HDAC6,ATP6V1B2,KLHL22,NRBF2,HAX1,MAPK8,SUPT5H,GNAI3,UBQLN2,DNAJC16,RAB8A,…	ATP13A2,SETD2,CREG1,USP13,ATG4B	effectsize_down	4.12915e-05	-4.10013	0.544923	FALSE
GO_BP	GO:2001032	regulation of double-strand break repair via nonhomologous end joining	27	14	0	55135,24144,7155,23347,55183,6419,7468,7913,84309,5591,3297,11284,8091,158880		WRAP53,TFIP11,TOP2B,SMCHD1,RIF1,SETMAR,NSD2,DEK,NUDT16L1,PRKDC,HSF1,PNKP,HMGA2,USP51		effectsize_up	4.2165e-05	4.09528	0.556452	FALSE
GO_BP	GO:0016925	protein sumoylation	68	40	1	23137,54780,10054,79677,9759,115426,5987,10055,7329,10363,10155,9189,54552,197370,56160,29843,5905,10362,286053,59343,8554,5903,405,5970,11315,5371,57178,1499,7341,84901,26354,51564,54472,9063,79594,54795,10401,55719,6612,6613	23137	SMC5,NSMCE4A,UBA2,SMC6,HDAC4,UHRF2,TRIM27,SAE1,UBE2I,HMG20A,TRIM28,ZBED1,GNL3L,NSMCE1,NSMCE3,SENP1,RANGAP1,HMG20B,NSMCE2,SENP2,PIAS1,RANBP2,ARNT,RELA,PARK7,PML,ZMIZ1,CTNNB1,SUMO1,NFATC2IP,GNL3,HDAC7,TOLLIP,PIAS2,MUL1,TRPM4,PIAS3,SLF2,SUMO3,SUMO2	SMC5	effectsize_up	4.35706e-05	4.08768	0.575001	FALSE
GO_BP	GO:0050000	chromosome localization	120	75	7	1063,9928,29127,4292,9183,9787,11004,891,283489,3835,8452,10403,55055,10096,3833,5925,9735,23636,3837,27436,8766,22919,4928,4926,3192,79980,8379,79003,9184,8697,23212,57405,256364,7320,472,22933,55920,81929,79643,11243,147841,4000,23353,55201,9212,5119,83540,81565,1060,150465,25978,8678,54820,10540,51510,1778,27243,57132,91782,9525,10097,51115,51652,29082,7756,10726,128866,51112,23172,10300,27183…	1063,9928,29127,4292,9183,9787,11004	CENPF,KIF14,RACGAP1,MLH1,ZW10,DLGAP5,KIF2C,CCNB1,CHAMP1,KIF22,CUL3,NDC80,ZWILCH,ACTR3,KIFC1,RB1,KNTC1,NUP62,KPNB1,EML4,RAB11A,MAPRE1,NUP98,NUMA1,HNRNPU,DSN1,MAD1L1,MIS12,BUB3,CDC23,RRS1,SPC25,EML3,UBE2B,ATM,SIRT2,RCC2,SEH1L,CHMP6,PMF1,SPC24,LMNA,SUN1,MAP1S,AURKB,CHMP1A,NUF2,NDEL1,CENPC,TTL,CHMP2B,BECN1,NDE1,DCTN2,CHMP5,DYNC1H1,CHMP2A,CHMP1B,CHMP7,VPS4B,ACTR2,RMDN1,CHMP3,CHMP4A,ZNF207,NUDC,CHMP4B,…	CENPF,KIF14,RACGAP1,MLH1,ZW10,DLGAP5,KIF2C	effectsize_up	4.40926e-05	4.08492	0.58189	FALSE
GO_BP	GO:0006305	DNA alkylation	50	28	1	3070,10919,23347,8467,54737,546,4204,53615,55729,1788,1786,142,4297,51742,9219,10664,4152,79813,54815,29104,10419,10269,11176,4552,25840,6018,5080,1789	3070	HELLS,EHMT2,SMCHD1,SMARCA5,MPHOSPH8,ATRX,MECP2,MBD3,ATF7IP,DNMT3A,DNMT1,PARP1,KMT2A,ARID4B,MTA2,CTCF,MBD1,EHMT1,GATAD2A,N6AMT1,PRMT5,ZMPSTE24,BAZ2A,MTRR,TMT1A,RLF,PAX6,DNMT3B	HELLS	effectsize_up	4.50528e-05	4.07991	0.594562	FALSE
GO_BP	GO:0006306	DNA methylation	50	28	1	3070,10919,23347,8467,54737,546,4204,53615,55729,1788,1786,142,4297,51742,9219,10664,4152,79813,54815,29104,10419,10269,11176,4552,25840,6018,5080,1789	3070	HELLS,EHMT2,SMCHD1,SMARCA5,MPHOSPH8,ATRX,MECP2,MBD3,ATF7IP,DNMT3A,DNMT1,PARP1,KMT2A,ARID4B,MTA2,CTCF,MBD1,EHMT1,GATAD2A,N6AMT1,PRMT5,ZMPSTE24,BAZ2A,MTRR,TMT1A,RLF,PAX6,DNMT3B	HELLS	effectsize_up	4.50528e-05	4.07991	0.594562	FALSE
GO_BP	GO:0001916	positive regulation of T cell mediated cytotoxicity	40	13	0	5819,3105,3133,3107,3106,6891,5817,8772,51571,567,3123,8417,3136		NECTIN2,HLA-A,HLA-E,HLA-C,HLA-B,TAP2,PVR,FADD,CYRIB,B2M,HLA-DRB1,STX7,HLA-H		effectsize_down	4.64444e-05	-4.07283	0.612926	FALSE
GO_BP	GO:0019885	antigen processing and presentation of endogenous peptide antigen via MHC class I	23	11	0	3105,3133,3107,3106,6892,6891,6890,3416,51752,567,3136		HLA-A,HLA-E,HLA-C,HLA-B,TAPBP,TAP2,TAP1,IDE,ERAP1,B2M,HLA-H		effectsize_down	4.73953e-05	-4.06811	0.625476	FALSE
GO_BP	GO:0070647	protein modification by small protein conjugation or removal	959	460	10	284,55215,22978,9440,9320,5469,8078,51035,23137,8975,23358,140459,26168,54780,84676,8451,11065,51434,51377,8878,56254,9039,55658,9101,23326,8237,10010,9810,10116,51433,23411,9736,8453,6015,8239,23640,7321,10054,79677,9759,51592,5930,1643,867,8452,9730,9529,115426,6596,26273,57448,3301,55869,83892,5987,10489,10055,51366,7329,8841,7375,11338,55749,25793,10363,8454,83737,57646,57599,23028,10001,5597…	284,55215,22978,9440,9320,5469,8078,51035,23137,8975	ANGPT1,FANCI,NT5C2,MED17,TRIP12,MED1,USP5,UBXN1,SMC5,USP13,USP24,ASB6,SENP3,NSMCE4A,TRIM63,CUL4A,UBE2C,ANAPC7,UCHL5,SQSTM1,RNF20,UBA3,RNF126,USP8,USP22,USP11,TANK,RNF40,FEM1B,ANAPC5,SIRT1,USP34,CUL2,RING1,USP9X,HSPBP1,UBE2D1,UBA2,SMC6,HDAC4,TRIM33,RBBP6,DDB2,CBL,CUL3,DCAF1,BAG5,UHRF2,HLTF,FBXO3,BIRC6,DNAJA1,HDAC8,KCTD10,TRIM27,LRRC41,SAE1,UBR5,UBE2I,HDAC3,USP4,U2AF2,CCAR1,FBXO7,HMG20A,CUL1,ITCH,U…	ANGPT1,FANCI,NT5C2,MED17,TRIP12,MED1,USP5,UBXN1,SMC5,USP13	effectsize_up	4.91147e-05	4.0598	0.648167	FALSE
GO_BP	GO:0007160	cell-matrix adhesion	240	124	2	3673,50509,9448,9475,7414,1021,5590,3691,8573,8394,8861,5054,4088,4763,5786,1605,8910,3987,3679,5314,4289,7094,182,3690,2017,4323,7059,23499,5328,6548,57669,23332,7791,5728,3678,6422,967,8829,1012,55920,3611,8499,23122,8874,5747,7402,7057,87,6385,1845,6093,2335,83700,90102,7264,81792,22998,10979,3693,79834,5921,1499,54749,7070,3685,4811,2185,1029,11117,3688,5291,1613,6237,613,5295,9748,26073,5795…	3673,50509	ITGA2,COL5A3,MAP4K4,ROCK2,VCL,CDK6,PRKCZ,ITGB4,CASK,PIP5K1A,LDB1,SERPINE1,SMAD3,NF1,PTPRA,DAG1,SGCE,LIMS1,ITGA7,PKHD1,MKLN1,TLN1,JAG1,ITGB3,CTTN,MMP14,THBS3,MACF1,PLAU,SLC9A1,EPB41L5,CLASP1,ZYX,PTEN,ITGA5,SFRP1,CD63,NRP1,CDH13,RCC2,ILK,PPFIA2,CLASP2,ARHGEF7,PTK2,UTRN,THBS1,ACTN1,SDC4,DUSP3,ROCK1,FN1,JAM3,PHLDB2,GFUS,ADAMTS12,LIMCH1,FERMT2,ITGB5,PEAK1,RASA1,CTNNB1,EPDR1,THY1,ITGAV,NID1,PTK2B,CDKN2…	ITGA2,COL5A3	effectsize_down	4.9933e-05	-4.05594	0.658966	FALSE
GO_BP	GO:0032986	protein-DNA complex disassembly	21	16	1	6598,6604,6599,6597,11198,6605,8289,6602,6601,6749,6418,6603,83743,196528,3159,9349	6598	SMARCB1,SMARCD3,SMARCC1,SMARCA4,SUPT16H,SMARCE1,ARID1A,SMARCD1,SMARCC2,SSRP1,SET,SMARCD2,GRWD1,ARID2,HMGA1,RPL23	SMARCB1	effectsize_up	5.00127e-05	4.05557	0.660017	FALSE
GO_BP	GO:0061025	membrane fusion	183	107	1	23400,5819,9527,4905,6622,200576,9066,23355,55823,8675,4218,201475,51272,8396,6844,10075,9554,9341,57617,83871,79643,1201,5305,25801,55850,858,23339,5872,9847,55014,9218,5119,11151,8674,81555,302,57531,11261,65082,25978,10059,80124,51510,5877,9882,8774,8615,9392,8411,10282,7879,27243,9570,57132,91782,10490,55207,662,6812,1514,9135,64601,23208,51479,6857,301,51652,10451,6845,26984,26059,55968,2355…	23400	ATP13A2,NECTIN2,GOSR1,NSF,SNCA,PIKFYVE,SYT7,VPS8,VPS11,STX16,RAB8A,RAB12,BET1L,PIP4K2B,VAMP2,HUWE1,SEC22B,VAMP3,VPS18,RAB34,CHMP6,CLN3,PIP4K2A,GCA,USE1,CAV2,VPS39,RAB13,C2CD5,STX17,VAPA,CHMP1A,CORO1A,VAMP4,YIPF5,ANXA2,HACE1,CHP1,VPS33A,CHMP2B,DNM1L,VCPIP1,CHMP5,RABIF,TBC1D4,NAPG,USO1,TGFBRAP1,EEA1,BET1,RAB7A,CHMP2A,GOSR2,CHMP1B,CHMP7,VTI1B,ARL8B,BNIP1,STXBP1,CTSL,RABEP1,VPS16,SYT11,ANKFY1,SYT1,AN…	ATP13A2	effectsize_down	5.03703e-05	-4.0539	0.664737	FALSE
GO_BP	GO:0032787	monocarboxylic acid metabolic process	632	304	3	5321,160428,220,2033,2879,9611,23411,26137,9759,6622,60496,11001,59342,10327,3667,79147,2597,8473,3992,63826,55862,9926,207,5315,26063,4706,55526,5164,81889,57103,5562,10999,83752,549,873,37,26061,5232,3995,22880,39,145482,2109,2593,3099,2110,83667,81888,3425,3988,22937,2950,5564,3418,6507,84129,2023,10994,5566,5208,7367,22933,31,23659,47,2180,9388,224,10196,2052,3295,114880,9524,23352,28964,1432…	5321,160428,220	PLA2G4A,ALDH1L2,ALDH1A3,EP300,GPX4,NCOR1,SIRT1,ZBTB20,HDAC4,SNCA,AASDHPPT,SLC27A2,SCPEP1,AKR1A1,IRS1,FKRP,GAPDH,OGT,FADS1,SRR,ECHDC1,LPGAT1,AKT1,PKM,DECR2,NDUFAB1,DHTKD1,PDK2,FAHD1,TIGAR,PRKAA1,SLC27A4,LONP2,AUH,CBR1,ACADVL,HACL1,PGK2,FADS3,MORC2,ACAT2,PTGR2,ETFB,GAMT,HK2,ETFDH,SESN2,HYI,IDUA,LIPA,SCAP,GSTP1,PRKAB1,IDH2,SLC1A3,ACAD11,ENO1,ILVBL,PRKACA,PFKFB2,UGT2B17,SIRT2,ACACA,PLA2G15,ACLY,ACSL1…	PLA2G4A,ALDH1L2,ALDH1A3	effectsize_down	5.1802e-05	-4.04734	0.683632	FALSE
GO_BP	GO:0016052	carbohydrate catabolic process	160	99	1	130589,2033,2582,9611,26137,9759,51071,79147,2597,8473,5315,55526,57103,5562,4123,5232,8987,3099,4758,3425,3988,2023,5566,5208,5834,2760,28964,2820,2720,23324,6774,572,226,55556,3074,5499,11182,5571,4126,5663,8671,4125,26007,402,3073,5226,4668,7167,3098,2931,83440,2584,55276,11277,57521,11164,5836,669,2821,1486,3643,2548,5563,5211,64223,351,55753,5213,5230,3423,5236,2530,6652,230,5313,5214,3939,2…	130589	GALM,EP300,GALE,NCOR1,ZBTB20,HDAC4,DERA,FKRP,GAPDH,OGT,PKM,DHTKD1,TIGAR,PRKAA1,MAN2C1,PGK2,STBD1,HK2,NEU1,IDUA,LIPA,ENO1,PRKACA,PFKFB2,PYGB,GM2A,GIT1,GPD2,GLB1,MAN2B2,STAT3,BAD,ALDOA,ENOSF1,HEXB,PPP1CA,SLC2A6,PRKAG1,MANBA,PSEN1,SLC4A4,MAN2B1,TKFC,ARL2,HEXA,PGD,NAGA,TPI1,HK1,GSK3A,ADPGK,GALK1,PGM2,TREX1,RPTOR,NUDT5,PYGL,BPGM,GPI,CTBS,INSR,GAA,PRKAA2,PFKL,MLST8,APP,OGDHL,PFKM,PGK1,IDS,PGM1,FUT8,SOR…	GALM	effectsize_down	5.1812e-05	-4.0473	0.683762	FALSE
GO_BP	GO:0044255	cellular lipid metabolic process	1012	460	5	5321,160428,220,57552,9588,144245,84668,253558,8611,10901,2879,9611,23411,29956,80055,6622,23049,200576,1956,55627,8394,11001,59342,27429,3667,4204,5297,64419,80271,10577,8776,3992,55862,9926,207,10162,26063,84803,79796,4706,145567,23396,131118,54982,10903,9807,5164,10555,5562,2629,2222,10999,51109,83752,8396,549,79053,23410,873,37,3157,26061,3995,22880,23167,23682,39,54893,5335,145482,2109,9334,…	5321,160428,220,57552,9588	PLA2G4A,ALDH1L2,ALDH1A3,NCEH1,PRDX6,ALG10B,HYCC1,LCLAT1,PLPP1,DHRS4,GPX4,NCOR1,SIRT1,CERS2,PGAP1,SNCA,SMG1,PIKFYVE,EGFR,SMPD4,PIP5K1A,SLC27A2,SCPEP1,HTRA2,IRS1,MECP2,PI4KA,MTMR14,ITPKC,NPC2,MTMR1,FADS1,ECHDC1,LPGAT1,AKT1,LPCAT3,DECR2,GPAT3,ALG9,NDUFAB1,TTC7B,PIP5K1C,DNAJC19,CLN6,MTMR11,IP6K1,PDK2,AGPAT2,PRKAA1,GBA1,FDFT1,SLC27A4,RDH11,LONP2,PIP4K2B,AUH,ALG8,SIRT3,CBR1,ACADVL,HMGCS1,HACL1,FADS3,MO…	PLA2G4A,ALDH1L2,ALDH1A3,NCEH1,PRDX6	effectsize_down	5.19636e-05	-4.04662	0.685764	FALSE
GO_BP	GO:0051223	regulation of protein transport	438	200	5	284,23400,64328,51768,9585,2033,55929,91461,3783,10497,51614,1956,5590,3301,51366,8841,4088,4763,3667,3996,23607,9066,2767,7260,10155,7514,57506,5910,64175,4218,4345,975,51092,6558,23410,5530,5532,5905,55696,8724,5108,7984,7531,51160,6844,6672,64215,983,57555,51684,5116,5296,22902,64083,6422,51465,27236,5566,5208,7175,8655,3843,26056,7273,79651,9912,1201,9854,1432,55691,29934,27248,10972,10541,57…	284,23400,64328,51768,9585	ANGPT1,ATP13A2,XPO4,TM7SF3,KIF20B,EP300,DMAP1,PKDCC,KCNN4,UNC13B,ERGIC3,EGFR,PRKCZ,DNAJA1,UBR5,HDAC3,SMAD3,NF1,IRS1,LLGL1,CD2AP,SYT7,GNA11,EIPR1,TRIM28,XPO1,MAVS,RAP1GDS1,P3H1,RAB8A,CD200,CD81,SIDT2,SLC12A2,SIRT3,PPP3CA,PPP3CB,RANGAP1,RBM22,SNX3,PCM1,ARHGEF5,YWHAE,VPS28,VAMP2,SP100,DNAJC1,CDK1,NLGN2,SUFU,PCNT,PIK3R2,RUFY3,GOLPH3,SFRP1,UBE2J1,ARFIP1,PRKACA,PFKFB2,TPR,DYNLL1,IPO5,RAB11FIP5,TTN,RHBD…	ANGPT1,ATP13A2,XPO4,TM7SF3,KIF20B	effectsize_down	5.21999e-05	-4.04555	0.688882	FALSE
GO_BP	GO:1903169	regulation of calcium ion transmembrane transport	168	59	0	481,6622,1729,3064,59285,1756,3690,274,5621,5530,5532,9722,2631,57214,5335,7531,6548,801,81671,255057,5566,781,2332,5587,11151,5534,5371,857,6786,5170,7070,6546,2185,578,79026,2280,817,2539,2534,287,25,5144,7416,5533,57190,9446,9474,2946,7009,84959,130507,581,5311,6717,29979,91404,55151,5581,5294		ATP1B1,SNCA,DIAPH1,HTT,CACNG6,DMD,ITGB3,BIN1,PRNP,PPP3CA,PPP3CB,NOS1AP,NIPSNAP2,CEMIP,PLCG1,YWHAE,SLC9A1,CALM1,VMP1,CBARP,PRKACA,CACNA2D1,FMR1,PRKD1,CORO1A,PPP3R1,PML,CAV1,STIM1,PDPK1,THY1,SLC8A1,PTK2B,BAK1,AHNAK,FKBP1A,CAMK2D,G6PD,FYN,ANK2,ABL1,PDE4D,VDAC1,PPP3CC,SELENON,GSTO1,ATG5,GSTM2,TMBIM6,UBASH3B,UBR3,BAX,PKD2,SRI,UBQLN1,SESTD1,TMEM38B,PRKCE,PIK3CG		effectsize_down	5.24493e-05	-4.04444	0.692174	FALSE
GO_BP	GO:0044000	movement in host	188	105	1	3673,5819,79720,867,200576,1956,83737,1605,79581,1642,3303,4684,3609,3690,975,3146,7037,558,6993,2519,8724,1604,5034,1969,983,57617,5806,3678,8829,3916,1508,79643,3853,4179,858,9218,9798,156,5119,4864,3956,5817,6541,2060,25978,3693,857,5478,3383,51510,972,3685,3688,6520,10346,25945,23265,7879,7726,27243,9972,5245,57132,90861,91782,55207,1514,2934,9525,290,3643,3921,3416,51652,6737,8519,7251,6714,…	3673	ITGA2,NECTIN2,VPS37B,CBL,PIKFYVE,EGFR,ITCH,DAG1,SLC52A2,DDB1,HSPA1A,NCAM1,ILF3,ITGB3,CD81,HMGB1,TFRC,AXL,DYNLT1,FUCA2,SNX3,CD55,P4HB,EPHA2,CDK1,VPS18,PTX3,ITGA5,NRP1,LAMP1,CTSB,CHMP6,KRT6A,CD46,CAV2,VAPA,IST1,GRK2,CHMP1A,NPC1,LGALS1,PVR,SLC7A1,EPS15,CHMP2B,ITGB5,CAV1,PPIA,ICAM1,CHMP5,CD74,ITGAV,ITGB1,SLC3A2,TRIM22,NECTIN3,EXOC7,RAB7A,TRIM26,CHMP2A,NUP153,PHB1,CHMP1B,JPT2,CHMP7,ARL8B,CTSL,GSN,VPS4…	ITGA2	effectsize_down	5.43104e-05	-4.03626	0.716734	FALSE
GO_BP	GO:0001909	leukocyte mediated cytotoxicity	144	40	0	23207,5819,3105,3133,6777,3107,164,10383,5052,5532,5873,23705,3106,6891,3916,9166,1398,5272,3251,11151,5817,8772,3383,55207,3799,6845,203068,1075,2671,4615,7040,51571,567,3606,409,3123,8417,6813,114836,3136		PLEKHM2,NECTIN2,HLA-A,HLA-E,STAT5B,HLA-C,AP1G1,TUBB4B,PRDX1,PPP3CB,RAB27A,CADM1,HLA-B,TAP2,LAMP1,EBAG9,CRK,SERPINB9,HPRT1,CORO1A,PVR,FADD,ICAM1,ARL8B,KIF5B,VAMP7,TUBB,CTSC,GFER,MYD88,TGFB1,CYRIB,B2M,IL18,ARRB2,HLA-DRB1,STX7,STXBP2,SLAMF6,HLA-H		effectsize_down	5.49747e-05	-4.0334	0.725501	FALSE
GO_BP	GO:0007229	integrin-mediated signaling pathway	111	64	2	3673,4627,81031,1793,8452,3691,5786,3987,3679,7094,55914,3690,7076,7791,3678,967,9636,8829,55920,961,3611,5747,102,5587,2316,2335,10979,4739,3693,667,3913,7070,3685,4811,2185,3688,1495,3915,83605,3912,65979,25,3675,3908,1281,3655,10451,3911,22801,6714,3676,5781,4831,8515,2530,3696,1490,9564,8613,8754,998,81624,199920,3695	3673,4627	ITGA2,MYH9,SLC2A10,DOCK1,CUL3,ITGB4,PTPRA,LIMS1,ITGA7,TLN1,ERBIN,ITGB3,TIMP1,ZYX,ITGA5,CD63,ISG15,NRP1,RCC2,CD47,ILK,PTK2,ADAM10,PRKD1,FLNA,FN1,FERMT2,NEDD9,ITGB5,DST,LAMB2,THY1,ITGAV,NID1,PTK2B,ITGB1,CTNNA1,LAMC1,CCM2,LAMB1,PHACTR4,ABL1,ITGA3,LAMA2,COL3A1,ITGA6,VAV3,LAMA5,ITGA11,SRC,ITGA4,PTPN11,NME2,ITGA10,FUT8,ITGB8,CCN2,BCAR1,PLPP3,ADAM9,CDC42,DIAPH3,FYB2,ITGB7	ITGA2,MYH9	effectsize_down	5.51306e-05	-4.03274	0.727559	FALSE
GO_BP	GO:0006936	muscle contraction	353	116	1	3673,84676,30845,9475,481,800,9826,79147,7111,1756,9631,7170,6640,113246,6641,5910,59,2017,4619,274,2775,9722,2593,490,10398,6548,801,2023,7171,7125,5566,4629,5608,781,51130,1264,5290,7273,1739,340481,7402,5587,2316,4638,226,156,7168,6093,51542,5286,29767,857,100,488,583,80005,6546,7169,1837,4632,1613,817,1410,26509,29766,287,2934,5144,493,1147,6647,2548,3728,9456,9732,29098,18,387,5606,23336,332…	3673	ITGA2,TRIM63,EHD3,ROCK2,ATP1B1,CALD1,ARHGEF11,FKRP,TMOD1,DMD,NUP155,TPM3,SNTA1,C12ORF57,SNTB1,RAP1GDS1,ACTA2,CTTN,MYH1,BIN1,GNAO1,NOS1AP,GAMT,ATP2B1,MYL9,SLC9A1,CALM1,ENO1,TPM4,TNNC2,PRKACA,MYH11,MAP2K6,CACNA2D1,ASB3,CNN1,PIK3CA,TTN,DLG1,ZDHHC21,UTRN,PRKD1,FLNA,MYLK,ALDOA,GRK2,TPM1,ROCK1,VPS54,PIK3C2A,TMOD2,CAV1,ADA,ATP2A2,BBS2,DOCK5,SLC8A1,TPM2,DTNA,MYL1,DAPK3,CAMK2D,CRYAB,MYOF,TMOD3,ANK2,GSN,PD…	ITGA2	effectsize_down	5.60975e-05	-4.02865	0.740319	FALSE
GO_BP	GO:0006952	defense response	1858	583	8	3868,834,22978,29072,8986,5469,26057,10492,1903,23207,2033,5819,10658,10527,56897,2633,3783,29110,7716,55829,2177,26065,4686,54882,10623,10010,23369,197,55421,3516,55703,2896,7353,3105,5094,481,6421,26472,9759,23780,6622,29102,8452,10771,3162,8455,6156,1956,5590,9908,6773,7707,1981,3133,1452,5987,5054,58509,6223,4088,5610,23580,10096,23,83737,839,6777,10621,27347,4204,9698,5925,23476,25942,79147,…	3868,834,22978,29072,8986,5469,26057,10492	KRT16,CASP1,NT5C2,SETD2,RPS6KA4,MED1,ANKRD17,SYNCRIP,S1PR3,PLEKHM2,EP300,NECTIN2,CELF1,IPO7,WRNIP1,GBP1,KCNN4,TBK1,VEZF1,SELENOS,FANCD2,LSM14A,NCBP1,ANKHD1,POLR3C,TANK,PUM2,AHSG,NCBP3,RBPJ,POLR3B,GRN,UFD1,HLA-A,PCBP2,ATP1B1,SFPQ,PPP1R14B,HDAC4,APOL2,SNCA,DROSHA,CUL3,ZMYND11,HMOX1,ATRN,RPL30,EGFR,PRKCZ,G3BP2,STAT2,ZNF148,EIF4G1,HLA-E,CSNK1A1,TRIM27,SERPINE1,CACTIN,RPS19,SMAD3,EIF2AK2,CDC42EP4,ACTR…	KRT16,CASP1,NT5C2,SETD2,RPS6KA4,MED1,ANKRD17,SYNCRIP	effectsize_down	5.68541e-05	-4.0255	0.750304	FALSE
GO_BP	GO:0000077	DNA damage checkpoint signaling	127	63	1	25949,8563,8451,5514,2177,10116,6154,988,7919,261726,9984,57646,4436,9656,1017,1111,79621,6118,79184,7508,57805,545,835,5591,51347,983,57551,9894,27339,51776,65975,163859,472,51065,29997,1432,51322,26058,9577,4361,5371,29086,51720,80185,151636,440275,11277,80279,1386,9344,83666,23376,4683,595,5781,60561,25896,9675,7158,8738,11200,1026,91603	25949	SYF2,THOC5,CUL4A,PPP1R10,FANCD2,FEM1B,RPL26,CDC5L,DDX39B,TIPRL,THOC1,USP28,MSH2,MDC1,CDK2,CHEK1,RNASEH2B,RPA2,BRCC3,XPC,CCAR2,ATR,CASP2,PRKDC,TAOK3,CDK1,TAOK1,TELO2,PRPF19,MAP3K20,STK33,SDE2,ATM,RPS27L,NOP53,MAPK14,WAC,GIGYF2,BABAM2,MRE11,PML,BABAM1,UIMC1,TTI2,DTX3L,EIF2AK4,TREX1,CDK5RAP3,ATF2,TAOK2,PARP9,UFL1,NBN,CCND1,PTPN11,RINT1,INTS7,TTI1,TP53BP1,CRADD,CHEK2,CDKN1A,ZNF830	SYF2	effectsize_up	5.70416e-05	4.02473	0.752778	FALSE
GO_BP	GO:0045911	positive regulation of DNA recombination	69	37	1	4292,55929,55135,8295,64769,9643,60,2521,10902,57634,55183,86,57599,4436,10933,7468,55257,142,7037,84717,7320,6944,5395,118460,10856,8607,10097,51010,196528,7040,56941,22976,7158,2068,2187,80314,8089	4292	MLH1,DMAP1,WRAP53,TRRAP,MEAF6,MORF4L2,ACTB,FUS,BRD8,EP400,RIF1,ACTL6A,WDR48,MSH2,MORF4L1,NSD2,MRGBP,PARP1,TFRC,HDGFL2,UBE2B,VPS72,PMS2,EXOSC6,RUVBL2,RUVBL1,ACTR2,EXOSC3,ARID2,TGFB1,HMCES,PAXIP1,TP53BP1,ERCC2,FANCB,EPC1,YEATS4	MLH1	effectsize_up	5.75056e-05	4.02282	0.758901	FALSE
GO_BP	GO:0007076	mitotic chromosome condensation	19	11	0	26993,8467,9031,64151,9918,10592,10051,23397,10270,7273,5119		AKAP8L,SMARCA5,BAZ1B,NCAPG,NCAPD2,SMC2,SMC4,NCAPH,AKAP8,TTN,CHMP1A		effectsize_up	5.85149e-05	4.01872	0.772222	FALSE
GO_BP	GO:0022406	membrane docking	92	68	0	10497,55823,1488,118987,8675,4218,201475,8724,9545,5899,9409,9341,57617,801,81671,4478,9217,1201,858,5872,55014,9218,10640,6093,11261,488,3383,8615,11149,23265,7879,149371,10490,6814,6812,60412,57488,10244,6857,65009,11336,9342,112755,51762,6810,8677,7430,10768,23673,23241,10652,23344,2054,55763,6811,55770,10228,23233,8417,127262,9482,5864,6813,55670,54536,22863,1080,6616		UNC13B,VPS11,CTBP2,PDZD8,STX16,RAB8A,RAB12,SNX3,RAB3D,RALB,PEX16,VAMP3,VPS18,CALM1,VMP1,MSN,VAPB,CLN3,CAV2,RAB13,STX17,VAPA,EXOC5,ROCK1,CHP1,ATP2A2,ICAM1,USO1,BVES,EXOC7,RAB7A,EXOC8,VTI1B,STXBP3,STXBP1,EXOC4,ESYT2,RABEPK,SYT1,NDRG4,EXOC3,SNAP29,STX1B,RAB8B,STX4,STX10,EZR,AHCYL1,STX12,PACS2,YKT6,ESYT1,STX2,EXOC1,STX5,EXOC2,STX6,EXOC6B,STX7,TPRG1L,STX8,RAB3A,STXBP2,PEX26,EXOC6,ATG14,CFTR,SNAP25		effectsize_down	5.87688e-05	-4.0177	0.775572	FALSE
GO_BP	GO:0031570	DNA integrity checkpoint signaling	136	67	1	25949,8563,8451,5514,2177,10116,6154,988,7919,261726,9984,6419,57646,4436,9656,1017,1111,8883,79621,6118,79184,7508,57805,545,835,5591,51347,983,57551,9894,27339,51776,65975,163859,472,51065,29997,1432,51322,26058,9577,4361,5371,29086,51720,80185,151636,440275,11277,80279,1386,9344,83666,23376,4683,595,5781,60561,25896,9675,7158,8738,11200,1026,4998,91603,1763	25949	SYF2,THOC5,CUL4A,PPP1R10,FANCD2,FEM1B,RPL26,CDC5L,DDX39B,TIPRL,THOC1,SETMAR,USP28,MSH2,MDC1,CDK2,CHEK1,NAE1,RNASEH2B,RPA2,BRCC3,XPC,CCAR2,ATR,CASP2,PRKDC,TAOK3,CDK1,TAOK1,TELO2,PRPF19,MAP3K20,STK33,SDE2,ATM,RPS27L,NOP53,MAPK14,WAC,GIGYF2,BABAM2,MRE11,PML,BABAM1,UIMC1,TTI2,DTX3L,EIF2AK4,TREX1,CDK5RAP3,ATF2,TAOK2,PARP9,UFL1,NBN,CCND1,PTPN11,RINT1,INTS7,TTI1,TP53BP1,CRADD,CHEK2,CDKN1A,ORC1,ZNF830,DN…	SYF2	effectsize_up	5.93377e-05	4.01543	0.78308	FALSE
GO_BP	GO:0072593	reactive oxygen species metabolic process	235	96	0	10901,55312,3040,6622,200576,1956,1182,4536,10013,7020,57103,10549,10229,23410,873,5052,706,5873,285590,27035,3099,7048,83667,4719,3988,2950,9973,329,1719,22933,26574,875,2771,10131,4722,1432,378,22,7057,664,11315,4669,8678,8737,2185,10193,55486,51,613,1410,57580,2539,5547,2534,10935,8729,51181,51079,7295,7416,6647,7837,847,23530,387,9263,2885,5165,1545,5879,7040,4724,1728,56848,6648,9474,2876,51…		DHRS4,RFK,HBA2,SNCA,PIKFYVE,EGFR,CLCN3,MT-ND2,HDAC6,TFAP2A,TIGAR,PRDX4,COQ7,SIRT3,CBR1,PRDX1,TSPO,RAB27A,SH3PXD2B,NOX1,HK2,TGFBR2,SESN2,NDUFS1,LIPA,GSTP1,CCS,BIRC2,DHFR,SIRT2,AATF,CBS,GNAI2,TRAP1,NDUFS3,MAPK14,ARF4,ABCB7,THBS1,BNIP3,PARK7,NAGLU,BECN1,RIPK1,PTK2B,RNF41,PARL,ACOX1,BCR,CRYAB,PREX1,G6PD,PRCP,FYN,PRDX3,GBF1,DCXR,NDUFA13,TXN,VDAC1,SOD1,PXDN,CAT,NNT,RHOA,STK17A,GRB2,PDK3,CYP1B1,RAC1,TGF…		effectsize_down	5.96984e-05	-4.014	0.78784	FALSE
GO_BP	GO:0044409	entry into host	163	83	1	3673,5819,867,200576,1956,83737,1605,79581,3303,4684,3609,3690,975,3146,7037,558,6993,2519,8724,1604,5034,1969,983,57617,5806,3678,8829,3916,1508,3853,4179,858,156,4864,3956,5817,6541,2060,3693,857,3383,972,3685,3688,6520,10346,25945,23265,7726,9972,5245,90861,1514,2934,290,3643,3921,3416,6737,8519,6714,6609,1948,3839,682,9213,6510,3123,7405,6575,3949,7706,55770,950,1525,85363,2621,949,5045,3695,…	3673	ITGA2,NECTIN2,CBL,PIKFYVE,EGFR,ITCH,DAG1,SLC52A2,HSPA1A,NCAM1,ILF3,ITGB3,CD81,HMGB1,TFRC,AXL,DYNLT1,FUCA2,SNX3,CD55,P4HB,EPHA2,CDK1,VPS18,PTX3,ITGA5,NRP1,LAMP1,CTSB,KRT6A,CD46,CAV2,GRK2,NPC1,LGALS1,PVR,SLC7A1,EPS15,ITGB5,CAV1,ICAM1,CD74,ITGAV,ITGB1,SLC3A2,TRIM22,NECTIN3,EXOC7,TRIM26,NUP153,PHB1,JPT2,CTSL,GSN,ANPEP,INSR,RPSA,IDE,TRIM21,IFITM1,SRC,SMPD1,EFNB2,KPNA3,BSG,XPR1,SLC1A5,HLA-DRB1,UVRAG,SL…	ITGA2	effectsize_down	6.13497e-05	-4.00756	0.809633	FALSE
GO_BP	GO:0006935	chemotaxis	466	149	3	6092,284,3673,4015,5355,200576,8394,4233,5054,57449,6223,4088,27347,5898,5339,10013,4851,23396,79902,23075,3690,3146,4313,6558,51119,7984,5479,54915,55558,5328,1969,2260,123920,6586,8829,1012,5771,1398,1588,4908,1432,55742,23513,3315,5747,5872,811,5641,102,5587,7057,23077,1845,8828,57556,11151,3958,83700,23521,5881,57175,1399,158747,4739,10059,5478,25865,5365,972,3685,2185,7162,55219,5291,1954,11…	6092,284,3673	ROBO2,ANGPT1,ITGA2,LOX,PLP2,PIKFYVE,PIP5K1A,MET,SERPINE1,PLEKHG5,RPS19,SMAD3,STK39,RALA,PLEC,HDAC6,NOTCH1,PIP5K1C,NUP85,SWAP70,ITGB3,HMGB1,MMP2,SLC12A2,SBDS,ARHGEF5,PPIB,YTHDF1,PLXNA3,PLAU,EPHA2,FGFR1,CMTM3,SLIT3,NRP1,CDH13,PTPN2,CRK,CYP19A1,NTF3,MAPK14,PARVA,SCRIB,HSPB1,PTK2,RAB13,CALR,LGMN,ADAM10,PRKD1,THBS1,MYCBP2,DUSP3,NRP2,SEMA6A,CORO1A,LGALS3,JAM3,RPL13A,RAC3,CORO1B,CRKL,MOSPD2,NEDD9,DNM1L,…	ROBO2,ANGPT1,ITGA2	effectsize_down	6.3366e-05	-3.99991	0.836241	FALSE
GO_BP	GO:0042330	taxis	468	149	3	6092,284,3673,4015,5355,200576,8394,4233,5054,57449,6223,4088,27347,5898,5339,10013,4851,23396,79902,23075,3690,3146,4313,6558,51119,7984,5479,54915,55558,5328,1969,2260,123920,6586,8829,1012,5771,1398,1588,4908,1432,55742,23513,3315,5747,5872,811,5641,102,5587,7057,23077,1845,8828,57556,11151,3958,83700,23521,5881,57175,1399,158747,4739,10059,5478,25865,5365,972,3685,2185,7162,55219,5291,1954,11…	6092,284,3673	ROBO2,ANGPT1,ITGA2,LOX,PLP2,PIKFYVE,PIP5K1A,MET,SERPINE1,PLEKHG5,RPS19,SMAD3,STK39,RALA,PLEC,HDAC6,NOTCH1,PIP5K1C,NUP85,SWAP70,ITGB3,HMGB1,MMP2,SLC12A2,SBDS,ARHGEF5,PPIB,YTHDF1,PLXNA3,PLAU,EPHA2,FGFR1,CMTM3,SLIT3,NRP1,CDH13,PTPN2,CRK,CYP19A1,NTF3,MAPK14,PARVA,SCRIB,HSPB1,PTK2,RAB13,CALR,LGMN,ADAM10,PRKD1,THBS1,MYCBP2,DUSP3,NRP2,SEMA6A,CORO1A,LGALS3,JAM3,RPL13A,RAC3,CORO1B,CRKL,MOSPD2,NEDD9,DNM1L,…	ROBO2,ANGPT1,ITGA2	effectsize_down	6.3366e-05	-3.99991	0.836241	FALSE
GO_BP	GO:0006090	pyruvate metabolic process	118	84	0	2033,9611,26137,9759,79147,2597,8473,63826,5315,55526,5164,81889,57103,5562,5232,3099,3988,2023,5566,5208,28964,6774,226,25874,4199,3948,11182,5571,5663,8671,402,7167,3098,8050,83440,2584,11277,57521,669,2821,5160,7416,4200,3643,5563,5211,64223,351,9123,6566,5165,55753,5213,5230,5236,5162,1738,5106,230,5313,5105,5214,3939,5163,51422,3692,2026,2475,5091,5223,1737,3945,4967,221937,441531,201163,360…		EP300,NCOR1,ZBTB20,HDAC4,FKRP,GAPDH,OGT,SRR,PKM,DHTKD1,PDK2,FAHD1,TIGAR,PRKAA1,PGK2,HK2,LIPA,ENO1,PRKACA,PFKFB2,GIT1,STAT3,ALDOA,MPC2,ME1,LDHC,SLC2A6,PRKAG1,PSEN1,SLC4A4,ARL2,TPI1,HK1,PDHX,ADPGK,GALK1,TREX1,RPTOR,BPGM,GPI,PDHA1,VDAC1,ME2,INSR,PRKAA2,PFKL,MLST8,APP,SLC16A3,SLC16A1,PDK3,OGDHL,PFKM,PGK1,PGM1,PDHB,DLD,PCK2,ALDOC,PKLR,PCK1,PFKP,LDHA,PDK1,PRKAG2,EIF6,ENO2,MTOR,PC,PGAM1,DLAT,LDHB,OGDH,F…		effectsize_down	6.44945e-05	-3.99573	0.851134	FALSE
GO_BP	GO:0006303	double-strand break repair via nonhomologous end joining	68	38	2	22992,4292,55135,50485,24144,7155,23347,55183,6419,200558,7468,7913,5422,3146,2547,84309,5591,7520,27339,3297,10213,472,286257,11284,4361,8091,7515,7518,3981,3148,2072,56941,5423,7405,7158,79840,25900,158880	22992,4292	KDM2A,MLH1,WRAP53,SMARCAL1,TFIP11,TOP2B,SMCHD1,RIF1,SETMAR,APLF,NSD2,DEK,POLA1,HMGB1,XRCC6,NUDT16L1,PRKDC,XRCC5,PRPF19,HSF1,PSMD14,ATM,PAXX,PNKP,MRE11,HMGA2,XRCC1,XRCC4,LIG4,HMGB2,ERCC4,HMCES,POLB,UVRAG,TP53BP1,NHEJ1,IFFO1,USP51	KDM2A,MLH1	effectsize_up	6.5627e-05	3.99161	0.866079	FALSE
GO_BP	GO:0045931	positive regulation of mitotic cell cycle	130	65	2	26057,9787,891,8451,11065,5514,51434,6604,5586,57504,23326,51433,4921,8452,1956,5356,1981,6241,6777,5925,23476,25942,7027,207,8766,6990,5087,51692,983,2260,286053,3306,8697,1019,5578,56257,3297,6240,8881,55920,50484,5641,1845,1654,150465,6461,7325,8450,1977,26073,57521,29766,5048,9525,25,440,5962,351,595,5781,11331,6868,6198,23276,9587	26057,9787	ANKRD17,DLGAP5,CCNB1,CUL4A,UBE2C,PPP1R10,ANAPC7,SMARCD3,PKN2,MTA3,USP22,ANAPC5,DDR2,CUL3,EGFR,PLRG1,EIF4G1,RRM2,STAT5B,RB1,BRD4,SIN3A,TFDP1,AKT1,RAB11A,DYNLT3,PBX1,CPSF3,CDK1,FGFR1,NSMCE2,HSPA2,CDC23,CDK4,PRKCA,MEPCE,HSF1,RRM1,CDC16,RCC2,RRM2B,LGMN,DUSP3,DDX3X,TTL,SHB,UBE2E2,CUL4B,EIF4E,POLDIP2,RPTOR,TMOD3,PAFAH1B1,VPS4B,ABL1,ASNS,RDX,APP,CCND1,PTPN11,PHB2,ADAM17,RPS6KB1,KLHL18,MAD2L1BP	ANKRD17,DLGAP5	effectsize_up	6.75181e-05	3.98487	0.891036	FALSE
GO_BP	GO:2000001	regulation of DNA damage checkpoint	24	15	0	8563,8451,5514,10116,7919,9984,79621,6118,79184,57805,9894,51776,9577,80185,9675		THOC5,CUL4A,PPP1R10,FEM1B,DDX39B,THOC1,RNASEH2B,RPA2,BRCC3,CCAR2,TELO2,MAP3K20,BABAM2,TTI2,TTI1		effectsize_up	6.76262e-05	3.98449	0.892463	FALSE
GO_BP	GO:0050818	regulation of coagulation	74	28	1	22875,10544,5054,5328,7057,348,81542,302,2048,857,5663,11117,3848,5327,196527,2191,308,84959,7448,5580,5270,7001,10855,710,928,5329,2152,84034	22875	ENPP4,PROCR,SERPINE1,PLAU,THBS1,APOE,TMX1,ANXA2,EPHB2,CAV1,PSEN1,EMILIN1,KRT1,PLAT,ANO6,FAP,ANXA5,UBASH3B,VTN,PRKCD,SERPINE2,PRDX2,HPSE,SERPING1,CD9,PLAUR,F3,EMILIN2	ENPP4	effectsize_down	6.8712e-05	-3.9807	0.906792	FALSE
GO_BP	GO:0000041	transition metal ion transport	100	44	1	1785,7781,57192,94081,23479,7037,6947,57181,27173,55858,9230,8943,22,10424,10058,51076,23516,148867,25800,392,7779,2288,57130,2495,27032,10463,1356,93380,567,475,79901,55240,55676,201266,1213,2512,64924,7922,538,2395,10063,4891,5818,22853	1785	DNM2,SLC30A3,MCOLN1,SFXN1,ISCU,TFRC,TCN1,SLC39A10,SLC39A1,TMEM165,RAB11B,AP3D1,ABCB7,PGRMC2,ABCB6,CUTC,SLC39A14,SLC30A7,SLC39A6,ARHGAP1,SLC30A1,FKBP4,ATP13A1,FTH1,ATP2C1,SLC30A9,CP,MMGT1,B2M,ATOX1,CYBRD1,STEAP3,SLC30A6,SLC39A11,CLTC,FTL,SLC30A5,SLC39A7,ATP7A,FXN,COX17,SLC11A2,NECTIN1,LMTK2	DNM2	effectsize_down	7.07953e-05	-3.9736	0.934285	FALSE
GO_BP	GO:0016072	rRNA metabolic process	266	216	5	55720,161424,6598,114049,23517,9330,65095,55695,57050,10885,6208,55506,8886,27340,6597,22803,29102,2975,6154,9329,55813,6230,705,25926,81887,23016,6223,51602,2483,345630,2976,4931,9328,29777,117246,10200,10927,6165,9790,65083,79066,6155,55127,51504,51154,56342,23404,5822,55646,5434,51729,317781,27079,79039,6217,10436,27043,79050,10813,79707,10521,23560,6129,84365,9775,8602,51202,10607,56915,9136,…	55720,161424,6598,114049,23517	TSR1,NOP9,SMARCB1,BUD23,MTREX,GTF3C3,KRI1,NSUN5,UTP3,WDR3,RPS14,MACROH2A2,DDX18,UTP20,SMARCA4,XRN2,DROSHA,GTF3C1,RPL26,GTF3C4,UTP6,RPS25,BYSL,NOL11,LAS1L,EXOSC7,RPS19,NOP58,FRG1,FBLL1,GTF3C2,NVL,GTF3C5,ABT1,FTSJ3,MPHOSPH6,SPIN1,RPL35A,BMS1,NOL6,METTL16,RPL27,HEATR1,TRMT112,MRTO4,PPAN,EXOSC2,PWP2,LYAR,POLR2E,WBP11,DDX51,RPUSD2,DDX54,RPS16,EMG1,PELP1,NOC4L,UTP14A,NOL9,DDX17,GTPBP4,RPL7,NIFK,EIF4A3,…	TSR1,NOP9,SMARCB1,BUD23,MTREX	effectsize_up	7.11073e-05	3.97255	0.938403	FALSE
GO_BP	GO:0006029	proteoglycan metabolic process	90	42	0	81031,2990,9653,11285,50515,347734,3425,54480,64132,3340,79586,2720,26229,126792,55454,3074,124583,81792,4669,1499,3073,138050,54928,9917,2817,3423,22856,113189,7358,2137,2132,55959,9469,2135,92370,6448,9375,1301,337876,10855,2131,659		SLC2A10,GUSB,HS2ST1,B4GALT7,CHST11,SLC35B2,IDUA,CHPF2,XYLT2,NDST1,CHPF,GLB1,B3GAT3,B3GALT6,CSGALNACT2,HEXB,CANT1,ADAMTS12,NAGLU,CTNNB1,HEXA,HGSNAT,BPNT2,FAM20B,GPC1,IDS,CHSY1,CHST14,UGDH,EXTL3,EXT2,SULF2,CHST3,EXTL2,PXYLP1,SGSH,TM9SF2,COL11A1,CHSY3,HPSE,EXT1,BMPR2		effectsize_down	7.29936e-05	-3.96631	0.963297	FALSE
GO_BP	GO:0098659	inorganic cation import across plasma membrane	126	30	0	481,23479,84679,6558,5621,5530,5532,6548,10723,57181,781,1739,5534,23516,6546,495,8884,25800,7779,483,9990,2534,493,6560,5533,476,201266,10479,54795,482		ATP1B1,ISCU,SLC9A7,SLC12A2,PRNP,PPP3CA,PPP3CB,SLC9A1,SLC12A7,SLC39A10,CACNA2D1,DLG1,PPP3R1,SLC39A14,SLC8A1,ATP4A,SLC5A6,SLC39A6,SLC30A1,ATP1B3,SLC12A6,FYN,ATP2B4,SLC12A4,PPP3CC,ATP1A1,SLC39A11,SLC9A6,TRPM4,ATP1B2		effectsize_down	7.75005e-05	-3.952	1	FALSE
GO_BP	GO:0099587	inorganic ion import across plasma membrane	126	30	0	481,23479,84679,6558,5621,5530,5532,6548,10723,57181,781,1739,5534,23516,6546,495,8884,25800,7779,483,9990,2534,493,6560,5533,476,201266,10479,54795,482		ATP1B1,ISCU,SLC9A7,SLC12A2,PRNP,PPP3CA,PPP3CB,SLC9A1,SLC12A7,SLC39A10,CACNA2D1,DLG1,PPP3R1,SLC39A14,SLC8A1,ATP4A,SLC5A6,SLC39A6,SLC30A1,ATP1B3,SLC12A6,FYN,ATP2B4,SLC12A4,PPP3CC,ATP1A1,SLC39A11,SLC9A6,TRPM4,ATP1B2		effectsize_down	7.75005e-05	-3.952	1	FALSE
GO_BP	GO:0018126	protein hydroxylation	23	18	0	55239,64175,5034,8985,10491,10536,8974,5352,5351,23210,5033,10609,54583,55214,54681,444,63894,26276		OGFOD1,P3H1,P4HB,PLOD3,CRTAP,P3H3,P4HA2,PLOD2,PLOD1,JMJD6,P4HA1,P3H4,EGLN1,P3H2,P4HTM,ASPH,VIPAS39,VPS33B		effectsize_down	7.75224e-05	-3.95193	1	FALSE
GO_BP	GO:0045740	positive regulation of DNA replication	38	22	0	6416,54617,58525,11143,8467,1956,11124,546,5111,1017,25792,1660,983,2260,11177,2021,23175,998,6742,79991,7126,1763		MAP2K4,INO80,WIZ,KAT7,SMARCA5,EGFR,FAF1,ATRX,PCNA,CDK2,CIZ1,DHX9,CDK1,FGFR1,BAZ1A,ENDOG,LPIN1,CDC42,SSBP1,STN1,TNFAIP1,DNA2		effectsize_up	8.07516e-05	3.94216	1	FALSE
GO_BP	GO:0006890	retrograde vesicle-mediated transport, Golgi to endoplasmic reticulum	52	48	1	9183,51614,3064,51272,10749,9554,5870,23299,6892,64083,57222,11079,381,22818,378,55850,10079,10972,26958,84084,51560,374868,51594,10960,1314,51290,8729,55204,662,372,9276,25839,11015,23256,11316,91949,53407,60561,10945,8613,7405,23760,11014,57410,83548,83452,11070,377	9183	ZW10,ERGIC3,HTT,BET1L,KIF1C,SEC22B,RAB6A,BICD2,TAPBP,GOLPH3,ERGIC1,RER1,ARF5,COPZ1,ARF4,USE1,ATP9A,TMED10,COPG2,RAB6C,RAB6B,ATP9B,NBAS,LMAN2,COPA,ERGIC2,GBF1,GOLPH3L,BNIP1,ARCN1,COPB2,COG4,KDELR3,SCFD1,COPE,COG7,STX18,RINT1,KDELR1,PLPP3,UVRAG,PITPNB,KDELR2,SCYL1,COG3,RAB33B,TMEM115,ARF3	ZW10	effectsize_down	8.30616e-05	-3.93539	1	FALSE
GO_BP	GO:0045663	positive regulation of myoblast differentiation	43	23	1	6598,6604,6595,60,6599,6597,55193,86,6605,8289,6602,6601,29117,55274,1432,8110,57492,4217,6603,196528,55662,56262,51412	6598	SMARCB1,SMARCD3,SMARCA2,ACTB,SMARCC1,SMARCA4,PBRM1,ACTL6A,SMARCE1,ARID1A,SMARCD1,SMARCC2,BRD7,PHF10,MAPK14,DPF3,ARID1B,MAP3K5,SMARCD2,ARID2,HIF1AN,LRRC8A,ACTL6B	SMARCB1	effectsize_up	8.34802e-05	3.93418	1	FALSE
GO_BP	GO:0031145	anaphase-promoting complex-dependent catabolic process	24	13	0	11065,51434,51433,8452,10393,64682,1017,29882,996,8697,8881,27338,29945		UBE2C,ANAPC7,ANAPC5,CUL3,ANAPC10,ANAPC1,CDK2,ANAPC2,CDC27,CDC23,CDC16,UBE2S,ANAPC4		effectsize_up	8.39461e-05	3.93285	1	FALSE
GO_BP	GO:0010876	lipid localization	503	199	1	5321,3783,57146,23411,79068,1381,57614,6256,23780,10938,51454,11001,6777,9066,10577,26020,207,10162,19,118987,2874,5562,2629,3690,10999,6646,706,160518,4035,57605,5167,3988,128240,114885,81671,114882,9217,5608,6713,2760,2180,1468,9388,5771,7436,114880,1588,10765,79135,9600,5306,51474,9641,1201,9854,81037,5305,65266,10079,1119,10478,26580,9885,23250,57048,55187,9536,788,9218,7057,23230,348,4864,58…	5321	PLA2G4A,KCNN4,LDAF1,SIRT1,FTO,CRABP1,RELCH,RXRA,APOL2,EHD1,GULP1,SLC27A2,STAT5B,SYT7,NPC2,LRP10,AKT1,LPCAT3,ABCA1,PDZD8,GPS2,PRKAA1,GBA1,ITGB3,SLC27A4,SOAT1,TSPO,DENND5B,LRP1,PITPNM2,ENPP1,LIPA,NAXE,OSBPL11,VMP1,OSBPL8,VAPB,MAP2K6,SQLE,GM2A,ACSL1,SLC25A10,LIPG,PTPN2,VLDLR,OSBPL6,CYP19A1,KDM5B,APOO,PITPNM1,PITPNA,LIMA1,IKBKE,CLN3,C2CD2L,CLPTM1L,PIP4K2A,WNK4,ATP9A,CHKA,SLC25A17,BSCL2,OSBPL2,ATP11A,…	PLA2G4A	effectsize_down	8.52429e-05	-3.92916	1	FALSE
GO_BP	GO:0098739	import across plasma membrane	203	62	0	81031,6509,481,207,2670,23479,84679,6558,5621,5530,5532,121260,6548,10723,57181,6507,120103,781,2180,1739,9368,7057,8140,5534,6541,5663,23516,10550,6546,495,8884,3688,6520,6515,25800,7779,483,6567,9990,2534,2055,8660,493,6560,5533,208,80131,54407,8036,376497,6533,6510,6513,6526,476,201266,56262,10479,54795,482,23204,57393		SLC2A10,SLC1A4,ATP1B1,AKT1,GFAP,ISCU,SLC9A7,SLC12A2,PRNP,PPP3CA,PPP3CB,SLC15A4,SLC9A1,SLC12A7,SLC39A10,SLC1A3,SLC36A4,CACNA2D1,ACSL1,DLG1,NHERF1,THBS1,SLC7A5,PPP3R1,SLC7A1,PSEN1,SLC39A14,ARL6IP5,SLC8A1,ATP4A,SLC5A6,ITGB1,SLC3A2,SLC2A3,SLC39A6,SLC30A1,ATP1B3,SLC16A2,SLC12A6,FYN,CLN8,IRS2,ATP2B4,SLC12A4,PPP3CC,AKT2,LRRC8E,SLC38A2,SHOC2,SLC27A1,SLC6A6,SLC1A5,SLC2A1,SLC5A3,ATP1A1,SLC39A11,LRRC8A,SLC9…		effectsize_down	8.57746e-05	-3.92766	1	FALSE
GO_BP	GO:0055001	muscle cell development	203	79	2	7373,51804,6416,4015,10038,657,23363,7528,23028,7111,1756,5339,2318,4851,64754,10611,4089,6443,274,3192,5530,5532,80206,10398,983,81,9948,4629,7345,7273,858,4000,5587,87,2314,7168,64855,57462,2274,29767,4669,4211,1073,488,6546,3688,11149,2931,8470,2539,10939,3856,29766,287,10529,9868,9456,8506,11214,6382,9150,1465,84466,57190,26263,9474,1466,10269,2876,5159,5573,80208,2475,27086,55909,1525,58,182…	7373,51804	COL14A1,SIX4,MAP2K4,LOX,PARP2,BMPR1A,OBSL1,YY1,KDM1A,TMOD1,DMD,PLEC,FLNC,NOTCH1,SMYD3,PDLIM5,SMAD4,SGCB,BIN1,HNRNPU,PPP3CA,PPP3CB,FHOD3,MYL9,CDK1,ACTN4,WDR1,MYH11,UCHL1,TTN,CAV2,LMNA,PRKD1,ACTN1,FLII,TPM1,NIBAN2,MYORG,FHL2,TMOD2,NAGLU,MEIS1,CFL2,ATP2A2,SLC8A1,ITGB1,BVES,GSK3A,SORBS2,G6PD,AFG3L2,KRT8,TMOD3,ANK2,NEBL,TOMM70,HOMER1,CNTNAP1,AKAP13,SDC1,CTDP1,CSRP1,MEGF10,SELENON,FBXO22,ATG5,CSRP2,ZMP…	COL14A1,SIX4	effectsize_down	8.63191e-05	-3.92614	1	FALSE
GO_BP	GO:1904427	positive regulation of calcium ion transmembrane transport	82	27	0	481,6622,3064,5530,5532,2631,57214,5335,6548,801,81671,781,5534,857,6786,5170,7070,578,2539,287,25,5533,9446,2946,581,5311,6717		ATP1B1,SNCA,HTT,PPP3CA,PPP3CB,NIPSNAP2,CEMIP,PLCG1,SLC9A1,CALM1,VMP1,CACNA2D1,PPP3R1,CAV1,STIM1,PDPK1,THY1,BAK1,G6PD,ANK2,ABL1,PPP3CC,GSTO1,GSTM2,BAX,PKD2,SRI		effectsize_down	8.69452e-05	-3.9244	1	FALSE
GO_BP	GO:0019882	antigen processing and presentation	117	50	1	1785,3105,5696,200576,3133,1509,3107,23180,2629,5873,54915,5870,2923,3106,6892,6891,6890,83871,81622,8943,811,5641,7057,7189,51128,5869,5867,3383,972,10890,8546,4012,11021,11277,55207,1514,3416,51752,51762,567,9474,57705,10981,3123,3551,5720,2131,3119,8722,3136	1785	DNM2,HLA-A,PSMB8,PIKFYVE,HLA-E,CTSD,HLA-C,RFTN1,GBA1,RAB27A,YTHDF1,RAB6A,PDIA3,HLA-B,TAPBP,TAP2,TAP1,RAB34,UNC93B1,AP3D1,CALR,LGMN,THBS1,TRAF6,SAR1B,RAB5B,RAB4A,ICAM1,CD74,RAB10,AP3B1,LNPEP,RAB35,TREX1,ARL8B,CTSL,IDE,ERAP1,RAB8B,B2M,ATG5,WDFY4,RAB32,HLA-DRB1,IKBKB,PSME1,EXT1,HLA-DQB1,CTSF,HLA-H	DNM2	effectsize_down	8.72651e-05	-3.92352	1	FALSE
GO_BP	GO:1901136	carbohydrate derivative catabolic process	264	155	2	22875,22978,2033,9611,2990,26137,9759,51071,79147,2597,8473,9582,5315,55526,57103,5562,2629,4907,2519,1854,5232,79077,57214,3099,55768,27350,2717,55190,4758,3425,3988,5016,10007,2023,10724,5566,5208,30833,2760,5136,28964,2799,2720,6774,200316,3251,7374,226,8801,252969,3074,81792,4669,11182,5571,4126,100,5663,8671,38,402,4521,1117,3073,4245,4668,23417,7167,3098,2931,201595,83440,2584,2581,11277,57…	22875,22978	ENPP4,NT5C2,EP300,NCOR1,GUSB,ZBTB20,HDAC4,DERA,FKRP,GAPDH,OGT,APOBEC3B,PKM,DHTKD1,TIGAR,PRKAA1,GBA1,NT5E,FUCA2,DUT,PGK2,DCTPP1,CEMIP,HK2,NGLY1,APOBEC3C,GLA,NUDT11,NEU1,IDUA,LIPA,OVGP1,GNPDA1,ENO1,OGA,PRKACA,PFKFB2,NT5C,GM2A,PDE1A,GIT1,GNS,GLB1,STAT3,APOBEC3F,HPRT1,UNG,ALDOA,SUCLG2,NEIL2,HEXB,ADAMTS12,NAGLU,SLC2A6,PRKAG1,MANBA,ADA,PSEN1,SLC4A4,ACAT1,ARL2,NUDT1,CHI3L2,HEXA,MGAT1,NAGA,MLYCD,TPI1,HK1…	ENPP4,NT5C2	effectsize_down	8.85733e-05	-3.91993	1	FALSE
GO_BP	GO:0009636	response to toxic substance	256	95	1	9588,55829,4257,2879,10919,3040,5445,84817,27429,10327,51780,23028,4747,7298,1788,1665,51109,10549,8683,84293,5052,670,7296,83667,213,983,2950,9973,79813,1719,2052,10765,2954,5002,4258,9536,10058,348,4131,11315,493869,642,2952,578,7779,2936,373156,128,10935,1267,10314,7295,1147,6647,7837,847,51714,23530,9131,2235,6382,10587,2671,1545,445,2944,23256,1728,6648,9446,2876,2946,6198,4357,210,4259,2882…	9588	PRDX6,SELENOS,MGST1,GPX4,EHMT2,HBA2,PON2,TXNDC17,HTRA2,AKR1A1,KDM3B,KDM1A,NEFL,TYMS,DNMT3A,DHX15,RDH11,PRDX4,SRSF9,PRXL2A,PRDX1,BPHL,TXNRD1,SESN2,ALB,CDK1,GSTP1,CCS,EHMT1,DHFR,EPHX1,KDM5B,GSTZ1,SLC22A18,MGST2,PTGES,ABCB6,APOE,MAP1B,PARK7,GPX8,BLMH,GSTT1,BAK1,SLC30A1,GSR,GSTK1,ADH5,PRDX3,CNP,LANCL1,TXN,CHUK,SOD1,PXDN,CAT,SELENOT,NNT,AIFM1,FECH,SDC1,TXNRD2,GFER,CYP1B1,ASS1,GSTM1,SCFD1,NQO1,SOD2,GST…	PRDX6	effectsize_down	8.90519e-05	-3.91863	1	FALSE
GO_BP	GO:0046907	intracellular transport	1332	911	13	284,23400,64328,29890,29072,3842,5469,9183,23195,161424,23095,9585,55930,55677,8563,5976,2033,30000,10527,6741,10427,55929,23062,30850,5514,29097,8878,9527,26993,79720,23224,50618,10772,55829,348995,10189,55658,4686,23511,30845,55795,7840,93343,11311,55421,4905,64792,54890,8239,64901,79228,2896,80055,7353,57187,481,57614,56478,7781,51614,23480,10938,6830,23049,8452,200576,221079,1211,8100,7919,99…	284,23400,64328,29890,29072,3842,5469,9183,23195,161424,23095,9585,55930	ANGPT1,ATP13A2,XPO4,RBM15B,SETD2,TNPO1,MED1,ZW10,MDN1,NOP9,KIF1B,KIF20B,MYO5C,IWS1,THOC5,UPF1,EP300,TNPO2,IPO7,SSB,SEC24B,DMAP1,GGA2,CDR2L,PPP1R10,CNIH4,SQSTM1,GOSR1,AKAP8L,VPS37B,SYNE2,ITSN2,SRSF10,SELENOS,NUP43,ALYREF,RNF126,NCBP1,NUP188,EHD3,PCID2,ALMS1,MVB12A,VPS45,NCBP3,NSF,IFT22,ALKBH5,USP9X,RANBP17,THOC6,GRN,PGAP1,UFD1,THOC2,ATP1B1,RELCH,EIF4ENIF1,SLC30A3,ERGIC3,SEC61G,EHD1,SUPT6H,SMG1,CUL…	ANGPT1,ATP13A2,XPO4,RBM15B,SETD2,TNPO1,MED1,ZW10,MDN1,NOP9,KIF1B,KIF20B,MYO5C	effectsize_down	8.91374e-05	-3.9184	1	FALSE
GO_BP	GO:0150115	cell-substrate junction organization	103	72	1	3673,9448,9475,7414,3691,8394,8861,4088,5786,5339,3987,7094,3690,2017,4323,9922,23499,6548,57669,23332,5728,10982,3678,6422,28956,8829,55920,7145,23122,8874,5747,7057,87,6385,1845,6093,2335,90102,22998,10979,79834,667,7070,2185,1613,613,5295,9748,3915,26073,5795,10580,25,1009,6281,5796,7205,9344,7248,3655,23603,9647,387,6714,5879,51762,2042,11037,10391,382,2824,88	3673	ITGA2,MAP4K4,ROCK2,VCL,ITGB4,PIP5K1A,LDB1,SMAD3,PTPRA,PLEC,LIMS1,TLN1,ITGB3,CTTN,MMP14,IQSEC1,MACF1,SLC9A1,EPB41L5,CLASP1,PTEN,MAPRE2,ITGA5,SFRP1,LAMTOR2,NRP1,RCC2,TNS1,CLASP2,ARHGEF7,PTK2,THBS1,ACTN1,SDC4,DUSP3,ROCK1,FN1,PHLDB2,LIMCH1,FERMT2,PEAK1,DST,THY1,PTK2B,DAPK3,BCR,PIK3R1,SLK,LAMC1,POLDIP2,PTPRJ,SORBS1,ABL1,CDH11,S100A10,PTPRK,TRIP6,TAOK2,TSC1,ITGA6,CORO1C,PPM1F,RHOA,SRC,RAC1,RAB8B,EPHA3,…	ITGA2	effectsize_down	9.03809e-05	-3.91506	1	FALSE
GO_BP	GO:0035239	tube morphogenesis	956	343	6	284,29072,51804,5469,9585,4627,10427,7716,4015,3516,23411,9475,2050,2896,25836,8642,800,657,3162,1956,2049,57216,9653,6299,4233,5054,10298,4088,4763,1605,5754,317,4204,7052,7408,27161,5898,207,5315,1284,4087,4851,5314,84678,861,26523,6692,182,56005,3690,4313,4089,5797,4323,6558,836,5598,9820,2909,6201,5087,27031,6654,2064,2969,7082,5335,27035,3099,22905,4035,7048,57669,9645,8038,1969,6672,5216,22…	284,29072,51804,5469,9585,4627	ANGPT1,SETD2,SIX4,MED1,KIF20B,MYH9,SEC24B,VEZF1,LOX,RBPJ,SIRT1,ROCK2,EPHB4,GRN,NIPBL,DCHS1,CALD1,BMPR1A,HMOX1,EGFR,EPHB3,VANGL2,HS2ST1,SALL1,MET,SERPINE1,PAK4,SMAD3,NF1,DAG1,PTK7,APAF1,MECP2,TGM2,VASP,AGO2,RALA,AKT1,PKM,COL4A2,SMAD2,NOTCH1,PKHD1,KDM2B,RUNX1,AGO1,SPINT1,JAG1,MYDGF,ITGB3,MMP2,SMAD4,PTPRM,MMP14,SLC12A2,CASP3,MAPK7,CUL7,ARHGAP35,RPS7,PBX1,NPHP3,SOS1,ERBB2,GTF2I,TJP1,PLCG1,NOX1,HK2,EP…	ANGPT1,SETD2,SIX4,MED1,KIF20B,MYH9	effectsize_down	9.31164e-05	-3.90786	1	FALSE
GO_BP	GO:1903046	meiotic cell cycle process	218	56	3	4292,7283,4627,27175,2177,10919,7153,10403,7155,546,10096,5000,5885,2956,1642,56907,55743,9918,5719,10592,10051,23397,5139,10734,3306,5728,9319,7320,472,22933,57697,54888,811,23353,83540,4361,7917,1060,192670,55706,10609,2801,10111,9897,10097,25879,2072,4882,51441,11022,5518,494551,9665,23304,10388,22887	4292,7283,4627	MLH1,TUBG1,MYH9,TUBG2,FANCD2,EHMT2,TOP2A,NDC80,TOP2B,ATRX,ACTR3,ORC4,RAD21,MSH6,DDB1,SPIRE1,CHFR,NCAPD2,PSMD13,SMC2,SMC4,NCAPH,PDE3A,STAG3,HSPA2,PTEN,TRIP13,UBE2B,ATM,SIRT2,FANCM,NSUN2,CALR,SUN1,NUF2,MRE11,BAG6,CENPC,AGO4,NDC1,P3H4,GOLGA2,RAD50,WASHC5,ACTR2,DCAF13,ERCC4,NPR2,YTHDF2,TDRKH,PPP2R1A,WEE2,MARF1,UBR2,SYCP2,FOXJ3	MLH1,TUBG1,MYH9	effectsize_up	9.46178e-05	3.90399	1	FALSE
GO_BP	GO:0098781	ncRNA transcription	144	67	2	7003,6598,9330,9611,55506,57473,6597,2975,657,9329,1956,25926,57591,4088,7528,2976,9328,10927,1655,5434,1022,4089,84365,51574,4141,80335,7702,56257,6949,9555,57496,29997,112495,6774,4781,5970,4691,284119,54862,3725,64425,6662,11137,23211,26354,9612,10849,7042,7040,2247,221830,84172,5441,79871,2475,4853,2068,4854,55011,5451,4086,51082,5435,5080,6721,10360,11189	7003,6598	TEAD1,SMARCB1,GTF3C3,NCOR1,MACROH2A2,ZNF512B,SMARCA4,GTF3C1,BMPR1A,GTF3C4,EGFR,NOL11,MRTFA,SMAD3,YY1,GTF3C2,GTF3C5,SPIN1,DDX5,POLR2E,CDK7,SMAD4,NIFK,LARP7,MARS1,WDR82,ZNF143,MEPCE,TCOF1,MACROH2A1,MRTFB,NOP53,GTF3C6,STAT3,NFIB,RELA,NCL,CAVIN1,CC2D1A,JUN,POLR1E,SOX9,PWP1,ZC3H4,GNL3,NCOR2,POLR1G,TGFB2,TGFB1,FGF2,POLR1F,POLR1B,POLR2L,RPAP2,MTOR,NOTCH2,ERCC2,NOTCH3,PIH1D1,POU2F1,SMAD1,POLR1D,POLR2F,PA…	TEAD1,SMARCB1	effectsize_up	9.62623e-05	3.89982	1	FALSE
[truncated: 5,353 more rows]

## Sheet: ACM_Ctrl vs SCZ
source	id	name	ngenes_input	ngenes	ngenes_signif	genes	genes_signif	genes_symbol	genes_signif_symbol	score_type	pvalue	zscore	pvalue_adjust	signif
[truncated: 3,247 more rows]
